# Supplementary material for: Life cycle progression and sexual development of the apicomplexan parasite Cryptosporidium parvum
Source: Nat Microbiol. 2019 Sep 2;4(12):2226–36. doi: 10.1038/s41564-019-0539-x (PMC6877471; doi:10.1038/s41564-019-0539-x)
Supplement: Supplementary file 3 — Summary of sequencing information. Multi-tab excel file with information about total reads and reads mapped for each sample. Each tab contains the information for separate experiments. [file 41564_2019_539_MOESM3_ESM.xlsx]

## Sheet: Sorted_RNAseq_runs
Sample	Total reads	Aligned to C. parvum genome	Percent reads mapped to C. parvum	Genes with > 0 counts	Percent of total C. parvum genes with reads
asexual_invitro1	27403117	265501	0.968872	2975	76.5766
asexual_invitro2	4826732	48608	1.00706	2773	71.3771
asexual_invitro3	34618173	312282	0.902075	3124	80.4118
asexual_invitro4	33872873	271383	0.801181	3062	78.816
female_invitro1	29470867	423927	1.43846	3108	80
female_invitro2	28563929	300181	1.05091	3075	79.1506
female_invitro3	28225255	265843	0.941862	3049	78.4813
female_invitro4	16282385	89592	0.550239	2511	64.6332
female_invivo1	24718218	1441653	5.83235	3292	84.7362
female_invivo2	11091184	3043345	27.4393	3388	87.2072
female_invivo3	24760579	7275255	29.3824	3415	87.9022
female_invivo4	21325016	165562	0.776375	2774	71.4028

## Sheet: Sporo_24_48_RNAseq_runs
Sample	Total reads	Aligned to C. parvum genome	Percent reads mapped to C. parvum	Genes with > 0 counts	Percent of total C. parvum genes with reads
crypto_sporo_rep1	76390129	43011419	56.3049	3605	92.7928
crypto_sporo_rep2	59982907	33801090	56.3512	3481	89.601
crypto_sporo_rep3	75411408	51632573	68.4679	3578	92.0978
crypto_24hr_rep1	82027067	2044992	2.49307	3771	97.0656
crypto_24hr_rep2	81848005	3280876	4.0085	3771	97.0656
crypto_24hr_rep3	78094442	2162456	2.76903	3776	97.1943
crypto_48hr_rep1	92255190	2160668	2.34206	3798	97.7606
crypto_48hr_rep2	92215078	1679865	1.82168	3796	97.7091
crypto_48hr_rep3	71384521	1173674	1.64416	3794	97.6577

## Sheet: Downloaded_Pberghei_data
Sample	Total reads	Aligned to P. berghei genome	Percent reads mapped to P. berghei
asexual_eryth_rep1	13756175	6469889	47.0326
asexual_eryth_rep2	14416106	6602773	45.8014
asexual_eryth_rep3	14230535	6360390	44.6954
female_gametocyte_rep1	13906648	7652551	55.028
female_gametocyte_rep2	13712086	7579012	55.2725
female_gametocyte_rep3	14369210	7867539	54.7528
male_gametocyte_rep1	13934803	7403959	53.1329
male_gametocyte_rep2	13486772	7324941	54.312
male_gametocyte_rep3	13507808	7100109	52.563
