# Supplementary material for: Life cycle progression and sexual development of the apicomplexan parasite Cryptosporidium parvum
Source: Nat Microbiol. 2019 Sep 2;4(12):2226–36. doi: 10.1038/s41564-019-0539-x (PMC6877471; doi:10.1038/s41564-019-0539-x)
Supplement: Supplementary file 4 — Differentially expressed genes. Multi-tab excel file containing the expression data for differentially expressed genes between sorted asexual and female infected cells in vitro and between female infected cells in vitro versus in vivo. Expression given as log2-transformed and normalized counts per million. [file 41564_2019_539_MOESM4_ESM.xlsx]

## Sheet: AllDiffGenes
geneSymbol	Product Description	asexual_invitro1	asexual_invitro2	asexual_invitro3	asexual_invitro4	asexual_invitro.AVG	female_invitro1	female_invitro2	female_invitro3	female_invitro4	female_invitro.AVG	female_invivo1	female_invivo2	female_invivo3	female_invivo4	female_invivo.AVG	LogFC.FemaleVsAsexual	LogFC.invitroVsinvivo
cgd1_1000	Uncharacterized protein	5.35714	3.94733	1.87831	3.46907	3.66296	7.76078	8.10572	7.02081	7.91719	7.70113	5.65128	6.09391	6.40633	6.11614	6.06691	4.03817	-1.63421
cgd1_1040	Uncharacterized protein	5.1655	3.81353	4.37819	5.23352	4.64768	4.51336	5.22542	4.74757	5.58636	5.01818	6.26168	6.42458	6.38954	6.10889	6.29617	0.370493	1.278
cgd1_1100	X-Pro dipeptidyl-peptidase	5.09723	5.31445	4.91733	4.80415	5.03329	11.041	10.4144	10.6118	10.6435	10.6777	11.0461	11.4678	11.4556	10.5858	11.1388	5.64439	0.461154
cgd1_1110	Phosphatidyl serine synthase	5.3371	6.64511	6.36909	5.57451	5.98145	8.27666	8.46091	7.83688	7.95032	8.13119	8.34334	9.03968	9.04229	8.09352	8.62971	2.14974	0.498515
cgd1_1140	Acyl-CoA-binding protein ACBP with Ankyrin repeat	7.0652	7.5085	7.11693	6.9025	7.14828	9.67224	9.74483	9.75898	9.50348	9.66988	6.32364	6.23223	6.23134	6.27151	6.26468	2.5216	-3.4052
cgd1_1160	Signal peptide region containing protein	3.66249	2.28973	0.227847	0.579434	1.68988	6.58611	7.17196	7.42508	5.29578	6.61973	5.32762	6.33906	6.60178	4.54427	5.70318	4.92986	-0.916551
cgd1_1170	Ubiquitin carboxyl-terminal hydrolase	6.47222	5.76216	5.84631	4.82946	5.72754	8.46528	8.55836	8.26703	7.51625	8.20173	7.97822	8.06556	8.22794	7.0771	7.8372	2.47419	-0.364524
cgd1_1180	RAD54 like SWI/SNF2 ATpase	5.72518	4.97908	6.18954	4.82858	5.4306	10.4025	10.0575	10.4281	10.5973	10.3714	9.62177	9.93095	9.74372	9.22919	9.63141	4.94077	-0.739962
cgd1_120	Signal peptide region containing protein	4.82341	4.61617	4.61557	5.85856	4.97843	2.83623	0.904677	2.71664	2.85397	2.32788	5.88009	5.23479	5.51469	4.91937	5.38723	-2.65055	3.05936
cgd1_1200	Uncharacterized protein	7.93537	7.48077	7.6249	7.93663	7.74442	4.74324	5.4579	4.72985	4.54471	4.86892	8.92607	8.96465	8.92991	8.28054	8.77529	-2.87549	3.90637
cgd1_1210	Uncharacterized protein	6.80339	6.12422	7.41638	8.09745	7.11036	5.72359	5.2397	4.7614	4.3908	5.02887	8.09775	8.30853	8.32044	7.64787	8.09365	-2.08149	3.06478
cgd1_1220	Serine/threonine-protein kinases	7.70615	6.26173	6.39994	6.63613	6.75099	8.41981	6.29346	6.99003	6.20645	6.97744	9.15457	8.96868	8.75836	9.28195	9.04089	0.22645	2.06345
cgd1_1240	Sec14 domain containing protein	6.88811	7.01344	6.92687	7.2219	7.01258	6.09699	5.74828	6.65652	7.22011	6.43048	7.61155	8.02098	7.93721	8.22719	7.94923	-0.582104	1.51876
cgd1_1260	Uncharacterized protein	4.38648	4.02114	3.21175	3.06546	3.67121	7.13575	6.41651	5.58503	6.51412	6.41285	5.52786	4.44878	4.4675	2.09236	4.13412	2.74165	-2.27873
cgd1_1270	PPPDE peptidase/PUB domain containing protein	6.16524	5.99835	3.68583	5.62071	5.36753	9.0271	9.10587	9.23555	9.94444	9.32824	7.73088	7.70758	7.80236	7.54415	7.69624	3.96071	-1.632
cgd1_130	Signal peptide region containing protein	7.60879	7.90885	8.07846	7.65693	7.81326	4.11086	5.2081	4.20355	5.09167	4.65354	8.51282	8.77308	8.86305	8.30365	8.61315	-3.15971	3.95961
cgd1_1310	Cleavage stimulation factor with RNA recognition motif domain	7.30976	5.90642	7.15625	7.27697	6.91235	6.41104	3.87601	5.20105	2.85397	4.58552	5.57621	5.42948	5.52963	6.35869	5.7235	-2.32683	1.13799
cgd1_1330	SWI/SNF-related matrix associated actin-dependent regulator of chromatin subfamily A with DEAD/H box 1	6.97678	6.07555	6.4984	6.62911	6.54496	9.58669	8.26032	7.94737	8.15805	8.48811	7.44443	7.67573	7.56305	7.81445	7.62442	1.94315	-0.863693
cgd1_1390	Uncharacterized protein	5.09091	5.42985	6.48816	5.1795	5.54711	7.39987	7.29818	7.60842	7.47031	7.4442	7.48793	8.11194	7.97751	6.16448	7.43546	1.89709	-0.00873349
cgd1_140	Uncharacterized Secreted Protein (CpLSP gene family)	5.80383	5.33593	6.30835	6.26309	5.9278	0.490702	2.40916	1.11556	4.3503	2.09143	7.58236	7.17656	7.09384	7.25833	7.27778	-3.83637	5.18634
cgd1_1400	Uncharacterized protein	4.83966	4.49526	2.42519	4.33839	4.02463	8.86368	9.34915	8.95908	8.82253	8.99861	7.84172	8.66919	8.93992	7.69307	8.28597	4.97398	-0.712635
cgd1_1410	Uncharacterized protein	2.58797	2.28973	4.03489	4.38498	3.32439	6.10286	6.15653	4.94948	6.67528	5.97104	5.38928	4.98173	5.37204	5.25416	5.2493	2.64665	-0.721734
cgd1_1450	Signal peptide region containing protein	7.39875	7.72009	8.11879	7.12822	7.59146	5.88167	6.15545	5.76603	5.55727	5.8401	6.73213	6.81357	7.07559	6.23649	6.71444	-1.75136	0.874339
cgd1_1460	Uncharacterized protein	6.50962	5.32356	6.21554	5.46303	5.87794	8.16196	8.90306	7.55133	8.4357	8.26301	6.66202	7.67617	7.76246	5.66701	6.94192	2.38508	-1.3211
cgd1_1500	Uncharacterized protein	4.54166	4.14048	4.66776	4.62478	4.49367	8.53167	9.28611	8.59057	9.71311	9.03036	8.2902	8.70796	8.79594	8.3187	8.5282	4.53669	-0.502164
cgd1_1510	Signal peptide region containing protein	0.739308	2.28973	2.76361	3.11386	2.22663	10.3928	10.4964	10.3637	10.4968	10.4374	9.64301	10.2009	10.3461	9.74749	9.98439	8.2108	-0.453041
cgd1_1540	Dynein intermediate chain	8.65014	7.61028	8.48881	8.27337	8.25565	7.14845	7.19001	5.98288	7.61221	6.98339	4.81925	5.87859	5.55452	6.52893	5.69532	-1.27226	-1.28807
cgd1_1560	transcription factor E2F/dimerization partner (TDP)	8.45453	8.6104	8.15928	8.52108	8.43632	6.50824	6.96112	6.50783	4.45364	6.10771	6.99818	7.82773	7.76325	7.17009	7.43981	-2.32861	1.33211
cgd1_1580	Uncharacterized protein with CCCH-type Zinc finger	10.509	10.4078	10.7105	10.7882	10.6039	8.71462	9.03072	9.13459	7.57734	8.61432	9.92848	9.83701	9.61664	10.0477	9.85746	-1.98954	1.24314
cgd1_1590	Uncharacterized protein	8.07474	7.7735	7.9971	8.18349	8.00721	2.63515	6.69912	4.98686	5.8088	5.03248	6.09088	5.63024	5.00233	6.72698	5.86261	-2.97472	0.830124
cgd1_1610	Uncharacterized protein	3.53169	2.28973	2.53481	0.579434	2.23392	5.99773	6.69509	6.55178	7.0987	6.58583	5.2439	5.22095	5.54189	2.09236	4.52478	4.35191	-2.06105
cgd1_1620	RPB7 like OB fold RNA polymerase subunit	6.17585	6.04707	5.28636	5.92779	5.85927	3.9742	2.72645	2.93803	5.44523	3.77098	4.45116	4.23162	3.7481	4.69394	4.2812	-2.08829	0.510226
cgd1_1680	Insulinase like protease	0.739308	2.28973	1.71277	0.579434	1.33031	8.22445	7.28907	7.14326	6.42803	7.2712	7.71403	7.70468	7.97969	6.22208	7.40512	5.94089	0.133915
cgd1_1690	PHD finger containing protein	2.97497	5.37159	0.227847	2.09101	2.66635	8.79465	8.40058	8.61243	8.54254	8.58755	7.41546	8.21612	8.61418	7.56655	7.95308	5.9212	-0.634477
cgd1_1700	GATA zinc finger/AT hook containing protein	8.13651	7.12242	8.06376	8.10767	7.85759	10.3761	10.3143	10.1557	10.0286	10.2187	9.86952	9.952	9.75952	8.95057	9.6329	2.36107	-0.585755
cgd1_1720	SpoU type tRNA/rRNA methyltransferase	10.0721	8.90216	9.84283	10.1404	9.73938	9.01415	9.14408	8.94531	9.6653	9.19221	8.11079	7.55941	7.19019	9.04608	7.97662	-0.547174	-1.21559
cgd1_1730	haloacid dehalogenase-like hydrolase	11.1515	10.5893	11.0243	11.0923	10.9643	9.66202	10.044	10.1202	9.95722	9.94586	9.38524	8.91771	8.59352	10.1598	9.26406	-1.01847	-0.681804
cgd1_180	Uncharacterized protein	7.88465	6.31597	7.3327	7.64234	7.29391	2.04824	5.25166	2.66958	5.12791	3.77435	7.19946	8.2862	8.21788	8.81312	8.12917	-3.51957	4.35482
cgd1_1830	TB2/DP1/HVA22 family integral membrane protein	0.739308	2.28973	4.33283	4.93187	3.07343	8.15948	7.23235	7.61212	7.78404	7.697	3.13928	3.50809	3.30118	5.02004	3.74215	4.62356	-3.95485
cgd1_1870	Uncharacterized protein	6.04291	6.76921	6.4388	6.86182	6.52819	4.55717	3.20375	3.41541	4.41158	3.89698	7.06598	7.36049	7.0755	8.21366	7.42891	-2.63121	3.53193
cgd1_1890	Longin domain-containing Synaptobrevin	3.46838	4.22827	4.38782	4.19275	4.0693	6.13354	6.77146	5.51389	4.79613	5.80375	5.05235	4.21171	4.68664	4.04368	4.49859	1.73445	-1.30516
cgd1_1900	Fur1p like uracil phosphoribosyltransferase	5.04094	4.96396	5.38718	5.06179	5.11347	7.41427	7.78911	7.82422	8.22934	7.81423	8.12012	7.78848	7.72773	7.8862	7.88063	2.70077	0.0663982
cgd1_1910	DnaJ domain containing protein	0.739308	2.28973	0.227847	3.00472	1.5654	5.93608	6.3439	5.51419	5.29309	5.77181	5.90425	6.69843	6.85893	5.69559	6.2893	4.20641	0.517487
cgd1_1920	HECT/SPRY domain containing protein	5.65999	4.92236	4.41477	4.62161	4.90468	6.46096	6.27503	6.35893	6.75296	6.46197	7.73336	8.28786	8.45077	6.30549	7.69437	1.55729	1.2324
cgd1_2000	Utp14 protein	7.3871	7.13534	7.43675	7.02623	7.24635	6.18517	5.45759	5.54945	6.21605	5.85207	5.86457	6.64739	6.82883	5.46561	6.2016	-1.39429	0.349535
cgd1_2010	Uncharacterized protein	5.99229	5.66028	4.76767	6.19936	5.6549	8.95966	8.58603	8.75744	8.04866	8.58795	9.63644	9.73597	9.70669	8.83246	9.47789	2.93305	0.889943
cgd1_2020	Uncharacterized protein	2.84123	2.28973	0.227847	0.579434	1.48456	7.34303	6.14871	6.59568	5.78949	6.46923	6.90257	7.30333	7.5457	6.24364	6.99881	4.98467	0.529582
cgd1_2030	Transmembrane protein TauE-like	4.76079	5.40557	4.68313	5.86574	5.17881	8.47046	8.13759	7.75995	7.844	8.053	8.35775	8.61579	8.60565	7.60416	8.29584	2.87419	0.242839
cgd1_2040	Pyruvate kinase	10.0622	8.56369	9.47496	9.75579	9.46417	11.4639	11.678	11.7876	12.0235	11.7382	10.641	10.5341	10.3093	9.81791	10.3256	2.27408	-1.41267
cgd1_2060	Rab1 GTPase	0.739308	2.28973	0.227847	0.579434	0.95908	5.83476	4.58655	6.92963	2.85397	5.05123	7.02908	5.98332	5.95162	6.16066	6.28117	4.09215	1.22994
cgd1_2090	Uncharacterized protein	6.06849	5.50786	4.66178	5.66462	5.47569	2.12807	4.13843	3.49585	2.85397	3.15408	3.58274	3.38767	3.77951	4.47167	3.8054	-2.3216	0.651317
cgd1_2150	GYF domain containing protein	2.2454	3.80179	1.73313	4.55157	3.08297	6.70864	4.90452	6.6399	6.21747	6.11763	5.90485	6.99848	6.92507	6.25185	6.52006	3.03466	0.40243
cgd1_2160	GYF domain containing protein	5.13804	4.51525	4.62539	4.36199	4.66017	7.82815	6.77961	7.16372	6.44707	7.05464	6.48207	7.11705	6.93346	5.6968	6.55734	2.39447	-0.497293
cgd1_2200	Uncharacterized protein	0.739308	2.28973	1.8113	0.579434	1.35494	3.97924	5.68431	5.53328	2.85397	4.5127	3.42732	2.00564	2.42343	5.28493	3.28533	3.15776	-1.22737
cgd1_2220	Uncharacterized protein	4.06437	5.10797	3.55178	3.38731	4.02786	5.48022	4.933	6.84656	7.33019	6.14749	5.09263	5.51462	5.28576	5.82047	5.42837	2.11963	-0.719126
cgd1_2290	Uncharacterized protein	6.68907	5.65046	5.94351	6.07569	6.08968	4.65808	3.9936	3.84571	4.3704	4.21695	7.08157	7.15845	7.39498	6.64831	7.07083	-1.87273	2.85388
cgd1_230	Glycosyl transferase, family 1	5.085	6.15952	5.79335	5.28441	5.58057	6.77869	6.81349	6.521	5.99292	6.52652	4.88679	5.08324	5.06583	5.77201	5.20197	0.945957	-1.32456
cgd1_2360	Serine/threonine-protein phosphatase	6.16991	3.98195	6.25569	6.74563	5.7883	8.13918	7.30683	7.82944	6.70545	7.49522	9.70855	9.11678	8.70117	9.44643	9.24323	1.70693	1.74801
cgd1_2370	Mitochondrial carrier domain containing protein	3.99239	3.94378	3.77113	3.46458	3.79297	6.8051	6.57675	6.78858	5.7538	6.48106	8.64878	8.59004	8.64953	8.18751	8.51896	2.68809	2.03791
cgd1_2400	Uncharacterized secreted protein	11.3711	10.1229	11.0348	11.3814	10.9775	8.84668	9.01504	8.77927	10.1956	9.20914	10.3749	9.8846	9.41094	11.2932	10.2409	-1.76841	1.03177
cgd1_2450	ELP3-like acetyltransferase	7.40908	7.64229	7.62253	8.16021	7.70853	5.58468	5.42863	6.20436	6.18876	5.85161	7.15399	6.76637	6.7917	7.10002	6.95302	-1.85692	1.10142
cgd1_2530	TRAFAC type P-loop Gtpase with Kinesin motor domain	7.30526	7.25603	7.55022	7.36661	7.36953	5.10693	5.01036	4.67847	4.33223	4.782	7.65052	8.78083	8.77845	8.05238	8.31554	-2.58753	3.53355
cgd1_2570	Alpha/Beta hydrolase fold-containing protein	6.28774	6.21407	6.55339	5.68389	6.18477	4.25794	6.24374	2.59875	5.51766	4.65452	7.05846	7.05377	7.04721	5.41007	6.64238	-1.53025	1.98785
cgd1_260	Signal peptide region containing protein	0.739308	2.28973	0.227847	0.579434	0.95908	5.80454	5.31879	5.99657	4.44579	5.39142	7.07194	7.35916	7.63281	3.69246	6.43909	4.43234	1.04767
cgd1_2620	Sodium/calcium exchanger protein	7.26123	5.42483	6.92008	6.71865	6.5812	5.90188	2.47518	4.79683	5.14849	4.58059	6.709	5.91238	6.08615	6.71512	6.35566	-2.0006	1.77507
cgd1_2630	Protein kinase domain containing protein	5.94338	6.20006	6.32969	6.06308	6.13405	5.27206	7.26544	6.75197	5.66868	6.23954	5.43824	3.71892	3.12418	6.63596	4.72933	0.105486	-1.51021
cgd1_2670	Ankyrin repeat containing protein	6.84135	6.64474	6.28745	6.02118	6.44868	2.80033	5.27634	1.11556	2.85397	3.01155	5.30744	5.56249	5.55971	6.82613	5.81394	-3.43713	2.80239
cgd1_2700	Methionine aminopeptidase	7.72505	5.99593	7.27894	6.72343	6.93084	3.97747	5.31961	3.45729	4.44637	4.30018	4.93218	4.85168	4.53135	5.81451	5.03243	-2.63065	0.732244
cgd1_2770	DNA-directed RNA polymerase subunit beta	7.57794	7.33908	8.32464	8.49599	7.93441	7.03762	6.31524	5.49945	2.85397	5.42657	6.80708	6.79365	6.45256	6.9939	6.7618	-2.50784	1.33523
cgd1_280	Short-chain dehydrogenase/reductase SDR	6.50437	5.79201	6.19459	6.16827	6.16481	11.0158	10.9393	10.9342	10.7945	10.9209	10.8746	10.7757	10.7211	10.7149	10.7716	4.75613	-0.149346
cgd1_2850	Protein kinase domain containing protein	6.63806	7.55912	6.87835	7.00834	7.02097	7.2497	7.47703	6.40294	6.95461	7.02107	8.05274	8.98618	8.90148	9.12975	8.76754	0.000103875	1.74647
cgd1_2890	Beta transducin-like protein with WD40 repeat	8.78657	8.55229	8.35003	8.25863	8.48688	6.14956	6.06242	6.54284	5.89682	6.16291	7.4324	7.86494	7.9381	8.02909	7.81613	-2.32397	1.65322
cgd1_2980	14-3-3 protein	3.86091	4.13142	4.65579	4.36747	4.2539	9.27985	9.62628	9.29016	9.37373	9.3925	4.81203	0.226091	-1.15519	3.94651	1.95736	5.13861	-7.43514
cgd1_3000	60S ribosomal protein L27	8.83517	7.71304	8.34229	8.61127	8.37544	6.78479	6.34508	6.55691	5.96605	6.41321	7.42429	6.94024	6.65676	7.87332	7.22365	-1.96223	0.810446
cgd1_3020	Fructose-bisphosphate aldolase	10.9999	9.62874	10.7924	10.887	10.577	12.4322	12.4532	12.662	13.2355	12.6957	12.3688	12.0897	11.752	12.484	12.1736	2.1187	-0.522099
cgd1_3040	Triosephosphate isomerase	8.09304	7.02111	7.82686	7.32725	7.56706	10.7975	10.4778	10.5455	10.7735	10.6486	10.8615	10.4803	10.3718	10.3511	10.5162	3.08152	-0.132428
cgd1_3050	Cation efflux protein	7.93758	5.96139	7.74865	7.52519	7.2932	8.44333	8.01001	7.25275	7.07699	7.69577	8.97307	9.08738	9.0565	9.54611	9.16576	0.402569	1.46999
cgd1_3060	NodB homology domain containing protein	4.87433	5.1484	5.32	4.71175	5.01362	6.68154	7.13055	6.80687	6.08145	6.6751	8.20034	8.43431	8.35011	8.23428	8.30476	1.66148	1.62966
cgd1_3080	RNA recognition motif domain containing protein	3.66127	3.97094	3.14872	4.15751	3.73461	2.94681	2.59795	4.06158	2.85397	3.11508	-1.25006	1.19331	0.884265	2.09236	0.729969	-0.619535	-2.38511
cgd1_3090	Uncharacterized protein	5.1369	5.47277	5.27639	4.97429	5.21509	3.98521	3.73971	3.46411	5.19163	4.09517	2.69555	-0.066499	0.485953	2.09236	1.30184	-1.11992	-2.79332
cgd1_3110	Uncharacterized protein	4.07183	2.28973	4.18254	2.07059	3.15367	5.94042	5.65319	5.96096	5.07589	5.65762	3.93379	4.84319	4.88638	5.68811	4.83787	2.50395	-0.819748
cgd1_3120	Condensation domain containing protein	0.739308	2.28973	0.227847	0.579434	0.95908	9.09942	9.01157	8.85358	8.29646	8.81526	9.2614	9.77261	9.69824	8.24457	9.2442	7.85618	0.428944
cgd1_3150	Cyclin-like protein	0.739308	2.28973	0.227847	0.579434	0.95908	2.84099	3.73698	4.84374	5.67545	4.27429	3.43056	3.04401	3.53191	3.6966	3.42577	3.31521	-0.848519
cgd1_3180	Uncharacterized protein	3.85632	3.84125	3.34375	2.85156	3.47322	5.50925	7.21198	6.57614	5.98347	6.32021	6.11004	5.97897	6.43651	4.38779	5.72833	2.84699	-0.591883
cgd1_320	Oxysterol-binding protein	5.93141	6.73054	6.76113	6.89132	6.5786	8.06482	8.42837	7.52391	8.44631	8.11585	8.92728	8.7621	8.8366	8.94244	8.86711	1.53725	0.751253
cgd1_3240	Uncharacterized protein	4.4521	4.92757	3.49744	5.32909	4.55155	7.003	7.26361	7.70417	7.06128	7.25802	6.18511	6.97189	7.47389	6.16794	6.69971	2.70647	-0.558309
cgd1_3250	Uncharacterized signal peptide-containing transmembrane associated protein	7.3972	7.06996	7.24807	7.47619	7.29785	5.14759	5.20926	5.42107	5.51245	5.3226	5.68516	5.06455	5.36805	6.18645	5.57605	-1.97526	0.253457
cgd1_330	CDC48 like AAA ATPase	10.4138	8.92735	9.83224	9.93358	9.77675	11.4958	11.6875	11.672	12.314	11.7923	11.4293	11.2361	10.9949	11.6557	11.329	2.0156	-0.463356
cgd1_3450	Uncharacterized protein	3.99195	2.28973	1.87444	4.12079	3.06923	0.490702	0.904677	1.11556	4.51103	1.75549	5.64564	5.48344	5.40721	6.59842	5.78368	-1.31373	4.02819
cgd1_3500	Thrombospondin related adhesive protein	8.1361	6.70789	7.89548	8.57118	7.82767	9.59657	8.91543	8.79887	9.25749	9.14209	10.0698	9.95254	9.74877	9.97117	9.93558	1.31442	0.793494
cgd1_3510	PAN domain/Thrombospondin type-1 (TSP1) repeat containing protein	7.95048	7.52042	8.24361	7.65122	7.84143	9.59023	9.36196	8.68537	9.37309	9.25266	8.22235	8.53771	8.32752	8.32074	8.35208	1.41123	-0.900586
cgd1_3520	AP2/ERF domain containing protein	7.42344	7.42564	7.64208	8.0079	7.62476	10.7664	9.85507	9.67691	9.35384	9.91307	9.5473	10.0769	10.031	9.58119	9.8091	2.2883	-0.103966
cgd1_3530	RNA recognition motif domain containing protein	9.39663	8.65989	9.0586	9.22224	9.08434	7.62587	7.50387	7.66562	8.0665	7.71546	7.07487	6.685	6.3412	7.84538	6.98661	-1.36888	-0.72885
cgd1_3540	Tetratricopeptide repeat containing protein	8.53818	8.45619	8.98754	9.09605	8.76949	7.18569	7.22409	8.42688	7.73305	7.64243	8.03789	7.97572	7.88288	8.31098	8.05187	-1.12706	0.409442
cgd1_3550	Apple domain containing protein	2.2265	2.28973	2.43065	2.81571	2.44065	8.7922	9.21276	8.93113	9.13559	9.01792	6.86399	7.59959	7.7127	7.35753	7.38345	6.57727	-1.63447
cgd1_3570	Myosin regulatory light chain	7.4797	7.91774	8.38171	7.94023	7.92984	7.23093	7.17183	6.44692	5.90582	6.68887	8.3725	8.14226	8.48093	7.58848	8.14604	-1.24097	1.45717
cgd1_3590	Uncharacterized protein	5.91802	5.07791	4.9511	5.07003	5.25426	4.19243	4.98752	5.35976	5.64633	5.04651	6.98785	6.82569	7.20855	5.25772	6.56995	-0.207753	1.52344
cgd1_360	Nucleolar complex protein 2	5.2461	7.20451	6.59299	6.54425	6.39696	3.20424	5.31714	4.18338	4.35425	4.26475	5.69891	5.92083	6.19948	4.80036	5.6549	-2.13221	1.39014
cgd1_3640	Uncharacterized protein	8.92033	8.3777	8.44497	8.27982	8.5057	7.74669	7.19991	7.30077	6.26097	7.12709	9.49125	8.83294	8.94164	8.55524	8.95527	-1.37862	1.82818
cgd1_3650	Uncharacterized protein	5.4491	5.82008	5.04766	5.28646	5.40083	3.38559	3.79412	1.11556	4.4946	3.19747	5.29626	5.9184	6.21514	4.49085	5.48016	-2.20336	2.28269
cgd1_3670	Chromo domain/ SNF2 Atpase/Helicase domain containing protein	7.01987	6.75327	7.91869	8.28078	7.49315	9.42714	9.75277	9.81335	9.24244	9.55892	9.64281	9.90606	9.7991	9.81079	9.78969	2.06577	0.230768
cgd1_370	carboxypeptidase A with signal peptide region	5.96975	6.42307	4.85614	6.85716	6.02653	8.41046	7.96156	8.17341	6.20804	7.68837	9.85083	9.45081	9.49323	8.46533	9.31505	1.66184	1.62668
cgd1_3700	Uncharacterized protein with WD40 repeat	8.1866	6.51159	7.76749	7.65906	7.53119	10.0125	10.3062	10.098	10.1802	10.1492	9.40823	9.02325	8.83037	9.53336	9.1988	2.61804	-0.950427
cgd1_3710	Acetyl-coenzyme A synthetase	7.56168	6.82627	7.9069	8.06339	7.58956	9.96299	9.50741	9.43597	9.40622	9.57815	10.3216	10.0333	9.90799	10.2412	10.126	1.98859	0.547863
cgd1_3720	Mannosyltransferase DXD	7.26495	7.23962	6.84244	7.68196	7.25724	8.97352	8.3355	8.61331	8.34626	8.56715	8.1231	8.0406	8.09617	7.39024	7.91253	1.3099	-0.654617
cgd1_3730	Glucosamine-fructose-6-phosphate aminotransferase/Sugar isomerase (SIS)	0.739308	2.28973	0.227847	4.18056	1.85936	8.23278	8.32663	8.48986	8.49273	8.3855	8.15056	6.79468	6.84019	6.77167	7.13927	6.52614	-1.24623
cgd1_3740	Ankyrin repeat/transmembrane domain-containing protein	5.69459	2.28973	3.96682	4.31691	4.06701	7.35668	6.24736	5.72459	6.40248	6.43278	5.50249	4.23274	5.20832	6.03631	5.24497	2.36577	-1.18781
cgd1_3780	Uncharacterized signal peptide-containing protein	12.2133	10.5471	11.3182	11.8087	11.4718	11.8155	11.1322	11.2474	10.8105	11.2514	10.0829	9.55678	9.23886	9.23673	9.52881	-0.220446	-1.72258
cgd1_3790	Uncharacterized protein	8.94315	8.05648	8.38647	8.586	8.49303	8.41963	8.13993	7.68287	6.16691	7.60234	6.57035	6.67667	6.55809	6.47313	6.56956	-0.890689	-1.03278
cgd1_3810	Uncharacterized protein	14.2113	12.5473	13.781	14.0529	13.6482	12.452	12.303	12.3299	12.6839	12.4422	13.0784	12.8085	12.393	14.0781	13.0895	-1.20594	0.647284
cgd1_3850	Uncharacterized Secreted Protein (SKSR gene family)	6.47197	7.576	7.47572	7.66334	7.29676	5.80016	5.73711	5.853	5.54335	5.7334	6.08505	5.91121	6.17671	6.72588	6.22471	-1.56335	0.491309
cgd1_40	UDP-galactose transporter/UAA transporter	7.19314	6.76687	6.90545	6.26947	6.78373	6.83081	5.96199	5.97401	5.74212	6.12723	3.81619	4.51536	4.65889	5.8911	4.72039	-0.656501	-1.40685
cgd1_400	CMGC/MAPK group Protein kinase	2.96401	5.64646	4.35872	2.80188	3.94277	6.28532	6.59195	5.11386	5.56884	5.88999	4.33744	4.18118	4.35608	2.09236	3.74177	1.94723	-2.14823
cgd1_450	Uncharacterized protein	6.13811	7.87786	5.80574	6.36569	6.54685	3.89367	4.30194	4.22559	5.11136	4.38314	7.14612	7.25097	7.42831	6.78108	7.15162	-2.16371	2.76848
cgd1_460	Uncharacterized protein	0.739308	2.28973	3.84636	2.10464	2.24501	5.19294	4.7547	5.81267	5.11731	5.21941	5.26855	5.50052	5.64942	3.63678	5.01382	2.9744	-0.20559
cgd1_470	Armadillo-type fold/Signal peptide region containing protein	7.59831	6.6756	7.96254	7.54321	7.44492	9.57745	8.21329	8.72508	9.70443	9.05506	10.3044	10.2026	9.84737	9.80513	10.0399	1.61015	0.984818
cgd1_500	Exonuclease V	0.739308	3.87106	2.53706	0.579434	1.93171	7.58572	6.69786	6.85625	6.76034	6.97504	5.59118	5.57328	5.71839	4.90984	5.44817	5.04333	-1.52687
cgd1_510	Uncharacterized protein	6.94734	5.38187	5.96425	6.20942	6.12572	8.33985	7.10208	8.08018	7.41832	7.73511	7.92016	7.4159	7.3138	6.54851	7.29959	1.60939	-0.435517
cgd1_520	V-type proton ATPase proteolipid subunit	10.0144	8.31519	9.31563	9.4519	9.27429	8.05255	8.01824	8.18974	7.17075	7.85782	8.12078	7.61712	7.33465	9.03706	8.0274	-1.41647	0.169585
cgd1_590	Uncharacterized protein	9.35949	8.96741	9.51709	9.32463	9.29216	10.5284	10.2178	10.0141	10.1332	10.2234	8.30179	9.31264	9.1891	8.68507	8.87215	0.93121	-1.35122
cgd1_60	Cyclin dependent kinase A	0.739308	2.28973	2.68714	3.0374	2.1884	8.80777	8.06669	8.02672	7.4231	8.08107	7.08029	7.24463	7.1332	5.73239	6.79763	5.89268	-1.28344
cgd1_630	Uncharacterized protein	7.21478	6.12587	5.97589	6.64244	6.48974	4.73893	3.35922	4.72567	4.54157	4.34135	8.07001	7.61312	7.67105	6.49583	7.4625	-2.1484	3.12115
cgd1_640	Signal peptide region containing protein	13.3505	12.3933	13.1451	13.1068	12.9989	10.673	10.5352	10.2129	10.0939	10.3788	12.7021	12.8349	12.701	12.8474	12.7713	-2.62016	2.39259
cgd1_650	Uncharacterized Secreted Protein (CpLSP gene family)	5.92528	7.17254	5.72658	5.76262	6.14675	7.79964	7.65138	7.78865	7.82611	7.76644	7.81698	7.84243	8.1732	6.90196	7.68364	1.61969	-0.082801
cgd1_660	Signal peptide region containing protein	5.45824	3.9335	5.34684	2.96187	4.42511	12.4152	12.3763	12.4471	12.4439	12.4206	12.4194	12.1679	11.905	12.3067	12.1997	7.99553	-0.220898
cgd1_670	Signal peptide region containing protein	5.93007	5.60265	4.15357	4.11995	4.95156	7.82091	7.63182	7.76779	6.95349	7.5435	7.27676	7.57857	7.81099	6.47777	7.28602	2.59194	-0.257479
cgd1_680	Uncharacterized protein	4.49299	4.66534	3.98037	3.43382	4.14313	2.88556	3.29443	3.5061	2.85397	3.13501	6.02273	5.59852	5.30107	5.33724	5.56489	-1.00812	2.42988
cgd1_710	Coiled coil protein	4.2827	4.48375	4.31317	4.1202	4.29996	7.5729	7.02919	7.8924	5.88535	7.09496	6.13139	6.48749	6.64653	6.20379	6.3673	2.795	-0.727663
cgd1_720	HAD-like domain containing protein	0.739308	2.28973	0.227847	0.579434	0.95908	2.56433	4.30881	5.84787	2.85397	3.89374	3.6541	3.92739	4.15711	4.16101	3.9749	2.93466	0.0811573
cgd1_730	Glutamine cyclotransferase	5.84903	4.6732	3.45665	2.95315	4.23301	7.66712	7.33743	7.39912	7.68735	7.52275	5.72269	5.87823	6.39654	5.34595	5.83585	3.28975	-1.6869
cgd1_740	SPRY/Peptidase C14 p20 domain containing protein	3.73273	4.79362	3.58916	4.23284	4.08709	6.75744	6.92357	6.71021	7.46515	6.96409	4.42163	5.19627	4.89652	5.47872	4.99829	2.877	-1.96581
cgd1_760	Dual specificity phosphatase	6.33268	5.63323	6.98537	6.11461	6.26648	8.64889	7.71393	7.94941	6.64625	7.73962	8.70804	8.83411	8.79388	7.65625	8.49807	1.47315	0.758445
cgd1_800	Protein disulfide isomerase	5.27466	5.65494	3.29649	3.93374	4.53996	4.32288	6.31201	5.89105	5.09717	5.40578	6.95368	7.82868	7.79493	6.25825	7.20889	0.86582	1.80311
cgd1_810	Protein kinase	2.25701	2.28973	0.227847	0.579434	1.33851	2.02997	4.00778	4.21952	5.10594	3.8408	7.10602	7.4467	7.81572	6.87739	7.31146	2.5023	3.47065
cgd1_820	Palmitoyltransferase	5.00512	4.51338	5.14212	4.97318	4.90845	7.72213	7.54075	5.96782	7.26389	7.12365	5.36793	7.25664	7.15676	7.41453	6.79896	2.2152	-0.324685
cgd1_870	Peptidyl-prolyl cis-trans isomerase	7.1759	6.78424	7.68023	7.41122	7.2629	8.66475	8.74002	8.35029	9.35456	8.7774	5.69549	5.69362	5.40474	8.44946	6.31083	1.51451	-2.46658
cgd1_880	Eukaryotic initiation factor 4A	12.2553	10.7935	11.6965	11.9884	11.6834	10.2723	9.9935	10.3441	10.0664	10.1691	10.5189	9.77485	9.43935	11.7044	10.3594	-1.51436	0.190294
cgd1_920	Actin	8.94266	8.36368	8.62198	9.29986	8.80705	5.94801	5.45262	5.89592	6.32512	5.90542	10.026	9.77422	9.70759	10.0659	9.89342	-2.90163	3.988
cgd1_930	U2 snrnp-specific A protein	8.96216	8.34156	8.91639	9.06525	8.82134	9.14944	9.09904	8.6886	9.40384	9.08523	8.30805	7.84651	7.67227	8.61922	8.11151	0.263891	-0.973717
cgd1_950	Uncharacterized protein with Ankyrin repeat	7.69821	7.37674	6.44135	7.62227	7.28464	5.11561	6.23683	3.90145	5.14507	5.09974	8.54851	8.30778	8.32237	8.78058	8.48981	-2.1849	3.39007
cgd1_970	RING finger containing protein	5.21217	6.80568	6.46076	5.64852	6.03178	6.5724	6.62369	6.28901	6.43613	6.48031	8.77282	8.28737	8.2766	7.86636	8.30079	0.448524	1.82048
cgd1_980	RNase L inhibitor-like protein	7.60226	7.48315	8.03624	8.29991	7.85539	10.0513	9.40154	9.90079	8.99443	9.58701	9.85524	10.3372	10.2295	10.1903	10.1531	1.73162	0.56606
cgd1_990	Pyridine nucleotide/ NAD(P) transhydrogenase alpha plus beta subunit	6.50618	2.28973	5.99349	3.24264	4.50801	9.22452	9.58831	9.70813	8.93227	9.36331	9.0381	10.1431	10.1301	9.33665	9.66198	4.8553	0.298669
cgd2_100	Uncharacterized protein	3.40732	2.28973	5.02249	4.42364	3.78579	7.81176	8.26808	8.06781	8.32207	8.11743	8.17477	8.34444	8.55665	7.57254	8.1621	4.33164	0.0446693
cgd2_1000	RNA recognition motif domain containing protein	9.50399	8.25757	8.79383	9.21267	8.94201	6.75552	7.3311	8.06829	8.59368	7.68715	8.13434	6.60831	6.30745	7.43807	7.12204	-1.25486	-0.56511
cgd2_1010	DEAD/DEAH box helicase	9.66445	9.02526	9.42904	9.83303	9.48794	7.3721	8.23804	8.68557	8.13301	8.10718	4.24709	5.84848	5.49603	7.23553	5.70678	-1.38076	-2.4004
cgd2_1020	Proteasome regulatory subunit Rpn9	7.25748	7.56343	7.82754	6.8955	7.38599	7.86874	7.28513	7.05265	6.54784	7.18859	6.45805	4.96147	5.11785	6.34526	5.72066	-0.197395	-1.46793
cgd2_1050	Uncharacterized protein	5.3356	6.06896	6.80954	6.20559	6.10492	2.14921	0.904677	2.77043	4.49959	2.58098	5.08919	5.44012	5.6125	4.98794	5.28244	-3.52395	2.70146
cgd2_1060	Protein kinase/EF-hand domain containing protein	8.47858	7.46196	8.16231	8.47951	8.14559	7.05738	6.4227	6.80095	5.5664	6.46186	6.90386	6.3585	6.20919	7.422	6.72339	-1.68373	0.261526
cgd2_1090	O-acyltransferase	2.29734	3.85385	1.78505	3.7108	2.91176	0.490702	0.904677	3.42717	2.85397	1.91913	6.261	6.23056	6.14448	3.66793	5.57599	-0.992631	3.65686
cgd2_1100	MCM domain containing protein	8.4223	7.35565	8.23515	7.96743	7.99513	7.46575	7.59583	8.82609	8.07235	7.99001	7.01731	6.22473	5.71326	5.14691	6.02555	-0.00512773	-1.96445
cgd2_1120	molybdopterin synthase sulphurylase/Rhodanese-like domain containing protein	6.61126	7.19501	7.10983	6.44856	6.84117	5.10886	5.39661	4.25698	5.62226	5.09618	6.44728	5.22214	5.74343	5.96818	5.84526	-1.74499	0.749082
cgd2_1140	Syntaxin	3.63921	3.95347	3.49251	4.58412	3.91733	4.52906	6.24478	5.49177	5.27391	5.38488	2.97268	3.44908	2.81673	5.01521	3.56342	1.46755	-1.82145
cgd2_1220	Uncharacterized protein	2.99464	2.28973	4.05557	3.96035	3.32507	6.70742	7.58965	7.16885	4.39289	6.4647	7.5818	6.91871	7.08743	6.99117	7.14478	3.13963	0.680074
cgd2_1240	EH domain containing protein	3.04948	2.28973	3.67278	2.1527	2.79117	6.0632	7.51646	6.25744	6.7603	6.64935	5.97068	5.49043	5.72233	3.68517	5.21715	3.85818	-1.4322
cgd2_1290	Uncharacterized protein	7.78839	6.68486	5.83521	7.39057	6.92476	7.98491	7.84382	7.06737	6.56166	7.36444	4.66175	4.94094	4.40378	2.09236	4.02471	0.439685	-3.33973
cgd2_1300	Calcium/calmodulin dependent protein kinase	6.89015	7.39389	7.07583	7.73596	7.27396	11.5088	11.1922	11.342	11.0223	11.2664	8.92459	8.52209	8.38597	8.6316	8.61606	3.9924	-2.6503
cgd2_1360	ATP synthase subunit beta	10.182	9.09088	10.1149	10.1859	9.89341	7.82866	8.43006	8.62672	8.97978	8.46631	8.40558	8.55223	8.21523	8.75455	8.4819	-1.4271	0.015594
cgd2_1380	Uncharacterized protein	0.739308	2.28973	0.227847	3.02654	1.57086	6.29248	6.03769	6.34006	5.80981	6.12001	1.22879	0.922736	1.59723	3.80268	1.88786	4.54916	-4.23215
cgd2_1500	Eukaryotic translation initiation factor 3 subunit E withPCI domain domain	7.07062	7.77602	8.26161	8.09043	7.79967	2.04514	5.80827	6.6199	4.39598	4.71732	6.28448	5.7997	5.87906	6.13041	6.02341	-3.08235	1.30609
cgd2_1510	Pseudouridine synthase TruD	5.96986	4.99391	5.82679	6.0038	5.69859	4.79049	3.14431	1.11556	2.85397	2.97608	4.72308	4.3573	4.23965	4.81116	4.5328	-2.72251	1.55671
cgd2_1520	Uncharacterized protein	8.07808	7.41439	7.82414	7.59981	7.72911	5.55841	5.69539	4.95838	4.38457	5.14919	7.16127	7.13671	6.96618	6.9789	7.06077	-2.57992	1.91158
cgd2_1530	Nitrogen permease regulator 2	5.50388	5.76668	4.75983	5.10987	5.28506	3.33504	2.51425	3.46775	2.85397	3.04275	3.83893	4.63737	4.67558	3.70177	4.21341	-2.24231	1.17066
cgd2_1590	Apple/EGF-like/Apple domain containing extracellular protein	0.739308	2.28973	0.227847	0.579434	0.95908	7.97938	8.49231	8.10109	8.57464	8.28685	10.2822	9.23886	9.16545	9.0545	9.43524	7.32777	1.14839
cgd2_1610	Protein kinase domain containing protein	3.50726	2.28973	0.227847	2.13195	2.0392	7.77234	7.78029	7.28724	7.21586	7.51393	6.19105	4.95415	5.19198	2.09236	4.60739	5.47473	-2.90654
cgd2_1620	Uncharacterized protein	3.83811	5.39667	4.23872	3.6757	4.2873	5.48929	6.38627	5.85498	4.68063	5.60279	4.39762	2.46018	2.11744	5.21457	3.54745	1.31549	-2.05534
cgd2_170	40s ribosomal protein s24	7.23449	7.29995	7.88972	7.24681	7.41774	6.50179	5.93186	5.74331	2.85397	5.25773	6.36349	5.64352	5.54172	5.7762	5.83123	-2.16001	0.573502
cgd2_1700	EF-hand domain containing protein	2.96773	2.28973	2.45528	0.579434	2.07304	4.49844	3.99386	5.88656	5.0935	4.86809	3.06432	4.0386	4.1675	4.34164	3.90301	2.79504	-0.965073
cgd2_1830	Protein kinase domain containing protein	2.37144	2.28973	4.19918	0.579434	2.35995	0.490702	2.55496	4.0072	2.85397	2.47671	3.98241	5.52543	5.53647	5.63993	5.17106	0.116759	2.69435
cgd2_1840	Signal peptide	7.46544	8.29702	8.57151	8.50229	8.20907	5.94745	6.22106	6.36079	6.26366	6.19824	8.10285	7.79437	7.80522	8.49335	8.04895	-2.01083	1.85071
cgd2_1870	Guanine nucleotide-binding protein	12.7199	11.4906	12.3512	12.7339	12.3239	9.96254	10.0567	10.4288	11.7478	10.549	10.9604	10.1039	9.73506	12.3359	10.7838	-1.77492	0.234861
cgd2_1890	Uncharacterized protein	2.66296	2.28973	2.15058	0.579434	1.92068	8.69734	8.15108	7.96001	8.46755	8.319	7.77072	7.99464	8.12724	7.63242	7.88126	6.39832	-0.43774
cgd2_1900	dTDP-glucose 4-6-dehydratase-like protein	5.06598	5.17647	4.55333	5.61124	5.10176	7.86336	7.67154	8.25884	7.47054	7.81607	7.41158	7.39112	7.53068	7.32809	7.41537	2.71432	-0.400704
cgd2_1910	MORN repeat	8.04676	7.58145	7.66601	8.12231	7.85413	12.1548	12.2919	12.3456	12.5446	12.3342	12.2402	12.2254	12.1065	12.0687	12.1602	4.48009	-0.174059
cgd2_1950	PHD/MIZ domain containing protein	4.33516	6.4389	5.16096	4.861	5.19901	7.1523	7.97823	7.13939	6.84794	7.27946	5.72809	6.0227	6.34926	5.18505	5.82128	2.08046	-1.45819
cgd2_1960	Mitogen-activated protein kinase	8.62142	8.15409	8.47366	8.84954	8.52468	5.53165	7.07545	7.4633	7.27257	6.83575	9.68633	9.33449	9.2519	9.61737	9.47252	-1.68893	2.63678
cgd2_200	Uncharacterized protein	11.7344	10.351	10.9736	11.3504	11.1024	9.57888	9.11723	9.00836	9.71264	9.35428	9.93364	9.15787	8.85236	10.2614	9.55133	-1.74811	0.197048
cgd2_2040	Uncharacterized protein with Armadillo-type fold	5.39019	6.21205	5.90622	6.1985	5.92674	3.98684	4.84335	1.11556	4.45325	3.59975	5.23563	5.51237	5.04657	3.69994	4.87363	-2.32699	1.27388
cgd2_2050	Proteasome subunit alpha type	7.77628	7.53065	8.35555	7.98759	7.91252	7.56043	7.6614	7.60041	8.54869	7.84273	6.73948	6.32862	6.1302	7.66446	6.71569	-0.0697871	-1.12704
cgd2_2070	Translation elongation factor EF-1 subunit alpha	8.72716	8.41653	8.92514	8.98344	8.76307	7.1092	6.7417	6.90381	6.88595	6.91017	7.38171	6.80319	6.80509	8.84055	7.45764	-1.8529	0.54747
cgd2_2080	Uncharacterized protein with Armadillo-type fold	3.80656	4.0873	3.66531	5.25507	4.20356	6.02412	6.07827	4.20721	2.85397	4.79089	3.31696	1.34667	3.03864	2.09236	2.44866	0.587332	-2.34223
cgd2_210	Glycerol-3-phosphate dehydrogenase [NAD(+)]	3.53769	3.87385	4.86044	3.37535	3.91183	8.62689	9.20162	9.16059	8.83482	8.95598	10.3523	9.74399	9.86557	9.09691	9.7647	5.04415	0.808719
cgd2_2100	Uncharacterized protein	0.739308	2.28973	0.227847	0.579434	0.95908	7.87447	7.59563	7.96357	2.85397	6.57191	7.0257	7.39445	7.616	7.99974	7.50897	5.61283	0.937062
cgd2_2110	Uncharacterized protein	0.739308	2.28973	0.227847	0.579434	0.95908	11.9675	12.0112	12.0376	12.3334	12.0874	10.8452	11.1278	10.8876	11.6883	11.1373	11.1283	-0.950174
cgd2_2130	ATP-dependent 6-phosphofructokinase	8.65039	8.26889	8.61837	9.20519	8.68571	6.61015	7.54489	7.97334	7.54981	7.41955	9.94727	9.42109	9.22889	9.38859	9.49646	-1.26616	2.07691
cgd2_2170	Nucleolar GTP-binding protein 2	6.63109	6.96986	7.96662	6.8658	7.10834	5.08284	5.37069	5.14733	5.11794	5.1797	7.08711	6.57681	6.76765	6.42716	6.71468	-1.92864	1.53498
cgd2_2210	Proteasome regulatory subunit Rpn7/26S proteasome subunit 6	6.80593	6.38637	6.41697	6.45979	6.51727	6.58984	5.9755	5.89763	5.67389	6.03422	4.14307	4.81642	4.88313	3.69539	4.3845	-0.483051	-1.64971
cgd2_2280	Pp2c protein phosphatase 2C	7.37477	6.31108	6.52308	6.64795	6.71422	6.63462	3.66685	2.66614	2.85397	3.95539	6.46805	6.63243	6.8237	7.1701	6.77357	-2.75882	2.81818
cgd2_2300	Glutamate/acetylglutamate kinase	5.33679	5.95408	5.60569	6.45981	5.83909	4.17699	5.27639	1.11556	6.72893	4.32447	5.976	7.11315	6.97072	7.68565	6.93638	-1.51463	2.61191
cgd2_2310	Ser/Thr protein kinase	2.29133	7.10863	4.9337	4.92173	4.81385	0.490702	0.904677	1.11556	2.85397	1.34123	2.98481	5.17417	5.76486	5.24165	4.79137	-3.47262	3.45014
cgd2_2340	R1 like alpha-glucan water dikinase	4.26593	6.36763	4.79972	4.64598	5.01982	9.21435	8.64368	8.63426	8.51494	8.75181	8.40892	9.10104	9.42954	7.8631	8.70065	3.73199	-0.0511575
cgd2_2450	Uncharacterized protein	4.49635	2.28973	3.98373	2.94823	3.42951	0.490702	0.904677	1.11556	2.85397	1.34123	4.05399	4.54722	4.27904	5.34049	4.55518	-2.08828	3.21396
cgd2_2500	DNA polymerase alpha/epsilon subunit B	4.58247	2.28973	4.55392	3.6862	3.77808	7.57452	7.49278	7.48472	6.50438	7.2641	8.89616	8.67421	8.96877	7.26104	8.45005	3.48602	1.18595
cgd2_2510	Glucose-methanol-choline oxidoreductase	4.07823	4.51338	3.8047	4.1548	4.13778	10.0578	9.67807	9.68633	8.66771	9.52248	10.9597	10.7947	10.915	10.1307	10.7	5.3847	1.17756
cgd2_2530	Uncharacterized protein	8.53193	7.9237	8.93127	8.57295	8.48996	8.20237	8.6248	8.29119	8.8693	8.49692	7.69983	7.34467	7.14703	7.47365	7.41629	0.00695194	-1.08062
cgd2_2580	Uncharacterized protein	6.84452	7.23278	7.12492	7.27193	7.11854	8.70232	9.11002	9.03537	8.22561	8.76833	6.22206	7.33575	7.5833	4.27616	6.35432	1.64979	-2.41401
cgd2_260	Uncharacterized protein	4.47603	4.32624	5.87981	5.07363	4.93893	0.490702	2.95444	1.11556	2.85397	1.85367	3.28122	4.67752	5.31327	6.15408	4.85652	-3.08526	3.00286
cgd2_2610	Secreted GGC gene family protein	6.21152	6.85703	6.1338	6.10417	6.32663	8.53412	8.40726	7.83511	8.59763	8.34353	7.05352	7.48497	7.48457	5.62925	6.91308	2.0169	-1.43045
cgd2_2660	UDP N-acetylglucosamine transporter-like nucleotide sugar transporter	10.2279	8.9072	9.73093	10.073	9.73477	7.07222	6.79271	8.45289	7.60201	7.47996	9.4555	9.18729	8.86664	9.80494	9.32859	-2.25481	1.84864
cgd2_2670	UDP N-acetylglucosamine transporter-like nucleotide sugar transporter	8.73611	8.69947	9.03475	8.77232	8.81066	8.54267	8.43813	7.97971	7.90346	8.21599	6.57778	6.58202	6.77036	5.27795	6.30203	-0.594673	-1.91396
cgd2_2680	cation transport Atpase	7.50073	7.40639	6.94039	8.08834	7.48396	5.30031	5.96261	5.21708	5.87506	5.58876	6.5047	6.41998	5.93077	6.69714	6.38815	-1.8952	0.799384
cgd2_270	Eukaryotic translation initiation factor 3 subunit D	8.8923	7.64601	8.6734	9.45294	8.66616	7.36207	7.22619	6.19317	7.43376	7.0538	7.39506	6.60983	6.25897	8.54633	7.20255	-1.61237	0.148754
cgd2_2710	RNA methyltransferase TrmA-like protein	7.01091	5.40652	6.1359	6.0636	6.15423	4.15784	5.11245	1.11556	2.85397	3.30995	3.24176	3.61382	4.19411	4.38027	3.85749	-2.84428	0.547536
cgd2_2750	Structural maintenance of chromosomes protein	6.49373	6.21755	6.07248	6.66643	6.36255	9.56611	9.28765	9.46806	9.06578	9.3469	10.8659	10.4063	10.4111	10.0221	10.4264	2.98435	1.07946
cgd2_2760	insulinase-like peptidase	6.23817	5.36304	6.08749	4.85653	5.63631	7.43943	7.58207	7.21597	7.39788	7.40884	8.16546	7.83026	7.9807	7.04773	7.75603	1.77253	0.347195
cgd2_2770	U5 small nuclear ribonucleoprotein 200kDA helicase/Pre-mRNA splicing helicase BRR2 2	6.03641	6.50141	5.24236	5.42803	5.80205	5.68605	6.46326	5.80799	6.38415	6.08536	5.15803	4.36084	3.91294	5.39538	4.7068	0.283315	-1.37857
cgd2_280	Ribosomal protein L15	11.0829	9.93243	10.5024	10.8705	10.5971	8.62078	8.63157	8.84342	9.48587	8.89541	9.0762	8.24367	8.09161	10.642	9.01337	-1.70166	0.117962
cgd2_2840	Pleckstrin homology domain containing protein	6.64073	5.84487	6.80242	6.85427	6.53557	8.37375	8.44427	8.01047	8.37636	8.30121	7.8209	6.71855	6.75188	7.56925	7.21515	1.76564	-1.08607
cgd2_2860	Uncharacterized protein	5.71984	4.4333	5.72354	4.74536	5.15551	7.65552	7.4658	6.93321	6.351	7.10138	5.91765	4.30122	4.37939	5.98365	5.14548	1.94587	-1.9559
cgd2_2920	ER lumen protein retaining receptor	0.739308	2.28973	0.227847	3.04933	1.57655	10.015	9.82038	9.68134	9.49444	9.7528	8.83694	9.0529	9.20726	7.91508	8.75304	8.17624	-0.999753
cgd2_2930	Uncharacterized protein	2.26032	3.81675	5.5582	4.57308	4.05209	8.53021	7.82361	7.67629	7.81803	7.96204	8.2981	8.61559	8.7787	7.90568	8.39952	3.90995	0.437479
cgd2_2940	type 1 K Homology domain containing protein	8.65345	7.56045	8.76916	8.46927	8.36308	6.46562	7.17385	6.70528	8.31744	7.16555	7.65362	8.12125	8.08167	9.15085	8.25185	-1.19753	1.0863
cgd2_2980	Uncharacterized protein	2.9343	2.28973	4.71679	2.05757	2.9996	5.3217	6.20041	6.03134	5.06	5.65336	3.15457	4.67599	4.5947	2.09236	3.62941	2.65377	-2.02395
cgd2_2990	60S ribosomal protein L13	10.9523	9.91791	10.6917	10.8342	10.599	8.37367	8.70155	9.0125	9.60339	8.92278	9.59844	8.22048	7.89796	11.131	9.21197	-1.67626	0.289192
cgd2_3010	N-ethylmaleimide-sensitive factor (NSF1)-like AAA Atpase	6.80056	7.45714	7.76217	7.29283	7.32817	6.58447	7.34126	7.70033	7.69573	7.33045	5.50175	5.71038	5.85142	6.74726	5.9527	0.00227252	-1.37774
cgd2_3040	Uncharacterized protein	0.739308	2.28973	0.227847	0.579434	0.95908	7.73393	7.59857	6.92921	7.46602	7.43193	6.57785	5.76403	5.82642	4.39768	5.6415	6.47285	-1.79044
cgd2_3060	Uncharacterized protein	0.739308	2.28973	0.227847	0.579434	0.95908	4.70105	5.66771	5.32087	6.65748	5.58678	3.73667	5.0075	4.89053	2.09236	3.93177	4.6277	-1.65501
cgd2_3070	High mobility group box domain containing protein	8.44307	7.32764	8.45499	8.17956	8.10132	6.60677	6.24115	6.31904	5.8723	6.25982	8.66762	8.05377	7.80477	8.85327	8.34486	-1.8415	2.08504
cgd2_310	Equilibrative nucleoside transporter	8.08901	7.81986	7.59348	8.02638	7.88218	7.66942	5.28985	4.27968	4.42556	5.41613	6.47274	6.81832	6.67777	7.63938	6.90205	-2.46606	1.48592
cgd2_3100	Acyltransferase 3	5.74238	4.65961	5.48522	4.08221	4.99236	6.45546	6.91137	6.61821	7.0023	6.74683	4.38914	4.94252	5.3272	4.47617	4.78376	1.75448	-1.96307
cgd2_3110	Uncharacterized protein	11.6873	11.0704	11.8426	11.7512	11.5879	10.1245	10.4503	10.4748	10.4274	10.3692	11.4049	11.3746	11.1858	11.7686	11.4335	-1.21865	1.06425
cgd2_3140	Uncharacterized protein	0.739308	2.28973	1.73266	0.579434	1.33528	6.81346	7.38156	7.04638	6.84133	7.02068	8.37828	7.87014	8.32965	7.13258	7.92766	5.6854	0.90698
cgd2_3200	Glucose-6-phosphate isomerase	10.0281	8.40128	8.94877	9.51328	9.22285	8.74362	9.38598	9.70225	8.6137	9.11139	7.98505	7.11107	6.64153	9.01941	7.68926	-0.111459	-1.42212
cgd2_3230	DnaJ/Thioredoxin domain containing protein	7.69632	6.95822	7.04728	7.92934	7.40779	11.055	10.3383	10.4934	10.3768	10.5659	10.0206	9.99955	9.93296	9.48782	9.86022	3.15809	-0.705654
cgd2_3240	Arf GTPase activating protein	7.26731	5.98825	6.84479	6.71523	6.7039	9.3421	9.29943	9.46729	9.79928	9.47703	8.9779	9.77798	9.54659	9.42033	9.4307	2.77313	-0.0463253
cgd2_3250	Tetratricopeptide repeat	5.34423	5.32988	6.51539	5.71021	5.72493	7.54844	7.64684	7.75659	6.42389	7.34394	7.6607	8.71141	8.66064	8.07326	8.2765	1.61901	0.932562
cgd2_3260	Phosphoglucomutase	7.45251	6.33641	6.8434	6.35175	6.74602	8.5697	8.82233	9.18726	9.32815	8.97686	8.89617	9.49112	9.39754	8.6977	9.12063	2.23085	0.143771
cgd2_3270	Phosphoglucomutase	6.39281	6.05754	7.10791	6.3651	6.48084	9.36476	9.09912	8.56161	10.0962	9.28042	8.27795	8.15184	8.1387	8.01253	8.14525	2.79959	-1.13517
cgd2_3290	Uncharacterized protein	10.8248	9.99894	10.5446	10.5719	10.485	8.6402	8.52666	9.19984	8.61403	8.74518	8.79332	8.54429	8.33757	9.59991	8.81877	-1.73987	0.0735888
cgd2_330	Notchless	7.45733	6.47341	7.2481	8.0156	7.29861	5.09224	5.81012	5.15654	5.12572	5.29615	4.85908	5.31434	5.02547	5.21736	5.10406	-2.00246	-0.192091
cgd2_3300	RecQ mediated genome instability protein N-terminal domain containing protein	4.76995	5.70266	4.41739	3.33269	4.55567	0.490702	2.46723	1.11556	2.85397	1.73187	2.18709	3.33768	2.7141	2.09236	2.58281	-2.82381	0.850942
cgd2_3320	Papain family cysteine protease	6.15613	4.50727	4.18191	4.35259	4.79947	6.61311	7.9712	7.37878	8.01596	7.49476	7.51862	7.13216	7.05366	6.84	7.13611	2.69529	-0.358651
cgd2_3340	Ser/Thr protein kinase	9.10105	7.83943	8.76133	8.68572	8.59688	5.88339	6.72945	7.79224	6.64881	6.76347	7.76268	7.55913	7.17242	8.77387	7.81702	-1.83341	1.05355
cgd2_3350	Uncharacterized protein	9.09664	8.04256	8.60391	8.71726	8.61509	8.0642	7.35053	7.5233	7.57628	7.62858	8.89307	9.2571	9.06421	9.56794	9.19558	-0.986513	1.567
cgd2_340	RING/FYVE/PHD-type Zinc finger-containing protein	5.99802	7.26134	6.68602	6.55714	6.62563	4.26849	3.11173	3.80029	2.85397	3.50862	5.77494	6.14202	6.4266	6.04347	6.09676	-3.11701	2.58814
cgd2_3400	Dynamin-related protein	7.42463	6.92261	8.05106	6.63227	7.25764	9.31559	9.20923	8.55461	8.51563	8.89876	9.01723	8.6321	8.48635	8.52309	8.6647	1.64112	-0.234068
cgd2_3410	ARF1/2 like small Gtpase	6.28515	6.51436	6.51875	5.25566	6.14348	7.59633	8.11291	7.49837	8.04425	7.81297	7.37189	6.96424	7.13762	6.79679	7.06764	1.66948	-0.74533
cgd2_3450	Ubiquitin carboxyl-terminal hydrolase	6.43019	6.2228	6.26752	6.14964	6.26754	8.66647	7.66402	7.92982	8.09547	8.08895	7.25985	7.27371	7.28401	6.38323	7.0502	1.82141	-1.03874
cgd2_3460	Myb-like DNA-binding /CHY zinc finger domain-containing protein	2.95928	4.99535	5.14649	5.73688	4.7095	8.23473	8.11631	7.49153	7.60154	7.86103	7.4023	8.32795	8.24971	7.20252	7.79562	3.15153	-0.0654064
cgd2_3480	Uncharacterized protein	4.0958	4.52872	2.93728	5.22229	4.19602	8.17199	8.26945	8.37885	8.11449	8.2337	7.82969	8.41056	8.73194	7.83964	8.20296	4.03767	-0.0307392
cgd2_3490	AP2/ERF domain containing protein	4.48241	5.31217	5.41251	5.83102	5.25953	10.1534	9.86134	10.2733	10.4408	10.1822	10.3346	10.7652	10.5659	10.6119	10.5694	4.92269	0.38717
cgd2_3500	Uncharacterized protein	3.45059	2.28973	0.227847	2.08837	2.01414	6.24531	6.43518	7.50723	5.93657	6.53107	7.19299	7.61109	7.85937	7.21796	7.47035	4.51694	0.939276
cgd2_3520	Uncharacterized protein	6.29866	6.51435	6.46936	5.7532	6.25889	4.73786	5.14586	2.81175	2.85397	3.88736	6.57221	6.23193	6.28556	6.7718	6.46537	-2.37153	2.57801
cgd2_3550	Nucleoporin NSP1/NUP62	7.10286	6.91319	7.22131	7.50861	7.18649	5.87223	5.99826	5.092	5.54908	5.62789	6.42834	6.96459	7.1358	7.10573	6.90862	-1.5586	1.28073
cgd2_3580	Uncharacterized protein	4.73948	5.38548	5.56219	5.34503	5.25804	3.89576	5.08994	5.14169	2.85397	4.24534	6.00617	6.14943	6.10381	6.55241	6.20296	-1.0127	1.95762
cgd2_360	Eukaryotic translation initiation factor 3 subunit B	9.33759	8.00743	8.91733	9.06139	8.83093	7.05633	7.43524	7.61766	6.83585	7.23627	7.99261	7.6025	7.18755	8.10231	7.72124	-1.59466	0.484974
cgd2_3610	Uncharacterized protein with WD40 repeat	0.739308	2.28973	0.227847	0.579434	0.95908	6.31794	6.96684	6.58226	5.6852	6.38806	5.13881	6.15755	6.3217	4.93422	5.63807	5.42898	-0.749989
cgd2_3620	F-box domain containing protein	2.21575	2.28973	0.227847	0.579434	1.32819	7.39219	7.66143	6.65251	6.176	6.97053	6.62601	7.08912	7.18759	4.78096	6.42092	5.64234	-0.549608
cgd2_3640	Bromodomain containing protein	8.07387	7.57456	8.26723	7.80621	7.93047	10.7403	10.1986	10.4497	10.3316	10.43	9.20492	9.40811	9.21299	9.5352	9.34031	2.49957	-1.08973
cgd2_3650	HAD-like domain containing protein	6.90805	5.85258	6.21171	6.10471	6.26926	6.55645	5.78579	7.02646	5.27127	6.15999	7.60737	7.58936	7.7745	7.83514	7.70159	-0.109272	1.5416
cgd2_3660	Subtilase family	0.739308	2.28973	0.227847	0.579434	0.95908	6.91023	6.3348	6.68784	5.77844	6.42783	6.54337	6.56119	6.76297	6.31963	6.54679	5.46875	0.118961
cgd2_3670	Uncharacterized protein	4.7132	3.80115	5.15387	4.85405	4.63057	7.00358	7.77697	7.73742	5.57022	7.02205	6.25779	6.0465	6.20577	6.39481	6.22622	2.39148	-0.795826
cgd2_3680	Ribosome biogenesis protein BOP1-like protein	9.46608	8.62731	9.02688	8.72322	8.96087	8.20914	7.55786	7.50414	6.46076	7.43298	7.63884	7.89841	7.89955	8.30793	7.93618	-1.52789	0.503207
cgd2_370	ARM repeats containing protein	6.94485	6.01339	7.72303	6.78214	6.86585	2.29095	4.88944	1.11556	2.85397	2.78748	8.03867	8.21381	8.12929	8.00687	8.09716	-4.07837	5.30968
cgd2_3740	Uncharacterized protein	6.32053	4.5917	5.23788	5.29865	5.36219	6.71835	6.62525	6.46675	6.00605	6.4541	5.09149	4.54801	4.8699	2.09236	4.15044	1.09191	-2.30366
cgd2_3750	Uncharacterized protein	4.70464	5.87893	4.49533	4.84539	4.98107	7.10879	7.03151	6.50733	5.92125	6.64222	5.96924	6.27124	6.7873	5.45788	6.12142	1.66115	-0.520806
cgd2_3770	Uncharacterized protein	3.93364	3.89922	4.15918	4.50926	4.12532	9.14717	9.11344	8.79244	8.25205	8.82627	9.05997	8.69173	8.77564	8.12269	8.66251	4.70095	-0.163766
cgd2_3780	Uncharacterized protein	7.2389	7.45141	7.28397	7.446	7.35507	7.26155	7.69651	7.6746	6.79658	7.35731	6.06699	5.74369	5.37038	7.63371	6.20369	0.00223729	-1.15362
cgd2_3810	FCP1 homology/Dullard phosphatase/HAD-like domain containing protein	0.739308	2.28973	0.227847	0.579434	0.95908	6.00197	6.69934	7.06058	7.24719	6.75227	8.24637	7.65183	8.00385	6.9632	7.71631	5.79319	0.964043
cgd2_3950	Translation elongation factor EF1B/ribosomal protein S6	10.5527	9.34283	10.1122	10.5047	10.1281	8.91085	8.54711	8.39575	8.42914	8.57071	9.18912	8.29083	8.03914	10.085	8.90101	-1.55739	0.330301
cgd2_3960	V-ATPase subunit H	9.36363	8.71642	9.08975	9.09156	9.06534	7.91625	8.43498	8.09589	7.45493	7.97551	7.66078	7.37311	7.19672	7.78855	7.50479	-1.08983	-0.470723
cgd2_3970	RNA recognition motif domain containing protein	0.739308	2.28973	0.227847	0.579434	0.95908	7.83731	8.89965	7.96863	8.79212	8.37443	8.15543	7.77934	8.32105	7.29338	7.8873	7.41535	-0.487127
cgd2_3980	Myb domain containing protein	8.04644	7.45291	7.27501	7.41328	7.54691	7.92957	8.47403	7.84394	8.79738	8.26123	9.43724	9.1413	9.03441	9.22937	9.21058	0.714318	0.94935
cgd2_4050	Triacylglycerol lipase with Patatin-like phospholipase domain	3.43374	2.28973	2.44368	0.579434	2.18665	8.23073	8.26698	8.51105	8.35267	8.34036	7.70054	8.39609	8.67887	7.11862	7.97353	6.15371	-0.366826
cgd2_4080	OB fold single strand binding protein	2.35377	5.50706	4.17469	2.19196	3.55687	7.62244	7.2033	6.80053	6.81518	7.11036	6.46611	6.58815	6.49957	4.47095	6.00619	3.55349	-1.10417
cgd2_4090	50S ribosome-binding GTPase	7.03491	6.83199	6.95794	7.03252	6.96434	7.44258	6.88364	7.25806	6.66673	7.06275	5.8311	6.04455	6.08734	5.7111	5.91852	0.0984105	-1.14423
cgd2_410	Signal peptide containing protein	9.46161	8.25863	9.2901	9.41923	9.10739	8.0528	7.79084	8.06231	8.10595	8.00297	7.25238	6.28762	5.87391	7.762	6.79398	-1.10442	-1.20899
cgd2_4130	Rho termination factor	7.82492	6.45654	5.85461	6.07615	6.55306	8.72241	8.24409	8.22865	7.18641	8.09539	7.59188	7.47435	7.46939	7.04838	7.396	1.54233	-0.699388
cgd2_4150	Articulin family protein	11.0754	9.52875	10.5216	11.1099	10.5589	9.57058	10.1344	9.72756	10.6403	10.0182	11.8905	11.5298	11.181	12.1253	11.6817	-0.540712	1.66347
cgd2_4160	Uncharacterized protein	4.94577	6.25732	2.99667	4.99434	4.79852	2.48261	0.904677	1.11556	2.85397	1.8392	5.15153	5.25218	5.35634	4.07938	4.95986	-2.95932	3.12065
cgd2_4180	Uncharacterized protein	5.40843	6.02298	5.11002	6.21711	5.68963	0.490702	4.12182	1.11556	2.85397	2.14551	6.27942	6.18567	5.80255	6.78692	6.26364	-3.54412	4.11813
cgd2_420	Signal peptide containing protein	9.2252	8.36183	9.30451	9.4381	9.08241	9.07127	9.07722	9.30495	10.5241	9.4944	11.5559	11.0462	10.664	11.3551	11.1553	0.411986	1.6609
cgd2_4210	Uncharacterized protein	3.88505	2.28973	3.37248	4.94309	3.62259	6.51875	6.39601	6.89735	4.43019	6.06057	4.73576	5.71334	5.70583	5.2616	5.35413	2.43799	-0.70644
cgd2_4220	Uncharacterized protein	2.22579	5.33489	5.29	3.90026	4.18774	1.9985	3.6067	3.34019	2.85397	2.94984	5.69167	5.76572	5.6377	6.06352	5.78965	-1.2379	2.83981
cgd2_4260	40S ribosomal protein S6	11.0445	9.73792	10.8593	11.0719	10.6784	8.74265	8.8124	9.12453	8.97389	8.91337	9.70228	9.07118	8.67797	11.0729	9.63107	-1.76504	0.717703
cgd2_4270	Secreted insulinase-like peptidase	8.12715	8.46557	8.31391	8.36194	8.31714	5.90609	4.46843	5.22394	5.88145	5.36997	9.50915	9.46804	9.41039	9.74504	9.53316	-2.94717	4.16318
cgd2_4290	Uncharacterized protein	3.80334	2.28973	3.29078	4.01212	3.34899	2.30265	2.71212	1.11556	2.85397	2.24607	5.55361	5.20455	5.34048	3.89964	4.99957	-1.10292	2.75349
cgd2_430	Signal peptide containing protein	9.08586	8.65862	9.40992	9.19919	9.0884	7.46233	7.34466	8.00657	8.13237	7.73648	10.7476	10.4902	10.1467	11.0396	10.606	-1.35192	2.86953
cgd2_4340	Mitogen-activated protein kinase	5.86393	5.91827	6.07157	6.79426	6.16201	10.9273	11.2072	10.9372	10.4885	10.8901	9.21137	9.55407	9.67803	9.44978	9.47331	4.72805	-1.41674
cgd2_4350	Patched family protein	0.739308	2.28973	1.70011	3.23884	1.992	7.22403	7.23754	6.90517	7.45782	7.20614	7.81204	7.804	7.83673	6.81077	7.56589	5.21414	0.359744
cgd2_4370	Signal peptide containing protein	6.13605	6.03579	5.47516	5.82517	5.86804	4.95277	3.28034	4.87872	2.85397	3.99145	5.98536	6.80374	6.7861	6.54819	6.53085	-1.87659	2.5394
cgd2_4380	Signal peptide containing protein/gene anchored to telomere	9.34345	7.67556	9.54456	9.65789	9.05536	7.31873	7.53921	7.46793	8.43292	7.68969	7.80404	7.12242	6.16904	7.42635	7.13046	-1.36567	-0.559233
cgd2_450	Signal peptide containing protein	7.61026	7.84458	7.60408	7.64945	7.67709	6.17361	5.14587	6.45298	6.78041	6.13822	7.21883	6.47811	6.25045	7.4286	6.844	-1.53888	0.705782
cgd2_470	Uncharacterized protein	0.739308	3.7647	1.69613	2.75891	2.23976	7.24229	4.46648	4.43943	5.87958	5.50695	4.4935	4.97113	5.03241	4.77124	4.81707	3.26719	-0.689875
cgd2_490	Uncharacterized protein	0.739308	2.28973	1.85204	0.579434	1.36513	8.64377	8.95075	8.36222	8.28358	8.56008	10.795	10.8532	11.116	10.0174	10.6954	7.19495	2.1353
cgd2_50	SIK1 nucleolar protein Nop56	9.08294	9.22635	9.08687	8.98673	9.09572	6.39322	6.48512	6.91503	7.05685	6.71256	6.86891	6.77645	7.0539	7.26755	6.9917	-2.38317	0.279146
cgd2_510	Homologous-pairing protein 2	0.739308	2.28973	0.227847	0.579434	0.95908	6.11676	6.05082	6.80218	5.82159	6.19784	8.76904	7.99093	7.93924	7.57071	8.06748	5.23876	1.86964
cgd2_530	Proteasome subunit beta type	6.80951	5.68431	6.29682	6.77618	6.3917	6.8975	6.85902	7.14369	6.25298	6.7883	5.36381	5.58216	5.35344	6.64525	5.73616	0.396594	-1.05213
cgd2_540	Organic solute transporter Ostalpha	5.17667	5.91553	5.09359	6.59624	5.69551	4.52436	5.09248	3.86945	4.38862	4.46873	7.888	7.37652	7.33916	7.38773	7.49785	-1.22678	3.02912
cgd2_550	Mannose-P-dolichol utilization defect 1-like protein with PQ-loop repeat	5.34824	6.10575	5.95466	6.15569	5.89108	7.08725	7.6455	7.49352	7.98881	7.55377	8.07963	7.19175	7.45209	6.72668	7.36254	1.66269	-0.19123
cgd2_580	Uncharacterized protein	4.79834	6.50079	6.05213	4.77907	5.53258	9.79344	9.67705	9.16769	9.14589	9.44602	8.32569	8.78621	9.04686	7.98752	8.53657	3.91343	-0.90945
cgd2_590	Nucleotide-sugar transporter	5.34973	4.59119	4.58581	4.2451	4.69295	9.96257	9.93273	9.68206	9.13728	9.67866	8.78856	8.8974	9.17821	8.10648	8.74266	4.9857	-0.935995
cgd2_60	ABC transporter	5.60353	6.03215	5.82541	5.68096	5.78551	10.2787	10.1008	9.72893	9.94048	10.0122	10.079	10.4432	10.5084	9.89333	10.231	4.22673	0.218747
cgd2_630	Inward rectifier potassium channel	5.69577	6.38806	6.0618	6.00518	6.0377	10.5358	10.3109	10.1142	9.83607	10.1992	10.3073	10.3427	10.4347	9.60482	10.1724	4.16154	-0.0268422
cgd2_640	Metallo-dependent phosphatase-like protein	9.95781	9.08892	9.39839	9.7641	9.55231	8.54818	8.47495	8.25242	8.55752	8.45827	10.2659	10.2222	10.2191	10.0467	10.1885	-1.09404	1.73021
cgd2_650	SUN domain containing protein	0.739308	2.28973	0.227847	0.579434	0.95908	4.32024	4.52285	5.42384	5.93365	5.05015	3.88149	4.73936	5.21473	3.61823	4.36345	4.09107	-0.686694
cgd2_690	SPX/RING-type Zinc finger domain containing protein	7.57209	8.35025	7.69868	7.59764	7.80466	2.69631	4.66908	3.79342	6.16347	4.33057	6.98576	6.87352	6.96003	6.33891	6.78955	-3.47409	2.45898
cgd2_70	ABC transporter	7.34996	7.3279	7.22233	7.21297	7.27829	5.20167	5.39639	5.91725	2.85397	4.84232	6.29455	7.084	7.07421	6.19003	6.6607	-2.43597	1.81838
cgd2_720	Arfaptin homology (AH) domain/BAR domain containing protein	8.05114	7.28505	7.51839	6.85736	7.42798	9.31075	8.59475	7.90386	8.04103	8.4626	10.1789	9.79129	9.83143	9.50803	9.82742	1.03461	1.36482
cgd2_730	Transcription factor IIIC subunit 5	8.08509	7.24997	7.25708	7.51616	7.52708	8.86494	8.89986	8.91494	9.20482	8.97114	9.56177	9.30049	9.21829	9.49943	9.39499	1.44407	0.423851
cgd2_790	LH2/LCCL/SRCR domain containing protein	0.739308	2.28973	2.41726	0.579434	1.50643	13.9391	13.3712	13.4953	13.3339	13.5349	13.1213	13.6526	13.4101	13.853	13.5092	12.0284	-0.0256461
cgd2_800	Major facilitator superfamily	5.39814	5.01972	5.25898	6.03353	5.42759	7.84207	8.19827	7.61398	7.98003	7.90859	7.35502	7.3095	7.12336	8.04247	7.45758	2.481	-0.451005
cgd2_850	Uncharacterized protein	4.58728	2.28973	0.227847	2.27045	2.34383	10.6643	10.1909	10.3217	10.5886	10.4414	10.8724	10.4084	10.4518	10.7813	10.6285	8.09753	0.187132
cgd2_860	Proteasome subunit beta type	7.88615	6.72259	7.94628	7.67037	7.55635	7.97452	7.88309	7.32548	8.34328	7.88159	7.23262	6.12538	5.85906	6.35845	6.39388	0.325244	-1.48771
cgd2_90	ABC transporter	8.31345	8.74189	8.56629	8.80246	8.60602	5.29485	6.17328	6.00444	6.93738	6.10249	8.09958	8.15706	8.16101	7.91049	8.08203	-2.50353	1.97955
cgd2_900	TCP-1/cpn60 chaperonin	9.51918	8.72002	9.47229	9.49196	9.30086	8.34923	7.61254	8.23597	6.87237	7.76752	7.85063	8.33711	8.01918	8.37185	8.14469	-1.53334	0.377169
cgd2_910	Protein kinase domain containing protein	6.39109	2.28973	3.96209	5.36801	4.50273	9.135	8.85769	9.06954	8.11398	8.79405	8.68625	8.82988	8.79442	8.72585	8.7591	4.29133	-0.034955
cgd2_940	Signal peptide plus transmembrane domain containing protein	9.27252	9.14725	9.47418	9.30454	9.29962	7.90716	8.04426	8.19918	8.13383	8.07111	8.28895	9.05926	9.06844	9.19401	8.90266	-1.22852	0.831557
cgd2_980	RNA polymerase Rpb5	8.03022	7.99554	8.36753	8.44937	8.21066	7.02745	5.57059	6.22626	7.11172	6.484	7.0858	5.90267	5.84063	6.36183	6.29773	-1.72666	-0.186271
cgd2_990	Queuine tRNA-ribosyltransferase	9.62942	8.56792	9.2819	9.60648	9.27143	7.71153	7.16497	7.90701	8.12069	7.72605	8.1924	7.55233	7.1621	9.37837	8.0713	-1.54538	0.34525
cgd3_10	Uncharacterized Secreted Protein (SKSR gene family)	6.68687	6.78582	5.89907	6.48181	6.46339	5.85512	2.39992	3.32989	5.05767	4.16065	5.39179	4.08363	4.0666	5.4278	4.74245	-2.30274	0.581806
cgd3_100	Uncharacterized protein	4.70858	5.16242	4.6826	4.09704	4.66266	3.38396	4.69158	1.11556	5.73089	3.7305	-1.25006	-2.43117	-3.81241	2.09236	-1.35032	-0.932161	-5.08082
cgd3_1030	Uncharacterized protein	6.31099	5.71762	6.11414	6.1483	6.07276	5.90629	5.74602	5.62357	6.52689	5.95069	4.76441	4.1893	3.95284	6.16338	4.76748	-0.122074	-1.18321
cgd3_1050	Vacuolar sorting protein 39 domain 2/Citron homology (CNH) domain-containing protein	2.20487	4.94942	4.44522	2.04317	3.41067	6.07159	6.81691	6.9401	5.51779	6.3366	5.44967	6.11685	6.58273	5.12399	5.81831	2.92592	-0.518285
cgd3_1060	U1 like C2H2 zinc finger domain containing protein	0.739308	2.28973	0.227847	2.72536	1.49556	6.32845	7.31273	7.46391	6.74784	6.96323	4.29679	5.53091	5.45982	5.99777	5.32132	5.46767	-1.64191
cgd3_1100	Uncharacterized protein	3.53281	2.28973	1.80121	0.579434	2.0508	5.15072	4.61484	4.58545	6.5525	5.22587	2.85599	4.22939	4.59835	2.09236	3.44402	3.17508	-1.78185
cgd3_1110	P-type ATPase A /Adenylate and Guanylate cyclase catalytic domain-containing protein	6.31233	6.61946	5.99503	6.25064	6.29436	9.47896	8.80176	8.8799	8.96205	9.03067	8.92775	9.19484	9.06562	8.59476	8.94574	2.7363	-0.0849258
cgd3_1160	Uncharacterized protein	6.35314	6.76495	5.84046	5.94453	6.22577	5.10886	3.2002	4.54583	4.40864	4.31588	6.95015	6.54261	6.59015	5.76207	6.46125	-1.90989	2.14537
cgd3_1180	E3 ubiquitin ligase	9.46088	7.76306	8.76609	9.16307	8.78828	9.61396	9.62309	9.68265	9.52767	9.61184	6.57963	7.69143	7.79379	6.55803	7.15572	0.823569	-2.45613
cgd3_1220	Hyaluronan/mRNA-binding protein	9.1786	8.4605	9.25576	8.80202	8.92422	6.73013	5.63347	7.10816	7.43862	6.72759	8.15012	7.48118	7.38161	9.01838	8.00782	-2.19663	1.28023
cgd3_1240	Uncharacterized protein with WD40 repeat	2.31663	2.28973	0.227847	3.3745	2.05218	5.03486	6.04875	5.03757	2.85397	4.74379	4.50184	3.67061	4.20662	5.27562	4.41367	2.69161	-0.330118
cgd3_1260	RING domain protein	4.90106	4.84038	5.70082	4.92099	5.09081	7.82648	7.38896	6.90052	5.90939	7.00634	8.08744	7.52967	7.60657	7.02333	7.56175	1.91552	0.555415
cgd3_1280	Uncharacterized protein	4.53487	2.28973	4.20184	4.85534	3.97044	7.39348	6.17165	6.45209	6.21781	6.55876	5.7858	6.69426	6.73498	6.25219	6.36681	2.58831	-0.19195
cgd3_1300	60S ribosomal protein L12	10.4918	9.15223	10.2074	10.7124	10.141	8.58556	7.68915	8.53021	9.46994	8.56871	8.72378	8.19408	7.78056	10.2772	8.74391	-1.57225	0.175198
cgd3_1330	Uncharacterized protein	7.49162	6.62565	7.12446	7.0694	7.07778	3.2677	4.03752	6.20521	4.40291	4.47834	8.18159	7.84841	7.5862	8.53216	8.03709	-2.59945	3.55875
cgd3_1340	NMD3p like protein	9.73436	8.86279	9.88803	9.31127	9.44911	7.96019	7.65694	7.07143	7.42003	7.52715	8.55332	8.10535	7.955	8.62423	8.30948	-1.92197	0.782327
cgd3_1350	Ubiquitin domain containing protein	8.01367	7.09705	7.46724	7.71104	7.57225	7.78109	7.00083	7.55331	8.38228	7.67938	3.15385	6.46953	6.00041	8.02577	5.91239	0.107129	-1.76699
cgd3_1360	Methyltransferase domain containing protein	4.81366	5.25961	4.78965	3.53879	4.60043	6.48019	7.12951	6.17328	6.73328	6.62907	5.1115	4.78228	5.01704	3.8173	4.68203	2.02864	-1.94703
cgd3_1370	Uncharacterized protein with Immunoglobulin-like fold	4.3947	6.15964	4.82362	4.92252	5.07512	5.96705	6.24061	6.04925	4.41585	5.66819	1.06152	-0.846983	-1.49145	2.09236	0.203862	0.593069	-5.46433
cgd3_1380	IQ calmodulin-binding motif	4.89179	6.59482	5.85557	5.90439	5.81164	5.0694	4.29678	1.11556	2.85397	3.33393	6.82981	6.75647	7.00084	6.7756	6.84068	-2.47771	3.50675
cgd3_1400	Pyrophosphate--fructose 6-phosphate 1-phosphotransferase	6.23692	5.31016	6.92006	7.55926	6.5066	11.8683	11.4315	11.308	11.0075	11.4038	10.7688	11.2726	11.1393	10.8684	11.0123	4.89724	-0.391563
cgd3_1460	GAF domain containing protein	7.1701	6.31265	7.55007	7.36975	7.10064	9.55704	9.61849	9.48756	8.98091	9.411	9.98353	9.69125	9.63246	9.00715	9.5786	2.31036	0.167599
cgd3_1480	Pp2c protein phosphatase 2 C	3.81981	3.81415	4.52295	4.873	4.25748	6.96262	7.06022	6.08891	7.29453	6.85157	7.02936	6.67298	6.69748	6.66474	6.76614	2.59409	-0.0854288
cgd3_1520	Uncharacterized protein	0.739308	2.28973	0.227847	2.83886	1.52394	6.95629	7.16011	6.62317	7.1877	6.98182	4.77686	4.61787	5.15113	3.6447	4.54764	5.45788	-2.43418
cgd3_1540	Signal peptide containing protein	2.20409	2.28973	0.227847	3.58427	2.07648	11.2232	11.0594	11.1941	11.098	11.1437	10.6078	11.1857	11.1225	11.5913	11.1268	9.0672	-0.0168415
cgd3_1550	Sec14 domain containing protein	2.94983	4.98517	4.84634	4.53222	4.32839	6.61336	6.46548	6.93524	5.07556	6.27241	6.11342	6.84016	7.19464	5.16124	6.32737	1.94402	0.0549546
cgd3_1570	Profilin	10.2394	9.35965	9.8356	10.0842	9.8797	7.976	8.94499	9.0241	9.55752	8.87565	10.3759	10.2072	9.87881	10.6283	10.2725	-1.00405	1.39689
cgd3_1580	Alpha glucosidase-like faimly 31 glycosyl hydrolases	3.75155	2.28973	4.14663	2.04595	3.05846	7.48568	7.3837	7.34153	6.60788	7.2047	8.16773	7.79882	8.17003	7.22968	7.84157	4.14623	0.636868
cgd3_1590	DEAD/DEAH box helicase domain containing protein	7.0794	7.71911	7.18843	7.53841	7.38134	4.64005	5.65606	6.13851	6.44111	5.71893	6.43697	7.06247	7.12939	5.16423	6.44827	-1.66241	0.729334
cgd3_1620	RNase P subunit p30	5.19581	3.92616	5.64989	5.77137	5.13581	9.33563	9.61686	9.0367	9.59282	9.3955	6.93496	7.28919	7.35168	6.08697	6.9157	4.2597	-2.4798
cgd3_1650	Initiation factor eIF2 gamma subunit/Elongation factor Tu	8.86541	8.62546	8.90904	8.54458	8.73612	6.98268	6.37473	6.87599	7.21307	6.86162	7.56661	7.24877	6.9928	8.13626	7.48611	-1.8745	0.62449
cgd3_1660	Uncharacterized protein	2.52224	2.28973	0.227847	2.36033	1.85004	4.69893	5.45199	4.86431	2.85397	4.4673	2.96092	3.51275	3.48626	3.89412	3.46351	2.61726	-1.00379
cgd3_1710	Uncharacterized protein	7.28691	6.16059	6.96927	7.49106	6.97696	3.47772	4.25483	4.46658	2.85397	3.76327	7.89958	7.74652	7.93475	7.04129	7.65553	-3.21368	3.89226
cgd3_1730	Uncharacterized protein	5.95837	6.71731	5.15505	6.48114	6.07797	2.22096	5.00519	1.11556	5.82907	3.54269	5.78406	5.94024	6.03866	6.19265	5.9889	-2.53527	2.44621
cgd3_1770	Uncharacterized protein	7.82418	5.04042	7.51785	7.37208	6.93863	6.28181	5.10638	5.82438	5.12696	5.58488	9.14184	8.96149	8.88741	9.40991	9.10016	-1.35375	3.51528
cgd3_1790	Cse1-like Exportin/Importin	7.79149	6.99452	7.47732	8.03136	7.57367	10.1517	9.31434	9.66541	9.5468	9.66957	8.89041	8.84017	8.63907	8.82228	8.79799	2.0959	-0.871581
cgd3_1800	Major facilitator superfamily	3.47277	5.03102	4.23279	5.35114	4.52193	7.00755	8.08361	6.94031	7.30828	7.33494	7.31043	6.61483	6.76248	5.94322	6.65774	2.81301	-0.6772
cgd3_1830	Uncharacterized protein	4.49132	4.96325	3.24956	3.59973	4.07597	5.78662	6.32249	6.53432	5.53162	6.04376	3.66779	4.08053	4.77974	3.58543	4.02837	1.9678	-2.01539
cgd3_1840	Uncharacterized protein	6.85384	6.50866	6.77815	5.8812	6.50546	9.16828	7.99807	8.37026	8.10689	8.41088	5.8712	6.49911	6.91923	6.97668	6.56656	1.90541	-1.84432
cgd3_1860	EGF-like domain containing extracellular protein	0.739308	2.28973	0.227847	0.579434	0.95908	7.35909	7.13894	7.42382	8.48174	7.6009	9.1598	9.0024	8.80289	8.90495	8.96751	6.64182	1.36661
cgd3_1880	RNA recognition motif domain containing protein	6.76232	6.0478	6.97768	6.67645	6.61606	8.2559	8.61451	6.40368	8.42981	7.92598	9.90608	9.67279	9.46486	9.52777	9.64288	1.30991	1.7169
cgd3_1890	Dual specificity phosphatase/Membrane bound phosphatase	6.95254	6.26541	6.03128	6.82498	6.51855	9.13375	8.84242	8.79022	8.35693	8.78083	9.64418	9.44574	9.28393	9.42579	9.44991	2.26228	0.669077
cgd3_190	Fibrillin/EGF-like calcium-binding conserved site-containing protein	0.739308	2.28973	0.227847	0.579434	0.95908	12.1945	12.0697	12.0247	12.5928	12.2204	11.5689	11.4474	11.2586	12.4746	11.6874	11.2613	-0.533056
cgd3_1960	Uncharacterized protein	4.83865	4.02115	5.47047	5.01978	4.83751	4.96529	5.88357	5.24097	6.22047	5.57758	6.48973	6.90617	6.90896	7.74537	7.01256	0.740062	1.43498
cgd3_200	CCCH-type Zinc finger/WD40 domain containing protein	7.94041	8.18284	7.75941	7.96171	7.96109	6.67441	6.95476	6.75879	7.26109	6.91226	7.61693	8.35688	8.37206	8.8065	8.28809	-1.04883	1.37583
cgd3_2010	Uncharacterized protein with EF-hand domain	5.24292	6.5517	6.01349	6.62215	6.10756	3.56029	4.70018	4.91196	5.07106	4.56087	7.03641	6.82123	7.13261	7.02061	7.00272	-1.5467	2.44185
cgd3_2090	40S ribosomal protein Sae	11.9058	10.4085	11.6611	12.0251	11.5002	9.83977	9.71545	9.95912	10.1742	9.92213	9.87471	9.26384	8.944	11.5878	9.91759	-1.57803	-0.00454235
cgd3_2110	NOP5NT/snoRNA binding domain containing protein	10.0496	9.78543	10.0001	10.0804	9.97889	7.63857	8.25273	8.21721	8.5515	8.165	9.44727	9.2671	9.19244	9.40477	9.3279	-1.81389	1.16289
cgd3_2120	Myosin/IQ motif /Regulator of chromosome condensation (RCC1) repeat containing protein	6.47553	5.5786	4.56142	5.42948	5.51126	4.97654	4.20926	3.77819	6.38553	4.83738	6.61642	6.75194	6.51208	5.63522	6.37891	-0.673876	1.54153
cgd3_2140	Uncharacterized protein	4.41182	5.73001	5.05539	4.63571	4.95823	5.53773	6.32744	5.20057	5.64747	5.6783	4.48339	3.73575	4.32902	5.25889	4.45176	0.720069	-1.22654
cgd3_2180	Type I fatty acid synthase	5.80968	3.73692	3.20185	5.57141	4.57997	11.1011	11.5137	11.3949	11.0947	11.2761	11.2471	11.1926	11.1212	11.1051	11.1665	6.69614	-0.10963
cgd3_220	Uncharacterized protein	0.739308	2.28973	3.89025	2.86717	2.44661	6.59233	7.43068	7.92352	8.55649	7.62575	8.14887	6.94502	6.91034	7.807	7.45281	5.17914	-0.172945
cgd3_2200	Proteasome subunit alpha type	7.81773	6.5248	7.72415	8.05377	7.53011	8.40863	8.08848	8.35061	8.62681	8.36864	6.57497	6.12004	5.72164	8.56245	6.74478	0.838522	-1.62386
cgd3_2210	Replication protein A1 large subunit	6.98949	6.89032	7.09162	6.63163	6.90077	9.71023	9.20359	8.74012	8.74518	9.09978	7.17869	7.26441	7.22465	7.7375	7.35131	2.19901	-1.74847
cgd3_2230	NF-kappa-B-activating protein	6.60782	5.62961	6.59475	6.65326	6.37136	5.34024	6.36751	5.15158	4.87263	5.43299	3.74929	3.93031	3.92516	4.93165	4.1341	-0.938369	-1.29889
cgd3_2270	WD repeat	6.21334	6.97424	6.99047	6.32863	6.62667	4.96709	4.93982	4.97147	5.12155	4.99998	6.55545	6.62434	6.7256	5.74128	6.41167	-1.62669	1.41169
cgd3_2280	Uncharacterized protein	6.21893	7.58154	6.62659	6.38396	6.70275	5.0927	3.1868	4.53055	2.85397	3.916	8.20713	8.26186	8.17716	7.3289	7.99376	-2.78675	4.07776
cgd3_2300	AAA-type ATPase core domain containing protein	7.41294	7.38813	7.56955	7.19421	7.39121	4.39013	4.79822	4.27364	4.42105	4.47076	6.46597	6.07136	6.24816	6.16615	6.23791	-2.92045	1.76715
cgd3_2320	cGMP phosphodiesterase A4	7.23998	7.69768	7.85606	7.59846	7.59805	3.83588	6.38972	3.33324	4.34384	4.47567	7.40503	8.49973	8.31118	7.98413	8.05002	-3.12238	3.57435
cgd3_2330	DEAD/DEAH box helicase with DBP10CT (NUC160) domain	8.5653	7.98818	8.81212	8.52373	8.47233	5.99465	6.76447	6.72732	5.07124	6.13942	8.25639	8.47393	8.5862	7.80774	8.28107	-2.33291	2.14165
cgd3_2350	Geranylgeranyl transferase type-2 subunit beta/prenyltransferase alpha-alpha toroid	5.31446	4.66236	4.18393	3.7948	4.48889	0.490702	0.904677	1.11556	2.85397	1.34123	1.63461	3.81879	3.38645	5.33393	3.54344	-3.14766	2.20222
cgd3_2370	Steroid dehydrogenase kik-i	4.30595	4.18871	2.91032	4.14344	3.88711	4.08759	4.79357	3.82249	5.54942	4.56327	2.89423	1.72424	1.94944	4.004	2.64298	0.676161	-1.92029
cgd3_2390	Proliferation-associated protein 2G4 metalloprotease	10.6727	8.429	9.86877	9.98869	9.73978	8.07678	8.19145	8.88608	8.31549	8.36745	9.02089	8.31883	7.90421	9.28002	8.63099	-1.37233	0.263539
cgd3_2410	Ubiquitin-fusion degadation-2 (UFD2) family protein	6.19493	6.39276	4.92795	6.24993	5.94139	6.80561	6.83699	6.76456	5.535	6.48554	5.1325	4.39742	4.60044	5.42858	4.88974	0.544152	-1.59581
cgd3_2480	Uncharacterized protein	2.29179	5.06305	4.26806	4.77827	4.10029	11.6415	11.5217	11.2145	11.0335	11.3528	10.5301	10.7018	10.8061	9.98281	10.5052	7.25252	-0.847629
cgd3_2490	Uncharacterized protein	0.739308	2.28973	0.227847	0.579434	0.95908	7.27113	7.59222	6.87577	7.31868	7.26445	6.52669	6.83044	6.95609	6.56887	6.72052	6.30537	-0.543925
cgd3_250	Serine/threonine-protein phosphatase	7.20632	6.25972	7.88079	7.68157	7.2571	9.70013	9.66455	9.972	9.87417	9.80271	9.54865	9.9743	9.76101	10.5201	9.951	2.54561	0.14829
cgd3_2530	Proteasome subunit beta type	7.29814	5.66649	6.71224	7.61647	6.82334	7.00898	7.37867	7.73703	8.44183	7.64163	6.95479	5.35241	5.3781	7.19045	6.21893	0.818294	-1.42269
cgd3_2550	Transcription factor S-II (TFIIS)	7.58535	6.07138	6.43336	7.06365	6.78844	3.3942	4.70255	5.46432	4.92402	4.62128	5.88594	4.61296	4.64435	4.17184	4.82877	-2.16716	0.207496
cgd3_2600	Uncharacterized protein	2.92259	4.95576	2.41015	2.04797	3.08412	5.30723	5.80502	5.83108	4.33337	5.31917	4.80219	5.35448	5.50081	4.29632	4.98845	2.23506	-0.330724
cgd3_2610	Uncharacterized protein	3.73448	2.28973	0.227847	2.74284	2.24872	7.72745	7.87406	6.6764	8.03224	7.57754	3.2384	4.75027	4.25193	4.2786	4.1298	5.32881	-3.44774
cgd3_2640	Uncharacterized protein with WD40-repeat	5.26591	6.20819	5.08769	4.66719	5.30725	2.09989	3.25056	1.11556	2.85397	2.33	3.03493	4.71738	4.50973	2.09236	3.5886	-2.97725	1.25861
cgd3_2660	Uncharacterized protein	5.10863	4.39373	6.71052	5.65475	5.46691	0.490702	3.02212	1.11556	5.78384	2.60305	5.55602	4.89297	5.23619	5.5539	5.30977	-2.86385	2.70671
cgd3_270	Uncharacterized protein	6.98225	6.99417	6.95438	6.75011	6.92023	4.27149	6.5469	6.40439	5.88745	5.77756	7.47869	8.34665	8.52127	8.18109	8.13192	-1.14267	2.35437
cgd3_2700	Transport protein particle (TRAPP) component	3.70443	2.28973	0.227847	3.54206	2.44102	0.490702	0.904677	1.11556	2.85397	1.34123	4.74599	3.86191	4.29332	5.08059	4.49545	-1.09979	3.15423
cgd3_2710	Uncharacterized protein with RmlC-like jelly roll fold	7.97642	6.68128	6.90064	7.6298	7.29704	9.42898	8.76736	9.28613	9.81961	9.32552	9.64612	9.13749	8.97591	8.60194	9.09037	2.02848	-0.235154
cgd3_2720	unspecified product	0.739308	2.28973	2.96237	0.579434	1.64271	6.14107	5.4935	6.67504	5.60156	5.97779	6.70197	5.75174	6.0775	4.04937	5.64514	4.33508	-0.332645
cgd3_2780	TH1 protein	5.22661	5.60963	5.55885	6.29873	5.67345	1.99001	4.47935	4.16543	4.3411	3.74397	3.58088	3.96218	3.91151	2.09236	3.38673	-1.92948	-0.357237
cgd3_2820	Ribonuclease P/MRP subunit POP1 with POPLD domain	4.07843	4.99172	5.65126	5.87322	5.14866	0.490702	0.904677	3.35392	4.36082	2.27753	3.94092	3.59341	3.32209	3.60724	3.61591	-2.87113	1.33838
cgd3_2840	unspecified product	4.50669	5.76981	3.99407	4.04852	4.57977	0.490702	0.904677	1.11556	2.85397	1.34123	3.75197	3.49936	3.86313	2.09236	3.30171	-3.23854	1.96048
cgd3_2850	Uncharacterized protein	5.29681	3.90463	4.65276	4.51677	4.59274	10.2262	10.0355	10.0019	9.79794	10.0154	9.84573	9.68918	9.79438	9.09631	9.6064	5.42265	-0.408994
cgd3_2860	Uncharacterized protein with EF-hand domain	5.15288	3.80491	5.0695	4.99027	4.75439	9.26978	9.28812	9.24266	9.57399	9.34364	9.78509	9.5805	9.84446	8.37977	9.39746	4.58925	0.0538209
cgd3_2870	acyl-CoA synthetases	4.07646	3.792	3.8029	2.79207	3.61586	8.2778	8.94134	8.74337	8.35026	8.5782	8.74493	8.94039	9.05708	8.21406	8.73911	4.96234	0.160919
cgd3_2880	Uncharacterized protein with Leucine-rich repeat	2.61998	4.96764	2.10761	2.45802	3.03831	0.490702	0.904677	1.11556	2.85397	1.34123	4.6925	4.85671	5.11299	2.09236	4.18864	-1.69709	2.84741
cgd3_2890	Pre-mRNA-processing-splicing factor 8	6.73007	5.81313	6.25629	6.10661	6.22653	7.70646	7.57647	7.57244	7.42835	7.57093	9.01754	9.4722	9.58506	8.32839	9.1008	1.3444	1.52987
cgd3_2900	Serine-threonine/tyrosine-protein kinase	4.10649	2.28973	3.5939	3.94403	3.48354	6.53145	6.85313	6.17288	6.85904	6.60413	4.91377	4.63406	4.85125	5.19552	4.89865	3.12059	-1.70548
cgd3_2910	Uncharacterized protein	6.01938	6.25812	4.8293	5.17934	5.57153	4.18197	2.89251	3.10412	2.85397	3.25814	3.69733	3.57351	3.59315	4.8856	3.9374	-2.31339	0.679257
cgd3_2950	Ribosomal RNA assembly KRR1	9.32362	7.70426	8.86435	8.72885	8.65527	7.28636	6.95665	7.34109	7.30661	7.22268	8.41423	7.77805	7.51739	8.82547	8.13379	-1.43259	0.911109
cgd3_2970	Uncharacterized protein	0.739308	4.49183	0.227847	2.05749	1.87912	4.07376	5.72949	1.11556	5.89442	4.20331	1.45109	-0.92049	0.603295	2.09236	0.806564	2.32419	-3.39674
cgd3_2980	WD40-repeat-containing protein	3.40242	3.76968	4.45779	4.32588	3.98894	4.06539	4.85792	4.15991	5.05276	4.53399	3.14576	1.97587	1.79582	2.09236	2.25245	0.545051	-2.28154
cgd3_3030	Mitogen-activated protein kinase	6.95597	6.46287	6.28937	7.47772	6.79648	6.21782	6.45911	4.52001	4.38992	5.39671	7.05969	8.13469	7.94181	6.78778	7.48099	-1.39977	2.08428
cgd3_3050	Uncharacterized protein	4.76577	2.28973	4.43466	3.00211	3.62307	10.7374	10.7852	10.7445	11.0668	10.8335	6.31356	1.64011	2.03217	3.78194	3.44194	7.2104	-7.39152
cgd3_3060	exportin 1	6.71587	6.38032	6.89791	6.51203	6.62653	8.12336	7.72261	6.99219	7.55613	7.59857	5.86839	5.07801	5.05121	6.0397	5.50933	0.972041	-2.08924
cgd3_3070	WD40 repeat/LIS1 homology motif	4.36818	6.31282	4.40109	4.89512	4.9943	2.77699	5.10434	5.15599	2.85397	3.97282	-1.25006	2.39786	0.682427	2.09236	0.980647	-1.02148	-2.99217
cgd3_3090	Kinesin motor domain containing protein	0.739308	5.37719	3.59343	5.83446	3.8861	6.86515	7.20504	6.25244	5.58605	6.47717	5.71748	6.6513	6.86173	5.72293	6.23836	2.59107	-0.238808
cgd3_3110	Transcription factor TFIIH with vWA domain	5.24758	6.37081	6.23324	5.77055	5.90555	7.10746	8.09523	7.66628	7.71014	7.64478	7.46679	7.57349	7.57735	6.35022	7.24196	1.73923	-0.402814
cgd3_3140	Uncharacterized protein	5.0062	4.99249	3.80574	5.20468	4.75228	2.73399	2.42031	2.63182	2.85397	2.66002	5.94912	5.33666	5.5892	6.08072	5.73892	-2.09226	3.0789
cgd3_3150	Rab5 like small Gtpase	6.13192	5.58895	6.1927	6.60876	6.13058	5.44349	5.54109	5.91637	7.78847	6.17236	4.27493	3.99131	4.40531	6.33272	4.75107	0.0417724	-1.42129
cgd3_3160	Uncharacterized protein	5.92588	6.5241	6.04272	5.84835	6.08526	2.9579	4.22947	4.07338	2.85397	3.52868	3.17115	4.33088	4.24506	4.55421	4.07532	-2.55658	0.546643
cgd3_3180	Ser/Thr protein kinase	6.35738	6.94572	7.40992	7.58432	7.07434	5.90532	6.10699	6.24299	2.85397	5.27732	8.35865	8.97568	8.95432	8.99616	8.8212	-1.79702	3.54389
cgd3_3190	GCN5 like acetylase with bromodomain	7.5516	7.62007	7.77071	7.21161	7.5385	5.54768	5.87079	5.56286	2.85397	4.95883	6.49247	7.24551	7.31203	8.07866	7.28217	-2.57967	2.32334
cgd3_3200	Deoxyribose-phosphate aldolase	9.32178	8.28478	8.62344	9.10504	8.83376	7.10198	6.77251	6.87933	6.96305	6.92922	10.2057	9.79748	9.794	9.821	9.90454	-1.90455	2.97532
cgd3_3280	Uncharacterized protein	5.3013	4.65128	5.02021	5.74495	5.17943	4.80803	0.904677	2.74609	4.47533	3.23353	5.56678	6.04444	6.11608	4.957	5.67108	-1.9459	2.43755
cgd3_330	unspecified product	7.57199	7.62778	7.81442	7.49427	7.62711	5.85196	6.08391	7.07235	7.31051	6.57968	10.0818	9.41277	9.21423	9.63562	9.5861	-1.04743	3.00642
cgd3_3320	phenylalanyl-tRNA synthetase	6.69427	5.93554	7.29817	7.22302	6.78775	4.84925	5.11305	5.60011	6.50429	5.51667	5.53784	5.37469	5.21937	6.44469	5.64415	-1.27108	0.127471
cgd3_3340	SECIS binding protein/pelota RNA binding domain containing protein	9.951	9.29515	9.93365	10.2058	9.84639	8.5061	7.80485	7.87137	6.60381	7.69653	8.87088	9.14655	8.86779	10.0708	9.239	-2.14986	1.54247
cgd3_3350	Uncharacterized protein	9.47355	8.30229	8.99923	8.80324	8.89458	6.13317	7.5264	6.03504	7.19922	6.72346	5.86204	5.91496	5.18014	6.58046	5.8844	-2.17112	-0.839058
cgd3_3370	Uncharacterized protein	14.0811	13.5459	13.799	13.8407	13.8167	10.1637	10.4242	10.3049	10.6321	10.3812	14.4629	14.4362	14.4026	14.3101	14.4029	-3.43546	4.02173
cgd3_3380	DEAD/DEAH box helicase	7.61417	8.01899	8.5088	7.17722	7.8298	6.47629	4.72955	6.58497	4.37262	5.54086	6.53563	6.49343	6.65872	6.65156	6.58484	-2.28894	1.04398
cgd3_340	Uncharacterized protein	6.32294	4.64284	6.2782	5.55958	5.70089	7.12259	7.56039	7.80169	6.98267	7.36684	5.5014	6.14982	6.20589	5.60292	5.86501	1.66595	-1.50183
cgd3_3410	Uncharacterized protein	7.72994	8.30072	7.98511	8.20058	8.05409	6.16883	6.17099	5.9123	6.77586	6.25699	4.48058	5.50855	5.75382	4.28444	5.00685	-1.79709	-1.25015
cgd3_3420	EF-hand/ transmembrane domain containing protein	7.30201	6.53953	6.55931	6.87324	6.81852	6.00776	5.87772	5.65868	6.31965	5.96595	3.02505	4.64241	4.5179	5.27939	4.36619	-0.852571	-1.59976
cgd3_3430	Amine oxidase	0.739308	3.75912	0.227847	0.579434	1.32643	10.9065	10.5478	10.6766	10.5955	10.6816	12.8348	11.8805	11.7197	11.3144	11.9374	9.35517	1.25576
cgd3_3440	Heat shock protein HSP70	8.62664	7.31269	7.71579	8.69183	8.08674	7.06402	5.9446	6.15643	7.79698	6.74051	8.73459	7.92721	7.49858	8.26808	8.10712	-1.34623	1.36661
cgd3_3450	Uncharacterized protein	0.739308	2.28973	0.227847	0.579434	0.95908	9.75703	9.29499	9.02007	9.01502	9.27178	4.7827	2.28457	-0.77295	2.09236	2.09667	8.3127	-7.1751
cgd3_350	Pop2p-like 3'5' exonuclease/CCR4-NOT transcription complex	5.9166	5.96816	4.53153	6.53048	5.73669	7.16024	7.30778	7.55979	6.98989	7.25442	6.74939	6.09834	6.24136	5.78671	6.21895	1.51773	-1.03547
cgd3_3500	Nop12p nucleolar protein with RRM domain	5.5768	5.54431	5.16743	5.61385	5.4756	2.15587	0.904677	4.02062	4.50622	2.89685	4.48387	3.63087	4.51526	2.09236	3.68059	-2.57875	0.783743
cgd3_3520	Sodium/calcium exchanger protein	7.45692	7.4341	8.56876	7.77217	7.80799	6.34885	6.61246	4.17363	6.42564	5.89014	7.74307	7.0643	6.8617	7.89761	7.39167	-1.91784	1.50153
cgd3_3550	Trimeric LpxA-like protein	6.06748	4.96239	4.70998	5.83941	5.39481	9.63476	9.66191	9.67293	8.76896	9.43464	6.73247	6.83064	6.86454	5.13751	6.39129	4.03983	-3.04335
cgd3_3590	GPI mannosyltransferase	0.739308	5.37651	3.59274	2.09463	2.9508	6.30448	7.0961	7.01866	6.23274	6.66299	4.9125	5.93567	6.31087	3.6267	5.19644	3.71219	-1.46656
cgd3_3600	BTB/POZ domain/Kelch motif/Galactose oxidase central domain containing protein	3.84406	5.9309	4.24503	4.41515	4.60878	7.32089	7.99774	6.95314	6.88557	7.28933	6.24391	6.59562	6.98111	6.13557	6.48905	2.68055	-0.800282
cgd3_3610	Aminopeptidase I zinc metalloprotease (M18)	5.82426	5.4273	5.39168	4.92557	5.3922	7.29834	7.65408	7.43765	7.07202	7.36552	7.38047	7.38305	7.6526	6.32211	7.18456	1.97332	-0.180967
cgd3_3710	Uncharacterized protein	4.57655	5.04109	4.54787	5.25965	4.85629	5.73544	5.38231	6.11433	2.85397	5.02151	4.8202	2.4007	2.69995	5.21945	3.78507	0.165221	-1.23644
cgd3_3740	p-type ATPase 2	0.739308	2.28973	0.227847	2.05858	1.32887	5.57779	6.20194	6.11752	4.34402	5.56032	7.69057	7.39584	7.90092	6.05551	7.26071	4.23145	1.70039
cgd3_3770	Hsp90	13.3823	12.1334	12.825	13.1767	12.8793	11.7399	11.284	11.4527	11.2717	11.4371	10.9652	10.3282	10.162	11.982	10.8593	-1.44227	-0.577736
cgd3_3790	60S ribosomal protein L19	8.83051	7.99136	8.49775	8.81348	8.53327	6.64905	7.19927	6.213	7.58777	6.91228	7.02265	6.59532	6.49007	7.70611	6.95354	-1.621	0.0412608
cgd3_380	Uncharacterized protein	7.42234	4.96548	6.93449	7.99095	6.82831	9.89714	9.23134	9.69041	10.0714	9.72257	9.25406	9.64581	9.558	9.01123	9.36727	2.89426	-0.3553
cgd3_3820	DNA ligase	0.739308	3.79354	0.227847	0.579434	1.33503	5.75106	6.7777	5.10438	5.08181	5.67874	6.16939	6.26865	5.97761	4.80914	5.8062	4.3437	0.127461
cgd3_3830	Protein-tyrosine phosphatase-like protein with PUB domain	6.37268	5.67009	6.54074	5.23882	5.95558	3.24386	5.79145	5.1384	5.11042	4.82103	6.90395	7.15134	7.28413	6.27409	6.90338	-1.13455	2.08235
cgd3_3850	PUA/Pseudouridine synthase II N-terminal/Dyskerin-like/tRNA pseudouridylate synthase B C-terminal domain containing protein	9.88513	9.34728	9.85781	9.97119	9.76535	8.50265	7.62893	8.55625	8.52604	8.30347	8.75787	8.61225	8.46769	9.64047	8.86957	-1.46188	0.566104
cgd3_3860	Kinetochore protein Nuf2	5.96743	5.94444	5.21403	5.47398	5.64997	9.04616	8.09195	8.11808	7.66881	8.23125	6.42064	6.74013	6.77728	6.1494	6.52186	2.58128	-1.70939
cgd3_3870	Uncharacterized protein	8.14654	6.84001	7.71282	8.08819	7.69689	3.92001	6.22374	5.86855	6.94786	5.74004	7.391	6.87457	6.73672	7.41119	7.10337	-1.95685	1.36333
cgd3_390	RecQ SF II RNA helicase	2.95597	3.79347	4.62343	4.15508	3.88199	8.39691	8.73564	8.77246	7.69343	8.39961	6.62497	7.22021	7.26422	6.38357	6.87324	4.51762	-1.52637
cgd3_3900	Uncharacterized protein	5.94412	2.28973	5.49996	5.84998	4.89595	9.08492	7.74148	7.95332	6.80756	7.89682	8.00648	9.26352	9.17503	7.25095	8.42399	3.00087	0.527175
cgd3_3940	membrane associated protein	7.55746	7.02693	8.1475	8.08053	7.7031	10.0138	10.0408	8.99217	8.99043	9.5093	9.06547	8.99249	9.13599	8.24101	8.85874	1.80619	-0.650556
cgd3_40	Casein kinase I	7.42252	6.76588	5.95025	6.70844	6.71177	9.76185	9.62419	9.27928	8.4249	9.27255	9.66737	9.49251	9.43632	8.16901	9.1913	2.56078	-0.0812503
cgd3_4050	Cyclin	0.739308	2.28973	0.227847	2.23527	1.37304	5.14934	5.11919	5.88983	4.52142	5.16994	5.00032	6.46894	6.66611	3.76829	5.47591	3.7969	0.305972
cgd3_4060	Histone transcription regulator (HIR1)-like WD40 repeat containing protein	4.96252	5.83499	5.54458	5.61312	5.4888	8.05369	7.52292	7.37638	7.09054	7.51088	7.44413	8.44622	8.67578	7.43613	8.00056	2.02208	0.489679
cgd3_4070	Sugar/inositol transporter	8.01424	8.02483	8.44191	7.75903	8.06	7.36238	7.47526	7.3161	5.98642	7.03504	8.6289	8.31759	8.40863	8.93311	8.57206	-1.02496	1.53701
cgd3_4100	Ribosomal protein S8e	8.29198	8.14468	8.93648	8.55179	8.48123	7.2603	7.05622	6.98866	5.93192	6.80927	7.51249	6.87006	6.55851	7.90127	7.21058	-1.67196	0.401307
cgd3_4110	Transcription initiation factor TFIID subunit	4.10298	5.01478	3.3031	3.94051	4.09034	4.12417	3.16376	4.74413	2.85397	3.72151	2.93184	-2.43117	0.524681	2.09236	0.77943	-0.368836	-2.94208
cgd3_4140	p-type Atpase A	7.95877	8.45849	8.36206	8.15646	8.23395	7.63676	5.96271	4.87842	7.21682	6.42368	4.83417	5.9461	5.40383	7.43177	5.90397	-1.81027	-0.519709
cgd3_4150	RNA recognition motif domain containing protein	11.3165	9.75279	10.8159	10.9926	10.7194	8.9734	8.41502	9.15381	9.61521	9.03936	9.49696	9.4664	9.10523	10.8182	9.7217	-1.68007	0.68234
cgd3_4170	Secreted insulinase like peptidase	5.62047	4.48555	4.709	3.59794	4.60324	1.98667	0.904677	1.11556	2.85397	1.71522	3.83042	1.54275	1.56125	3.58411	2.62963	-2.88802	0.914415
cgd3_4190	Secreted insulinase like peptidase/M16 peptidase-like Metalloenzyme	9.25705	9.7994	9.42093	9.28471	9.44052	8.15955	7.53522	8.4782	7.46319	7.90904	7.94006	8.24614	8.51692	7.83826	8.13535	-1.53148	0.22631
cgd3_4200	Secreted insulinase like peptidase/M16 peptidase-like Metalloenzyme	2.20888	5.59769	5.54591	5.36018	4.67817	9.33879	8.60708	7.68224	8.05308	8.4203	3.97027	4.67909	4.2339	4.29535	4.29465	3.74213	-4.12564
cgd3_4230	Uncharacterized protein	2.26753	2.28973	0.227847	0.579434	1.34113	6.32129	6.62787	5.14822	5.11869	5.80402	7.03543	7.33634	7.75707	5.94379	7.01816	4.46288	1.21414
cgd3_4240	Insulinase (Peptidase family M16)	0.739308	4.97777	1.71414	2.06469	2.37398	0.490702	0.904677	1.11556	2.85397	1.34123	4.6156	3.77224	3.75169	3.59654	3.93402	-1.03275	2.59279
cgd3_4290	DNA polymerase	3.74643	5.5907	6.70226	5.25692	5.32408	8.78674	8.04255	8.6106	8.04552	8.37135	7.55876	7.76864	7.60681	7.61001	7.63605	3.04728	-0.735297
cgd3_430	Vacuolar protein sorting-associated protein 13	5.05827	4.44973	6.75561	4.28439	5.137	9.34011	8.66593	8.10989	8.63414	8.68752	8.41535	8.55109	8.59689	9.10524	8.66714	3.55052	-0.0203742
cgd3_440	C-type lectin containing protein	0.739308	2.28973	2.53762	2.1532	1.92996	9.7216	9.33945	9.30933	9.42397	9.44859	11.4671	10.9171	10.9031	10.6759	10.9908	7.51862	1.54221
cgd3_450	mRNA triphosphatase Cet1-like protein	6.89384	7.33979	6.65513	6.44613	6.83372	8.34761	7.67823	7.83173	8.31292	8.04262	9.52388	8.66838	8.68828	8.4359	8.82911	1.2089	0.786488
cgd3_460	Glutathione peroxidase	4.40797	5.07547	5.51497	5.75258	5.18775	9.71325	9.14487	9.19095	9.19142	9.31012	9.47676	9.70942	9.71105	8.68436	9.3954	4.12238	0.0852761
cgd3_480	Uncharacterized protein	5.91704	3.91433	4.18014	4.8719	4.72085	3.7345	3.77789	4.35459	2.85397	3.68024	5.60312	5.626	5.72167	7.37612	6.08173	-1.04061	2.40149
cgd3_490	GDP-fucose transporter	10.6281	9.1712	9.74506	10.0438	9.89702	9.55359	9.8716	9.61641	9.96441	9.7515	8.40161	7.51121	7.29936	7.92898	7.78529	-0.145522	-1.96621
cgd3_520	PAN/Apple domain containing protein	0.739308	3.80943	4.37226	0.579434	2.37511	9.58803	9.44174	8.77009	8.91095	9.17771	3.72426	2.26547	1.55471	5.71749	3.31548	6.8026	-5.86222
cgd3_540	Major facilitator superfamily domain containing protein	6.05569	6.50641	5.79999	6.20767	6.14244	2.06953	3.21421	1.11556	2.85397	2.31332	5.94336	5.7392	6.15736	6.46968	6.0774	-3.82912	3.76408
cgd3_550	Major Facilitator Superfamily	11.2265	11.1441	11.1797	11.0791	11.1573	9.36883	9.31974	8.88546	8.36481	8.98471	9.55281	9.50864	9.65835	9.68223	9.60051	-2.17264	0.615797
cgd3_560	Uncharacterized protein	6.84757	7.64423	7.40182	6.9378	7.20786	4.96674	5.70861	5.15127	5.96306	5.44742	6.43806	6.26521	6.24399	6.43115	6.3446	-1.76044	0.897183
cgd3_570	Uncharacterized protein	5.35158	6.65948	5.86678	5.97076	5.96215	2.07572	4.80577	3.4333	6.92374	4.30963	7.30368	6.59201	6.72686	6.60975	6.80808	-1.65252	2.49845
cgd3_580	Uncharacterized protein	2.24875	6.09829	4.76045	3.64523	4.18818	3.87595	4.52397	3.36819	2.85397	3.65552	6.1553	6.2467	6.64697	5.91696	6.24148	-0.53266	2.58596
cgd3_590	Uncharacterized protein	9.20171	7.96378	8.64473	8.75922	8.64236	10.6826	10.2544	10.0784	10.4052	10.3551	9.84428	10.1774	10.0854	10.3014	10.1021	1.71276	-0.252984
cgd3_600	Uncharacterized protein	9.24728	8.42255	8.93021	9.01296	8.90325	8.4025	8.63832	9.33192	9.40153	8.94357	7.66164	7.72762	7.83947	8.0884	7.82928	0.0403157	-1.11428
cgd3_660	Uncharacterized protein	8.31275	6.80023	7.96761	7.70532	7.69648	7.5758	8.0412	7.22533	7.58251	7.60621	5.67178	4.4115	4.3112	6.61937	5.25346	-0.0902676	-2.35275
cgd3_670	Uncharacterized protein	9.06825	7.25255	8.53008	8.65843	8.37733	10.4596	10.3118	10.4271	9.93511	10.2834	7.26625	7.80277	7.55071	8.17613	7.69897	1.90609	-2.58445
cgd3_680	Papain family cysteine protease	0.739308	2.28973	1.95788	0.579434	1.39159	7.27416	6.86885	7.02503	6.22812	6.84904	4.72318	5.48012	5.6798	6.01588	5.47474	5.45745	-1.37429
cgd3_690	ABC transporter type 1	9.32376	8.74271	8.87559	8.9708	8.97821	9.66514	9.67201	9.63211	8.70578	9.41876	6.03391	7.7409	7.56004	7.54951	7.22109	0.440543	-2.19767
cgd3_710	Uncharacterized protein	6.49492	6.65204	4.58021	5.35874	5.77148	8.21032	7.99261	7.37626	7.82408	7.85082	7.90936	8.77095	8.8984	8.00907	8.39694	2.07934	0.546126
cgd3_720	mucin	4.2373	2.28973	3.72585	4.8916	3.78612	9.16257	9.25433	9.14901	9.20292	9.19221	9.36846	8.96532	8.70441	10.3418	9.34499	5.40609	0.152787
cgd3_730	Alpha/Beta hydrolase fold containing protein	6.65738	5.4564	6.55375	6.17872	6.21156	7.67056	7.83726	7.73012	7.80936	7.76182	8.81325	8.25738	8.25199	8.64497	8.4919	1.55026	0.730072
cgd3_740	Uncharacterized protein	4.49397	6.05292	6.06558	5.27688	5.47234	4.66459	4.68408	3.50696	5.72391	4.64489	6.1013	6.16274	6.63032	5.62938	6.13094	-0.827455	1.48605
cgd3_760	Ribosomal protein L7Ae/L30e/S12e/Gadd45	6.447	7.21953	7.06592	7.46131	7.04844	6.01287	5.45187	4.72407	5.92352	5.52808	5.62486	5.79759	5.39555	5.69976	5.62944	-1.52036	0.101359
cgd3_80	Adenosylhomocysteinase	0.739308	2.28973	0.227847	0.579434	0.95908	8.28637	8.30705	8.66491	8.95156	8.55247	8.56315	8.46245	8.41063	8.36039	8.44916	7.59339	-0.103315
cgd3_810	Uncharacterized protein	7.09064	7.75855	7.67649	7.10642	7.40803	4.89465	4.24499	5.38375	5.06172	4.89628	9.00812	8.60613	8.63563	8.56187	8.70293	-2.51175	3.80666
cgd3_840	SWIB/MDM2 domain containing protein	7.9894	6.91728	7.63518	7.69012	7.558	6.33028	6.45976	5.97496	6.01315	6.19454	5.16893	5.37813	5.26157	6.61618	5.6062	-1.36346	-0.588333
cgd3_860	ARF/SAR type Small GTPase superfamily	7.64484	6.92952	7.80569	7.67326	7.51333	6.89003	7.91623	7.31943	8.12941	7.56377	6.80339	5.61499	5.64532	7.24603	6.32743	0.0504445	-1.23634
cgd3_90	Uncharacterized protein	0.739308	2.28973	0.227847	0.579434	0.95908	6.72762	5.96208	6.65872	5.94714	6.32389	3.54537	1.42643	1.09043	2.09236	2.03865	5.36481	-4.28524
cgd3_940	Uncharacterized protein	0.739308	2.28973	0.227847	0.579434	0.95908	5.63279	5.33077	4.08588	2.85397	4.47585	4.02865	4.86331	5.18345	2.09236	4.04194	3.51677	-0.433908
cgd3_950	Condensin-2 complex subunit H2	4.53148	4.52114	5.15165	3.27936	4.37091	7.43457	7.70376	7.84101	7.39319	7.59313	7.12636	7.77293	7.54819	6.24874	7.17405	3.22223	-0.419077
cgd4_1030	Eukaryotic translation initiation factor 3 subunit G	6.94552	6.6007	6.6926	7.00822	6.81176	5.6227	5.37707	5.10187	5.23327	5.33373	5.14575	4.81262	4.87344	4.97177	4.9509	-1.47803	-0.382832
cgd4_1100	START-like domain containing protein	4.57343	3.82912	1.76039	0.579434	2.68559	5.40127	6.14001	5.82191	5.96714	5.83258	6.30042	6.58014	6.93933	3.6431	5.86575	3.14699	0.0331641
cgd4_1110	AP2/ERF domain containing protein	0.739308	2.28973	3.25445	0.579434	1.71573	8.50781	8.23875	8.59025	8.06836	8.35129	9.29645	9.34618	9.46157	8.52914	9.15833	6.63556	0.807039
cgd4_1170	26S proteasome subunit P45	6.68549	6.66072	5.97695	6.69519	6.50459	8.68685	8.01875	7.71158	6.92496	7.83554	7.37994	6.95776	6.66203	7.37275	7.09312	1.33095	-0.742413
cgd4_1200	Ubiquitin fusion degradation protein UFD1	6.77575	5.85556	6.1135	6.87241	6.40431	8.01402	8.02646	7.93589	6.66693	7.66082	7.09737	6.51477	6.68127	5.674	6.49185	1.25652	-1.16897
cgd4_1210	KH/SF1/BBP/Splicing factor 1, helix-hairpin domain containing protein	5.22508	6.16833	5.67983	5.39649	5.61743	3.65482	2.4811	3.91275	2.85397	3.22566	3.60443	4.0847	4.2346	4.88852	4.20306	-2.39177	0.9774
cgd4_130	RRM/KH domain containing protein	0.739308	2.28973	2.45448	0.579434	1.51574	6.13442	6.36912	5.42115	2.85397	5.19466	4.28343	4.00625	3.99319	4.82087	4.27594	3.67892	-0.918726
cgd4_1300	Uncharacterized protein	0.739308	2.28973	3.33073	2.83988	2.29991	9.59659	9.54009	9.85358	10.2452	9.80887	4.9408	5.22174	5.08274	7.0903	5.5839	7.50896	-4.22498
cgd4_1310	Glycine zipper-containing protein	2.25899	2.28973	0.227847	0.579434	1.339	2.76002	3.16901	4.75023	2.85397	3.38331	5.09694	6.02936	6.17103	5.48595	5.69582	2.04431	2.31251
cgd4_1320	Alpha/Beta hydrolase fold-containing protein	2.95151	5.6321	2.43907	2.78939	3.45302	5.34292	5.55206	6.78818	6.20076	5.97098	5.49376	7.06498	6.8724	5.4503	6.22036	2.51796	0.249382
cgd4_1400	Inorganic pyrophosphatase	9.4209	8.20096	8.63442	9.01001	8.81657	7.83786	6.88123	6.71669	6.97343	7.1023	7.41661	6.96047	6.74391	7.09142	7.0531	-1.71427	-0.0492022
cgd4_1410	Uncharacterized protein	6.80567	4.9982	4.75047	5.5427	5.52426	8.74304	7.86217	8.19858	7.70074	8.12613	2.66635	2.44804	1.81196	2.09236	2.25468	2.60187	-5.87146
cgd4_1450	Uncharacterized protein	0.739308	2.28973	3.27479	0.579434	1.72082	6.45355	5.8414	4.91987	5.91442	5.78231	2.74165	3.45742	2.94367	3.60402	3.18669	4.0615	-2.59562
cgd4_1470	V-type proton ATPase subunit a	10.337	8.91618	9.15406	9.32243	9.43243	10.7862	10.1651	9.72931	10.0476	10.182	8.90626	8.71987	8.76176	8.37744	8.69133	0.749612	-1.49071
cgd4_1480	AAA-type ATPase/40S ribosome biogenesis Tsr1 and BMS1 C-terminal/AARP2CN (NUC121) domain-containing protein	7.63256	8.11547	7.96486	7.53344	7.81158	5.72125	6.1291	4.89625	5.53439	5.57025	6.63985	6.30209	6.6579	5.87193	6.36794	-2.24134	0.797694
cgd4_1520	Ribosome biogenesis protein BRX1	7.30238	7.96823	6.58557	7.17104	7.2568	5.33127	5.84247	5.83972	5.72151	5.68374	5.47019	5.21877	5.59702	4.97058	5.31414	-1.57306	-0.369603
cgd4_1530	Phospholipase/Carboxylesterase	6.18098	7.20317	6.86227	6.35908	6.65138	4.38048	5.27354	5.00037	2.85397	4.37709	4.16114	4.74512	4.5193	2.09236	3.87948	-2.27429	-0.497609
cgd4_1540	SRP40 C-terminal domain containing protein	2.57436	4.13142	3.34834	2.41242	3.11664	3.13561	4.04994	4.26168	4.69919	4.03661	1.90338	1.10696	0.824897	4.73178	2.14175	0.919969	-1.89485
cgd4_1580	Ribosomal RNA large subunit methyltransferase E	8.61855	8.76958	8.39324	8.36531	8.53667	7.1061	6.75056	6.91593	5.89468	6.66682	6.86914	7.17231	7.29596	6.60796	6.98634	-1.86985	0.319527
cgd4_1590	Chromodomain-helicase-DNA-binding'multidomain chromatin protein with the following architecture: chromo-bromo-chromo-SNF2 ATpase	9.29068	8.44064	9.30472	9.61227	9.16208	7.94599	8.16641	7.78965	6.76653	7.66714	8.39756	7.62667	7.23124	9.11909	8.09364	-1.49493	0.426493
cgd4_160	Uncharacterized protein	6.17135	5.30297	4.69173	5.04177	5.30196	0.490702	3.43409	1.11556	2.85397	1.97358	3.86379	4.5289	4.4682	5.78518	4.66152	-3.32837	2.68794
cgd4_1600	Uncharacterized protein	4.27791	2.28973	4.14894	5.05184	3.94211	6.28073	6.48609	6.25646	5.04773	6.01775	6.66008	6.74206	6.9007	5.41635	6.4298	2.07564	0.412046
cgd4_1610	Serine/threonine protein kinase	2.25836	5.37922	0.227847	2.09662	2.49051	5.7829	6.04284	5.80084	5.588	5.80365	4.70921	4.45968	5.23272	3.6287	4.50758	3.31313	-1.29607
cgd4_1620	unspecified product	2.33996	2.28973	3.94881	2.17816	2.68916	4.63138	5.90745	5.25121	5.20603	5.24902	4.09323	3.74752	4.32992	2.09236	3.56576	2.55985	-1.68326
cgd4_1630	Uncharacterized protein	0.739308	2.28973	2.29223	0.579434	1.47518	6.03378	5.65735	4.0213	4.93005	5.16062	3.95634	5.68549	5.49392	4.17789	4.82841	3.68544	-0.33221
cgd4_1640	Uncharacterized protein	3.82738	2.28973	4.89264	0.579434	2.8973	7.0901	7.06867	6.40998	6.86784	6.85915	6.22513	6.83933	7.17144	4.84337	6.26982	3.96185	-0.589331
cgd4_1670	Uncharacterized protein	4.20362	5.24101	4.37469	5.37192	4.79781	3.46273	4.39329	1.11556	2.85397	2.95639	5.58527	5.49409	5.29308	6.26537	5.65945	-1.84142	2.70307
cgd4_1690	Myosin motor domain containing protein	4.02982	4.94611	5.77135	4.30997	4.76431	6.71375	7.01342	6.31794	6.6002	6.66133	7.28229	7.7662	7.99414	6.7957	7.45958	1.89701	0.798254
cgd4_1700	Nucleolar GTP-binding protein 1	8.87401	8.9231	9.26073	9.03973	9.02439	7.03558	8.28115	7.09235	7.96208	7.59279	7.18736	6.78599	6.76348	7.36033	7.02429	-1.4316	-0.568504
cgd4_1730	AAA+ ATPase	4.98974	4.50065	5.50718	5.56107	5.13966	6.30707	5.99493	6.42309	6.19098	6.22902	5.11355	5.01463	5.02568	5.15357	5.07686	1.08936	-1.15216
cgd4_1790	Uncharacterized protein	5.99385	2.28973	5.0108	5.36083	4.6638	4.60346	3.58498	4.30464	2.85397	3.83676	5.49368	6.15846	6.14941	6.59291	6.09861	-0.82704	2.26185
cgd4_1800	Uncharacterized protein	0.739308	4.28739	0.227847	0.579434	1.45849	4.21023	5.16622	4.83016	4.8553	4.76548	3.23189	4.01317	4.42736	4.10297	3.94385	3.30698	-0.821629
cgd4_1840	RNA helicase	6.7961	6.25914	6.63232	6.59338	6.57024	5.74886	3.61974	1.11556	2.85397	3.33453	5.15981	5.77187	5.79909	5.89824	5.65725	-3.2357	2.32272
cgd4_1870	Uncharacterized protein	0.739308	2.28973	0.227847	0.579434	0.95908	6.49134	6.96842	6.26684	6.22291	6.48738	7.09978	6.61729	6.86755	6.15291	6.68438	5.5283	0.197006
cgd4_1880	Uncharacterized protein	3.76219	2.28973	2.89263	3.88573	3.20757	10.536	10.3999	10.2461	9.11284	10.0737	9.47661	9.69767	9.92156	8.29397	9.34745	6.86612	-0.726234
cgd4_1910	Alpha/Beta hydrolase fold-containing protein	0.739308	3.86261	0.227847	0.579434	1.3523	12.192	12.2785	11.8832	12.133	12.1217	9.89098	10.935	10.9859	9.96797	10.445	10.7694	-1.67673
cgd4_1970	Uncharacterized transmembrane Protein	8.67823	8.15264	7.71868	7.97457	8.13103	4.14948	5.66241	4.3921	6.11835	5.08058	8.45925	8.40254	8.34131	8.72764	8.48269	-3.05045	3.4021
cgd4_1990	Nucleolar, Nop52	6.74748	7.37085	6.73828	6.78535	6.91049	4.55388	4.33495	4.99341	4.40928	4.57288	6.59133	6.00483	6.33505	4.38847	5.82992	-2.33761	1.25704
cgd4_200	Uncharacterized Protein	7.86001	8.25796	8.6073	8.6174	8.33567	6.00597	5.87222	6.08404	6.38965	6.08797	10.1694	9.73567	9.57911	9.56285	9.76175	-2.2477	3.67378
cgd4_2000	Apicomplexan CP 15/60K like protein	4.59416	5.94718	5.78666	5.47686	5.45121	4.17008	4.33765	4.99619	4.41125	4.47879	6.51802	6.54085	6.71954	7.01815	6.69914	-0.972423	2.22035
cgd4_2040	unspecified product	6.31325	7.50318	6.04942	6.15057	6.5041	5.01563	3.60099	3.33489	4.34519	4.07417	5.84876	4.97574	4.88252	5.67264	5.34492	-2.42993	1.27074
cgd4_2090	SET domain containing protein	7.89062	6.30345	7.79041	8.74185	7.68158	5.99179	5.23897	5.58177	2.85397	4.91663	9.43375	9.21053	8.94299	9.93227	9.37989	-2.76496	4.46326
cgd4_2110	Papain family cysteine protease	8.47098	7.68504	7.99557	7.83556	7.99679	10.3242	10.0738	10.066	9.72661	10.0476	10.8624	11.1934	11.1006	10.7759	10.9831	2.05086	0.935415
cgd4_2260	60S acidic ribosomal protein P0	12.7504	11.7441	12.5741	12.7962	12.4662	10.293	10.5011	10.9791	11.0664	10.7099	11.0544	10.4519	10.1378	12.3762	11.0051	-1.75627	0.295181
cgd4_2270	Short-chain dehydrogenase/reductase SDR	8.46961	7.74751	8.45414	8.19197	8.21581	6.42847	6.4452	7.14277	8.01936	7.00895	6.89084	6.65904	6.57452	8.20724	7.08291	-1.20686	0.0739613
cgd4_2280	Uncharacterized protein	6.10456	5.76472	6.57426	5.41717	5.96518	3.10983	4.39559	4.23445	4.67707	4.10424	6.61374	7.21025	7.27309	6.82585	6.98073	-1.86094	2.8765
cgd4_2310	Uncharacterized protein	5.3006	5.03143	5.84266	5.30109	5.36895	3.25266	4.17326	4.38501	2.85397	3.66622	5.50756	5.8881	5.92067	5.73784	5.76354	-1.70272	2.09732
cgd4_2350	Uncharacterized transmembrane Protein	6.08326	6.05423	6.58971	6.8647	6.39797	3.74364	4.4432	3.5081	5.23553	4.23262	7.20758	7.19805	7.09534	8.19997	7.42523	-2.16536	3.19261
cgd4_2360	Ubiquilin	8.48893	8.56702	8.95254	8.81163	8.70503	8.1616	8.07217	7.29401	7.91344	7.8603	9.51604	8.85097	8.92733	8.83425	9.03215	-0.844727	1.17184
cgd4_2370	Lysine--tRNA ligase	9.43825	9.13256	9.27785	9.55962	9.35207	7.17978	7.38529	7.65786	7.73875	7.49042	8.91554	8.56751	8.3302	10.3231	9.0341	-1.86165	1.54368
cgd4_2390	Vacuolar protein sorting-associated protein 35	7.31535	6.25481	7.05397	7.20653	6.95767	7.91609	7.82611	6.13624	7.59098	7.36735	9.53886	9.55077	9.49133	9.0354	9.40409	0.409689	2.03673
cgd4_2410	Uncharacterized protein	0.739308	2.28973	0.227847	0.579434	0.95908	5.93204	6.46261	5.58464	5.60104	5.89508	6.9821	6.66377	6.87424	5.73915	6.56481	4.936	0.669731
cgd4_2420	Sushi/SCR/CCP domain containing protein	5.3995	5.38059	5.26036	4.57172	5.15304	3.24213	4.539	2.65371	5.10881	3.88591	5.82739	5.45491	5.66628	4.83822	5.4467	-1.26713	1.56079
cgd4_2430	Uncharacterized protein	4.0767	2.28973	2.44195	2.07407	2.72061	5.43646	5.75436	5.40601	5.55847	5.53883	0.269716	1.18903	1.71695	2.09236	1.31702	2.81821	-4.22181
cgd4_2460	Uncharacterized protein	8.35237	8.0128	8.62244	8.06927	8.26422	6.23712	6.04257	6.15778	5.31906	5.93913	8.52388	8.46652	8.46098	7.83237	8.32094	-2.32509	2.38181
cgd4_2470	Uncharacterized protein	8.88577	8.95058	8.97466	8.60798	8.85475	6.16312	6.34452	6.55636	5.0729	6.03422	5.71946	7.78204	8.08876	6.37292	6.9908	-2.82052	0.95657
cgd4_2480	Uncharacterized protein	7.48246	7.34999	8.44025	8.17615	7.86221	6.47975	6.35053	6.19374	4.94058	5.99115	4.74185	5.55538	5.58794	5.00901	5.22355	-1.87106	-0.767604
cgd4_250	Proteasome subunit alpha type	6.81991	6.93161	7.48781	7.42589	7.1663	6.79386	7.0615	7.9923	7.75396	7.4004	6.23552	5.60174	5.50608	7.79097	6.28358	0.234098	-1.11682
cgd4_2520	Uncharacterized protein	7.11933	6.80835	6.9418	6.82503	6.92362	3.9376	2.69771	1.11556	2.85397	2.65121	6.87352	6.73338	6.53107	6.28259	6.60514	-4.27242	3.95393
cgd4_2560	Phosphoinositide phospholipase C	7.66878	7.01345	7.4799	6.83933	7.25036	7.29506	6.8072	7.3001	6.8153	7.05441	9.27857	8.31436	8.20991	7.80545	8.40207	-0.19595	1.34766
cgd4_2570	WD40 repeat-containing protein	7.57343	6.99456	7.66557	7.48165	7.4288	5.21843	3.19906	5.83816	4.40769	4.66583	5.69062	6.45922	6.51722	5.23143	5.97462	-2.76297	1.30879
cgd4_2600	UDP-glucose 4-epimerase	6.53331	6.44933	6.95149	6.70903	6.66079	8.15276	8.09607	8.48609	8.06242	8.19933	9.36979	9.47295	9.50697	9.0802	9.35748	1.53854	1.15815
cgd4_2700	NADPH-cytochrome p450 reductase	3.81026	3.80709	4.02947	5.51274	4.28989	3.87865	2.43345	3.85108	4.37452	3.63442	6.72416	7.08032	7.29148	6.868	6.99099	-0.655466	3.35657
cgd4_2720	p-type Atpase	0.739308	2.28973	3.52444	0.579434	1.78323	11.1287	10.652	10.5774	10.9612	10.8298	11.1071	11.3461	11.2021	10.7508	11.1015	9.04658	0.271704
cgd4_2740	Brix domain containing protein	5.68054	6.38624	5.62424	6.78924	6.12007	2.23023	3.90237	5.22947	4.58029	3.98559	6.6432	5.15695	5.34372	5.459	5.65072	-2.13448	1.66513
cgd4_2750	Anaphase-promoting complex subunit 4 WD40 domain containing protein	9.3299	7.63628	9.09794	8.58407	8.66205	7.42198	7.44999	6.73731	5.17079	6.69502	7.71662	7.20519	7.18125	8.72764	7.70767	-1.96703	1.01266
cgd4_2770	Amino acid transporter	9.71766	9.43343	9.33876	9.54952	9.50984	8.21353	8.64735	7.50165	6.87462	7.80929	8.4201	7.88561	7.5621	8.22427	8.02302	-1.70056	0.213732
cgd4_2790	CDP-alcohol phosphatidyltransferase	6.5528	4.60323	5.69917	6.04917	5.72609	5.86119	6.40333	6.40868	6.93612	6.40233	4.95571	4.41671	4.53282	4.90548	4.70268	0.676238	-1.69965
cgd4_2820	Uncharacterized protein	0.739308	3.96045	2.64358	3.48567	2.70725	5.15863	4.49586	5.34013	5.2822	5.0692	3.75639	4.2402	4.21635	2.09236	3.57633	2.36195	-1.49288
cgd4_2850	DnaJ domain containing protein	3.80818	2.28973	4.36664	3.93285	3.59935	6.29357	6.65166	6.45738	6.66766	6.51757	6.37941	6.59257	6.60793	5.47227	6.26304	2.91822	-0.254523
cgd4_2860	Tubulin alpha chain	10.6223	9.39831	10.2724	10.1417	10.1087	11.0823	11.5249	11.5897	11.5454	11.4356	9.25819	8.68006	8.34934	10.1283	9.10398	1.3269	-2.33158
cgd4_2900	Polyketide synthase	5.38164	5.7931	5.05438	5.91239	5.53538	9.24559	9.59355	9.74309	9.24634	9.45714	6.43925	6.60961	6.58598	4.2585	5.97334	3.92176	-3.4838
cgd4_2910	Peptidase M24	6.50311	6.09258	6.29719	6.96481	6.46442	6.13236	7.38129	6.51625	7.27548	6.82635	8.33918	8.15471	7.93167	7.55452	7.99502	0.361922	1.16867
cgd4_2950	AP2/ERF domain containing protein	5.44503	6.26542	6.91971	6.36773	6.24947	3.38193	4.15585	3.5116	2.85397	3.47584	7.57452	7.32644	7.41397	7.85391	7.54221	-2.77364	4.06637
cgd4_2960	ERCC4/XP-G-type excision repair nuclease	3.70714	4.76953	4.65096	3.54476	4.1681	0.490702	2.63457	1.11556	2.85397	1.7737	4.00959	4.36969	4.61484	3.82209	4.20405	-2.3944	2.43035
cgd4_2980	RhoGAP domain containing protein	8.16242	7.69738	7.89196	8.18508	7.98421	6.37801	6.18856	7.3438	4.42951	6.08497	8.39963	8.54318	8.44389	7.81852	8.3013	-1.89924	2.21634
cgd4_2990	Glycosyl transferase	5.99265	5.4386	5.86678	6.88395	6.04549	3.95021	4.35846	3.91842	4.42642	4.16338	5.35282	6.11105	5.90448	4.40913	5.44437	-1.88211	1.28099
cgd4_30	Uncharacterized protein	6.26349	7.22162	5.4806	6.15865	6.28109	3.29869	2.48593	5.01817	5.64577	4.11214	6.16165	6.77017	6.79625	6.69236	6.60511	-2.16895	2.49297
cgd4_300	Alpha/Beta hydrolase	0.739308	2.28973	0.227847	2.98872	1.5614	7.32014	7.34476	6.86651	5.76944	6.82521	7.31034	7.7597	7.90345	7.08354	7.51426	5.26381	0.689044
cgd4_3000	Dbp1p, eIF4a-1 family RNA SFII helicase (DEXDC+HELICc)	9.77436	8.71684	9.35459	9.75117	9.39924	7.36771	8.04792	8.88532	8.52896	8.20748	7.24477	6.99595	6.95433	8.89196	7.52175	-1.19176	-0.685725
cgd4_3020	Alpha/Beta hydrolase fold containing protein	7.65279	7.74338	7.99353	7.67209	7.76545	5.67036	5.90295	6.11478	5.68959	5.84442	6.64365	6.66037	6.75486	6.89089	6.73744	-1.92103	0.893021
cgd4_3030	Alpha/Beta hydrolase fold containing protein	7.20475	5.54949	7.39424	7.48746	6.90899	3.77179	4.18012	5.98536	5.26097	4.79956	6.77769	6.21147	6.06297	6.45226	6.37609	-2.10943	1.57653
cgd4_3050	Phospholipase/carboxylesterase/thioesterase	9.15016	8.31573	9.29747	9.22038	8.99594	7.2498	6.52486	7.20486	4.47542	6.36374	8.44993	7.86498	7.66835	8.04065	8.00598	-2.6322	1.64224
cgd4_3080	Ribosomal protein S27a with Zinc-binding domain/ubiquitin/Zinc-binding domain	8.31713	6.34404	7.86184	8.46894	7.74799	5.83708	6.61518	6.14368	2.85397	5.36248	6.55522	6.45776	5.85078	7.80263	6.6666	-2.38551	1.30412
cgd4_3090	Oocyst wall protein 6	6.08917	4.55668	4.79545	6.05466	5.37399	13.5829	13.8256	14.0648	14.5096	13.9957	14.1644	13.5125	13.2478	14.2158	13.7851	8.62174	-0.210612
cgd4_3100	Adenylyl cyclase class-3/4/guanylyl cyclase	7.60737	6.87215	7.57034	7.62759	7.41936	7.18189	7.7552	7.64265	7.54371	7.53086	5.34009	6.2892	6.02536	5.84839	5.87576	0.1115	-1.6551
cgd4_3110	Sugar phosphate transporter domain containing protein	7.53067	7.03259	7.51663	7.68727	7.44179	7.91133	8.00316	8.39895	7.26819	7.89541	4.68108	3.2174	2.03873	3.61004	3.38681	0.45362	-4.50859
cgd4_3150	Cullin family	4.99689	3.78766	5.21836	5.64831	4.9128	8.22159	8.29008	7.63198	6.9812	7.78121	6.91586	7.84002	7.78564	5.89189	7.10835	2.86841	-0.672858
cgd4_3180	DEAD/DEAH box helicase	6.81604	6.79125	6.34455	6.98765	6.73487	3.29869	4.06966	5.63473	5.16139	4.54112	4.0389	4.21347	4.07943	5.78745	4.52981	-2.19376	-0.0113057
cgd4_32	Uncharacterized protein	7.77705	7.73121	7.17757	7.89991	7.64643	5.67317	5.12037	4.25612	5.13871	5.04709	7.61695	8.2981	8.33784	6.81425	7.76678	-2.59934	2.71969
cgd4_320	Uncharacterized protein	6.93736	6.49851	5.87749	6.52686	6.46005	8.72113	8.25601	8.24259	8.14037	8.34002	7.98799	8.12056	7.81723	8.66843	8.14855	1.87997	-0.191471
cgd4_3230	Protein kinase-like domain containing protein	7.87694	8.24617	8.64939	8.35739	8.28247	6.18613	5.85813	6.15467	6.21694	6.10397	9.10517	8.61427	8.73787	9.11789	8.8938	-2.1785	2.78983
cgd4_3240	unspecified product	3.07777	3.89466	3.70491	2.17627	3.2134	7.92773	7.60977	8.03383	7.27939	7.71268	4.73632	2.0263	1.38326	2.09236	2.55956	4.49928	-5.15312
cgd4_3250	tRNA (guanine(26)-N(2))-dimethyltransferase	7.23187	6.44375	7.23784	7.06916	6.99565	6.3937	6.9738	7.30258	7.15652	6.95665	3.96465	5.15938	4.99414	6.40665	5.1312	-0.0390037	-1.82545
cgd4_3280	Uncharacterized protein with NHR/GATA-type Zinc finger	7.59699	7.07407	7.55942	7.36216	7.39816	9.71204	8.82906	8.98274	9.15845	9.17057	12.0235	10.9841	10.7615	11.255	11.256	1.77241	2.08545
cgd4_3290	Articulin family protein/adjacent paralogous protein	11.4411	10.5476	11.0087	11.4828	11.1201	9.51825	10.1081	9.89777	9.85486	9.84474	11.7869	11.5593	11.2985	12.4086	11.7633	-1.27531	1.91856
cgd4_3300	unspecified product	9.82905	8.55179	9.4157	9.77166	9.39205	7.48721	7.95	7.39585	8.0934	7.73161	9.9242	9.23544	9.06158	9.65415	9.46884	-1.66043	1.73723
cgd4_3320	Nucleolar complex-associated protein 3	6.64245	7.67221	7.18319	7.8225	7.33009	6.4263	5.85756	5.1152	5.09089	5.62249	6.33045	6.08427	6.53724	6.64542	6.39935	-1.7076	0.776861
cgd4_3330	Protein kinase/EF-hand domain containing protein	8.27174	7.15158	8.17212	8.38518	7.99515	9.91692	9.7367	9.72868	9.47847	9.71519	9.09585	8.9697	8.82639	9.04812	8.98502	1.72004	-0.730175
cgd4_3340	Pleckstrin homology (PH) domain containing protein	10.8058	9.63763	10.2758	10.5981	10.3293	8.57931	8.83008	8.82787	8.02694	8.56605	9.27009	9.48728	9.19525	9.82888	9.44538	-1.76327	0.879329
cgd4_3350	MOB kinase activator family	0.739308	2.28973	0.227847	0.579434	0.95908	10.6524	10.6335	10.226	10.0512	10.3908	10.1506	10.1481	10.0407	10.0307	10.0925	9.43168	-0.29826
cgd4_3370	Uncharacterized protein	5.56308	4.43929	5.21466	5.21507	5.10803	4.69785	0.904677	1.11556	2.85397	2.39301	3.42282	4.30889	4.3161	4.25531	4.07578	-2.71501	1.68277
cgd4_3380	Uncharacterized protein	5.64264	4.15623	5.12997	5.81753	5.18659	0.490702	4.99829	1.11556	5.51183	3.0291	6.71009	6.96773	6.82577	6.5795	6.77077	-2.1575	3.74168
cgd4_3410	RNA recognition motif/WW domain containing protein	8.02393	5.33439	7.79753	8.31507	7.36773	7.75723	7.96126	7.26077	8.14675	7.7815	9.53813	9.8251	9.39991	10.4879	9.81276	0.41377	2.03126
cgd4_3420	Vps53-like domain-containing protein	5.1143	6.06037	6.33983	6.72676	6.06032	5.65669	5.98878	6.71798	7.11176	6.3688	7.80779	7.85859	7.67996	8.47241	7.95469	0.308483	1.58589
cgd4_3430	Uncharacterized protein	6.60989	7.5966	6.82426	6.10988	6.78516	5.82077	6.46406	6.1589	4.31854	5.69057	7.33241	7.64077	7.60124	7.13453	7.42724	-1.09459	1.73667
cgd4_3440	Uncharacterized protein	4.29861	4.49737	3.78601	3.89739	4.11984	5.65878	5.64038	5.8522	5.54265	5.6735	6.61579	6.8229	6.87861	6.36391	6.6703	1.55366	0.996801
cgd4_3450	Uncharacterized protein	7.86327	7.52182	7.80717	8.51368	7.92649	7.41475	7.1682	7.16627	6.37608	7.03133	9.15977	9.96735	9.81144	9.27798	9.55414	-0.895159	2.52281
cgd4_3470	Uncharacterized protein	6.43884	5.97196	7.20912	6.52541	6.53633	5.62393	4.60305	6.06853	5.16404	5.36489	7.86804	8.00859	7.93209	8.02066	7.95734	-1.17144	2.59246
cgd4_3480	Uncharacterized protein	7.74145	7.94938	6.94941	6.95265	7.39822	9.4213	9.36445	8.85906	9.20788	9.21317	8.89524	8.96886	9.08266	8.49457	8.86033	1.81495	-0.352838
cgd4_350	Uncharacterized protein	5.20659	5.67472	4.34989	4.8822	5.02835	3.89722	4.59984	2.87775	4.6066	3.99535	-1.25006	-0.654831	0.538358	5.12276	0.939057	-1.033	-3.0563
cgd4_3530	Uncharacterized protein	12.6713	11.0516	12.143	12.2187	12.0212	11.6039	11.4645	11.59	11.0168	11.4188	9.51529	9.34106	9.07088	9.19006	9.27932	-0.602394	-2.13944
cgd4_3540	Uncharacterized protein	7.90568	7.44193	8.21864	7.44978	7.75401	6.4086	6.45145	7.51602	6.39872	6.6937	6.17297	4.885	4.68504	4.76614	5.12729	-1.06031	-1.56641
cgd4_3600	Uncharacterized protein (HCD gene family)	7.21481	7.92759	7.48991	6.93069	7.39075	5.12781	4.87124	5.51709	2.85397	4.59253	7.17371	7.10321	7.43898	6.92186	7.15944	-2.79822	2.56692
cgd4_3610	Uncharacterized protein	6.9509	5.91263	6.47425	6.36749	6.42632	3.24644	4.74941	5.44534	5.11281	4.6385	6.20847	6.28145	6.50491	6.67202	6.41671	-1.78781	1.77821
cgd4_3630	Uncharacterized protein	9.88896	8.93808	9.71938	10.0549	9.65033	9.78718	10.2727	9.88469	11.308	10.3131	11.829	11.4815	11.1602	11.9266	11.5993	0.662815	1.28617
cgd4_3650	Uncharacterized protein	6.72041	7.04829	7.13534	6.61569	6.87993	4.02687	3.55484	2.97968	4.70826	3.81741	6.70396	6.84373	6.82359	6.55873	6.7325	-3.06252	2.91509
cgd4_3670	Uncharacterized protein	8.6422	8.03531	9.07282	8.6552	8.60139	8.54956	8.77455	8.44641	8.7056	8.61903	10.7455	10.4181	10.2515	10.2077	10.4057	0.0176448	1.78667
cgd4_3700	Uncharacterized protein	3.80856	2.28973	4.20732	0.579434	2.72126	10.8148	10.7221	10.2987	10.3069	10.5356	7.71207	7.97956	8.10294	6.79839	7.64824	7.81437	-2.88739
cgd4_3710	Ser/Thr protein kinase	6.35857	5.84672	6.93319	6.64248	6.44524	9.64636	9.68228	9.42545	9.30435	9.51461	8.33326	9.22813	9.21511	8.72307	8.87489	3.06937	-0.639717
cgd4_3720	Uncharacterized protein with Tetratricopeptide repeat	0.739308	2.28973	0.227847	2.05144	1.32708	7.43152	7.75119	7.27884	7.56166	7.5058	5.5827	6.74816	7.0375	4.77753	6.03647	6.17872	-1.46933
cgd4_3770	Eukaryotic translation initiation factor 3 subunit C	9.65124	9.29741	10.0429	10.1907	9.79557	8.36733	7.96949	7.9705	7.56891	7.96906	8.85105	7.79506	7.43744	9.48845	8.393	-1.82651	0.423943
cgd4_380	Major facilitator superfamily domain containing protein	6.07593	7.82354	7.50166	7.45129	7.21311	5.64294	4.75086	5.5778	4.38758	5.0898	5.29451	6.2356	6.556	4.36223	5.61209	-2.12331	0.522291
cgd4_3830	Ankyrin repeat containing protein	2.90707	3.75325	5.39385	4.64021	4.17359	7.07135	6.76107	6.23776	5.03271	6.27572	5.97514	6.63325	6.97137	6.18073	6.44012	2.10213	0.164401
cgd4_3840	Ankyrin repeat containing protein	4.46085	3.75063	5.07796	3.57089	4.21508	6.59324	6.40786	6.72836	6.76759	6.62426	5.74739	6.14188	6.45472	6.17686	6.13021	2.40918	-0.494049
cgd4_40	Ubiquitin-like modifier-activating enzyme Apg7	7.22087	6.73681	7.80313	7.14646	7.22682	9.48168	9.0855	8.76163	8.61306	8.98547	10.297	9.65946	9.81631	9.46457	9.80933	1.75865	0.823863
cgd4_4020	Ribosomal protein S5	10.5694	9.2633	10.3139	10.6854	10.208	7.80212	8.20984	8.23653	8.44516	8.17341	8.96618	8.49144	8.09625	10.3372	8.97276	-2.03461	0.799352
cgd4_4040	GTP binding/Guanine nucleotide-binding protein-like 3 N-terminal domain containing protein	6.04697	7.10723	6.58545	6.82988	6.64238	4.38066	3.6911	5.18093	5.14633	4.59975	5.87436	5.90968	6.24343	5.77002	5.94937	-2.04263	1.34962
cgd4_4210	Uncharacterized protein	4.71236	6.8256	5.06306	4.8532	5.36356	0.490702	2.4269	3.84256	2.85397	2.40353	3.06051	3.5182	3.38999	2.09236	3.01527	-2.96003	0.611735
cgd4_4250	Uncharacterized protein with Armadillo-like helical	0.739308	2.28973	2.31594	0.579434	1.4811	6.99707	6.472	5.89911	2.85397	5.55554	6.32883	7.08257	7.18402	4.2017	6.19928	4.07443	0.643744
cgd4_4260	Uncharacterized protein with Armadillo-like helical	0.739308	2.28973	0.227847	0.579434	0.95908	4.49378	4.51662	4.20122	2.85397	4.0164	3.31046	4.4132	4.59241	2.09236	3.60211	3.05732	-0.414287
cgd4_4270	Uncharacterized protein	2.38961	2.28973	0.227847	0.579434	1.37166	8.99096	8.87956	8.51553	7.2073	8.39834	9.44781	8.96785	9.25568	8.19117	8.96563	7.02668	0.567291
cgd4_4280	Gamma-tubulin complex component protein	4.33243	2.28973	1.91118	3.01731	2.88766	5.18632	6.28283	6.77784	5.3057	5.88817	6.56803	6.98905	7.1588	6.64977	6.84141	3.00051	0.953238
cgd4_4290	Possible gamma-tubulin complex 4	3.4207	4.50166	4.33471	5.0787	4.33394	6.64398	7.38453	7.40603	7.11899	7.13838	8.65888	9.06048	9.21599	7.3314	8.56669	2.80444	1.4283
cgd4_4310	Ring finger domain containing protein	7.54357	7.21259	7.00556	6.94489	7.17665	5.97415	4.79767	6.05628	5.15394	5.49551	6.30653	6.30624	6.77954	5.53804	6.23259	-1.68114	0.737075
cgd4_4330	Uncharacterized protein	6.07471	5.38533	5.49343	5.84344	5.69923	3.60734	3.17374	5.30158	5.11305	4.29893	5.91232	5.91159	6.12661	6.1172	6.01693	-1.4003	1.718
cgd4_4340	Diacylglycerol kinase	6.65406	6.14595	6.79306	7.14305	6.68403	8.82218	9.08226	8.59557	8.63829	8.78458	8.1125	8.09698	7.8472	8.35952	8.10405	2.10055	-0.680524
cgd4_4350	START-like domain containing protein	3.78171	3.78606	5.2959	4.52883	4.34812	8.45131	8.33465	8.72062	8.21867	8.43131	9.27555	9.16707	9.32564	8.57572	9.08599	4.08319	0.65468
cgd4_4370	Uncharacterized protein	3.79026	2.28973	4.74157	2.07424	3.22395	6.006	5.9293	6.36893	6.44358	6.18695	-1.25006	3.74992	3.5524	3.60617	2.41461	2.963	-3.77234
cgd4_4390	Uncharacterized protein	0.739308	4.4443	3.72383	4.07394	3.24534	6.49466	6.64391	6.54055	6.74698	6.60652	5.28036	5.30856	5.70209	2.09236	4.59584	3.36118	-2.01068
cgd4_4400	Uncharacterized protein	2.50446	2.28973	0.227847	0.579434	1.40037	5.29809	5.57365	5.0858	2.85397	4.70288	7.62884	7.49888	7.46554	8.1579	7.68779	3.30251	2.98491
cgd4_4450	Transmembrane amino acid transporter protein	6.26959	5.67931	5.09746	5.01788	5.51606	7.51468	7.14969	7.8777	5.59972	7.03545	8.33812	8.3481	8.24803	7.76166	8.17398	1.51939	1.13853
cgd4_4460	Bifunctional dihydrofolate reductase/thymidylate synthase	8.62408	7.26985	7.33151	7.93612	7.79039	10.0684	10.1344	9.67144	10.0121	9.97159	10.5027	9.77312	9.85047	9.4782	9.90112	2.18121	-0.0704703
cgd4_4500	cysteine rich protein	7.33476	5.88822	7.78671	8.12255	7.28306	8.77468	9.21682	9.02924	9.22506	9.06145	9.2443	8.88513	8.60787	8.98829	8.9314	1.77839	-0.130053
cgd4_470	60S ribosomal protein L18	11.0904	9.49251	10.8211	11.0251	10.6073	7.84463	8.55405	9.15414	9.92176	8.86864	8.96241	8.25448	7.51881	10.6082	8.83597	-1.73861	-0.0326757
cgd4_480	Uncharacterized protein	7.78056	7.07975	7.64085	7.45411	7.48882	9.01377	8.99589	8.72632	8.57448	8.82762	7.9841	8.53477	8.26156	8.13166	8.22802	1.3388	-0.599594
cgd4_490	Uncharacterized protein	7.91733	7.80291	7.94429	7.75461	7.85478	7.19864	7.17074	6.6468	7.65581	7.168	8.41023	9.14994	9.11651	8.42445	8.77528	-0.686785	1.60729
cgd4_500	Oocyst wall protein 7	0.739308	2.28973	0.227847	2.79577	1.51316	9.69498	9.05402	9.41831	9.6091	9.4441	10.7016	10.3033	10.3666	9.87765	10.3123	7.93094	0.868196
cgd4_540	V-type proton ATPase subunit C	8.40288	8.39158	8.6158	8.42485	8.45878	7.16576	7.62954	7.2356	7.37573	7.35166	6.44925	6.54006	6.49652	7.65721	6.78576	-1.10712	-0.565899
cgd4_560	Uncharacterized protein	2.4439	2.28973	2.69116	0.579434	2.00106	6.18715	6.23117	6.35778	5.82569	6.15045	6.78745	6.37311	6.31332	5.07487	6.13719	4.14939	-0.0132585
cgd4_640	Fibronectin type III domain containing protein	0.739308	2.28973	3.22209	0.579434	1.70764	6.43679	6.02347	6.56366	5.03073	6.01366	2.50616	5.99262	6.11022	2.09236	4.17534	4.30602	-1.83832
cgd4_650	Bromodomain/Zinc finger, CCHC-type	5.97443	3.75288	5.86717	5.87713	5.3679	7.40578	8.10277	7.09947	7.72231	7.58258	7.11777	6.2055	5.82893	5.84164	6.24846	2.21468	-1.33412
cgd4_670	Oocyst wall protein 3	0.739308	2.28973	0.227847	2.06919	1.33152	11.5668	11.1323	11.1212	11.088	11.2271	11.9717	11.8382	11.9049	11.2689	11.746	9.89556	0.518874
cgd4_680	Uncharacterized protein	8.15319	8.06534	8.37093	8.0811	8.16764	9.91544	9.61109	10.0504	9.98903	9.89149	9.90434	10.1541	9.99082	9.81487	9.96604	1.72385	0.0745516
cgd4_690	Pyruvate:ferredoxin oxidoreductase/NADPH-cytochrome P450 reductase PNO	6.61306	6.75527	7.30862	6.45036	6.78183	12.2734	12.2	12.1892	12.0759	12.1846	11.6309	11.3688	11.1709	11.3052	11.3689	5.40281	-0.815697
cgd4_70	SUI1/PUA domain containing protein	5.74685	3.79823	4.96366	4.98047	4.8723	6.46574	6.64059	7.08535	6.45192	6.6609	6.51253	6.97699	7.31131	5.90706	6.67697	1.7886	0.0160725
cgd4_710	ABT1/ESF2, RNA recognition motif containing protein	6.18642	6.47238	6.91733	6.43047	6.50165	5.2545	2.86623	4.76943	4.80617	4.42408	2.71034	3.72858	4.44716	5.36782	4.06348	-2.07757	-0.360608
cgd4_740	Thioredoxin peroxidase-like protein	10.3618	9.27205	10.1267	10.5012	10.0654	10.3631	10.6857	10.9513	11.1101	10.7775	9.00856	8.24104	7.98967	9.56861	8.70197	0.712101	-2.07557
cgd4_760	Histone chaperone ASF1-like protein	3.8672	5.42578	4.66256	4.07789	4.50836	5.12077	5.80753	5.39455	4.70432	5.25679	1.90968	3.59152	4.11663	3.95166	3.39237	0.748433	-1.86442
cgd4_770	Uncharacterized Protein	9.66795	7.68657	8.86837	9.03096	8.81346	9.15178	9.33016	9.51924	10.3656	9.59169	6.13522	4.32977	4.61882	6.897	5.4952	0.778228	-4.09649
cgd4_850	Uncharacterized Secreted Protein (CpLSP gene family)	6.56682	6.35933	5.64754	5.93762	6.12783	8.22719	8.38522	8.04447	7.43209	8.02224	5.78858	6.76959	7.05749	6.78496	6.60015	1.89441	-1.42209
cgd4_870	Uncharacterized protein	6.25375	7.49907	5.79643	5.70509	6.31359	2.7109	4.24226	4.16731	4.34247	3.86573	6.94235	6.98479	7.1766	6.35653	6.86507	-2.44785	2.99934
cgd4_910	Histidine phosphatase superfamily clade-2	0.739308	2.28973	0.227847	0.579434	0.95908	7.04146	7.21925	6.76384	4.41358	6.35953	8.39357	8.808	9.23058	7.3526	8.44619	5.40045	2.08665
cgd4_940	Uncharacterized protein	7.73671	7.89981	7.93579	7.44017	7.75312	5.98276	5.85787	6.52619	6.73328	6.27503	6.1027	6.23343	5.96635	7.42135	6.43096	-1.47809	0.155931
cgd4_980	Uncharacterized protein	0.739308	2.28973	3.94971	2.17882	2.28939	7.76695	7.98887	8.24412	5.69443	7.42359	8.70658	7.91821	8.39186	6.53321	7.88746	5.1342	0.463871
cgd4_990	Serine/threonine protein kinase	4.80213	5.61682	3.17793	4.18832	4.4463	0.490702	0.904677	1.11556	2.85397	1.34123	5.01557	4.94146	5.44297	2.09236	4.37309	-3.10507	3.03187
cgd5_100	RRPp/PMC2 like exosome 3'-5' exoribonuclease subunit/RNAseD domain and an HRDc domain containing protein	6.26251	7.10561	6.26627	6.61626	6.56266	4.76956	4.69463	5.63992	2.85397	4.48952	6.25615	6.95014	6.98606	5.88209	6.51861	-2.07314	2.02909
cgd5_1000	Uncharacterized protein	8.8216	7.46466	7.1383	8.01679	7.86034	7.4785	6.6433	6.63724	5.56875	6.58195	8.93818	9.12457	8.97615	9.32765	9.09164	-1.27839	2.50969
cgd5_1010	Uncharacterized protein	7.42653	7.52547	7.62454	7.8441	7.60516	8.62348	8.36001	8.46088	8.61864	8.51575	9.28925	9.59381	9.51137	9.71986	9.52858	0.910591	1.01282
cgd5_1040	Arf GTPase activating protein	5.55757	5.11469	6.16848	4.28767	5.2821	3.85257	4.26086	4.47262	2.85397	3.86001	5.91577	6.01137	5.77004	6.58787	6.07126	-1.42209	2.21126
cgd5_1050	unspecified product	5.12636	6.54114	6.7603	6.87492	6.32568	4.76467	2.50379	3.45523	5.18276	3.97662	6.81913	7.12072	6.95335	6.36013	6.81333	-2.34907	2.83672
cgd5_1060	Uncharacterized protein	4.06352	5.10716	5.18329	2.57919	4.23329	2.51744	3.73714	1.11556	2.85397	2.55603	4.21378	5.85253	5.45445	4.11417	4.90873	-1.67726	2.3527
cgd5_1080	Phospholipid/glycerol acyltransferase	6.43558	6.17511	6.82403	5.58977	6.25612	3.29869	4.98691	3.91898	5.64577	4.46259	4.7759	4.74403	4.67461	5.54652	4.93527	-1.79354	0.472679
cgd5_110	Pre-mRNA splicing factor component Cdc5p/Cef1with SANT/Myb domain	5.65376	5.63599	5.65001	6.06001	5.74994	5.14827	5.32559	4.19119	5.55901	5.05602	5.31088	2.34339	2.33105	2.09236	3.01942	-0.693924	-2.0366
cgd5_1100	Uncharacterized protein	4.777	4.57678	4.5686	4.91865	4.71025	2.7967	4.58091	4.26305	2.85397	3.62366	5.2409	5.59151	5.82074	5.52774	5.54522	-1.0866	1.92157
cgd5_1140	Cinnamyl-alcohol dehydrogenase-like nucleoside diphosphate sugar epimerase	7.36688	7.12673	8.13242	7.51167	7.53442	8.26753	8.19508	7.65148	8.04704	8.04028	7.34361	5.96491	6.10665	6.94601	6.5903	0.505859	-1.44999
cgd5_1190	RNA recognition motif domain containing protein	6.11897	6.40721	6.62404	6.27127	6.35537	5.40247	4.8577	1.11556	5.20539	4.14528	5.11157	5.20107	5.41513	4.94193	5.16743	-2.2101	1.02215
cgd5_1210	Uncharacterized protein	3.91259	2.28973	2.55179	5.33519	3.52233	12.0704	12.2632	11.8329	12.3964	12.1407	12.8541	12.8428	12.8921	13.1402	12.9323	8.61838	0.791583
cgd5_1220	Uncharacterized protein	3.60323	2.28973	3.74606	4.54513	3.54604	13.0683	13.056	13.0166	13.5731	13.1785	13.8862	13.645	13.3444	14.8975	13.9433	9.63243	0.764799
cgd5_1230	Uncharacterized protein	4.97048	6.07442	5.60657	4.99088	5.41059	8.65498	8.70899	8.72434	8.24769	8.584	8.91007	9.25187	9.44794	8.93576	9.13641	3.17341	0.552407
cgd5_1240	40S ribosome biogenesis protein Tsr1 and BMS1	7.26795	7.52866	7.10797	7.3172	7.30544	7.66956	7.34078	8.11112	6.99147	7.52823	9.19706	9.26247	9.4351	8.95455	9.2123	0.222786	1.68407
cgd5_1270	Translocation protein Sec62	8.04379	6.41275	7.26616	7.11262	7.20883	7.31988	6.93634	6.84312	6.8007	6.97501	6.26525	5.50894	5.26646	6.05066	5.77283	-0.233818	-1.20219
cgd5_130	Ferlin like type II membrane associated protein with 5 C2 domains	5.83814	6.75874	5.32546	5.67548	5.89946	1.97175	3.09606	1.11556	2.85397	2.25934	5.83353	5.49674	5.42086	4.75918	5.37758	-3.64012	3.11824
cgd5_1370	Uncharacterized protein	0.739308	2.28973	0.227847	0.579434	0.95908	7.92424	8.19195	7.82344	6.92262	7.71556	7.44175	8.00973	8.32946	8.01559	7.94913	6.75648	0.23357
cgd5_1420	Uncharacterized Secreted Protein (HCD gene family)	2.97147	2.28973	2.45902	0.579434	2.07491	6.14007	5.46568	4.73732	4.37369	5.17919	2.37927	2.79054	2.49798	2.09236	2.44004	3.10428	-2.73915
cgd5_1460	Uncharacterized protein	6.3981	4.51983	6.99758	6.28686	6.05059	5.15717	3.14856	3.83996	4.366	4.12792	6.62129	7.11558	6.91206	6.95137	6.90007	-1.92267	2.77215
cgd5_1480	Uncharacterized Secreted Protein	8.72051	8.19337	8.06985	7.45899	8.11068	7.8015	8.03424	7.93598	7.74332	7.87876	7.29494	6.45095	6.30307	7.15821	6.80179	-0.23192	-1.07697
cgd5_1510	Uncharacterized protein	2.24615	2.28973	1.73388	0.579434	1.7123	9.14993	9.1212	9.49635	9.15992	9.23185	5.9622	4.18492	4.49602	2.09236	4.18388	7.51955	-5.04797
cgd5_1530	Uncharacterized protein	4.27312	2.28973	4.05729	5.6099	4.05751	6.12648	6.07596	5.77495	7.64656	6.40599	4.79635	4.24371	4.84204	3.97773	4.46496	2.34848	-1.94103
cgd5_1560	Uncharacterized protein	4.3881	5.56958	5.49395	6.13646	5.39702	0.490702	4.20023	3.89864	2.85397	2.86089	6.22978	5.34189	5.32897	5.3877	5.57209	-2.53614	2.7112
cgd5_1580	Ribosomal protein L3	11.928	10.3814	11.7322	11.9367	11.4946	9.71697	9.40376	9.82452	10.576	9.8803	10.3538	9.35398	8.79291	11.4914	9.99803	-1.61428	0.117722
cgd5_1590	Uncharacterized protein	5.84282	4.66803	4.67705	5.27907	5.11674	2.13896	0.904677	1.11556	2.85397	1.75329	6.93919	6.22021	6.34728	6.26222	6.44222	-3.36345	4.68893
cgd5_1600	Initiation factor 2B-related	5.19557	4.673	4.19626	4.54633	4.65279	3.38425	0.904677	3.51377	2.85397	2.66417	4.96001	4.6485	4.72406	4.4896	4.70554	-1.98862	2.04137
cgd5_1620	Uncharacterized protein with CW-type Zinc finger	6.42231	6.24254	6.70488	5.98193	6.33791	4.89997	4.25002	5.08565	4.34802	4.64592	6.39526	6.59072	6.53073	7.09916	6.65397	-1.692	2.00805
cgd5_1630	Amino acid transporter	6.15591	7.64981	6.77976	6.05589	6.66034	4.53679	5.24913	4.24172	2.85397	4.2204	6.10997	5.80171	6.13698	6.29245	6.08528	-2.43994	1.86488
cgd5_1640	MORN repeat containing protein	10.8145	9.88659	10.5548	10.9652	10.5553	8.71019	9.46477	9.55143	9.60375	9.33253	10.7154	10.0532	9.80592	11.4182	10.4982	-1.22274	1.16566
cgd5_1660	Uncharacterized protein	4.93999	4.84138	5.47344	5.45504	5.17746	2.43933	1.29635	1.11556	2.85397	1.9263	7.11809	6.7986	6.77229	6.63314	6.83053	-3.25116	4.90423
cgd5_1670	Uncharacterized protein	5.37306	4.6106	5.42584	5.77585	5.29634	0.490702	5.00737	3.45122	2.85397	2.95081	6.30657	6.14893	6.1745	6.49986	6.28247	-2.34552	3.33165
cgd5_170	Uncharacterized protein	4.66596	6.22499	4.81678	2.05054	4.43957	0.490702	3.11197	3.32361	2.85397	2.44506	4.39832	5.60032	5.92033	4.77634	5.17383	-1.9945	2.72876
cgd5_1740	Pre-mRNA-splicing factor 3	4.40645	5.96536	4.83586	4.93465	5.03558	7.92224	7.46523	7.17334	7.08106	7.41047	7.01184	7.26165	7.45002	6.94103	7.16614	2.37489	-0.244332
cgd5_1750	HORMA domain containing protein	0.739308	2.28973	3.41496	3.40197	2.46149	10.5229	10.0837	9.88137	9.96521	10.1133	9.16503	9.61758	9.70483	9.21587	9.42583	7.65182	-0.68748
cgd5_1760	H/ACA ribonucleoprotein complex subunit	7.88564	6.21159	8.23622	7.64945	7.49573	4.4348	6.77052	6.17138	7.33339	6.17752	6.69338	7.01774	6.72988	6.03035	6.61784	-1.3182	0.440313
cgd5_1780	Fibronectin-binding protein A N-terminus domain containing protein	8.53102	8.62814	8.35495	8.19775	8.42796	7.23924	4.84777	7.67842	7.2187	6.74603	8.54058	8.87426	8.92291	8.53982	8.71939	-1.68193	1.97336
cgd5_1800	Uncharacterized protein	6.45045	3.79918	4.50111	5.41101	5.04044	8.42795	8.81338	8.03121	8.41872	8.42282	7.15794	7.67124	7.87653	6.85627	7.3905	3.38238	-1.03232
cgd5_1810	t-SNARE coiled-coil homology domain containing protein	4.17005	2.28973	3.13793	2.66848	3.06655	7.48834	7.04961	7.04245	6.98044	7.14021	4.32909	3.98278	3.40975	2.09236	3.45349	4.07366	-3.68671
cgd5_1840	Vir superfamily protein	8.5138	7.47239	7.64387	8.22392	7.96349	7.25517	6.17639	6.07559	5.57549	6.27066	6.5723	7.04296	7.02214	6.40072	6.75953	-1.69284	0.488873
cgd5_1940	Uncharacterized protein	7.63544	7.82728	6.59527	7.24533	7.32583	4.85162	6.28647	3.29858	7.19691	5.40839	7.60229	7.37175	7.13183	6.44706	7.13823	-1.91743	1.72984
cgd5_20	Uncharacterized Secreted Protein	6.16866	6.69979	6.89414	7.50479	6.81685	4.1036	4.71717	4.92895	2.85397	4.15092	8.40103	7.96929	7.94441	7.82548	8.03505	-2.66592	3.88413
cgd5_2020	Cysteine-rich secretory protein, allergen V5/Tpx-1-related	0.739308	2.28973	1.83565	0.579434	1.36103	2.12162	3.27649	6.22114	2.85397	3.6183	8.79702	8.78695	8.51706	8.97386	8.76872	2.25727	5.15042
cgd5_2040	Glycosyl transferase family 2	5.75932	6.36219	4.68376	5.59666	5.60048	7.94421	7.62046	7.8323	7.76612	7.79077	8.94846	8.47681	8.69348	8.05558	8.54358	2.19029	0.75281
cgd5_2050	SMAD/FHA/Forkhead-associated (FHA) domain containing protein	5.8185	6.26	5.38158	5.80357	5.81591	10.6412	10.2671	10.5032	10.3567	10.4421	11.1747	10.8219	10.5964	10.7631	10.839	4.62615	0.396947
cgd5_2060	Uncharacterized protein	12.2138	11.5108	12.392	12.1398	12.0641	10.4661	10.4074	10.4215	10.4724	10.4418	10.6919	10.0903	9.88869	11.3352	10.5015	-1.62227	0.0596804
cgd5_2080	SCC2/Zinc finger, RING/FYVE/PHD-type domain containg protein	4.94856	4.46666	4.68588	5.2489	4.8375	8.20809	8.54022	8.28238	8.65552	8.42155	7.73029	8.87236	9.12072	7.95105	8.41861	3.58405	-0.00294452
cgd5_2110	Transcription elongation factor 1	4.28646	5.4706	5.84436	3.74956	4.83774	0.490702	2.80088	1.11556	2.85397	1.81528	4.14556	3.06694	3.24918	3.98839	3.61252	-3.02247	1.79724
cgd5_2120	Ubiquitin-conjugating enzyme/RWD-like protein	5.78721	6.03578	5.27453	4.76844	5.46649	3.59075	3.99916	1.11556	2.85397	2.88986	3.93656	3.46765	3.56946	4.68376	3.91436	-2.57663	1.0245
cgd5_2130	Regulator of chromosome condensation 1/beta-lactamase-inhibitor protein II	5.78847	4.48839	6.08666	6.34521	5.67718	10.2881	9.70036	9.49037	10.2038	9.92066	10.1518	9.82142	9.58014	9.21216	9.69138	4.24347	-0.22928
cgd5_2140	Uncharacterized protein with CCHC-type Zinc finger	5.51026	5.91553	5.91943	6.46513	5.95259	4.13839	4.93242	3.38765	5.59632	4.51369	5.54159	6.36873	6.39415	6.78589	6.27259	-1.43889	1.7589
cgd5_2180	Uncharacterized protein	9.48524	8.4881	9.58366	9.59576	9.28819	10.8185	10.0586	10.5496	11.5902	10.7542	12.7263	12.7694	12.3146	12.8711	12.6703	1.46603	1.91609
cgd5_2200	RRM domain containing protein	9.08793	8.13244	9.10819	8.76817	8.77418	6.93349	7.51984	7.31221	7.63031	7.34896	6.82176	6.00576	5.36299	5.7262	5.97918	-1.42522	-1.36978
cgd5_2240	Glycosyl transferase family 4	5.47807	6.92635	6.47687	6.17493	6.26405	6.0612	5.95873	6.5525	5.65906	6.05787	7.30433	7.72258	7.77643	7.65646	7.61495	-0.206183	1.55708
cgd5_2250	Uncharacterized protein	2.20498	5.5922	5.00426	5.04548	4.46173	5.30014	2.38744	4.43463	5.87491	4.49928	7.1996	7.35715	7.43345	6.79964	7.19746	0.0375497	2.69818
cgd5_2260	Uncharacterized protein	0.739308	4.00916	0.227847	0.579434	1.38894	9.51545	8.76951	9.02382	8.00424	8.82826	7.85307	8.9202	9.00094	7.72852	8.37568	7.43932	-0.452574
cgd5_2460	RRM domain containing protein	8.99932	8.56443	8.94243	9.14216	8.91208	7.41244	7.35696	7.74026	8.70195	7.8029	8.20457	7.66456	7.34885	9.13398	8.08799	-1.10918	0.285089
cgd5_2470	tRNA (adenine(58)-N(1))-methyltransferase	8.10751	4.72458	7.36748	7.3925	6.89802	5.29198	5.4472	4.71959	4.53701	4.99895	6.01336	5.74085	5.34567	5.40274	5.62565	-1.89907	0.626707
cgd5_250	Serine/threonine protein kinase	5.92077	6.28554	6.18757	5.33169	5.93139	2.0269	4.73697	3.85538	2.85397	3.3683	5.99241	5.62371	5.83762	3.62428	5.2695	-2.56309	1.9012
cgd5_2500	Peptidase C19, ubiquitin carboxyl-terminal hydrolase	6.92836	5.3015	7.17917	6.89819	6.5768	8.68009	9.02429	9.45114	8.70488	8.9651	7.12535	7.79127	7.77522	7.71489	7.60168	2.3883	-1.36342
cgd5_2510	Serine/threonine-protein kinase	4.80852	4.75942	4.78441	5.69881	5.01279	7.70668	6.65523	7.85362	7.11841	7.33349	5.1061	5.71374	5.68661	6.36852	5.71874	2.3207	-1.61474
cgd5_2530	CECR6/TMEM121 family	5.87856	5.33503	5.63438	7.24797	6.02398	9.48486	8.87441	8.88232	7.85123	8.7732	8.70051	8.87947	8.90823	8.78995	8.81954	2.74922	0.0463336
cgd5_2550	Ubiquitin	9.9253	8.04346	8.62649	9.16576	8.94025	11.1418	10.4005	10.7056	10.4609	10.6772	10.4638	10.4217	10.1889	10.91	10.4961	1.73695	-0.181104
cgd5_2560	DNA mismatch repair proteins mutL/hexB/PMS1 ATPase	3.77639	4.49988	3.78894	4.68263	4.18696	8.14871	7.7246	7.9597	7.36729	7.80008	6.41085	6.80398	6.9926	5.43963	6.41176	3.61312	-1.38831
cgd5_2570	Uncharacterized protein	4.68043	6.58114	5.01684	6.67881	5.7393	6.1135	6.32407	6.22237	4.47297	5.78323	8.16447	8.5041	8.62695	9.07383	8.59234	0.0439227	2.80911
cgd5_2590	Glycosyltransferase 2-like	5.02897	6.42734	5.12714	5.66375	5.5618	7.13679	7.24129	7.16342	6.81518	7.08917	8.47903	8.47988	8.67826	7.71597	8.33829	1.52737	1.24911
cgd5_2600	leucine aminopeptidase	8.90953	7.4277	7.9708	8.54402	8.21301	9.38653	9.52475	9.5803	9.32527	9.45421	9.10724	8.5303	8.24825	8.72316	8.65224	1.2412	-0.801972
cgd5_2620	Pumilio RNA-binding repeat containing protein	5.59427	7.05758	5.5527	6.54162	6.18654	0.490702	3.64717	4.50698	2.85397	2.87471	4.7503	4.33454	4.93036	4.35366	4.59221	-3.31184	1.71751
cgd5_2660	Peptidase M16 C-terminal domain containing protein	0.739308	2.28973	0.227847	0.579434	0.95908	7.88248	7.23545	6.75398	6.16934	7.01031	6.34784	6.85906	7.12597	5.65772	6.49765	6.05123	-0.512663
cgd5_2680	Uncharacterized protein	0.739308	2.28973	0.227847	0.579434	0.95908	6.6287	7.24516	6.9592	6.41701	6.81252	5.16288	5.28004	5.60517	4.78302	5.20778	5.85344	-1.60474
cgd5_2690	Uncharacterized protein	3.45686	2.28973	1.74264	3.65359	2.7857	8.74504	9.04064	8.47299	7.41036	8.41726	2.77216	4.3572	4.64971	4.83239	4.15287	5.63155	-4.26439
cgd5_2720	Uncharacterized Secreted Protein	7.20404	7.83506	7.38106	7.71114	7.53282	5.8864	7.21357	6.0609	6.59225	6.43828	8.22169	8.41753	8.78812	7.65458	8.27048	-1.09454	1.8322
cgd5_2740	Uncharacterized Secreted Protein (WYLE gene family)	6.5058	6.75748	7.07843	6.88486	6.80664	4.54562	3.67704	4.77917	5.13325	4.53377	7.88572	7.34498	7.77358	7.544	7.63707	-2.27287	3.1033
cgd5_2750	WH2 domain containing protein	6.93604	7.11272	6.23351	7.03308	6.82884	9.63393	9.20037	9.03762	8.50693	9.09471	9.62747	9.88386	9.89589	9.11426	9.63037	2.26587	0.535658
cgd5_2760	Uncharacterized protein	8.23979	8.39746	8.62062	8.54732	8.4513	6.95859	6.22595	5.95022	5.82101	6.23894	10.2458	9.82699	9.97386	9.13328	9.79498	-2.21235	3.55604
cgd5_2790	Katanin p60/fidgetin family with AAA ATpase	7.00226	6.47268	5.93155	6.80351	6.5525	9.21742	8.99834	8.81378	8.85725	8.9717	7.80871	8.11704	8.20483	6.56678	7.67434	2.4192	-1.29736
cgd5_2830	Chorein/VPS13 like protein involved in vacuolar transport	3.37319	2.28973	2.86067	4.08953	3.15328	5.87763	6.56306	6.22892	4.31481	5.74611	4.69244	4.1817	4.65684	3.56109	4.27302	2.59283	-1.47309
cgd5_2840	Vacuolar protein sorting-associated protein 13 C-terminal domain containing protein	3.3719	3.74648	3.21502	2.73671	3.26753	6.65976	6.70563	7.20642	7.52706	7.02472	4.84892	6.8925	7.09333	5.10379	5.98463	3.75719	-1.04008
cgd5_2850	Uncharacterized protein	0.739308	2.28973	1.74283	0.579434	1.33783	6.20138	6.71036	6.24981	6.23099	6.34813	5.62392	6.22932	6.53859	4.83265	5.80612	5.01031	-0.542016
cgd5_2870	Zinc finger C3H1-type domain containing protein	3.56894	3.89823	0.227847	0.579434	2.06861	5.67729	4.86077	6.21198	4.46576	5.30395	1.12157	1.33739	2.19076	4.45638	2.27652	3.23534	-3.02743
cgd5_2910	Alpha amylase	0.739308	2.28973	0.227847	0.579434	0.95908	4.19807	4.99327	5.7615	2.85397	4.4517	3.88934	3.69923	4.63174	2.09236	3.57817	3.49262	-0.873532
cgd5_2920	SNF2-related N-terminal/Helicase superfamily 1/2 ATP-binding domain containing protein	0.739308	2.28973	0.227847	0.579434	0.95908	2.76425	4.54335	4.96089	5.11255	4.34526	4.11976	4.68299	4.69238	3.63283	4.28199	3.38618	-0.0632709
cgd5_2930	DNA polymerase V	7.94168	8.42255	8.3801	8.55967	8.326	6.61004	6.9799	5.82435	5.51823	6.23313	6.85653	7.22047	7.54515	7.07032	7.17312	-2.09287	0.939989
cgd5_2980	U5snrp Brr2 SFII RNA helicase (sec63 and the second part of the RNA)	3.58842	5.80181	4.17897	3.42607	4.24882	4.47389	3.77681	4.64449	4.48103	4.34406	1.99523	2.30525	1.49077	2.09236	1.9709	0.0952418	-2.37315
cgd5_3040	40S ribosomal protein S7	10.9704	9.39199	10.2808	10.6092	10.3131	8.66071	8.45334	8.76091	8.79592	8.66772	9.11563	8.3098	7.9404	10.1897	8.88889	-1.64539	0.221176
cgd5_3050	Doublecortin/p25-alpha domain containing protein	3.85888	4.91274	5.216	4.82056	4.70205	3.63952	2.75734	4.63329	2.85397	3.47103	6.57675	5.73471	6.16479	6.15131	6.15689	-1.23102	2.68586
cgd5_3060	Uncharacterized protein	0.739308	3.98028	3.16049	3.01731	2.72435	5.41874	5.93013	5.67413	6.46004	5.87076	3.78433	5.03789	5.51832	5.04913	4.84742	3.14641	-1.02334
cgd5_3070	Carboxylic ester hydrolase	0.739308	2.28973	2.48882	0.579434	1.52432	13.113	12.9425	12.7239	12.0573	12.7092	11.5059	11.3809	11.3858	10.9949	11.3169	11.1849	-1.3923
cgd5_3090	N-acetyltransferase subunit ARD1	0.739308	2.28973	0.227847	0.579434	0.95908	4.26443	4.13961	4.88435	5.22436	4.62819	5.59953	5.47613	5.57824	5.86003	5.62848	3.66911	1.0003
cgd5_3130	EF-hand domain containing protein	4.44593	5.80065	5.44259	3.84159	4.88269	8.17303	8.47816	8.72933	8.01519	8.34893	7.41292	8.34563	8.42392	6.95364	7.78403	3.46624	-0.564902
cgd5_3140	Glycosyl transferase, family 1	7.05166	6.50304	6.60092	6.88895	6.76114	10.667	10.3319	10.7449	10.71	10.6135	11.1357	11.4665	11.3944	11.0584	11.2638	3.85232	0.650298
cgd5_3160	Actin	14.9559	12.7827	13.8337	14.1649	13.9343	13.714	13.2861	13.4028	13.3863	13.4473	14.9915	14.4362	14.1538	15.4598	14.7603	-0.487003	1.31305
cgd5_320	Phospholipase/carboxylesterase/thioesterase	0.739308	5.45729	3.67535	4.26627	3.53456	2.08979	0.904677	1.11556	2.85397	1.741	3.63114	4.93536	5.07192	4.91224	4.63766	-1.79356	2.89667
cgd5_3230	Manganese/iron superoxide dismutase	8.61176	7.52932	8.15006	8.68775	8.24472	9.66131	9.57591	9.53352	9.18471	9.48886	9.00279	8.61625	8.25332	9.01433	8.72167	1.24414	-0.767188
cgd5_3240	Uncharacterized protein	0.739308	2.28973	0.227847	0.579434	0.95908	3.8158	2.6032	4.43586	2.85397	3.42721	3.67503	4.02147	3.92164	4.54933	4.04187	2.46813	0.614659
cgd5_3270	RRM domain containing protein	4.84192	2.28973	3.64729	3.4784	3.56434	7.23142	6.96919	6.67566	6.96987	6.96154	6.65597	6.31406	6.59581	6.68156	6.56185	3.3972	-0.399686
cgd5_3300	Zinc finger, RING/FYVE/PHD-type domain containg protein	8.93853	8.51269	8.89632	8.62244	8.7425	7.425	5.94773	7.17645	6.58997	6.78479	7.80972	8.14908	8.00342	8.66399	8.15655	-1.95771	1.37176
cgd5_3310	Uncharacterized protein with WD40 repeat	5.54406	5.51396	5.13461	5.14978	5.3356	2.88082	2.54241	4.35629	2.85397	3.15837	3.35746	3.64403	4.33648	2.09236	3.35758	-2.17723	0.199209
cgd5_3360	Adenylate kinase	7.94895	6.24448	7.82757	7.63842	7.41485	8.05876	7.38199	7.38987	7.45616	7.5717	6.84215	5.3206	5.29667	7.91982	6.34481	0.156841	-1.22689
cgd5_3370	Uncharacterized protein	6.51189	4.96803	7.05569	7.04673	6.39558	6.0932	5.53053	6.27127	5.89413	5.94728	3.98565	3.01268	4.33678	5.66913	4.25106	-0.448301	-1.69622
cgd5_3380	Signal peptide, Kazal domain containing protein	7.04759	6.28969	6.31553	7.16176	6.70364	7.80548	8.29707	7.61154	7.29323	7.75183	5.02419	4.9983	4.80191	5.92854	5.18823	1.04818	-2.56359
cgd5_3390	Uncharacterized protein	4.62821	2.28973	4.77804	3.56007	3.81401	7.18377	6.69987	6.14607	6.37281	6.60063	4.4101	6.24734	6.47569	4.26788	5.35025	2.78662	-1.25038
cgd5_3410	Triose-phosphate Transporter family	0.739308	2.28973	1.74704	3.3003	2.01909	7.4369	7.40345	7.78682	5.10874	6.93398	8.15703	7.84781	7.9242	7.37962	7.82717	4.91488	0.893188
cgd5_3420	TSP1/LNR (Lin-12/Notch) repeat containing protein	0.739308	2.28973	3.21075	3.20553	2.36133	9.62367	9.49238	9.9411	9.73551	9.69816	9.8128	9.73961	9.75934	9.44033	9.68802	7.33683	-0.0101443
cgd5_3430	DNAJ comain containing protein	7.86299	6.80681	7.64534	7.9444	7.56488	6.12209	5.86925	6.2562	6.31169	6.13981	5.30882	5.58341	5.46476	7.52886	5.97146	-1.42508	-0.168342
cgd5_3450	Nascent polypeptide-associated complex subunit alpha	9.1156	7.06629	8.48421	9.03588	8.4255	6.50782	6.75775	6.88369	7.63525	6.94613	8.15277	7.54601	7.20941	8.43541	7.8359	-1.47937	0.889775
cgd5_3480	Thioesterase/HotDog domain containing protein	5.73428	6.58632	6.57198	6.31837	6.30274	6.26485	6.75363	7.04215	5.70965	6.44257	5.51373	4.54055	4.6608	6.40534	5.28011	0.139832	-1.16246
cgd5_3490	Biotin-protein ligase N-terminal domain containing protein	10.3312	8.97282	9.48962	9.9066	9.67505	9.28733	9.23308	9.38193	10.254	9.53909	7.73142	6.89522	6.52322	9.2041	7.58849	-0.135962	-1.9506
cgd5_350	Uncharacterized protein	5.67203	6.14912	5.85135	4.67382	5.58658	7.45244	7.69169	6.91653	7.6675	7.43204	8.24103	8.14077	7.62265	9.04762	8.26302	1.84547	0.830973
cgd5_3500	Major facilitator superfamily domain containing protein	9.85908	8.84656	9.73426	9.96892	9.6022	7.59005	7.41808	7.31964	7.06532	7.34827	8.92911	9.00932	8.88748	9.8144	9.16008	-2.25393	1.81181
cgd5_3540	Transcription factor TFIIB with cyclin-like domain	9.08382	8.16675	8.46011	9.10597	8.70416	7.4466	7.08816	7.57218	7.28485	7.34795	8.00351	6.75105	6.44496	8.23767	7.3593	-1.35622	0.0113489
cgd5_3550	Glycolipid transfer protein (GLTP)	3.92892	4.18705	5.6967	3.76649	4.39479	0.490702	2.81482	1.11556	2.85397	1.81876	5.52168	5.10587	4.84591	5.68117	5.28866	-2.57603	3.4699
cgd5_3570	Secreted GGC gene family protein	5.69925	3.76654	4.3097	3.87843	4.41348	8.87695	7.95748	8.62042	7.34407	8.19973	-1.25006	-2.43117	-3.81241	2.09236	-1.35032	3.78625	-9.55005
cgd5_3580	SbmA/BacA-like family (ABC transporter)	9.82814	10.2253	10.2859	10.0459	10.0963	7.71685	8.18557	8.20609	7.98481	8.02333	5.39882	2.89776	3.42829	4.98708	4.17799	-2.07297	-3.84534
cgd5_3590	SbmA/BacA-like family (ABC transporter)	7.84527	8.19625	8.09244	7.51393	7.91197	6.36709	6.33141	5.15902	6.14206	5.99989	2.59318	-2.43117	-3.81241	2.09236	-0.389509	-1.91208	-6.3894
cgd5_3650	PH domain-like protein	10.3079	8.67459	9.68582	9.59855	9.56671	7.20986	7.41802	6.49702	7.2567	7.0954	10.6874	10.4251	10.3652	10.8409	10.5797	-2.47131	3.48425
cgd5_370	Uncharacterized protein	2.31448	2.28973	2.53702	2.1527	2.32348	5.63776	5.43971	5.77186	4.43853	5.32197	5.24664	5.00251	5.12435	3.68517	4.76467	2.99848	-0.557299
cgd5_3750	Trimeric LpxA-like protein with Hexapeptide repeat	4.34866	6.15882	6.37723	5.66959	5.63858	6.42601	5.08481	6.13426	5.58892	5.8085	-1.25006	-2.43117	-3.81241	4.03835	-0.863823	0.169924	-6.67232
cgd5_3770	SAM Mtases/PrmA	6.05338	6.94291	6.41693	5.75013	6.29084	3.22808	3.15642	5.121	5.93459	4.36002	4.50519	5.23659	5.53611	4.34392	4.90545	-1.93081	0.545428
cgd5_3790	Snf7 family	3.66916	2.28973	2.33462	0.579434	2.21824	5.30289	6.02237	4.97325	2.85397	4.78812	5.4806	5.1061	5.08411	5.04523	5.17901	2.56988	0.390892
cgd5_380	Uncharacterized protein	3.70433	2.28973	0.227847	0.579434	1.70033	4.94341	5.10151	5.7761	5.00376	5.20619	4.04969	3.72612	3.73818	2.09236	3.40159	3.50586	-1.8046
cgd5_3810	Uncharacterized protein	0.739308	2.28973	0.227847	0.579434	0.95908	7.35167	7.55694	7.60452	7.47494	7.49702	8.43361	8.24221	8.52155	7.63012	8.20687	6.53794	0.709856
cgd5_3850	Adapter-protein complex 1 gamma subunit	5.63212	5.85468	6.3759	5.91557	5.94457	4.89628	6.06368	6.5441	5.54008	5.76104	3.58752	3.80119	4.07345	4.78892	4.06277	-0.183532	-1.69826
cgd5_390	Winged helix-turn-helix DNA-binding domain containing protein	7.14918	8.6147	7.61263	7.0459	7.6056	5.85677	4.86537	6.41098	5.05899	5.54803	6.17167	6.03626	5.98797	5.87336	6.01732	-2.05758	0.469289
cgd5_3900	Uncharacterized transmembrane Protein	0.739308	2.28973	0.227847	0.579434	0.95908	4.28138	4.48446	5.24043	2.85397	4.21506	3.27691	3.93566	4.79531	2.09236	3.52506	3.25598	-0.689999
cgd5_3910	PH domain-like protein	0.739308	2.28973	0.227847	0.579434	0.95908	4.39103	4.35199	4.80459	2.85397	4.10039	3.13833	4.14627	4.35	2.09236	3.43174	3.14131	-0.668655
cgd5_3920	Calmodulin-like protein	9.01983	8.60644	8.27426	8.50922	8.60244	6.40418	6.73922	6.61674	7.27863	6.75969	8.49687	8.24193	8.24977	7.76918	8.18944	-1.84275	1.42975
cgd5_3930	Uncharacterized protein	0.739308	2.28973	0.227847	0.579434	0.95908	4.63148	4.65159	5.80865	2.85397	4.48643	4.6413	5.07434	5.51845	5.30686	5.13524	3.52735	0.648813
cgd5_3940	Aspartic peptidase domain containing protein	2.5137	4.07064	4.88253	3.99418	3.86526	7.02438	6.15232	5.30734	5.91301	6.09926	5.46751	5.98379	6.1122	3.88553	5.36226	2.234	-0.737001
cgd5_3950	Ran-binding protein	8.05379	6.26607	7.24769	7.46128	7.25721	6.48927	6.75504	5.7529	6.53563	6.38321	8.86514	8.21233	7.95358	8.92993	8.49024	-0.873998	2.10703
cgd5_3980	Uncharacterized protein	0.739308	4.5505	2.48035	2.10572	2.46897	4.68841	5.37151	5.45232	5.11862	5.15771	5.49466	4.7881	5.14643	4.84878	5.06949	2.68874	-0.0882176
cgd5_3990	Zinc finger, RING/FYVE/PHD-type domain containg protein	4.33133	6.82947	4.75758	5.32105	5.30986	0.490702	4.7267	2.64105	2.85397	2.6781	5.61122	6.15351	6.26595	6.25388	6.07114	-2.63175	3.39304
cgd5_40	Uncharacterized Secreted Protein	8.12331	8.17346	8.11501	8.05276	8.11614	8.46423	8.06889	8.29853	8.16968	8.25033	9.41455	9.75604	9.75101	9.30609	9.55692	0.134197	1.30659
cgd5_4010	Uncharacterized protein	0.739308	2.28973	0.227847	0.579434	0.95908	3.73977	4.14811	3.9947	2.85397	3.68414	2.53518	3.34273	3.4702	2.09236	2.86012	2.72506	-0.824018
cgd5_410	Rad51	4.88744	3.92416	4.19374	4.54381	4.38729	5.53924	5.38386	6.87828	6.38492	6.04658	7.5881	7.23343	6.98518	7.13456	7.23531	1.65929	1.18874
cgd5_4150	Uncharacterized protein	2.95686	2.28973	4.49384	2.0761	2.95413	10.3879	10.1771	10.0202	9.36698	9.98802	9.79568	9.85636	9.85918	9.10686	9.65452	7.03389	-0.333507
cgd5_4190	Uncharacterized protein	2.95772	4.51537	3.28118	2.0768	3.20777	5.75312	5.84843	5.54082	5.56206	5.67611	3.30302	3.82683	3.57273	4.33159	3.75854	2.46834	-1.91757
cgd5_420	Uncharacterized protein	2.20193	3.75822	1.68967	3.22509	2.71873	7.23226	7.43189	7.87586	6.93804	7.36951	8.08024	7.44065	7.86397	6.79504	7.54497	4.65078	0.175464
cgd5_4220	Trimeric LpxA-like	5.21196	5.94955	4.93027	6.01642	5.52705	4.99489	2.47199	4.55174	5.62782	4.41161	6.77157	7.06112	7.25143	5.97425	6.76459	-1.11544	2.35298
cgd5_4230	EGF-like domain containing protein	5.71176	6.53719	6.442	5.17619	5.96679	8.56703	8.02799	8.4002	6.41871	7.85348	6.91459	7.78022	8.03321	6.35617	7.27105	1.8867	-0.582435
cgd5_4260	WD40-repeat-containing protein	7.22127	7.287	7.06409	7.53044	7.2757	5.59587	5.9189	4.99432	5.98509	5.62355	5.44248	5.51874	5.65922	5.97	5.64761	-1.65215	0.0240652
cgd5_4300	Uncharacterized protein	0.739308	2.28973	1.73919	2.08973	1.71449	5.70052	5.46806	6.52635	5.0992	5.69854	5.41741	6.25089	6.62749	4.82788	5.78092	3.98404	0.0823821
cgd5_4370	Peptidase S9 prolyl oligopeptidase	8.72423	8.22734	8.27225	7.8889	8.27818	10.0512	10.0037	9.85863	9.69518	9.90219	8.71366	7.77035	7.92249	8.13051	8.13425	1.62401	-1.76794
cgd5_4380	RmlC-like jelly roll fold containing protein	0.739308	4.59387	0.227847	2.87395	2.10874	6.96794	7.08979	7.04255	5.16201	6.56557	3.6122	4.84233	4.74675	2.09236	3.82341	4.45683	-2.74216
cgd5_4390	Serine/threonine protein kinase	0.739308	2.28973	0.227847	0.579434	0.95908	7.55779	8.33686	8.07283	7.78955	7.93926	8.50969	9.02974	9.30954	7.66682	8.62895	6.98018	0.68969
cgd5_440	Adenylate cyclase-associated CAP	9.33243	8.37628	8.53105	8.67528	8.72876	10.3049	10.2807	9.64168	9.6434	9.96767	8.68811	9.12027	9.28601	8.52857	8.90574	1.23891	-1.06193
cgd5_4430	WD40-repeat-containing protein	7.37202	8.44152	8.18808	8.13524	8.03422	6.03555	7.03677	6.11332	5.53445	6.18002	7.33372	7.63701	7.96722	6.21103	7.28725	-1.8542	1.10723
cgd5_4440	Thymidine kinase	5.91015	5.69747	6.24181	6.44229	6.07293	9.75144	9.27895	9.00993	10.1627	9.55076	9.46313	9.97058	10.0425	9.29133	9.69188	3.47783	0.141125
cgd5_4470	Thrombospondin type-1 (TSP1) repeat/EGF-like domain containing protein	4.32407	5.88294	4.86064	5.21068	5.06958	8.43724	8.81166	8.61047	8.89371	8.68827	9.36839	8.99513	8.84104	7.82777	8.75808	3.61869	0.0698133
cgd5_450	Uncharacterized protein with RING-type Zinc finger	5.0757	5.18532	6.29569	5.62116	5.54447	3.40692	3.81543	4.02715	4.51137	3.94022	6.37825	6.42024	6.69578	5.00291	6.1243	-1.60425	2.18408
cgd5_4520	GMP synthase	5.16363	6.13621	4.98635	5.00973	5.32398	0.490702	0.904677	1.11556	4.37968	1.72266	3.20852	3.34946	3.36325	4.893	3.70356	-3.60132	1.9809
cgd5_4560	Tryptophan synthase beta chain	8.48395	9.40836	8.93448	8.62855	8.86383	6.04795	6.83189	7.82722	7.08657	6.94841	6.10427	5.66833	6.04572	5.25889	5.7693	-1.91542	-1.17911
cgd5_4610	Uncharacterized protein (MEDLE gene family)	5.98623	4.86252	5.45434	4.38203	5.17128	5.20326	4.6654	4.20944	5.43369	4.87795	2.22348	0.680407	0.222074	3.90405	1.7575	-0.293332	-3.12044
cgd5_50	Uncharacterized Secreted Protein	3.80965	3.80664	1.73796	5.51207	3.71658	7.23208	7.58785	6.07775	7.15271	7.0126	9.41737	8.94646	8.66842	9.2453	9.06939	3.29602	2.05679
cgd5_610	Methionyl/Valyl/Leucyl/Isoleucyl-tRNA synthetase	5.03484	6.594	6.42992	6.58486	6.1609	2.75786	3.6479	4.21978	4.38106	3.75165	3.73049	3.58164	4.13928	2.09236	3.38594	-2.40925	-0.365708
cgd5_640	Inner membrane complex protein	4.70102	4.6662	3.98135	3.79905	4.2869	6.19526	5.84515	5.7218	7.31566	6.26947	6.34385	5.79894	5.97149	4.48278	5.64927	1.98256	-0.620203
cgd5_650	START-like domain containing protein	6.8931	6.83262	6.88135	6.80339	6.85261	5.4561	5.21347	5.42527	5.57567	5.41763	7.08518	7.31103	7.42166	6.65177	7.11741	-1.43499	1.69978
cgd5_680	WD40-repeat-containing protein	8.66722	8.25863	8.9489	8.6818	8.63914	6.09423	5.85635	6.63752	5.92803	6.12903	7.25238	6.58437	6.59502	8.28923	7.18025	-2.5101	1.05121
cgd5_690	Glycosyl transferase family 2	8.61752	6.69994	7.15496	7.7982	7.56765	9.67902	8.8753	9.12942	9.31124	9.24874	8.13581	9.199	8.9197	8.8373	8.77295	1.68109	-0.475792
cgd5_700	RNA recognition motif domain containing protein	9.0535	8.80401	9.27247	9.08501	9.05375	9.41549	9.52073	10.1031	10.7277	9.94175	11.4793	10.8613	10.6445	11.448	11.1083	0.888001	1.16653
cgd5_710	Yif1 family protein	6.84239	5.75251	6.79099	6.12581	6.37792	12.1324	11.7468	11.7104	11.7298	11.8299	10.7863	10.8258	10.8013	10.8032	10.8042	5.45194	-1.02571
cgd5_730	DNA-directed RNA polymerase subunit	8.59704	8.44831	8.63786	8.21114	8.47358	7.2747	6.46972	6.50864	5.8661	6.52979	6.97283	7.28022	7.13319	8.40364	7.44747	-1.94379	0.917682
cgd5_760	Uncharacterized protein	0.739308	2.28973	1.74715	2.09768	1.71847	7.39163	6.66716	5.90531	5.10886	6.26824	7.23838	7.55847	7.6382	5.48655	6.9804	4.54978	0.712159
cgd5_810	Leucine-rich repeat containing protein	5.19026	6.35612	5.75708	5.02765	5.58278	7.01041	7.07199	7.38677	6.92497	7.09853	3.71861	5.13687	5.42412	4.27598	4.63889	1.51576	-2.45964
cgd5_950	Csn12p/Rpn3p family protein component of the COP9 signalsome	4.62986	5.98251	3.91098	5.20373	4.93177	6.23383	6.9361	7.31541	7.09867	6.896	6.20287	6.10277	6.39139	5.55994	6.06424	1.96423	-0.831763
cgd5_960	Oxr1p like TLDc domain containing protein	4.79254	4.92983	3.73778	5.69778	4.78948	7.12638	4.98302	6.55549	6.00409	6.16725	5.04102	4.75996	3.66639	4.74697	4.55358	1.37776	-1.61366
cgd5_970	60S ribosomal protein L13A	10.5621	9.09741	10.1743	10.6005	10.1086	8.56038	8.24045	8.48069	9.00422	8.57143	8.89047	8.04198	7.53771	10.2066	8.66918	-1.53715	0.0977474
cgd6_1000	Uncharacterized protein	6.51392	5.19479	5.53752	7.01936	6.0664	2.16854	4.93406	4.03663	4.51884	3.91452	6.75363	7.34439	7.34566	7.26359	7.17682	-2.15188	3.2623
cgd6_1010	PP2C like protein phosphatase	7.73425	6.93335	7.04524	6.89611	7.15224	10.0445	9.7521	9.64426	10.4784	9.97982	8.53907	9.02349	8.99506	8.14507	8.67567	2.82759	-1.30415
cgd6_1030	Uncharacterized protein	9.34159	8.18957	8.61059	9.05493	8.79917	9.1189	8.87159	8.64808	9.25673	8.97382	7.5529	4.98004	4.31236	5.49602	5.58533	0.174653	-3.38849
cgd6_1060	Protein with spectrin repeats, CG12008-like	4.56651	5.67993	3.84835	4.40397	4.62469	8.1319	7.90156	6.73127	8.14186	7.72665	7.61629	8.05946	8.00807	7.70689	7.84768	3.10196	0.121028
cgd6_1070	Uncharacterized protein	11.7907	10.2519	11.2552	11.6223	11.23	12.8346	13.2104	13.1198	14.1887	13.3384	11.8977	11.8696	11.5361	12.2568	11.89	2.10835	-1.44833
cgd6_1080	Glycoprotein GP40	14.8277	13.7338	14.6938	14.7559	14.5028	16.5465	16.748	16.858	17.572	16.9311	16.0896	16.1178	15.8504	16.4334	16.1228	2.42832	-0.80834
cgd6_1090	DnaJ domain containing protein	6.59806	6.7159	7.30801	7.63613	7.06452	7.98432	8.07627	7.70814	9.08367	8.2131	9.21621	9.34803	9.36435	9.08724	9.25396	1.14857	1.04086
cgd6_1100	Uncharacterized Secreted Protein	4.89878	6.29796	6.36318	5.77098	5.83273	9.40471	8.76294	8.50129	8.06203	8.68274	5.79078	5.13056	4.92645	6.42087	5.56717	2.85002	-3.11558
cgd6_1110	Uncharacterized Secreted Protein	7.41413	7.21433	7.106	6.2655	6.99999	6.36666	6.7247	6.71839	7.87345	6.9208	6.24592	5.33824	5.15832	4.40363	5.28653	-0.0791899	-1.63427
cgd6_1120	Uncharacterized protein	5.56589	6.696	6.57183	6.0021	6.20896	4.09995	2.42026	4.92526	2.85397	3.57486	2.90694	3.89488	3.9553	2.09236	3.21237	-2.6341	-0.362487
cgd6_1150	Uncharacterized protein	5.91349	5.48403	6.00823	7.02642	6.10804	6.30473	5.42871	6.69442	4.75199	5.79496	7.79167	7.50244	7.54553	7.49349	7.58328	-0.313079	1.78832
cgd6_1160	Uncharacterized protein	8.26735	7.30797	8.08646	8.39009	8.01297	10.5486	10.3057	10.6726	10.4523	10.4948	12.5282	12.44	12.1827	12.5001	12.4128	2.48184	1.91795
cgd6_1180	Uncharacterized Secreted Protein	4.45825	5.28928	5.52093	4.77698	5.01136	6.15738	5.49081	5.47248	5.50151	5.65555	3.1147	2.97222	3.17359	3.56247	3.20575	0.644184	-2.4498
cgd6_1190	DNAJ protein-like	4.98533	4.91467	4.96425	4.82274	4.92175	4.55796	4.96602	5.17781	4.69919	4.85025	2.2773	3.90199	3.00101	3.94651	3.2817	-0.0715019	-1.56854
cgd6_120	Disulfide-isomerase, signal peptide plus ER retention motif	12.8468	11.4336	12.5551	12.7059	12.3854	12.3486	12.555	12.8942	13.5844	12.8456	11.1019	10.2267	9.82647	12.7429	10.9745	0.460208	-1.87107
cgd6_1200	Diphthine synthase	7.16673	6.61348	7.25965	7.32258	7.09061	5.27702	5.40704	3.65598	4.61365	4.73842	6.03576	5.92765	5.79514	6.87238	6.15773	-2.35219	1.41931
cgd6_1210	Alpha-N-methyltransferase NTM1	2.65499	6.43899	4.92465	4.47056	4.6223	8.17208	8.05682	8.29704	7.71203	8.05949	7.63535	7.39786	7.47541	7.43362	7.48556	3.43719	-0.573931
cgd6_1280	Uncharacterized protein	0.739308	5.8291	4.14113	3.22768	3.4843	4.05184	5.14707	4.14691	5.5165	4.71558	7.49948	7.26977	7.68691	6.03154	7.12192	1.23127	2.40635
cgd6_1330	Uncharacterized protein with CCCH-type Zinc finger	5.77073	3.93459	5.25805	5.86372	5.20677	10.3193	10.1581	9.45624	10.463	10.0992	9.07616	8.72894	8.74723	8.17421	8.68163	4.89239	-1.41753
cgd6_1340	Calycin/START domain containing protein	0.739308	3.76943	2.88958	2.0514	2.36243	8.38203	8.5757	7.96296	8.3736	8.32357	7.47711	7.82696	8.0669	7.08229	7.61331	5.96114	-0.710258
cgd6_1360	Uncharacterized protein	5.74135	4.33392	5.08168	5.08333	5.06007	9.72273	9.06267	8.48679	9.10647	9.09467	5.71722	6.37308	6.37071	5.48276	5.98594	4.0346	-3.10872
cgd6_1390	Ribosomal protein S23	9.53695	8.41373	9.37234	9.51477	9.20945	7.41387	6.78697	7.60695	8.00327	7.45276	7.75709	6.723	6.37483	9.14126	7.49904	-1.75668	0.0462808
cgd6_140	Cation/H+ exchanger (CPA1)	10.3025	9.24507	9.72305	10.1635	9.85853	7.91827	8.51371	8.53783	7.24496	8.05369	9.4523	8.80398	8.60067	9.31536	9.04308	-1.80484	0.989387
cgd6_1430	Transcription factor E2F/DP	10.102	9.11438	10.0039	10.3478	9.89204	7.98502	8.7532	8.65055	8.77686	8.54141	9.88805	9.572	9.38435	10.9117	9.93902	-1.35063	1.39761
cgd6_1450	Polysaccharide pyruvyl transferase with Fringe-like domain	0.739308	2.28973	0.227847	3.63279	1.72242	5.60688	5.76003	6.849	6.20937	6.10632	8.02118	8.7444	8.86389	7.82462	8.36352	4.3839	2.2572
cgd6_1500	Cytochrome Oxidase subunit III	10.8198	9.35209	10.1025	10.3772	10.1629	8.07314	8.86299	8.48606	8.9801	8.60057	10.5612	10.2279	9.88499	11.17	10.461	-1.56232	1.86044
cgd6_1510	Uncharacterized protein	5.66655	6.5758	6.25716	7.08625	6.39644	2.01762	4.90359	5.78071	5.57022	4.56803	7.56895	7.9103	7.92285	7.20994	7.65301	-1.82841	3.08498
cgd6_1520	2-methylthioadenine synthetase MiaB	6.39506	5.93084	5.51242	6.05923	5.97439	4.35974	4.32154	2.67007	2.85397	3.55133	5.15564	3.91829	3.34174	4.85941	4.31877	-2.42305	0.767439
cgd6_1570	Apyrase	5.33851	2.28973	6.08557	4.73865	4.61312	7.85938	8.1492	7.85054	7.58731	7.86161	6.69091	6.6981	6.73305	6.71695	6.70975	3.24849	-1.15186
cgd6_1580	Exonuclease 1/PIN/XPG/Rad2 endonuclease domain containing protein	6.5696	6.77118	6.51386	6.19684	6.51287	9.5176	9.57515	9.68622	9.99499	9.69349	9.08685	9.21476	9.27126	8.72404	9.07423	3.18062	-0.619261
cgd6_160	Uncharacterized protein	3.46401	4.54194	4.99117	4.39343	4.34764	3.89217	4.54044	4.5122	2.85397	3.94969	0.294534	-2.43117	-3.81241	2.09236	-0.96417	-0.397943	-4.91386
cgd6_1620	Uncharacterized protein	6.06885	5.14392	5.31496	5.74994	5.56942	2.12833	3.28448	3.49615	4.4788	3.34694	3.5831	3.01717	3.07414	5.85916	3.88339	-2.22248	0.536453
cgd6_1630	CS domain containing protein	8.60076	8.43152	9.08494	9.02713	8.78609	7.33422	7.53447	7.6058	8.48591	7.7401	7.47574	7.12576	6.93566	8.05256	7.39743	-1.04599	-0.342668
cgd6_1640	Uncharacterized protein	3.97494	5.53359	4.82079	4.10341	4.60818	4.49743	3.30749	5.11729	5.24657	4.5422	4.21454	-2.43117	-3.81241	2.09236	0.0158314	-0.0659853	-4.52636
cgd6_1660	Uncharacterized protein with Thrombospondin type-1 (TSP1) repeat	6.64256	7.69159	6.50612	6.71716	6.88936	4.06933	3.95195	3.80565	2.85397	3.67022	7.737	7.88684	8.18454	7.16677	7.74379	-3.21913	4.07356
cgd6_1690	Uncharacterized protein	5.00493	6.92529	4.189	5.20341	5.33066	2.00956	2.41944	4.19196	2.85397	2.86873	5.77219	5.57628	5.65086	5.1677	5.54176	-2.46193	2.67302
cgd6_1700	Nuclear cap-binding protein subunit 2	6.37941	5.64331	5.86672	6.02821	5.97941	4.24561	4.27405	4.48581	2.85397	3.96486	4.74152	5.27871	4.92632	5.84122	5.19694	-2.01455	1.23208
cgd6_1710	Zinc finger, Mcm10/DnaG-type containg protein	5.60232	5.02444	6.01658	5.52967	5.54325	7.52787	7.78013	6.98076	6.24066	7.13235	7.38864	6.92102	7.07537	6.88487	7.06747	1.5891	-0.0648799
cgd6_1720	Uncharacterized protein	5.99252	5.29121	6.11	5.73926	5.78325	8.3885	7.9124	8.07023	7.31969	7.9227	7.29002	7.82694	8.03453	7.94387	7.77384	2.13946	-0.148865
cgd6_1730	Cleavage and polyadenylation specificity factor 4-like 3x Zn C3H1 domains	3.79022	2.28973	4.49107	4.53788	3.77723	6.65725	6.72935	6.05638	6.8283	6.56782	6.24423	5.75368	6.16277	6.84607	6.25169	2.7906	-0.316134
cgd6_1750	Rab geranylgeranyl transferase beta / prenyltransferase alpha/alpha toroid fold containing protein	6.32067	5.54949	6.54572	6.49942	6.22883	2.91306	5.10363	2.78104	4.51017	3.82697	4.60295	4.3649	4.46067	3.75701	4.29639	-2.40185	0.469411
cgd6_1760	Phosphatidylinositol 3-/4-kinase	3.78709	2.28973	5.37758	5.48728	4.23542	0.490702	0.904677	2.62781	2.85397	1.71929	3.50932	3.62943	3.44638	5.16343	3.93714	-2.51613	2.21785
cgd6_1770	Arsenite-resistance protein 2	6.46372	7.14602	6.65651	6.84253	6.7772	3.2319	4.52795	5.12521	2.85397	3.93476	5.08565	4.78258	4.6524	4.828	4.83716	-2.84244	0.902402
cgd6_1840	CBS/Cyclin M2-like membrane-associated protein	4.742	6.30106	5.49621	5.44362	5.49572	7.94948	8.06074	6.887	7.53561	7.60821	8.33774	8.54798	8.58146	8.09565	8.39071	2.11249	0.782496
cgd6_1880	BCP1 family protein	5.09036	6.64954	5.54189	4.29156	5.39334	0.490702	0.904677	4.56073	2.85397	2.20252	2.95235	4.12001	4.11964	2.09236	3.32109	-3.19081	1.11857
cgd6_190	Pleckstrin homology domain containing protein	0.739308	2.28973	0.227847	0.579434	0.95908	6.81858	6.95995	6.10852	6.25295	6.535	7.51578	7.70699	8.01365	6.56404	7.45012	5.57592	0.915116
cgd6_1930	Uncharacterized protein	0.739308	2.28973	4.22516	0.579434	1.95841	5.64014	5.08825	3.86564	5.11177	4.92645	5.10123	5.71673	5.91372	4.84141	5.39327	2.96804	0.466823
cgd6_1950	Ribonucleotide reductase	9.52253	8.6693	9.12961	9.25496	9.1441	11.4217	11.5348	11.6292	11.7601	11.5864	11.2724	11.2307	11.1937	11.0649	11.1905	2.44235	-0.395989
cgd6_1960	Glycosyltransferase 2-like	5.81312	4.98606	4.48635	5.39599	5.17038	5.43185	4.50123	5.76283	5.55445	5.31259	7.16619	7.53095	7.55358	6.62779	7.21963	0.14221	1.90704
cgd6_20	IMP dehydrogenase/GMP reductase	7.81755	8.18284	8.4712	8.14025	8.15296	6.45532	5.68667	5.39108	6.03772	5.8927	7.14912	6.03145	5.90373	8.00244	6.77169	-2.26026	0.878989
cgd6_200	Oocyst wall protein 8	0.739308	2.28973	0.227847	2.15439	1.35282	14.9558	14.8075	14.8227	14.6892	14.8188	14.3879	13.7709	13.5698	14.4744	14.0507	13.466	-0.768068
cgd6_2030	Folate-biopterin transporter	3.69391	2.28973	4.08509	5.49597	3.89118	9.96291	9.5891	9.76017	9.77831	9.77262	9.33005	10.1209	10.133	9.27645	9.7151	5.88145	-0.0575284
cgd6_2060	Cdc39p protein-like C-terminal Not1, CCR4-Not complex component Not1	8.52951	7.38469	8.2844	8.35543	8.13851	9.35522	9.29292	9.10379	8.02558	8.94438	7.62284	7.98053	7.8194	7.5324	7.73879	0.805868	-1.20558
cgd6_2090	Growth factor receptor cysteine-rich domain containing protein	4.6499	5.58696	5.76966	4.78992	5.19911	16.0481	15.8609	16.1081	16.4483	16.1163	15.68	15.4983	15.2604	16.2243	15.6657	10.9172	-0.450605
cgd6_210	Oocyst wall protein 9	0.739308	2.28973	2.89314	2.0541	1.99407	7.27781	7.75531	7.82408	8.37773	7.80873	9.49884	8.98546	9.10467	8.55434	9.03583	5.81466	1.22709
cgd6_2100	Uncharacterized protein	2.91346	2.28973	3.75523	3.22545	3.04597	7.49751	7.22181	7.64416	6.59997	7.24086	7.65694	8.4469	8.52304	6.18847	7.70384	4.1949	0.462973
cgd6_2110	Uncharacterized protein	3.41652	2.28973	3.99128	2.06236	2.93997	6.15432	6.27314	5.6393	5.90109	5.99196	6.74702	7.35389	7.50485	6.72559	7.08284	3.05199	1.09087
cgd6_2170	60S ribosomal protein L5	10.0064	8.88682	10.1062	10.3211	9.83014	8.28533	8.1708	7.93542	8.10097	8.12313	8.58471	7.77562	7.46364	10.0844	8.4771	-1.70701	0.353974
cgd6_2180	GTpase translation initiation factor IF2	10.1802	8.83698	9.59459	9.79543	9.6018	8.21355	8.24982	7.26179	8.60324	8.0821	8.25267	8.45892	8.01575	9.26438	8.49793	-1.5197	0.415829
cgd6_2210	Uncharacterized transmembrane Protein	10.2088	9.03208	9.49107	10.1365	9.71712	7.25663	7.56799	7.06328	6.50566	7.09839	9.9993	10.0872	9.88621	10.1532	10.0315	-2.61873	2.93308
cgd6_2220	Uncharacterized transmembrane Protein	11.8117	10.4188	11.0921	11.3166	11.1598	8.38149	8.73598	8.08312	9.08699	8.57189	11.5599	11.6569	11.3969	11.9948	11.6521	-2.58792	3.08021
cgd6_2230	Diphthamide synthesis DPH1/DPH2	5.21951	6.16291	4.43165	5.28791	5.27549	0.490702	4.34716	2.68876	2.85397	2.59515	4.23256	4.1103	4.34469	4.39919	4.27169	-2.68035	1.67654
cgd6_2250	Myb-like DNA-binding domain containing protein	0.739308	2.28973	2.57871	4.31171	2.47986	6.05136	6.32473	3.48972	6.80892	5.66868	3.06735	0.449368	0.355171	2.09236	1.49106	3.18882	-4.17762
cgd6_2260	Hca4p helicase DBP4 (Helicase CA4). EIF4A-1-family RNA SFII helicase	6.71582	6.5634	6.46929	7.49888	6.81185	4.30351	5.19495	5.26291	4.36009	4.78036	5.81239	6.69938	6.78161	5.8991	6.29812	-2.03148	1.51775
cgd6_2310	Signal Peptide Uncharacterized transmembrane Protein	7.86493	6.98967	6.75096	7.28349	7.22226	6.54888	6.81214	7.49523	6.37103	6.80682	5.77686	5.19657	5.30937	6.25111	5.63348	-0.415442	-1.17334
cgd6_2320	Bromodomain/HAS/DEXDc/SNF2 domain containing protein	6.11274	7.32808	5.33173	5.88752	6.16502	4.5947	0.904677	5.3581	2.85397	3.42786	5.11002	5.09722	5.74528	6.03078	5.49582	-2.73715	2.06796
cgd6_2330	Uncharacterized protein	12.7302	11.1562	12.0872	12.2464	12.055	8.4645	8.92352	9.10994	9.6784	9.04409	12.4593	12.1144	11.7573	12.8508	12.2954	-3.01088	3.25134
cgd6_240	DNA replication licensing factor MCM6-like AAA Atpase	7.29159	6.05304	6.83277	6.95401	6.78285	6.93139	7.10939	7.39069	7.23486	7.16658	5.70005	4.69212	5.45335	7.68585	5.88284	0.38373	-1.28374
cgd6_2420	Sensitivity To Red Light Reduced-like protein	6.31273	5.73295	4.59322	5.38346	5.50559	0.490702	4.90435	3.70104	2.85397	2.98751	4.95835	5.45667	5.73172	5.55126	5.4245	-2.51807	2.43699
cgd6_2430	Nascent polypeptide-associated complex subunit beta	8.5322	8.01964	8.32203	8.17775	8.2629	6.78797	5.36957	7.19896	7.51978	6.71907	8.19634	8.26175	8.00643	9.04616	8.37767	-1.54383	1.6586
cgd6_2440	Uncharacterized protein	5.27415	5.73878	6.54608	6.29784	5.96421	5.45687	2.71637	3.70639	2.85397	3.6834	7.74104	7.56669	7.73301	6.49023	7.38274	-2.28081	3.69934
cgd6_2450	Glycogen/starch/alpha-glucan phosphorylase	10.9521	9.60059	10.3767	10.3526	10.3205	14.6884	14.6593	14.7464	14.7032	14.6993	14.1597	14.428	14.2527	14.1928	14.2583	4.37883	-0.441001
cgd6_2470	Sulfhydryl oxidase	8.61001	7.9695	8.01521	8.14388	8.18465	10.0016	9.46631	9.72069	8.94655	9.5338	9.44546	9.16424	9.25805	8.94931	9.20427	1.34915	-0.329532
cgd6_2480	NOT2/NOT3/NOT5	7.95022	6.27242	7.11802	7.05702	7.09942	5.54649	5.08508	5.60282	5.73531	5.49243	6.18798	6.50511	6.52496	7.14181	6.58997	-1.60699	1.09754
cgd6_2550	Luc7-related protein	5.4053	5.12478	5.67541	5.80853	5.5035	8.32129	7.77418	7.70491	7.41309	7.80337	8.55871	7.32425	7.14472	4.45404	6.87043	2.29986	-0.93294
cgd6_2580	Uncharacterized protein	6.14432	4.97473	6.05345	5.98165	5.78854	6.78157	7.04688	7.3317	6.1877	6.83696	5.8136	5.38879	5.68415	5.15037	5.50923	1.04842	-1.32773
cgd6_2600	Uncharacterized protein	11.2178	10.0676	10.6482	10.8344	10.692	8.70262	8.55944	8.4241	9.28784	8.7435	11.1002	11.1055	10.7483	11.4141	11.092	-1.94848	2.34852
cgd6_2610	ERCC1/RAD10/SWI10 family	3.89712	4.16098	4.5114	4.40539	4.24372	6.64594	7.0537	6.28571	6.94188	6.73181	6.28254	6.77527	6.70372	6.58575	6.58682	2.48808	-0.144988
cgd6_2630	Uncharacterized protein	4.81825	5.83419	4.14633	4.11286	4.72791	1.98001	0.904677	4.88174	2.85397	2.6551	0.24112	-2.43117	-2.31366	2.09236	-0.602835	-2.07281	-3.25793
cgd6_2650	DNAJ protein-like	5.93053	6.22567	7.48038	6.88362	6.63005	3.03857	4.61247	4.15903	5.38619	4.29906	5.25557	4.08611	4.00949	6.59799	4.98729	-2.33099	0.688228
cgd6_2670	Uncharacterized protein	0.739308	2.28973	0.227847	2.13002	1.34673	9.12219	8.69625	8.92086	8.3117	8.76275	7.1249	6.53619	6.54708	5.53131	6.43487	7.41602	-2.32788
cgd6_2680	Uncharacterized protein	5.00342	2.28973	0.227847	4.84083	3.09046	7.10404	6.77552	6.73833	5.91701	6.63373	-1.25006	2.97546	2.9466	2.09236	1.69109	3.54327	-4.94264
cgd6_2700	Uncharacterized Protein	5.12393	5.86475	4.48067	5.64465	5.2785	9.83567	10.0028	9.96079	9.9231	9.93058	10.0807	9.94796	9.95974	9.76171	9.93752	4.65208	0.00694106
cgd6_2710	Uncharacterized protein	6.22606	5.40632	5.01772	6.12344	5.69338	9.26501	9.49514	9.48764	9.36917	9.40424	6.01134	5.38648	5.45825	4.38009	5.30904	3.71086	-4.0952
cgd6_2720	Uncharacterized protein	9.46973	8.99879	8.95028	9.39821	9.20426	6.53135	7.02529	7.60438	6.94112	7.02553	7.29099	7.51943	7.2369	8.47928	7.63165	-2.17872	0.606117
cgd6_2730	Signal Peptide Uncharacterized transmembrane Protein	6.71791	2.28973	4.27232	5.89082	4.7927	0.490702	0.904677	3.7644	5.49141	2.6628	6.37322	6.58235	6.36195	8.09701	6.85363	-2.1299	4.19084
cgd6_2740	RNA recognition motif domain containing protein	7.84103	6.45074	6.56134	7.46499	7.07953	2.14434	5.85499	5.11271	6.09784	4.80247	6.1114	5.70172	5.30666	8.45323	6.39325	-2.27706	1.59079
cgd6_2770	Regulator of chromosome condensation 1/beta-lactamase-inhibitor protein II	6.41247	5.05721	2.50429	4.9159	4.72247	7.31356	6.65744	6.57989	7.7678	7.07967	7.86705	7.63083	7.27019	8.12953	7.7244	2.35721	0.644724
cgd6_2790	Kinesin-like protein	7.68511	7.21517	7.47909	6.9852	7.34114	11.7835	11.7025	11.7298	11.2081	11.606	9.11639	8.56335	8.74369	8.64608	8.76737	4.26482	-2.83859
cgd6_2840	Sucrose-phosphatase-like protein /HAD superfamily hydrolase	5.25678	5.09952	6.48711	5.92797	5.69285	8.74125	8.4718	8.27627	8.35339	8.46068	9.44747	8.88685	9.03199	8.22069	8.89675	2.76783	0.436075
cgd6_2860	Uncharacterized protein	3.44311	5.88678	5.06336	4.70976	4.77575	10.2895	9.52086	9.97316	9.31755	9.77526	9.03832	9.55805	9.4584	8.71245	9.1918	4.99951	-0.583453
cgd6_2900	Exostosin-like protein	0.739308	2.28973	0.227847	2.50575	1.44066	6.21	6.15885	5.50962	4.79281	5.66782	6.45145	6.32776	6.513	6.27428	6.39162	4.22716	0.7238
cgd6_2910	Uncharacterized protein	0.739308	2.28973	0.227847	0.579434	0.95908	6.37903	5.89085	6.10268	2.85397	5.30663	6.44303	5.87219	6.29273	5.58164	6.0474	4.34755	0.740767
cgd6_2920	Uncharacterized protein	2.33571	2.28973	0.227847	0.579434	1.35818	4.78617	4.64563	6.20342	5.68814	5.33084	3.65917	4.552	5.17408	2.09236	3.8694	3.97266	-1.46143
cgd6_2960	Bax inhibitor 1-related protein	9.11133	8.27453	8.07626	8.62213	8.52106	7.33029	7.86526	7.05811	7.86611	7.52994	5.8366	6.22618	6.19303	7.22855	6.37109	-0.991121	-1.15886
cgd6_2970	Tyrosyl-tRNA synthetase (Tyrosyl-tRNA ligase TyrRS). class-I aaRS	7.61199	6.23084	7.02197	7.44927	7.07852	9.47285	8.65204	9.23115	9.40285	9.18972	7.81598	7.86185	7.82059	7.09874	7.64929	2.11121	-1.54043
cgd6_2990	unspecified product	5.28692	2.28973	5.38947	5.63567	4.65045	7.27774	7.02185	7.23369	6.86037	7.09841	6.9	7.25935	7.38813	6.50295	7.01261	2.44796	-0.0858002
cgd6_300	Uncharacterized protein	0.739308	2.28973	0.227847	0.579434	0.95908	4.49878	3.71401	5.36659	2.85397	4.10834	4.61924	4.77189	5.25793	4.09392	4.68574	3.14926	0.577406
cgd6_3000	Ferredoxin-like protein	3.84145	4.55809	2.48792	0.579434	2.86672	5.65786	5.24962	5.71259	5.96858	5.64716	4.81849	5.52315	5.52731	4.37441	5.06084	2.78044	-0.586323
cgd6_3010	Polyadenylate-binding protein	12.0062	11.1144	11.8674	12.2613	11.8123	10.3949	10.2128	10.5189	11.3927	10.6298	10.9109	10.3014	9.92425	11.583	10.6799	-1.18249	0.0500704
cgd6_3020	Uncharacterized protein	5.4759	6.67272	5.33745	6.23041	5.92912	8.78542	9.02609	8.83154	7.97849	8.65539	8.82076	8.8197	9.09945	7.93258	8.66812	2.72627	0.0127353
cgd6_3050	Uncharacterized protein	12.043	10.9366	11.9795	11.9665	11.7314	11.8716	11.8472	11.8007	11.8501	11.8424	9.94687	10.0286	9.84335	9.25394	9.76819	0.111008	-2.0742
cgd6_3080	Uncharacterized protein	10.3676	9.40721	9.65624	10.0293	9.86509	9.54924	9.80009	9.82299	9.44395	9.65407	8.56763	8.29205	8.28762	7.98589	8.2833	-0.211021	-1.37077
cgd6_3130	Uncharacterized protein	6.26168	7.5643	7.20981	6.21205	6.81196	4.52052	5.08862	5.30042	5.11208	5.00541	6.73067	7.30525	7.43038	5.49023	6.73913	-1.80655	1.73372
cgd6_3160	Inner centromere protein ARK-binding domain containing protein	6.78911	5.6289	5.70231	5.99233	6.02816	8.65347	8.55142	8.90253	9.54737	8.9137	9.12264	8.6413	8.2014	7.76031	8.43141	2.88554	-0.482288
cgd6_3180	40S ribosomal protein S15	6.76139	5.46758	6.05922	4.96874	5.81423	2.83886	4.62952	4.30985	2.85397	3.65805	3.82889	3.95551	3.37417	2.09236	3.31274	-2.15619	-0.345313
cgd6_3190	60S ribosomal protein L4/L1e	11.2999	10.2086	11.3485	11.3445	11.0504	8.4089	8.72798	9.29662	9.9957	9.1073	9.66736	8.96131	8.61559	11.0255	9.56743	-1.94306	0.460128
cgd6_3230	RNA (C5-cytosine) methyltransferase NOP2 subfamily signature	8.31098	7.3505	8.41854	7.59543	7.91887	4.96955	5.89763	5.92326	5.1236	5.47851	6.52005	6.79654	6.96364	6.68507	6.74133	-2.44036	1.26282
cgd6_3240	Gpi16p/PIG-T/SPBC1604.15 family glycosyl phosphatidyl inositol	3.85886	4.57372	4.81603	3.98473	4.30834	0.490702	0.904677	1.11556	2.85397	1.34123	3.25354	1.95249	2.10934	2.09236	2.35193	-2.96711	1.01071
cgd6_3280	Glycogen branching enzyme (1,4-alpha-glucan branching enzyme)	6.64617	6.39353	5.74062	6.56698	6.33682	11.4287	11.0746	11.7035	11.5236	11.4326	12.471	12.3033	12.1148	12.4379	12.3318	5.0958	0.899143
cgd6_3290	DNA-directed RNA polymerase subunit	6.88747	7.06523	6.66381	7.37266	6.99729	9.01286	8.03288	8.4012	9.33393	8.69522	9.76097	9.51275	9.59427	8.95935	9.45684	1.69792	0.761621
cgd6_3370	Microtubule-associated protein	8.00911	7.46596	7.94499	8.28162	7.92542	9.19118	8.51016	8.25985	8.65812	8.65483	7.25427	7.4013	7.58151	7.9584	7.54887	0.729408	-1.10596
cgd6_3380	eRF1	7.93596	6.92067	7.81138	8.5708	7.8097	10.2306	8.72248	9.2027	9.18536	9.3353	8.08735	8.45571	8.36707	8.91631	8.45661	1.52559	-0.878687
cgd6_3450	Eukaryotic rRNA processing protein EBP2	6.67334	7.19404	6.49017	6.23997	6.64938	3.66475	5.38422	3.77794	2.85397	3.92022	6.79272	6.28277	6.61449	4.75373	6.11093	-2.72916	2.19071
cgd6_3460	Uncharacterized protein	0.739308	2.28973	2.44851	4.54548	2.50576	14.7248	14.3192	14.5107	14.7027	14.5644	14.0005	13.7395	13.631	14.022	13.8483	12.0586	-0.71613
cgd6_3470	Uncharacterized protein	9.15015	8.94547	9.00643	8.86025	8.99057	6.68269	5.54459	5.90261	6.92571	6.2639	9.62	9.27847	9.38574	9.51151	9.44893	-2.72667	3.18503
cgd6_3510	Uncharacterized protein	8.8182	8.49407	8.75387	8.83645	8.72565	3.43977	4.36933	5.26485	2.85397	3.98198	9.72657	9.11109	8.93302	9.39856	9.29231	-4.74367	5.31033
cgd6_3540	Exosomal RNAse PH	3.71832	6.1828	3.86755	4.85161	4.65507	2.23397	0.904677	1.11556	2.85397	1.77704	3.22073	3.48289	3.74508	3.83104	3.56994	-2.87803	1.79289
cgd6_3630	Ankyrin repeat-containing protein	8.07515	7.67719	8.43735	7.96104	8.03768	7.5272	7.38615	6.5837	7.40009	7.22429	9.8113	9.71632	9.45835	9.6967	9.67067	-0.813396	2.44638
cgd6_3640	Disulfide-isomerase, signal peptide plus ER retention motif	8.20367	8.13276	7.77974	7.3494	7.86639	9.365	9.02797	8.98174	9.34042	9.17878	9.21788	8.83497	8.97268	8.08759	8.77828	1.31239	-0.400499
cgd6_3660	F-box domain containing protein	6.03097	3.88513	5.18705	6.6053	5.42711	5.88673	5.32856	2.72334	2.85397	4.19815	6.29189	6.7392	6.92199	6.51602	6.61728	-1.22896	2.41913
cgd6_3720	Pyrroline-5-carboxylate reductase	0.739308	2.28973	0.227847	0.579434	0.95908	8.9047	7.95949	7.8722	8.35941	8.27395	7.7504	7.70153	7.86037	8.18432	7.87416	7.31487	-0.399796
cgd6_3730	Signal peptide, Peptidase S8/S53 domain containing protein	0.739308	2.28973	0.227847	0.579434	0.95908	10.3338	10.3685	10.209	9.91347	10.2062	10.2314	10.4217	10.456	9.98591	10.2738	9.24712	0.067572
cgd6_3750	Alpha amylase	0.739308	4.53606	2.46593	2.09381	2.45878	6.20205	6.66133	7.18975	5.10416	6.28932	6.88632	6.29695	6.61576	6.66154	6.61514	3.83055	0.325822
cgd6_3790	Glyceraldehyde-3-phosphate dehydrogenase	11.8052	10.0824	11.0671	11.3014	11.064	13.0792	13.448	13.6075	14.2363	13.5928	13.1654	12.6377	12.3298	13.3558	12.8722	2.52872	-0.720585
cgd6_3800	Hexokinase	5.31584	5.04496	5.0169	4.41824	4.94898	6.00889	7.27109	6.35954	6.5027	6.53556	6.71014	6.87952	6.94231	6.29889	6.70771	1.58657	0.172158
cgd6_3820	Aspartic peptidase A1 family	5.33991	6.16316	5.13722	5.81813	5.6146	10.1207	10.1127	9.59405	9.33112	9.78965	9.37286	10.0058	9.97591	10.2185	9.89326	4.17504	0.103613
cgd6_3830	Small GTPase	5.98975	5.14119	4.91095	6.31837	5.59007	7.88729	7.70078	7.37424	8.23074	7.79826	7.51429	7.71249	7.34677	6.40534	7.24472	2.2082	-0.553542
cgd6_3880	Mitochondrial carrier protein	6.82949	6.65526	7.02669	7.31949	6.95773	8.64344	9.07342	9.13383	9.72304	9.14343	7.74882	8.0809	8.19965	8.01239	8.01044	2.1857	-1.13299
cgd6_3910	Pleckstrin homology (PH) domain containing protein	7.76851	6.48074	7.1465	7.3023	7.17451	9.37627	9.9201	9.55378	9.91807	9.69206	9.39864	8.89647	8.96538	8.9687	9.0573	2.51755	-0.634759
cgd6_3920	Uncharacterized protein with Tetratricopeptide-like helical	9.38743	10.0755	9.87292	9.55113	9.72176	7.58728	8.07141	7.45065	6.20227	7.3279	9.66797	9.63042	9.88274	9.45025	9.65784	-2.39386	2.32994
cgd6_3930	Uncharacterized protein	7.31095	6.80439	7.13898	8.14062	7.34874	7.74668	6.62237	6.49373	6.63996	6.87569	9.39091	9.0381	8.83036	8.7174	8.99419	-0.47305	2.1185
cgd6_3940	Uncharacterized protein	6.22128	6.73791	6.72941	6.92509	6.65342	2.23608	0.904677	4.12141	2.85397	2.52903	8.31109	7.44517	7.45821	8.79359	8.00201	-4.12439	5.47298
cgd6_3960	GTP-binding elongation factor protein	5.53252	5.32056	6.29112	5.6242	5.6921	6.19238	4.8608	5.93546	5.05517	5.51095	6.8723	8.00357	8.07177	6.71249	7.41503	-0.181151	1.90408
cgd6_40	Uncharacterized protein	12.199	11.055	12.1521	12.1812	11.8968	10.0019	9.8949	10.2361	11.1533	10.3216	10.8852	10.3269	9.95235	11.9226	10.7718	-1.57527	0.45023
cgd6_4000	Uncharacterized protein	3.46208	2.28973	2.47	3.29977	2.8804	3.89011	3.65014	3.86185	2.85397	3.56402	5.53274	5.56741	5.69265	4.35642	5.2873	0.68362	1.72329
cgd6_4020	3'5'-cyclic nucleotide phosphodiesterase	0.739308	4.48184	1.69876	2.76212	2.42051	5.78001	4.85451	5.61982	2.85397	4.77708	5.35528	5.69624	5.82522	5.41886	5.5739	2.35657	0.796824
cgd6_4030	Uncharacterized protein	6.13829	6.67018	5.62561	6.48603	6.23003	6.29743	4.24419	6.54157	2.85397	4.98429	7.82902	7.92402	7.72939	7.51719	7.74991	-1.24574	2.76562
cgd6_4050	Uncharacterized protein	5.00015	5.63223	4.61814	5.72739	5.24448	7.60524	7.20376	7.82606	6.98444	7.40488	7.49006	7.98304	7.93334	7.11306	7.62988	2.1604	0.225001
cgd6_4070	EEIG1/EHBP1 N-terminal domain containing protein	5.97954	6.09313	5.53542	5.74488	5.83824	7.78757	7.38187	7.73801	6.45659	7.34101	6.67144	7.54198	7.46306	6.95577	7.15806	1.50277	-0.182948
cgd6_4080	Serine aminopeptidase S33	4.58569	3.83778	3.8673	2.84738	3.78454	8.80317	8.50327	8.44485	8.35883	8.52753	7.51215	7.88588	8.17979	6.30387	7.47042	4.74299	-1.0571
cgd6_4140	Kinetochore protein Ndc80	4.71283	4.52264	5.06355	4.16559	4.61615	6.46979	6.59315	6.30975	7.14432	6.62925	5.40678	5.71942	5.85037	5.91088	5.72186	2.0131	-0.907392
cgd6_4160	EF-hands domain containing protein	8.77751	7.38577	8.67563	8.71319	8.38803	4.02032	5.21969	5.57624	4.47794	4.82355	10.1512	9.60561	9.32825	9.73992	9.70625	-3.56448	4.8827
cgd6_4190	60S ribosomal protein L10/L16, alpha/beta hammerhead	11.6868	10.1654	11.3252	11.8239	11.2503	9.64665	9.45573	10.0675	10.3737	9.88591	10.5368	9.77758	9.44108	11.6013	10.3392	-1.36441	0.453276
cgd6_420	Uncharacterized protein	2.35656	2.28973	1.84425	0.579434	1.76749	8.19352	8.90406	8.60882	6.81906	8.13136	6.89441	7.62605	8.03031	6.25017	7.20024	6.36387	-0.931128
cgd6_4230	Uncharacterized protein	5.54245	6.33241	6.43731	6.13568	6.11196	3.27765	4.04785	4.25959	5.98597	4.39276	4.08708	5.29444	5.52049	4.87372	4.94394	-1.7192	0.551171
cgd6_4270	GPN-loop GTPase 3	7.51182	7.20009	7.67223	7.58317	7.49183	5.02469	6.04756	5.0904	6.2767	5.60984	6.67392	6.50159	6.44633	7.33182	6.73842	-1.88199	1.12858
cgd6_4290	MATH/TRAF domain/WD40/YVTN repeat containing protein	8.34179	7.22213	7.73647	8.47883	7.94481	7.78008	5.48128	5.02993	6.58941	6.22017	7.40368	7.66057	7.65916	8.70495	7.85709	-1.72463	1.63692
cgd6_4320	40S ribosomal protein S5	10.7759	9.66993	10.5203	10.6469	10.4033	8.20935	8.65992	8.89273	9.56073	8.83068	9.09024	8.08795	7.75427	9.9881	8.73014	-1.5726	-0.100544
cgd6_4350	26S proteasome subunit P45	7.40336	6.92067	7.81138	7.98867	7.53102	8.07841	7.56688	7.31032	8.91162	7.96681	7.23483	6.26976	5.99227	6.85091	6.58694	0.43579	-1.37987
cgd6_4370	RRM domain containing protein	3.47966	2.28973	4.90604	3.67728	3.58818	6.74959	6.58182	6.27561	7.31602	6.73076	3.66297	5.93475	5.59768	3.64286	4.70957	3.14258	-2.0212
cgd6_4390	Uncharacterized protein	7.74619	7.63534	7.42999	6.55227	7.34095	7.72687	8.24081	7.68141	7.733	7.84552	6.67723	6.49344	6.49769	5.73256	6.35023	0.504577	-1.49529
cgd6_4420	RecQ bloom helicase (RNA helicase+hrdc)	6.25639	3.77682	4.32477	5.84817	5.05154	10.5952	9.72432	10.3577	9.47903	10.0391	9.04833	10.0567	9.91809	8.75586	9.44474	4.98752	-0.594318
cgd6_4440	Uncharacterized protein	0.739308	2.28973	1.82532	0.579434	1.35845	9.23355	8.91117	9.48949	8.50207	9.03407	9.03581	9.543	9.68971	8.9839	9.3131	7.67563	0.279031
cgd6_4480	Phosphorylated adapter RNA export protein RNA-binding domain containing protein	7.11719	7.27924	6.60449	7.22564	7.05664	7.55614	6.88852	6.9607	6.71264	7.0295	2.80926	3.92595	4.58309	7.18341	4.62543	-0.0271424	-2.40407
cgd6_4500	P-loop containing nucleoside triphosphate hydrolase	4.29073	5.84958	6.21662	5.37423	5.43279	7.56214	7.0748	6.47606	6.96203	7.01876	8.58817	9.06128	9.1948	7.63188	8.61903	1.58597	1.60028
cgd6_4510	Telomeric DNA binding protein SANT DNA-binding domain containing protein	7.74771	5.36921	6.18306	5.59787	6.22446	7.67025	8.0967	8.28981	8.4311	8.12196	9.18332	9.77634	9.59923	9.35672	9.4789	1.8975	1.35694
cgd6_4520	Uncharacterized protein	5.43128	3.83748	4.55677	4.90682	4.68309	8.58256	8.47353	8.70009	9.87989	8.90902	8.7387	8.59213	8.06506	7.88702	8.32073	4.22593	-0.58829
cgd6_4560	Myosin	6.56961	6.63583	7.21268	7.80038	7.05463	8.6821	8.63772	8.6835	8.03505	8.5096	8.05639	8.68635	8.38291	8.07582	8.30037	1.45497	-0.20923
cgd6_4570	Glutamine synthetase type I	2.28932	5.70964	5.46066	6.07961	4.88481	8.03331	7.93412	8.23022	8.30805	8.12642	6.36982	7.27975	7.14178	7.11128	6.97566	3.24162	-1.15077
cgd6_4590	Ankyrin repeat-containing protein	4.54621	2.28973	4.03359	4.59124	3.86519	10.0627	10.1728	9.84659	9.64006	9.93054	10.5132	10.4945	10.4189	10.085	10.3779	6.06534	0.447371
cgd6_4630	40S ribosomal protein S8	11.3503	10.2174	11.6124	11.5487	11.1822	9.10866	9.9535	9.54269	10.3611	9.74148	9.88525	9.31549	9.16571	11.0526	9.85476	-1.4407	0.113274
cgd6_4650	Transcription elongation factor Spt5	7.27829	6.06654	6.79331	7.19718	6.83383	7.3643	7.70226	7.43859	7.76771	7.56821	8.88839	9.32355	9.03367	9.43811	9.17093	0.734385	1.60272
cgd6_4660	Uncharacterized Protein	8.16604	7.08565	8.12491	7.46945	7.71151	6.28379	4.94811	6.0254	7.32074	6.14451	8.68534	8.70099	8.44278	8.58497	8.60352	-1.567	2.45901
cgd6_4670	Prp9p-like splicing factor 3a subunit 3 snRNP	0.739308	3.84668	4.82116	4.77597	3.54578	6.53864	7.1091	6.97485	6.51999	6.78564	7.02449	7.14064	6.98552	7.0224	7.04326	3.23986	0.25762
cgd6_4680	Transcription elongation factor Spt5	5.18755	2.28973	5.19464	5.3586	4.50763	8.02254	8.67932	8.71571	8.5718	8.49734	7.27319	7.3785	7.23524	7.17079	7.26443	3.98971	-1.23291
cgd6_4710	RRM/RBM19/MRD1 domain containing protein	8.56071	7.99502	8.83258	8.57233	8.49016	6.49464	6.46691	7.60515	5.91326	6.61999	7.47027	7.45328	7.25407	7.53672	7.42859	-1.87017	0.808598
cgd6_4760	Tubulin beta chain	10.9401	9.11302	10.3687	10.489	10.2277	11.9673	11.8416	11.9563	12.0868	11.963	9.97281	10.6247	10.356	10.9911	10.4862	1.7353	-1.47685
cgd6_4780	Uncharacterized protein	6.92706	5.75563	7.09489	7.28876	6.76658	7.75981	7.26883	6.81306	6.95274	7.19861	6.81153	5.38901	5.18434	7.07015	6.11376	0.432026	-1.08485
cgd6_4790	Uncharacterized protein with B-box-type zinc finger	6.79933	6.52818	6.08056	6.29112	6.42479	6.02775	6.18995	6.46722	6.1713	6.21405	7.06212	7.79303	7.74749	8.05834	7.66525	-0.21074	1.45119
cgd6_4840	Serine protease, subtilase family, signal peptide	0.739308	2.28973	0.227847	0.579434	0.95908	10.2111	10.0687	9.742	9.78625	9.95203	10.4347	10.7146	10.7568	9.63921	10.3863	8.99295	0.434282
cgd6_4860	DEAD/DEAH box helicase with GUCT domain	10.7615	10.0347	10.5417	10.4853	10.4558	9.12631	8.78584	9.54984	9.08045	9.13561	9.57954	8.94036	8.87717	9.98465	9.34543	-1.32019	0.209821
cgd6_4870	Uncharacterized protein	5.17919	6.30353	3.60673	6.32349	5.35324	8.49701	8.42154	7.65618	7.91191	8.12166	8.1516	8.60777	8.67928	7.45895	8.2244	2.76842	0.102739
cgd6_4880	Cryptopain-cysteine proteinase secreted	0.739308	2.28973	3.06295	0.579434	1.66786	8.87449	8.76559	9.07743	8.5154	8.80823	8.93961	9.44002	9.40948	8.62748	9.10415	7.14037	0.29592
cgd6_4890	Chloroquine resistance transporter	0.739308	3.86491	3.90508	4.01454	3.13096	7.67965	7.72763	7.26902	7.23695	7.47831	7.43788	7.73599	7.89564	6.34271	7.35305	4.34735	-0.125258
cgd6_4910	Zinc finger C3H1-type domain containing protein	9.56045	9.95261	10.0098	10.0573	9.89504	8.08014	7.8704	7.49203	8.55601	7.99965	9.54192	9.8359	9.92791	9.61671	9.73061	-1.8954	1.73097
cgd6_4920	Uncharacterized protein	4.74169	6.12083	3.84374	4.57913	4.82135	7.20187	7.03154	6.7818	6.48398	6.8748	5.85555	6.62144	6.91372	5.20545	6.14904	2.05344	-0.725754
cgd6_4940	C2 domain containing protein	6.06164	3.85681	3.65335	4.00347	4.39382	7.90547	7.58186	8.02606	7.69071	7.80103	7.2456	7.60693	7.82803	7.21228	7.47321	3.4072	-0.327814
cgd6_4950	Uncharacterized protein	0.739308	6.07597	3.70854	2.40236	3.23155	3.12385	2.74888	1.11556	2.85397	2.46056	9.85416	10.3142	10.3884	9.64302	10.05	-0.770982	7.5894
cgd6_4960	Serine/threonine-protein kinase	4.17003	6.66072	6.02846	5.50028	5.58987	8.49772	7.43898	7.3405	7.08532	7.59063	7.80681	8.19317	8.14798	8.06458	8.05313	2.00076	0.462503
cgd6_4970	Hsp60 GroEL-like chaperone (ATpase)	5.68326	6.28844	6.78219	5.43063	6.04613	9.7622	9.31575	9.31126	8.49404	9.22081	9.18504	9.16704	8.96148	8.28295	8.89913	3.17468	-0.321683
cgd6_5000	Phosphoprotein phosphatase 2A 65K regulatory chain-like with HEAT repeats	8.88053	8.6319	8.86722	9.04772	8.85684	9.80041	9.62222	9.65683	8.88347	9.49073	10.8201	10.8659	10.6768	10.8281	10.7977	0.633892	1.30698
cgd6_5020	Uncharacterized protein with WD40 repeat	4.44149	2.28973	5.84318	4.27897	4.21334	8.45619	8.38432	7.78868	6.86897	7.87454	8.04743	7.33946	7.3404	6.57887	7.32654	3.6612	-0.548002
cgd6_5030	HSP20-like chaperone with CS domain	3.01459	4.57233	3.34474	3.6949	3.65664	3.63795	0.904677	1.11556	2.85397	2.12804	3.93738	4.47694	4.67258	4.38869	4.3689	-1.5286	2.24086
cgd6_5050	Uncharacterized protein	0.739308	2.28973	2.85241	0.579434	1.61522	5.40245	5.18551	4.27057	5.49141	5.08748	6.14232	7.06057	7.13987	7.11931	6.86552	3.47226	1.77803
cgd6_5060	Serine/threonine-protein kinase	8.76855	7.80006	8.15013	8.28781	8.25164	5.36481	7.73516	6.52126	6.46076	6.5205	9.82423	9.77595	9.78862	9.31645	9.67631	-1.73114	3.15582
cgd6_5070	Ribophorin I	7.12707	5.70684	5.59838	6.82527	6.31439	6.44552	6.1617	7.19634	5.98686	6.44761	4.66109	4.16069	3.84479	6.31248	4.74476	0.133216	-1.70284
cgd6_5080	Chaperonin Cpn60/TCP-1 protein	10.245	9.04224	9.48684	10.1231	9.72428	7.68491	8.2379	7.83438	7.43702	7.79855	7.81434	7.90428	7.65111	9.45949	8.20731	-1.92573	0.408752
cgd6_510	Synaptobrevin/VAMP-like protein	4.45455	5.11874	5.76587	5.80169	5.28521	0.490702	0.904677	1.11556	2.85397	1.34123	5.26074	4.09128	4.12752	4.12435	4.40097	-3.94399	3.05975
cgd6_5150	Zinc finger, RING/FYVE/PHD-type domain containg protein	4.94898	5.07038	5.04563	4.93057	4.99889	9.87348	9.83058	9.43826	9.67339	9.70393	7.497	7.52886	7.73351	6.93689	7.42406	4.70504	-2.27986
cgd6_5160	Microtubule-binding calmodulin-regulated spectrin-associated protein	0.739308	2.28973	0.227847	0.579434	0.95908	6.5296	5.13611	5.78625	4.53369	5.49641	4.40011	5.48976	6.16661	5.03119	5.27192	4.53733	-0.224496
cgd6_5170	Protein kinase-like domain containing protein	4.5144	5.62924	4.00178	6.54561	5.17276	8.96352	8.17412	8.27844	7.48621	8.22557	8.59993	8.77581	8.76224	7.10985	8.31196	3.05281	0.086386
cgd6_5180	Uncharacterized protein	0.739308	2.28973	0.227847	0.579434	0.95908	7.9487	7.98503	7.97962	5.58225	7.3739	9.36648	8.85239	9.05679	7.94413	8.80495	6.41482	1.43105
cgd6_520	Serine/threonine-protein kinase	4.34638	5.32296	5.19693	4.66983	4.88402	3.54484	3.11788	4.16501	2.85397	3.42043	5.67821	6.30148	6.60958	5.42737	6.00416	-1.4636	2.58373
cgd6_5220	Cysteine-rich protein with zinc finger	0.739308	2.28973	0.227847	0.579434	0.95908	3.59685	3.64523	4.74482	4.37901	4.09148	3.96812	5.04328	5.21521	5.19274	4.85484	3.1324	0.763359
cgd6_5240	Serine/threonine-protein kinase	6.11494	6.70847	6.87695	6.799	6.62484	10.3634	10.1591	10.2265	10.2495	10.2496	10.5002	10.4428	10.4503	9.57778	10.2428	3.62479	-0.00684891
cgd6_5270	Uncharacterized protein	3.92083	4.62949	4.32641	0.579434	3.36404	5.17879	5.02958	1.11556	2.85397	3.54448	6.53338	6.23305	6.35283	5.82931	6.23714	0.180434	2.69267
cgd6_5280	Uncharacterized protein	9.36981	8.84722	9.27608	9.65009	9.2858	10.668	10.8152	10.4209	10.1527	10.5142	11.3418	11.5205	11.3552	11.1585	11.344	1.22838	0.829828
cgd6_5300	Uncharacterized protein	4.47326	2.28973	3.42894	3.41547	3.40185	0.490702	0.904677	1.11556	2.85397	1.34123	5.05001	6.19562	5.97012	4.95366	5.54235	-2.06062	4.20113
cgd6_5310	Uncharacterized protein	7.10304	7.08143	6.96958	6.97099	7.03126	8.27169	8.95904	8.38456	8.62419	8.55987	8.50186	8.12829	8.15881	6.70215	7.87278	1.52861	-0.687093
cgd6_5330	Uncharacterized protein	7.04511	5.63183	7.16569	6.27325	6.52897	5.74512	6.46728	7.07223	5.91359	6.29955	3.69467	-2.43117	-3.81241	2.09236	-0.114137	-0.229416	-6.41369
cgd6_5340	Uncharacterized Secreted Protein (HCD gene family)	3.47694	2.28973	1.75806	3.31463	2.70984	7.69974	5.10058	6.19241	6.87792	6.46766	5.49901	3.41808	3.9675	5.21331	4.52448	3.75782	-1.94319
cgd6_5350	ABC transporter protein	9.22223	8.95872	9.24837	9.31449	9.18595	9.153	8.3886	8.61531	8.22692	8.59596	5.44538	6.63821	6.60032	6.74209	6.3565	-0.589995	-2.23946
cgd6_5360	Uncharacterized protein	7.60791	6.13575	6.03602	6.48058	6.56506	6.2313	6.34978	6.11454	4.39893	5.77364	3.66678	2.29789	2.66881	3.64546	3.06973	-0.791426	-2.7039
cgd6_5380	Uncharacterized protein	6.49361	4.95233	4.30506	5.89317	5.41104	1.97963	5.00821	2.60106	2.85397	3.11072	4.94801	5.80807	6.04875	5.12703	5.48296	-2.30033	2.37225
cgd6_5420	Uncharacterized protein	6.79497	6.77419	6.84706	6.87878	6.82375	5.96582	6.18564	7.27334	6.61067	6.50887	4.10532	4.66095	4.30321	2.09236	3.79046	-0.31488	-2.71841
cgd6_5430	Uncharacterized protein	12.1262	10.7772	11.8219	11.9444	11.6675	10.571	10.3593	10.5254	10.6863	10.5355	10.2861	9.7557	9.42794	11.1594	10.1573	-1.13194	-0.378216
cgd6_5440	Uncharacterized protein	12.1229	10.9464	11.9762	11.9621	11.7519	11.5391	11.6925	11.5129	11.5345	11.5698	9.96328	9.21626	8.96864	9.32715	9.36884	-0.182133	-2.20093
cgd6_5450	ABC transporter	9.60738	7.47478	8.51125	8.72675	8.58004	8.69244	7.50644	7.74601	7.61726	7.89054	6.00496	5.60776	5.18647	8.15752	6.23918	-0.689504	-1.65136
cgd6_5460	Uncharacterized Secreted Protein (FLGN gene family)	3.51354	3.85508	4.58212	4.00111	3.98796	0.490702	3.217	2.69317	2.85397	2.31371	4.81326	5.39155	5.17664	4.88922	5.06767	-1.67425	2.75396
cgd6_5500	Uncharacterized protein	0.739308	2.28973	0.227847	0.579434	0.95908	7.27252	7.29011	7.18432	6.7644	7.12784	7.58606	7.75763	7.99847	7.278	7.65504	6.16876	0.5272
cgd6_60	Uncharacterized protein	8.93248	7.67074	8.48745	8.64309	8.43344	8.51239	7.96488	9.0498	8.35729	8.47109	3.24926	5.70166	5.41279	6.46294	5.20666	0.037651	-3.26443
cgd6_610	ATP synthase subunit alpha	4.34988	6.11428	5.08647	4.87622	5.10671	3.63243	0.904677	2.65427	2.85397	2.51134	3.64447	3.96554	4.39046	4.83895	4.20986	-2.59537	1.69852
cgd6_620	Casein kinase II, alpha subunit	5.33315	6.27386	5.79028	5.85755	5.81371	4.28963	2.55714	2.76868	5.24632	3.71544	4.78826	4.92756	5.52033	4.49473	4.93272	-2.09827	1.21728
cgd6_650	Non-specific serine/threonine protein kinase	9.03272	7.88374	8.48638	8.42571	8.45714	8.47108	9.10337	9.22183	10.6357	9.358	6.18754	6.5663	6.87494	6.06777	6.42414	0.900858	-2.93386
cgd6_670	Aspartic acid and asparagine hydroxylation/Peptidase C11, clostripain domain contining protein	3.38671	2.28973	1.68917	0.579434	1.98626	5.89335	6.17319	6.24456	5.51323	5.95609	6.27769	7.06672	7.44401	4.28621	6.26866	3.96983	0.312573
cgd6_710	Uncharacterized Secreted Protein	0.739308	2.28973	0.227847	0.579434	0.95908	12.3957	12.389	12.3297	12.2406	12.3387	12.4514	12.2437	12.4907	11.7314	12.2293	11.3797	-0.109431
cgd6_740	Uncharacterized protein	0.739308	2.28973	0.227847	0.579434	0.95908	7.00267	6.18806	6.66907	6.54087	6.60017	6.24085	7.29336	7.45971	6.17765	6.79289	5.64109	0.192726
cgd6_760	Peptidase S54 rhomboid	6.9226	7.57023	6.47935	7.161	7.03329	7.62332	6.96447	7.42912	6.80582	7.20569	8.46815	8.96028	9.06478	7.8932	8.5966	0.172391	1.39092
cgd6_770	Uncharacterized protein	3.82848	2.28973	3.31592	4.03802	3.36804	12.5097	12.1446	11.8816	11.8096	12.0864	12.1817	11.6241	11.7163	11.6782	11.8001	8.71831	-0.286274
cgd6_800	Thrombospondin type-1 (TSP1) repeat/EGF-like domain containing protein	5.09432	5.07142	3.89099	5.49294	4.88742	8.31108	7.15913	7.21273	6.73745	7.3551	6.99933	7.45844	7.73665	7.63449	7.45723	2.46768	0.10213
cgd6_810	BRCT/SMAD/FHA containing proetin	3.55196	2.28973	2.55372	3.38962	2.94626	4.77577	5.18377	5.05407	5.19215	5.05144	1.59345	3.04774	3.11133	2.09236	2.46122	2.10518	-2.59022
cgd6_820	Uncharacterized Secreted Protein	0.739308	2.28973	1.94534	0.579434	1.38845	11.2458	10.5341	10.4756	8.99136	10.3117	9.32907	9.88403	9.97847	9.60789	9.69986	8.92327	-0.611856
cgd6_880	Gdb1p glycogen debranching enzyme	5.59536	4.46526	4.1317	6.11383	5.07654	8.76834	8.74305	8.36747	7.53803	8.35422	8.47556	8.21069	8.33151	7.35459	8.09309	3.27769	-0.261138
cgd6_900	Peptidase C78, ubiquitin fold modifier-specific peptidase 1/ 2	2.24198	3.79837	4.49994	2.79979	3.33502	6.07274	6.01833	6.7478	5.56658	6.10136	1.48106	3.32556	3.36789	2.09236	2.56672	2.76634	-3.53464
cgd6_920	26s protease regulatory subunit P45	7.22474	6.70017	7.7986	6.99569	7.1798	9.21641	8.71582	8.44743	7.40042	8.44502	7.99281	6.82346	6.61679	7.2569	7.17249	1.26522	-1.27253
cgd6_930	rRNA adenine N(6)-methyltransferase	5.90653	6.03476	5.87958	4.86165	5.67063	2.12409	3.76857	1.11556	4.47458	2.8707	2.72691	3.99438	4.11312	2.09236	3.23169	-2.79993	0.360994
cgd6_940	Pescadillo-like protein	8.34366	7.95263	7.6984	8.1088	8.02587	6.92441	6.21463	6.1984	2.85397	5.54785	4.68826	6.02894	6.14418	5.21878	5.52004	-2.47802	-0.027814
cgd6_950	CRAL-TRIO lipid biding/Sec14d domain containing protein	9.02855	8.87078	8.86729	9.05221	8.95471	10.1447	9.88326	9.79093	10.2236	10.0106	10.5861	10.2529	10.3394	9.60627	10.1962	1.05591	0.185562
cgd7_10	Uncharacterized protein	7.83922	5.63125	7.55558	7.69547	7.18038	2.7281	6.22091	4.47373	5.91302	4.83394	8.94454	8.76309	8.52704	9.43125	8.91648	-2.34644	4.08254
cgd7_100	RING-type Zinc finger domain containing protein	7.68953	6.76764	7.46646	7.87576	7.44985	4.50383	5.09328	1.11556	6.64198	4.33866	9.05488	8.45771	8.05172	9.58245	8.78669	-3.11118	4.44802
cgd7_1000	Eukariotic RRM plus AlkB domain containing protein	0.739308	2.28973	0.227847	0.579434	0.95908	5.58743	6.08575	6.46307	6.13835	6.06865	4.62513	5.99217	6.24848	3.7725	5.15957	5.10957	-0.909081
cgd7_1010	EF-hand calcium-binding domain-containing potein	5.81268	5.79851	6.07816	5.85566	5.88625	7.91399	7.74831	8.27516	7.70104	7.90963	7.48408	8.43817	8.60523	7.6917	8.05479	2.02337	0.145169
cgd7_1080	elf3f/JAB1/Mov34/MPN/PAD-1 ubiquitin protease	7.3393	6.88098	7.13306	6.56785	6.9803	5.44002	5.84789	5.44809	5.72636	5.61559	5.0749	5.0437	5.23609	6.0815	5.35905	-1.36471	-0.256538
cgd7_110	Sortilin	9.77689	8.61653	8.95273	8.92886	9.06875	7.52458	8.156	7.80471	6.80461	7.57248	5.63816	6.7674	6.79905	8.2275	6.85803	-1.49628	-0.714446
cgd7_1160	DEAD/DEAH box helicase domain containing protein	4.27325	3.76229	2.8802	3.87246	3.69705	7.39888	6.48109	6.74626	6.60545	6.80792	6.54184	6.46066	7.13284	5.85529	6.49766	3.11087	-0.310264
cgd7_1190	Ser/Thr protein kinase	6.57701	6.80641	6.98074	6.27019	6.65859	5.24364	5.7475	3.34681	4.35498	4.67323	7.14008	7.68291	7.78202	7.33737	7.48559	-1.98535	2.81236
cgd7_120	cAMP-dependent protein kinase regulatory subunit	8.32197	8.51496	8.52732	8.83843	8.55067	6.9649	7.4406	6.82339	6.837	7.01647	9.28878	9.38902	9.3812	9.62025	9.41981	-1.5342	2.40334
cgd7_1200	Cyclin	7.26698	6.53835	7.82846	7.40613	7.25998	7.92618	6.96265	6.86776	7.3576	7.27855	8.45683	8.93537	8.79182	8.77977	8.74095	0.0185652	1.4624
cgd7_1220	Uncharacterized protein	5.79317	5.03858	5.43638	5.92706	5.5488	3.90956	0.904677	1.11556	2.85397	2.19594	5.33794	5.21846	5.39839	6.2918	5.56165	-3.35286	3.36571
cgd7_1230	Uncharacterized protein	5.76225	6.18457	6.54461	6.04685	6.13457	3.6703	0.904677	2.70422	2.85397	2.53329	5.1386	4.58289	4.82408	5.26614	4.95293	-3.60128	2.41964
cgd7_1280	Uncharacterized protein	10.3476	9.51476	10.106	10.5673	10.1339	9.44605	9.69181	9.82139	11.0622	10.0054	8.32918	7.40362	7.21304	7.73523	7.67027	-0.128556	-2.33511
cgd7_1290	Uncharacterized protein	2.99785	2.28973	0.227847	2.10989	1.90633	7.94414	7.74697	8.02976	7.99966	7.93013	3.23167	3.42004	3.29535	4.37188	3.57973	6.0238	-4.3504
cgd7_1330	Serine/Threonine protein kinase	5.12826	5.34308	4.84597	4.14756	4.86621	7.62181	8.08572	7.37865	7.58958	7.66894	6.22281	7.06245	7.26854	4.80208	6.33897	2.80273	-1.32997
cgd7_1340	Uncharacterized protein	12.4054	10.8167	11.8872	11.7658	11.7188	11.4996	11.8299	11.3668	11.2225	11.4797	9.3827	9.27551	9.19941	7.97783	8.95886	-0.239071	-2.52086
cgd7_1350	Uncharacterized protein	5.50477	2.28973	4.32446	3.75657	3.96888	9.86777	10.0377	9.87863	9.79771	9.89545	7.34746	6.4571	6.58936	5.58587	6.49495	5.92657	-3.4005
cgd7_1360	Sec14d/CRAL-TRIO domain-containing protein	8.31441	8.79833	9.40853	8.62132	8.78565	7.95645	8.06649	7.75229	7.57096	7.83655	8.89586	9.48026	9.34208	8.87845	9.14916	-0.9491	1.31261
cgd7_1370	Uncharacterized protein	4.92803	2.28973	4.66517	4.76545	4.16209	4.71064	4.81603	4.64437	2.85397	4.25625	6.72677	7.45334	6.97569	7.40057	7.13909	0.0941598	2.88284
cgd7_1400	Signal peptide containing protein	7.96126	7.5319	7.17682	7.3205	7.49762	7.94353	8.44094	8.63822	7.26917	8.07297	6.33821	7.01457	7.07996	7.20352	6.90906	0.575343	-1.1639
cgd7_1410	AAA domain containing protein	6.36328	6.72082	6.99189	6.40313	6.61978	6.6475	4.73767	4.50394	6.23008	5.5298	7.69399	7.4069	7.32092	7.74227	7.54102	-1.08998	2.01122
cgd7_1440	TPR repeat containing protein	5.9163	5.89613	5.6723	6.69559	6.04508	8.1609	8.56861	8.75337	8.78062	8.56587	7.91063	8.64154	8.43988	7.84188	8.20848	2.52079	-0.357392
cgd7_1490	Tryptophanyl-tRNA synthetase	9.22404	9.12182	9.54576	9.2046	9.27406	8.07836	8.2697	8.59378	8.26509	8.30173	6.98854	6.76544	6.68448	6.27381	6.67807	-0.972324	-1.62366
cgd7_150	Uncharacterized protein	0.739308	2.28973	3.05334	0.579434	1.66545	5.97109	6.65328	7.16485	7.13649	6.73143	5.36222	5.43951	5.72718	4.94169	5.36765	5.06598	-1.36378
cgd7_1500	Histidine phosphatase superfamily clade-2	3.77024	2.28973	4.46952	4.33736	3.71671	7.13573	6.26892	5.94445	5.89729	6.3116	5.86775	6.57052	6.60838	5.67242	6.17977	2.59488	-0.13183
cgd7_1510	Uncharacterized protein	6.8169	6.90604	6.34211	6.40308	6.61703	6.10061	5.42714	5.08502	6.18735	5.70003	7.41083	7.54406	7.75741	6.72523	7.35938	-0.917004	1.65935
cgd7_1530	PIN+Ribonuclease Nob1 Zn-ribbon-like	9.282	8.27573	9.15403	9.18725	8.97475	7.18125	6.71192	7.44633	6.56712	6.97665	8.83669	8.19264	7.78995	9.82572	8.66125	-1.9981	1.68459
cgd7_1590	Uracil-DNA glycosylase-like	3.60524	2.28973	3.0927	0.579434	2.39178	7.77105	6.99806	7.8103	8.14348	7.68072	4.98182	5.32071	5.08118	6.82713	5.55271	5.28895	-2.12802
cgd7_1600	Ribosomal protein L10	8.22209	7.85033	8.41028	7.98822	8.11773	7.10342	6.07741	7.26911	6.50799	6.73948	6.96942	6.48874	6.14521	8.12103	6.9311	-1.37825	0.19162
cgd7_1630	SAM-dependent methyltransferase RsmB/NOP2-type	5.98522	5.36641	5.47254	5.42016	5.56108	5.05637	0.904677	2.64319	2.85397	2.86455	6.00273	5.54117	5.38994	3.61921	5.13826	-2.69653	2.27371
cgd7_1650	Signal peptide and 6 transmembrane domains-containing protein	8.10232	7.65121	8.09602	7.53966	7.8473	7.24976	7.26578	6.25361	7.57752	7.08667	9.20664	8.98394	9.02834	8.25236	8.86782	-0.76063	1.78115
cgd7_1670	Uncharacterized protein with Armadillo-like helical domain	10.0446	8.7019	9.08894	9.35955	9.29874	9.44011	9.44607	9.99444	9.64324	9.63096	10.248	10.9506	10.6674	11.2969	10.7907	0.332221	1.15973
cgd7_1680	Rab7 GTPase	6.42902	4.28843	5.17024	6.34724	5.55873	10.6226	10.0853	10.024	9.36489	10.0242	9.19064	9.70657	9.50941	9.42972	9.45908	4.46548	-0.565123
cgd7_1690	Rad51/DMC1/RadA DNA repair Protein	4.27499	2.28973	5.16547	5.70224	4.35811	12.6825	12.3067	12.4393	12.2254	12.4135	11.0914	11.5741	11.3862	11.7512	11.4507	8.05538	-0.962772
cgd7_1710	Threonyl-tRNA synthetase	9.885	8.19031	8.81163	8.97925	8.96655	11.1876	10.7069	10.6343	10.7186	10.8119	10.0274	10.1317	10.0096	10.0361	10.0512	1.8453	-0.760637
cgd7_1730	CpCCp1/Cpa135	0.739308	2.28973	1.69302	2.75511	1.86929	13.6103	13.3134	13.287	13.0156	13.3066	12.904	13.4542	13.4165	13.0326	13.2018	11.4373	-0.104776
cgd7_1760	Haloacid dehalogenase-like hydrolase/Phospholipid-transporting ATPase	6.23904	6.65381	7.48594	7.5411	6.97997	9.45874	9.30618	9.47112	9.56354	9.44989	7.89281	8.67683	8.49899	8.73829	8.45173	2.46992	-0.998164
cgd7_1800	Chitin-binding type-2 domain containing protein	0.739308	2.28973	2.88275	2.04621	1.9895	11.0277	10.5591	10.4868	9.98555	10.5148	11.6501	11.8683	11.7931	11.3941	11.6764	8.52527	1.16162
cgd7_1810	Chitobiosyldiphosphodolichol beta-mannosyltransferase ALG1-like	5.57372	5.88458	5.93783	6.28783	5.92099	8.70839	8.00779	7.42984	8.17304	8.07977	9.10802	8.92776	9.03333	8.53512	8.90106	2.15878	0.821291
cgd7_1830	UTP--glucose-1-phosphate uridylyltransferase	7.47329	6.94526	8.27939	8.50342	7.80034	10.0461	9.70474	9.57398	10.2237	9.88714	9.51651	9.36239	9.1034	9.55367	9.384	2.0868	-0.503141
cgd7_1840	Serine/threonine-protein kinase	6.40556	5.36396	6.52011	6.29432	6.14599	9.17145	8.64101	8.57329	8.42527	8.70276	9.13313	8.86828	8.74569	8.94478	8.92297	2.55677	0.220213
cgd7_1850	Structural maintenance of chromosomes protein	7.21929	6.88041	8.10789	7.51678	7.43109	8.99143	8.55288	9.22573	8.36382	8.78347	9.05808	8.93879	8.59066	9.43945	9.00674	1.35237	0.223279
cgd7_1860	emp24/gp25L/p24 family/GOLD domain-containing protein	4.83501	5.1928	4.57126	3.99075	4.64745	5.42832	4.72419	4.55458	2.85397	4.39026	1.67618	1.95882	1.13938	4.18966	2.24101	-0.257192	-2.14925
cgd7_1890	KH1 domain containing protein	10.6795	9.43517	10.4729	10.7363	10.3309	10.227	10.1105	10.1086	10.1118	10.1394	8.56256	7.82566	7.55034	9.5561	8.37366	-0.191495	-1.76578
cgd7_1930	Creatinase/Aminopeptidase P/Spt16/cdc68p/PH-like domain-containing protein	7.46843	7.5619	8.14222	8.13134	7.82597	8.48115	8.26486	8.56927	8.25891	8.39355	7.08259	7.24877	7.31545	8.06231	7.42728	0.567576	-0.966269
cgd7_1940	Uncharacterized Protein	8.5576	6.85132	7.0028	7.30263	7.42859	5.47501	6.19563	4.22579	5.11154	5.25199	7.42908	6.0953	6.40119	7.31102	6.80915	-2.17659	1.55715
cgd7_1960	WD40/YVTN repeat-like+signal peptide-containing protein	8.70789	8.39746	8.49636	8.6291	8.5577	6.1603	6.1981	5.8081	7.02776	6.29857	9.508	9.14475	8.83605	9.4446	9.23335	-2.25914	2.93478
cgd7_20	Ankyrin repeat-containing protein	4.72035	5.08764	3.90846	2.56214	4.06965	4.75073	3.71758	3.12114	4.84937	4.10971	6.21674	6.4511	6.37107	5.4199	6.1147	0.0400593	2.005
cgd7_200	Uncharacterized protein	5.56033	6.06215	4.3788	6.57486	5.64404	2.1442	4.15964	4.00584	2.85397	3.29091	5.29626	5.34993	5.38846	5.88079	5.47886	-2.35313	2.18795
cgd7_2000	Bub1p related protein kinase	6.70911	6.25363	6.65716	5.9935	6.40335	5.87718	6.76968	7.30764	6.82245	6.69424	6.35287	4.73369	4.46536	2.09236	4.41107	0.290889	-2.28317
cgd7_2010	Uncharacterized protein with Armadillo-like helical domain	6.18778	6.83839	7.29877	6.94508	6.81751	9.49482	8.61115	8.61258	9.52864	9.0618	8.45714	8.95046	8.92663	8.55038	8.72115	2.24429	-0.340644
cgd7_2070	Uncharacterized Protein	6.01266	5.85452	6.44688	6.44477	6.18971	6.15065	7.67058	6.19957	2.85397	5.71869	4.05829	2.59229	3.15614	2.09236	2.97477	-0.471013	-2.74392
cgd7_2090	RuvB-like helicase	9.34767	7.01575	8.41154	8.23106	8.2515	7.27898	7.00089	6.14878	5.15586	6.39613	4.85523	5.67006	5.52471	6.83499	5.72125	-1.85538	-0.67488
cgd7_210	Peptidylprolyl isomerase	10.0865	9.79507	9.89815	10.0357	9.95384	7.98428	8.51236	7.84213	8.03891	8.09442	8.8603	8.04049	8.11694	8.5143	8.38301	-1.85942	0.288586
cgd7_2100	WD40-repeat-containing protein	5.58959	7.1489	6.09529	5.87265	6.17661	5.94142	6.46217	6.72731	6.58756	6.42961	4.08096	3.98746	4.65342	6.01652	4.68459	0.253005	-1.74502
cgd7_2110	60S ribosomal proteins L8/L2	11.6602	10.4546	11.4207	11.7122	11.3119	9.24593	9.22851	9.74329	10.643	9.71517	9.50558	9.01296	8.70491	11.2085	9.60798	-1.59674	-0.107198
cgd7_2140	Flap endonuclease 1	3.504	5.42354	3.64085	4.23123	4.1999	5.11834	4.34303	5.00171	5.99212	5.1138	3.12894	3.39956	2.6611	2.09236	2.82049	0.913898	-2.29331
cgd7_2240	Uncharacterized protein	7.51148	7.71828	7.91452	7.39806	7.63558	6.38114	4.32119	6.27998	2.85397	4.95907	7.48345	8.17647	8.20532	7.33149	7.79918	-2.67651	2.84011
cgd7_2270	Uncharacterized protein	5.62816	6.41597	5.9859	6.22264	6.06317	4.45831	4.86639	6.3028	4.4698	5.02433	7.67876	7.68596	7.73019	7.87762	7.74313	-1.03884	2.7188
cgd7_2310	ORC/CDC6 like AAA ATpase	3.48123	3.83009	1.76135	0.579434	2.41303	7.93113	7.00521	7.47657	5.96845	7.09534	6.83349	7.27971	7.44344	6.13265	6.92232	4.68231	-0.173017
cgd7_2340	Uncharacterized Protein	4.46167	3.7512	4.56079	4.63717	4.35271	4.4228	5.49436	5.04268	5.03019	4.99751	0.228471	2.84783	3.07122	2.09236	2.05997	0.6448	-2.93753
cgd7_2350	Uncharacterized protein	4.65614	2.28973	5.25932	2.75541	3.74015	5.5554	5.14948	6.4567	5.87565	5.75931	3.6529	3.45906	4.12523	2.09236	3.33239	2.01916	-2.42692
cgd7_2360	CDC50/LEM3 family	4.15004	4.5762	5.6005	4.77386	4.77515	6.91322	6.98664	7.02074	7.20864	7.03231	7.44991	7.35241	7.50857	6.31454	7.15636	2.25716	0.124048
cgd7_2370	EB1 like microtubule binding protein	4.86636	2.28973	0.227847	3.58767	2.7429	5.13901	6.77587	6.12388	6.54125	6.145	4.37205	5.02934	5.18698	4.62684	4.8038	3.4021	-1.3412
cgd7_2410	Uncharacterized Protein	3.55718	3.88904	4.88228	4.49509	4.2059	2.106	2.51573	1.11556	2.85397	2.14782	5.87458	5.42943	5.74128	5.29676	5.58551	-2.05808	3.4377
cgd7_2430	Translation initiation factor eIF-5 Tif5p/ZnR+W2 domain-containing protein	10.3259	9.45782	10.2396	10.2027	10.0565	8.57549	8.61154	8.618	8.84986	8.66372	9.37876	8.95761	8.80595	9.57775	9.18002	-1.39278	0.516295
cgd7_2470	14-3-3 domain containing protein	0.739308	2.28973	2.22461	0.579434	1.45827	10.5745	10.0704	9.83708	9.59283	10.0187	4.56356	-2.43117	-1.77884	2.09236	0.611479	8.56043	-9.40723
cgd7_2480	Uncharacterized protein	5.66793	5.47317	5.27683	5.22628	5.41105	6.66528	6.09297	4.9882	4.74308	5.62238	1.95717	0.786576	2.0732	2.09236	1.72733	0.211328	-3.89506
cgd7_2490	Cyclin	3.08273	2.28973	5.29704	4.50869	3.79455	7.23646	8.25248	7.93775	7.1407	7.64185	4.7424	3.52476	2.0421	3.71307	3.50558	3.8473	-4.13626
cgd7_2530	Signal peptide containing protein	5.96849	7.52787	7.57254	7.24669	7.0789	4.9726	5.49104	5.19877	4.31635	4.99469	4.77597	5.84534	5.65355	6.96675	5.8104	-2.08421	0.815712
cgd7_2580	Polysaccharide pyruvyl transferase	2.31132	2.28973	0.227847	2.88351	1.9281	6.11867	5.95608	5.0301	5.1716	5.56911	6.52786	6.95236	7.14871	6.74293	6.84296	3.64101	1.27385
cgd7_2590	Polysaccharide pyruvyl transferase	4.1327	2.28973	2.49083	5.03068	3.48598	9.7107	9.57635	10.0276	9.51007	9.70618	9.88611	10.1327	10.1348	9.41262	9.89154	6.2202	0.185359
cgd7_270	AD/NAD(P)-binding domain containing protein	6.50241	6.38522	6.20831	6.5583	6.41356	9.85514	8.94617	8.97884	9.49337	9.31838	8.65568	9.49001	9.25278	8.744	9.03562	2.90482	-0.282764
cgd7_2700	Structural maintenance of chromosomes protein 3	6.54204	4.4786	6.96949	6.55148	6.1354	10.1871	9.68195	9.36277	9.37872	9.65263	9.99046	9.91044	9.86255	9.79373	9.88929	3.51723	0.236657
cgd7_2740	WD40 repeat-containing protein	3.66122	3.9709	4.05013	4.7895	4.11794	7.09765	7.08422	6.12877	5.29459	6.40131	7.33182	7.7019	7.69945	7.74013	7.61832	2.28337	1.21702
cgd7_2750	Uncharacterized protein	2.23814	2.28973	0.227847	0.579434	1.33379	4.78964	5.55907	5.54024	5.92028	5.45231	4.587	5.3249	5.32576	5.16956	5.10181	4.11852	-0.350503
cgd7_2760	Separin	4.01565	3.74859	3.50306	3.56809	3.70885	7.37759	7.62502	7.09285	8.02778	7.53081	7.17975	7.34024	7.40161	7.2782	7.29995	3.82197	-0.230862
cgd7_2770	BRCT domain-containing protein	4.47389	5.58987	5.09158	5.4416	5.14923	7.18515	7.59289	8.07793	6.6016	7.36439	7.18203	8.37588	8.39329	6.0307	7.49548	2.21516	0.13108
cgd7_2780	Uncharacterized protein	2.94973	4.98506	4.00262	5.56937	4.3767	4.47695	5.18856	3.82652	4.35573	4.46194	6.60551	6.33704	6.39489	5.68761	6.25626	0.085244	1.79432
cgd7_2790	NOT2 / NOT3 / NOT5 domain containing protein	5.27134	5.47572	4.32246	4.83303	4.97564	4.92291	3.74256	4.60823	4.45428	4.432	5.68915	6.07231	6.35648	5.58394	5.92547	-0.543642	1.49347
cgd7_280	Serine/Threonine protein kinase	6.77229	6.70109	6.11986	6.01343	6.40167	10.0871	9.75906	9.95159	10.0386	9.95908	9.49792	9.59344	9.38285	9.61322	9.52186	3.55741	-0.437221
cgd7_2820	Uncharacterized protein	2.22939	2.28973	5.51166	5.56552	3.89907	7.53962	6.93809	6.78204	7.12212	7.09547	4.06998	4.67212	4.52122	3.59955	4.21572	3.1964	-2.87975
cgd7_2870	Uncharacterized protein	4.48241	3.76552	5.18503	6.91022	5.08579	8.41949	8.60758	8.31669	7.55573	8.22487	6.80488	7.28436	7.1472	6.03931	6.81894	3.13908	-1.40593
cgd7_290	Rad21/Rec8-like protein	5.98899	6.2819	6.49236	6.02299	6.19656	7.61325	7.83261	7.37347	7.2853	7.52616	6.89944	6.55855	6.63142	5.92082	6.50256	1.32959	-1.0236
cgd7_2960	Uncharacterized protein	6.41854	5.81755	6.73465	6.36916	6.33498	9.07712	8.48054	8.73997	6.62836	8.2315	5.42052	4.60033	4.08849	4.4886	4.64949	1.89652	-3.58201
cgd7_2980	Uncharacterized Protein	5.24197	6.52568	5.41482	5.50971	5.67305	2.08311	4.36852	3.44214	2.85397	3.18693	4.18994	3.82315	4.2412	4.41798	4.16807	-2.48611	0.981133
cgd7_2990	Inositol polyphosphate kinase	0.739308	2.28973	2.01063	0.579434	1.40478	5.75723	5.10792	4.19809	2.85397	4.4793	3.92244	3.78274	4.09976	2.09236	3.47432	3.07453	-1.00498
cgd7_30	Uncharacterized protein	7.19657	6.498	7.31951	7.89037	7.22611	6.43174	6.51305	6.30223	6.14265	6.34741	7.93396	7.86579	7.7024	7.20594	7.67702	-0.8787	1.32961
cgd7_300	CpCCP2 extracellular protein with a signal peptide, ricin, discoidin, NEC, LCCL, 2 levanase and an apicomplexan-specific cysteine-rich repeat (ApicA repeat)	0.739308	2.28973	0.227847	0.579434	0.95908	13.9471	13.7043	13.5637	13.3815	13.6492	13.4431	14.1455	14.0772	13.6009	13.8167	12.6901	0.167503
cgd7_3010	Uncharacterized protein	11.4326	10.091	10.6718	11.0152	10.8026	9.02933	8.6169	9.24758	9.39786	9.07292	8.81414	8.21032	8.01601	9.24469	8.57129	-1.72972	-0.501624
cgd7_3020	Rhomboid-like protein	7.61517	7.87099	7.73037	7.58884	7.70134	8.58367	8.90489	9.00081	9.23445	8.93096	7.39715	6.83291	6.96419	7.03021	7.05612	1.22961	-1.87484
cgd7_3050	Serine/Threonine protein kinase	5.27597	5.3688	4.76331	5.32682	5.18373	6.1947	4.52671	5.28388	4.37452	5.09495	4.03347	2.998	3.57499	3.62098	3.55686	-0.0887718	-1.53809
cgd7_3070	Uncharacterized protein	8.94056	8.74627	8.85371	9.12037	8.91523	8.65047	8.28598	8.71898	8.11462	8.44251	6.67828	6.38886	6.33246	7.83978	6.80984	-0.472714	-1.63267
cgd7_310	GLE1-like protein	3.88107	2.28973	3.65733	2.14143	2.99239	10.9647	10.6361	10.0859	10.6112	10.5745	10.3536	10.7649	10.7664	10.4045	10.5724	7.58208	-0.00212267
cgd7_3120	Thiamine pyrophosphate enzyme	5.69203	5.67172	6.64085	4.73516	5.68494	13.6571	13.6817	13.4903	13.3	13.5323	12.1446	12.5106	12.6056	12.0001	12.3152	7.84733	-1.21702
cgd7_3130	ER vesicle protein Erv41p transporter	5.00212	3.89135	4.32892	2.91164	4.03351	4.44311	5.19282	4.85609	2.85397	4.3365	6.2851	6.15955	6.3021	6.03866	6.19635	0.302987	1.85985
cgd7_3160	Uncharacterized protein	5.81178	6.23226	6.0364	5.55887	5.90983	4.24842	4.86357	3.48296	2.85397	3.86223	4.23959	4.33125	4.91864	5.31165	4.70028	-2.0476	0.838052
cgd7_3190	Zinc finger/CCCH-type domain containing protein	8.52253	7.78599	8.87869	8.3598	8.38675	6.43501	6.99244	6.40097	6.44755	6.56899	9.75383	9.96816	9.7551	9.95827	9.85884	-1.81776	3.28984
cgd7_3210	Uncharacterized protein	10.0282	9.01426	9.83294	10.3351	9.80263	6.70432	7.48941	7.1402	8.53665	7.46765	11.0048	10.632	10.4516	11.4423	10.8827	-2.33499	3.41501
cgd7_3230	SLBP family of RNA binding proteins	6.93324	6.78363	6.25308	5.84122	6.45279	6.54967	6.62611	5.62711	4.74175	5.88616	4.40392	4.44042	3.8902	5.28954	4.50602	-0.566631	-1.38014
cgd7_3270	Importin/karyopherin (Arm repeats)	10.8783	10.4842	10.5985	10.674	10.6587	7.75706	7.86213	8.19503	7.91356	7.93194	9.43695	9.35771	9.2544	9.65853	9.4269	-2.72679	1.49495
cgd7_3280	ER membrane protein complex subunit 8/9	4.67587	5.32565	4.92961	4.81624	4.93684	2.71126	0.904677	1.11556	2.85397	1.89637	4.35536	2.95012	3.17326	5.66919	4.03699	-3.04048	2.14062
cgd7_3290	Cleft lip and palate transmembrane protein 1 (CLPTM1)	7.17515	7.6885	6.53279	6.49617	6.97315	6.72393	7.05678	7.54741	6.67669	7.00121	5.34028	5.626	5.86723	4.83311	5.41666	0.0280533	-1.58455
cgd7_3320	SMAD/FHA/RING/FYVE/PHD domain containing protein	6.57536	6.41064	6.82586	4.68896	6.12521	2.72483	3.13384	5.64829	2.85397	3.59023	7.71658	7.68123	7.5174	6.22954	7.28619	-2.53498	3.69596
cgd7_3330	ELMO/CED-12 family protein	5.71273	5.48553	5.20006	5.23961	5.40948	4.447	4.85508	4.61827	5.20314	4.78087	6.27302	6.65586	6.801	6.22347	6.48834	-0.628611	1.70746
cgd7_3340	Uncharacterized protein	4.3835	2.28973	4.25676	4.60683	3.88421	0.490702	0.904677	4.25587	2.85397	2.12631	4.915	5.51555	5.6275	5.76092	5.45474	-1.7579	3.32844
cgd7_3390	Patatin-like phospholipase	9.09001	7.9452	8.88055	8.7387	8.66361	6.79683	5.84172	6.36603	6.82556	6.45754	9.09444	8.9962	8.90124	8.85264	8.96113	-2.20608	2.5036
cgd7_340	GRASP55/65 PDZ-like domain containing protein	6.98802	5.88093	5.52806	6.85963	6.31416	8.19711	7.62455	8.04951	8.10058	7.99294	8.00458	7.70904	7.45441	7.77416	7.73555	1.67878	-0.25739
cgd7_3490	Ribosomal protein L1/ribosomal biogenesis protein	6.91169	7.38703	7.5115	6.98298	7.1983	5.09891	5.78551	5.55613	4.68789	5.28211	5.78563	5.77366	5.56529	7.09441	6.05475	-1.91619	0.772637
cgd7_350	Uncharacterized protein	6.14737	3.91561	5.23094	5.38142	5.16883	4.02738	0.904677	4.88946	2.85397	3.16887	6.33698	5.40254	5.26694	5.86515	5.7179	-1.99996	2.54903
cgd7_3510	Helicase superfamily 1/2, ATP-binding domain, DinG/Rad3-type containing protein	5.25815	5.35238	4.3513	4.97572	4.98439	6.06764	6.68538	6.50699	7.13568	6.59892	4.58773	4.88745	5.14111	2.09236	4.17716	1.61454	-2.42176
cgd7_3540	Uncharacterized protein	7.04335	5.40408	7.07419	8.0208	6.8856	6.928	7.91512	7.83994	6.26097	7.23601	9.95775	8.65644	8.55003	9.76826	9.23312	0.350404	1.99711
cgd7_3580	Galactose oxidase	6.96763	6.10001	7.0571	6.65506	6.69495	3.58976	3.6384	2.64422	4.37378	3.56154	5.36015	5.65861	5.69789	5.18565	5.47557	-3.13341	1.91403
cgd7_3590	Mpp10 family of U3 processosome protein	5.3035	6.61178	5.87307	5.78115	5.89237	4.14498	3.18168	4.23634	4.39332	3.98908	4.06149	4.04164	4.21299	4.85133	4.29186	-1.9033	0.302784
cgd7_3680	TPR repeat containing protein	4.51864	3.79069	3.80104	6.17014	4.57013	4.78404	6.22319	7.23645	6.20202	6.11142	4.07744	1.39244	0.494832	4.32646	2.57279	1.5413	-3.53863
cgd7_370	PhoPQ-activated pathogenicity-related protein	8.75161	8.53815	8.47825	8.5679	8.58398	9.66756	9.87683	9.82622	9.33706	9.67692	10.3884	11.2299	11.1223	10.7349	10.8689	1.09294	1.19196
cgd7_3720	DNA-directed RNA polymerase subunit beta	7.95282	6.22518	7.38737	8.37757	7.48574	4.26896	6.91199	6.02092	6.17125	5.84328	6.03326	6.79639	6.77227	7.97226	6.89354	-1.64246	1.05026
cgd7_3760	Protein kinase domain containing protein	2.58885	2.28973	0.227847	0.579434	1.42147	8.2685	8.15443	8.08999	7.7572	8.06753	8.4991	8.30864	8.46325	7.12908	8.10002	6.64607	0.0324854
cgd7_3780	Cyclin	9.65033	9.14459	9.62699	9.5533	9.4938	8.55046	8.07266	8.28451	8.13012	8.25944	9.35806	9.32348	9.2866	8.8163	9.19611	-1.23436	0.93667
cgd7_3790	Myosin motor domain containing protein	13.0554	11.6684	12.5524	12.6144	12.4727	9.66181	9.14437	9.75453	9.76199	9.58067	13.6064	13.5341	13.2619	13.8061	13.5521	-2.89199	3.97143
cgd7_380	Uncharacterized protein	4.73991	5.38588	2.95525	5.34547	4.60663	8.43709	7.63393	7.70963	6.24234	7.50575	5.48832	6.05946	6.0178	4.36173	5.48183	2.89912	-2.02392
cgd7_3800	Uncharacterized Secreted Protein (CpLSP gene family)	8.0344	7.76952	7.6438	7.62945	7.76929	6.20349	5.94001	5.46905	7.06416	6.16917	5.63652	5.60588	5.94383	2.09236	4.81965	-1.60012	-1.34953
cgd7_3810	Uncharacterized protein	6.70107	6.20688	7.07072	7.233	6.80292	6.84247	7.34222	6.73687	6.15364	6.7688	6.27527	3.80252	3.47988	6.02564	4.89583	-0.0341154	-1.87297
cgd7_3820	Uncharacterized protein	6.05543	6.51988	6.45827	5.89276	6.23159	5.3029	3.93918	4.88081	5.87742	5.00008	1.79253	0.621784	2.07976	2.09236	1.64661	-1.23151	-3.35347
cgd7_3830	Uncharacterized protein	6.42294	5.37959	7.18306	6.15147	6.28426	5.18151	4.92363	5.13542	5.58835	5.20723	7.26762	7.49283	7.59765	7.30655	7.41616	-1.07703	2.20893
cgd7_3850	Uncharacterized protein	4.64675	5.02051	5.65347	5.43522	5.18899	3.75342	0.904677	1.11556	2.85397	2.15691	6.582	6.02552	6.32617	6.48269	6.3541	-3.03208	4.19719
cgd7_3980	PX/WD40 domain containing protein	7.27324	6.29525	7.53164	7.37582	7.11899	7.72231	6.85842	6.72061	6.47859	6.94498	5.34825	5.96732	5.69538	5.93406	5.73625	-0.174007	-1.20873
cgd7_40	Protein kinase/EF-hand domain containing protein	7.67567	6.80677	7.60156	7.49143	7.39386	9.10009	8.86173	8.8787	9.06801	8.97713	9.00742	8.7805	8.5938	8.45435	8.70902	1.58328	-0.268115
cgd7_400	Uncharacterized protein	5.193	5.52524	4.53564	4.33674	4.89766	14.3345	14.0603	13.9941	13.3513	13.935	12.2972	12.1113	12.2807	11.7008	12.0975	9.03739	-1.83756
cgd7_4010	Regulator of chromosome condensation 1/beta-lactamase-inhibitor protein II	5.24008	6.54889	5.80815	5.8572	5.86358	4.62864	3.12933	4.9092	5.06873	4.43397	6.08838	6.19193	6.46209	5.88488	6.15682	-1.4296	1.72285
cgd7_4020	Cryptopsoridial mucin	14.4019	12.9793	13.8992	14.1093	13.8474	12.0866	11.5661	11.6773	12.1394	11.8674	14.7201	14.7074	14.3353	15.5085	14.8178	-1.98006	2.95047
cgd7_4030	Uncharacterized protein	8.25251	7.98726	7.63236	8.54301	8.10378	5.3853	6.51054	6.25991	6.24038	6.09903	10.4179	10.4226	9.99986	10.993	10.4583	-2.00475	4.3593
cgd7_4100	SMAD/FHA/RING/FYVE/PHD domain containing protein	9.21638	8.40249	8.79699	9.1745	8.89759	7.40879	8.06255	8.68218	8.02959	8.04578	10.0742	10.0493	9.73532	10.4143	10.0683	-0.851815	2.0225
cgd7_4110	WD40/YVTN repeat-like-doman containing protein	9.24597	8.41494	9.45347	8.86401	8.9946	7.36818	7.93382	8.14566	8.28656	7.93355	8.12268	7.72545	7.44186	8.48759	7.9444	-1.06104	0.0108423
cgd7_4160	Glycosyltransferase 2-like	8.20881	5.37173	7.46751	7.43476	7.1207	6.64504	7.36293	8.17486	8.04746	7.55757	6.35718	3.77561	3.82052	7.36992	5.33081	0.436872	-2.22677
cgd7_4220	TCP-1/cpn60 chaperonin	9.79537	7.58222	8.68615	9.39258	8.86408	7.01808	7.39514	5.46195	7.6523	6.88187	7.84185	7.41867	7.1055	9.4269	7.94823	-1.98221	1.06636
cgd7_4270	2,3-bisphosphoglycerate-dependent phosphoglycerate mutase [gpmA].	8.45378	7.39204	8.29626	8.08431	8.0566	10.2591	10.1786	10.2772	10.91	10.4062	10.8565	9.89315	9.51985	10.4955	10.1912	2.34962	-0.214977
cgd7_4280	Uncharacterized Protein	13.3567	11.9309	12.7563	13.2442	12.822	12.4064	12.5628	12.6047	13.1133	12.6718	11.0339	10.4333	10.1319	10.4396	10.5097	-0.150217	-2.16214
cgd7_4290	Major facilitator superfamily domain containing protein	8.01702	6.31867	7.43173	7.19234	7.23994	3.26515	5.81558	5.7174	5.97302	5.19279	8.37443	8.05584	8.07705	8.02537	8.13317	-2.04715	2.94038
cgd7_4300	Zinc finger C2H2 type domain containing protein	3.86642	6.89612	5.90721	3.70401	5.09344	2.80045	0.904677	4.79702	2.85397	2.83903	6.69766	6.60445	6.61431	4.39689	6.07833	-2.25442	3.2393
cgd7_4310	Cysteine-rich secretory protein, allergen V5/Tpx-1-related	7.2099	3.75695	6.37934	6.76446	6.02766	11.8205	11.5273	11.4919	11.5275	11.5918	8.58649	8.09144	7.95892	8.96394	8.4002	5.56413	-3.19159
cgd7_4330	Glycoprotein, putative	8.95094	7.24905	7.76671	8.42833	8.09876	5.38299	6.85784	5.13785	4.38419	5.44072	9.62624	9.62117	9.50441	10.0164	9.69207	-2.65804	4.25135
cgd7_4340	Uncharacterized Secreted Protein	4.63053	6.62237	6.28689	6.09936	5.90979	6.97434	5.85678	6.77008	6.75835	6.58989	2.05252	2.27096	2.29481	2.09236	2.17766	0.680101	-4.41222
cgd7_4350	Myosin motor domain containing protein	7.02782	6.02908	7.17809	6.36761	6.65065	3.52238	4.2169	3.30951	4.3244	3.8433	6.68971	7.88759	7.81934	8.6991	7.77394	-2.80735	3.93064
cgd7_4440	Glycosyltransferase 2-like	10.2357	8.31019	9.86113	9.84787	9.56372	10.4209	9.87731	9.98603	10.3058	10.1475	11.7692	11.4966	11.143	12.247	11.664	0.583791	1.51646
cgd7_4450	Elongation factor EF1-gamma (Glutathione S-transferase family)	10.238	9.114	10.1827	10.3237	9.96457	10.7577	10.637	10.8453	10.9278	10.7919	12.3351	11.9857	11.77	12.6895	12.1951	0.827373	1.40314
cgd7_4460	60S ribosomal protein L6	10.9303	10.1071	10.8841	11.1866	10.7771	8.75645	8.88862	9.15995	10.5099	9.32874	9.74064	8.88241	8.56868	11.0321	9.55595	-1.44833	0.227214
cgd7_4470	Tyrosine-protein phosphatase CDC14	7.82178	7.30744	7.06055	7.69998	7.47244	4.39411	5.84917	2.69449	5.64195	4.64493	9.08786	8.97907	8.92919	8.79644	8.94814	-2.82751	4.30321
cgd7_4490	Uncharacterized Protein	7.26858	6.21061	6.88696	6.12143	6.62189	6.22222	6.30269	6.00584	6.60028	6.28276	-1.25006	3.62148	3.99733	4.28742	2.66404	-0.339133	-3.61872
cgd7_450	Phosphatidate cytidylyltransferase	3.8783	5.72587	5.74712	4.45116	4.95061	7.11824	7.33957	7.51787	6.00548	6.99529	5.78443	6.71865	6.99074	4.89254	6.09659	2.04468	-0.898698
cgd7_4500	Uncharacterized Secreted Protein	8.15928	7.65084	8.77389	8.34702	8.23276	8.75167	8.52359	8.36722	8.91668	8.63979	6.29439	4.97385	5.31875	3.60065	5.04691	0.407032	-3.59288
cgd7_4510	ABC transporter	9.71941	8.5564	9.08097	9.10706	9.11596	7.6317	7.9248	7.18664	7.64054	7.59592	8.31777	8.08984	8.10526	8.40881	8.23042	-1.52004	0.634501
cgd7_4520	ABC transporter integral membrane type-1 fused domain containing protein	9.76059	8.65889	9.16731	9.54295	9.28243	9.9107	9.60543	9.52855	10.1226	9.79181	11.3101	11.1279	10.8784	11.0749	11.0978	0.509375	1.30603
cgd7_4530	Uncharacterized Protein	6.37948	6.02268	5.7621	5.99922	6.04087	9.47989	9.11489	9.10227	8.10244	8.94987	7.69566	8.7359	8.74988	7.90256	8.271	2.909	-0.678873
cgd7_4560	Sushi/SCR/CCP/SbsA/lg-like domain containing protein	5.1847	2.28973	1.67714	2.7357	2.97182	7.96832	7.71422	8.38818	6.37698	7.61193	6.59601	6.66919	6.57971	5.38832	6.30831	4.64011	-1.30362
cgd7_4620	Replication protein A	8.85945	7.22347	7.81112	8.76186	8.16397	10.7612	10.6298	10.7359	11.2247	10.8379	10.395	10.8168	10.5812	10.9234	10.6791	2.67391	-0.158774
cgd7_4680	Uncharacterized protein	8.80384	8.24402	8.76877	8.55125	8.59197	8.37744	8.59696	8.80881	9.22231	8.75138	7.53179	6.42229	6.30656	6.99014	6.8127	0.159411	-1.93868
cgd7_4700	Zinc finger, RING/FYVE/PHD-type domain containg protein	0.739308	4.34235	0.227847	4.33319	2.41067	5.79125	5.4475	5.19842	5.72554	5.54068	3.30158	-2.43117	2.07525	2.09236	1.25951	3.13	-4.28117
cgd7_4710	START domain containing protein	0.739308	2.28973	2.64209	3.48407	2.2888	7.87692	7.98854	7.99917	8.10955	7.99355	7.41296	6.40786	6.46329	6.62043	6.72613	5.70475	-1.26741
cgd7_4720	Uncharacterized protein	8.26296	8.67773	8.20944	8.14124	8.32284	5.43794	6.45718	5.77853	6.9474	6.15526	8.56976	8.58292	8.43234	9.02977	8.6537	-2.16758	2.49843
cgd7_4730	UBA/TS-N/XPC-binding/Ubiquitin-associated domain-containing/Rad23-like protein	6.89122	6.86425	6.92841	7.98666	7.16763	8.79148	8.61168	8.58772	8.8419	8.70819	8.12667	8.01032	7.77259	9.4008	8.32759	1.54056	-0.380601
cgd7_4760	Ribosomal protein S4	12.0411	10.9658	11.7637	11.8728	11.6609	9.43838	9.99925	10.2438	10.3027	9.99602	10.378	9.45311	9.22638	11.7396	10.1993	-1.66485	0.203249
cgd7_4780	Glutathione S-transferase,	0.739308	2.28973	0.227847	0.579434	0.95908	0.490702	4.17698	4.38873	5.25813	3.57863	6.16769	5.46545	5.51529	5.36445	5.62822	2.61955	2.04959
cgd7_4790	PPM-type phosphatase domain containing protein	0.739308	3.8057	3.2958	3.64597	2.87169	8.54445	8.70652	7.60004	8.37091	8.30548	10.5844	10.2911	10.1503	10.2097	10.3089	5.43379	2.00339
cgd7_480	L-lactate/malate dehydrogenase	13.1641	11.3869	12.4223	12.9104	12.471	10.4814	10.7166	11.1312	11.6721	11.0003	12.274	11.8966	11.5812	12.9708	12.1807	-1.47062	1.18033
cgd7_4800	Amino acid transporter	2.26801	2.28973	0.227847	0.579434	1.34125	10.0103	9.50093	9.67653	8.33898	9.38168	10.325	10.3723	10.3557	9.38269	10.1089	8.04043	0.727232
cgd7_4810	Fibronectin II collagen-binding/PA14 domain containing protein	0.739308	2.28973	0.227847	0.579434	0.95908	13.9185	13.735	13.8831	13.9102	13.8617	13.7684	13.9407	13.7346	13.978	13.8554	12.9026	-0.0062734
cgd7_4820	Uncharacterized Protein	3.55344	5.76472	3.69332	3.75383	4.19133	3.69704	4.84389	3.95346	4.45364	4.23701	6.30922	5.75866	5.94871	6.21219	6.05719	0.0456797	1.82019
cgd7_4830	Mechanosensitive ion channel MscS containing protein	2.93819	3.77882	5.85544	4.1343	4.17669	7.90026	7.81031	6.66276	6.80873	7.29551	3.76318	4.97732	5.03705	3.59258	4.34253	3.11883	-2.95298
cgd7_4880	Uncharacterized Protein	5.22224	4.69562	5.44828	4.57249	4.98466	13.0405	13.1694	13.0035	12.3955	12.9022	12.9927	12.9002	13.2106	12.1606	12.816	7.91756	-0.0861719
cgd7_4900	Ubiquitin carboxyl-terminal hydrolase	3.77553	3.78152	2.42903	3.61313	3.3998	6.48269	7.25725	6.12487	6.18921	6.51351	5.98399	6.34502	6.48167	5.15185	5.99063	3.1137	-0.522874
cgd7_4910	Zinc finger, RING/FYVE/PHD-type domain containg protein	9.40704	7.63753	8.78948	8.8122	8.66156	7.85511	8.89006	7.96106	8.83131	8.38439	10.5782	9.94066	9.86201	9.7346	10.0289	-0.277177	1.64447
cgd7_4920	Uncharacterized Protein	0.739308	2.28973	4.55067	4.75672	3.08411	7.93594	7.80246	7.22181	5.12993	7.02253	7.90641	7.7259	7.83366	7.33361	7.69989	3.93843	0.67736
cgd7_4930	ALDH/Gamma-glutamyl phosphate reductase	0.739308	2.28973	0.227847	0.579434	0.95908	5.56782	4.63046	4.84224	6.03709	5.2694	4.27764	4.79684	4.77888	2.09236	3.98643	4.31032	-1.28297
cgd7_4940	ALDH/Gamma-glutamyl phosphate reductase	0.739308	2.28973	1.80363	2.15415	1.7467	9.69849	9.22714	9.10218	9.04534	9.26829	8.91923	9.30486	9.32057	8.6453	9.04749	7.52159	-0.220797
cgd7_4950	Pantothenate kinase 2 with RNase H fold	4.86705	5.14175	4.51513	4.07518	4.64978	8.43034	8.24983	8.21889	8.33581	8.30872	8.67872	8.85831	8.89798	8.04309	8.61953	3.65894	0.31081
cgd7_4960	RRM/Zinc finger, RING/FYVE/PHD-type domain containg protein	7.27977	6.93906	7.02751	7.20024	7.11165	8.19303	6.83623	6.45271	7.50801	7.2475	5.82735	5.82421	6.13731	4.82079	5.65241	0.135849	-1.59508
cgd7_5000	Vacuolar ATP synthase subunit A	10.4233	9.66473	10.2728	10.2141	10.1437	8.748	9.00422	9.22601	8.78948	8.94193	7.8955	7.80308	7.62726	9.07234	8.09954	-1.20182	-0.842383
cgd7_5020	Ubiquilin	7.13844	7.26795	6.62574	7.26801	7.07503	7.89768	8.60232	8.30448	8.46427	8.31718	8.42437	8.23341	8.23223	8.48487	8.34372	1.24215	0.0265337
cgd7_5030	Reduced growth phenotype protein 1	2.26436	3.8208	3.31623	3.30686	3.17706	2.76656	3.17554	3.86896	2.85397	3.16626	5.32496	4.99356	5.49984	4.36304	5.04535	-0.0108038	1.87909
cgd7_5040	unspecified product	4.98022	4.96932	0.227847	2.77303	3.23761	8.82819	9.05319	8.5468	9.01438	8.86064	8.29726	9.4469	9.45238	8.46874	8.91632	5.62303	0.0556796
cgd7_5050	NIMA-related kinase 5	5.77273	4.95092	3.23673	3.5869	4.38682	10.8962	10.1448	10.4031	9.37505	10.2048	9.30947	9.95716	9.87249	9.21476	9.58847	5.81798	-0.616325
cgd7_5090	SET/MYND domain-containing protein	4.1127	3.81811	5.49163	2.09994	3.88059	6.7694	6.32985	5.90865	5.1116	6.02988	4.80032	3.30383	4.08887	3.63204	3.95626	2.14928	-2.07361
cgd7_5110	FANC-like protein	3.52059	2.28973	4.28548	2.87476	3.24264	8.9153	8.83757	8.14622	8.45266	8.58794	9.27797	9.19201	9.31478	8.80265	9.14685	5.3453	0.558913
cgd7_5130	Uncharacterized protein	0.739308	2.28973	0.227847	0.579434	0.95908	9.29582	9.10554	9.78748	9.1663	9.33879	9.43221	9.81239	10.031	8.65513	9.48268	8.37971	0.143897
cgd7_5140	Uncharacterized Protein	0.739308	2.28973	0.227847	0.579434	0.95908	11.7748	11.8408	11.504	11.3493	11.6172	10.6126	10.8257	10.8861	10.6194	10.7359	10.6581	-0.881267
cgd7_5150	Chitin-binding type-2 domain containing protein	0.739308	2.28973	0.227847	0.579434	0.95908	9.47938	9.74875	9.33428	9.65843	9.55521	10.0221	9.95564	9.98645	9.56991	9.88353	8.59613	0.328326
cgd7_5180	Eukaryotic translation initiation factor 3 subunit H [EIF3H].	8.5688	7.47425	8.3668	8.76585	8.29392	7.11824	6.25429	6.94141	6.74151	6.76386	8.05707	7.25939	7.05448	7.63875	7.50242	-1.53006	0.738563
cgd7_5200	Uncharacterized protein	3.22524	2.28973	3.87112	3.06301	3.11228	6.60492	6.33736	6.69785	5.84869	6.3722	5.214	5.11194	5.16828	4.60008	5.02357	3.25993	-1.34863
cgd7_5210	Bromo domain containing protein	7.33016	6.75706	7.19251	7.22345	7.12579	5.88275	4.95326	2.67373	5.61521	4.78124	6.42532	6.42197	6.18541	6.57617	6.40222	-2.34456	1.62098
cgd7_5260	Uncharacterized protein	2.26849	3.82494	3.60953	3.67196	3.34373	7.38214	7.92413	7.50234	7.17932	7.49698	7.97988	7.6497	7.69717	6.56046	7.4718	4.15325	-0.0251812
cgd7_5270	Eukaryotic translation initiation factor 2 alpha subunit/S1 RNA binding domain containing protein	8.97716	8.18391	8.81489	8.85355	8.70738	7.90726	6.47466	6.92282	6.08383	6.84714	7.28584	6.91982	6.82458	8.19316	7.30585	-1.86023	0.458707
cgd7_5290	Hedgehog-type HINT domain containing protein	5.03403	6.43237	4.9179	5.14748	5.38295	3.36893	0.904677	5.09446	2.85397	3.05551	6.92766	5.33075	5.43163	6.07013	5.94004	-2.32744	2.88453
cgd7_5310	ribosomal protein L24	8.25092	7.02494	7.83554	8.32021	7.8579	6.46555	5.82069	6.65279	6.26615	6.30129	6.72916	6.60296	6.4031	7.00815	6.68584	-1.55661	0.38455
cgd7_5330	Thioredoxin/PDI transmembrane domain containing protein	6.46461	6.58661	7.21588	5.96143	6.55713	0.490702	3.16068	3.85299	4.37599	2.97009	7.39413	7.82779	7.60596	8.2392	7.76677	-3.58704	4.79668
cgd7_5340	Uncharacterized protein	6.70226	5.41428	6.04994	5.80326	5.99244	0.490702	0.904677	1.11556	4.40826	1.7298	7.43636	6.84851	6.68961	7.73156	7.17651	-4.26264	5.44671
cgd7_5390	Uncharacterized protein	2.4182	2.28973	2.66075	0.579434	1.98703	6.15065	6.19488	5.66674	2.85397	5.21656	8.09168	6.98615	7.12287	5.94591	7.03665	3.22953	1.82009
cgd7_5400	Uncharacterized protein	0.739308	2.28973	2.29909	2.64944	1.99439	6.23138	5.83002	6.04184	4.93693	5.76004	7.15705	6.24302	5.83038	5.00486	6.05883	3.76565	0.298783
cgd7_5410	WD40-repeat-containing protein	5.35075	5.62242	5.12653	4.82725	5.23174	5.86899	5.03677	4.17793	5.06881	5.03812	7.37497	7.24711	7.28754	4.79512	6.67619	-0.193613	1.63806
cgd7_5440	Uncharacterized protein	5.58121	7.22504	7.79311	6.4791	6.76961	10.6863	10.2361	10.0349	10.1276	10.2712	11.1004	11.1402	10.9229	11.225	11.0971	3.50161	0.825879
cgd7_5450	Uncharacterized protein	3.11132	2.28973	0.227847	0.579434	1.55208	10.3885	9.61188	9.08171	9.58788	9.66748	9.89049	10.0938	10.0609	9.56435	9.90238	8.1154	0.234897
cgd7_5470	Uncharacterized protein	3.91051	6.20656	4.47595	4.97039	4.89085	2.84025	5.97637	5.78737	5.67466	5.06966	6.71195	6.665	6.83191	6.51127	6.68003	0.17881	1.61037
cgd7_550	Uncharacterized protein	9.80952	9.8317	9.30217	9.6414	9.6462	6.79149	7.75275	6.97705	6.77537	7.07417	8.92809	9.2322	9.40644	8.74934	9.07902	-2.57203	2.00485
cgd7_5500	Secreted GGC gene family protein	0.739308	3.76882	1.70024	2.05079	2.06479	7.53354	7.02906	6.75626	5.05172	6.59264	-1.25006	-2.43117	-3.81241	2.09236	-1.35032	4.52785	-7.94296
cgd7_5510	Uncharacterized Secreted Protein	0.739308	2.28973	0.227847	3.32132	1.64455	4.15352	4.86056	3.0811	4.80943	4.22615	-1.25006	-2.43117	-0.513997	2.09236	-0.525715	2.5816	-4.75187
cgd7_5520	Hemogen	9.16912	8.8628	9.40819	9.54139	9.24538	5.8665	7.04806	6.87626	2.85397	5.6612	9.38817	9.5352	9.22412	10.1223	9.56745	-3.58418	3.90625
cgd7_570	TPR repeat-containing protein	5.96116	6.55846	6.16989	6.14369	6.2083	3.70136	2.51606	5.06021	6.57921	4.46421	4.28939	4.44893	4.74368	3.70358	4.29639	-1.74409	-0.167815
cgd7_580	Uncharacterized protein	7.69588	7.26926	8.03522	6.82442	7.45619	11.3637	10.9515	10.9783	10.48	10.9434	9.40777	10.2939	10.3833	9.19457	9.81989	3.48719	-1.12349
cgd7_60	Hat1-like acetyltransferase	4.17404	3.86273	1.79391	2.14443	2.99378	5.98824	6.45879	6.40143	6.30151	6.28749	3.40217	3.99849	3.83	4.41371	3.91109	3.29372	-2.3764
cgd7_610	Uncharacterized protein	7.83707	6.28944	8.07277	8.36314	7.64061	5.63246	4.92079	7.19144	5.94548	5.92254	6.65504	6.10276	5.59826	8.08346	6.60988	-1.71806	0.687338
cgd7_70	Integral membrane protein with 6 transmembrane domains and possible ring domain	0.739308	2.28973	0.227847	0.579434	0.95908	10.3741	9.92084	9.89218	9.9394	10.0316	9.64509	9.77213	9.81765	9.14531	9.59505	9.07255	-0.436586
cgd7_770	LuxS/M16 peptidase-like Metalloenzyme	3.39278	2.28973	2.4057	4.31528	3.10087	6.1267	6.8187	5.72291	5.0438	5.92803	5.37424	5.71655	5.90125	4.29186	5.32097	2.82715	-0.607053
cgd7_80	XPA1 binding protein-like GTpase	0.739308	2.28973	0.227847	2.39581	1.41317	6.8332	6.61847	7.20246	6.63627	6.8226	8.46037	8.40594	8.69831	6.34152	7.97654	5.40943	1.15394
cgd7_800	Uncharacterized protein	4.45091	5.71503	4.57444	3.62316	4.59088	3.566	0.904677	1.11556	4.63805	2.55607	5.62789	4.96633	5.42565	6.07331	5.5233	-2.03481	2.96722
cgd7_850	Patched family protein/Sterol-sensing domain-containing protein	0.739308	2.28973	1.70018	2.76384	1.87326	9.67243	9.64011	9.26256	8.67681	9.31298	8.22404	8.93875	9.00495	7.92734	8.52377	7.43971	-0.789205
cgd7_880	eIF-3A like translation initiation factor that has a WD40 repeat-containing beta propeller protein	8.12904	6.73169	7.3518	8.43071	7.66081	9.64593	9.71648	9.15214	9.54239	9.51423	9.83782	9.33529	9.19403	9.47581	9.46074	1.85342	-0.0534952
cgd7_910	Phosphoglycerate kinase	7.85791	6.82177	8.12712	7.81465	7.65536	11.186	10.9603	11.3657	10.5612	11.0183	11.4251	11.1014	10.8072	10.8292	11.0407	3.36292	0.022436
cgd7_980	MYND plus SET domains plus 5 Ank repeats-containing protein	5.08477	5.5887	3.96006	5.25477	4.97207	8.44084	8.19681	8.17678	7.08235	7.9742	7.42283	8.47356	8.76898	7.55025	8.0539	3.00212	0.0797071
cgd8_10	Uncharacterized protein	4.83582	4.01905	4.8122	4.85529	4.63059	7.51842	5.51584	5.02949	2.85397	5.22943	3.93521	3.4288	3.65513	4.60008	3.9048	0.598837	-1.32462
cgd8_1020	Rad21/Rec8-like	0.739308	2.28973	0.227847	0.579434	0.95908	7.93019	7.71441	7.92626	6.76353	7.5836	7.87523	7.49551	7.48549	7.15152	7.50194	6.62452	-0.0816596
cgd8_1060	H/ACA ribonucleoprotein complex subunit Gar1/Naf1	4.71648	6.94051	6.76856	5.74771	6.04332	5.16434	3.63459	4.20595	2.85397	3.96471	6.66307	6.55176	6.89178	6.09433	6.55024	-2.07861	2.58552
cgd8_1080	STXBP/UNC-18/SEC1 syntaxin involved in golgi transport	5.83765	6.83283	5.54134	6.39498	6.1517	7.92554	7.12199	7.79792	6.84731	7.42319	5.63797	5.63688	5.79873	5.18446	5.56451	1.27149	-1.85868
cgd8_1160	Uncharacterized Secreted Protein	4.37429	3.83376	2.49299	3.32547	3.50663	10.7171	10.7262	10.3303	10.5117	10.5713	9.23644	8.53111	8.31844	10.0015	9.02187	7.06471	-1.54947
cgd8_1180	Coronin	7.23156	7.20885	7.41985	7.20754	7.26695	3.85449	2.41603	2.62754	2.85397	2.93801	7.96712	8.0658	8.12563	6.50888	7.66686	-4.32894	4.72885
cgd8_1220	Alpha/Beta hydrolase fold containing protein	0.739308	2.28973	0.227847	0.579434	0.95908	6.81608	7.22383	7.04899	7.7077	7.19915	6.86285	6.89733	6.84601	6.95802	6.89106	6.24007	-0.308094
cgd8_1230	Serine/Threonine protein kinase	2.24048	3.79686	2.44764	3.92076	3.10143	4.79308	5.56254	6.44431	5.56461	5.59114	6.09344	5.57139	5.7995	5.17275	5.65927	2.4897	0.0681348
cgd8_1260	Uncharacterized protein	4.52426	3.79462	2.92256	5.80648	4.26198	7.4487	7.83458	7.42283	6.65201	7.33953	7.1981	7.77211	7.98188	7.27596	7.55701	3.07755	0.21748
cgd8_1340	Uncharacterized protein	5.39865	6.49501	6.00115	6.56321	6.11451	7.03344	8.05722	7.85741	8.44691	7.84874	6.11195	7.03801	6.99701	6.31397	6.61524	1.73424	-1.23351
cgd8_1350	Spo11/DNA topoisomerase 6 subunit A	4.43803	3.8796	3.03254	3.38274	3.68322	7.64057	7.23299	6.26993	7.62065	7.19103	7.52875	7.39105	7.72171	6.50812	7.28741	3.50781	0.0963761
cgd8_1390	Uncharacterized protein	0.739308	2.28973	0.227847	0.579434	0.95908	6.96732	7.48632	7.38	6.52577	7.08985	8.18075	7.61056	8.05156	7.08324	7.73153	6.13077	0.641673
cgd8_140	Uncharacterized protein	7.17697	5.32287	5.99616	6.43761	6.2334	9.74142	9.61628	9.26043	9.64784	9.56649	10.5366	10.5761	10.2725	10.1696	10.3887	3.33308	0.822221
cgd8_1400	Glycerol-3-phosphate acyltransferase family	5.41889	5.24568	5.81203	5.37708	5.46342	7.67368	7.56785	7.49334	8.23575	7.74265	7.37011	6.42623	6.33294	4.56758	6.17421	2.27923	-1.56844
cgd8_1410	DNA primase large subunit	0.739308	2.28973	2.9792	2.84788	2.21403	5.10453	4.77651	4.25298	5.13588	4.81748	4.45002	3.78127	4.17664	3.65221	4.01504	2.60345	-0.80244
cgd8_150	Thrombospondin type-1 (TSP1) repeat-containing protein	6.87358	5.70638	6.64665	6.24929	6.36897	5.42232	4.96427	5.61172	5.98642	5.49618	1.05555	1.02041	1.03719	4.39044	1.8759	-0.872794	-3.62028
cgd8_1510	Uncharacterized transmembrane Protein	5.68202	3.75516	5.16934	4.30489	4.72785	9.4427	9.64919	9.56226	8.60948	9.31591	7.36528	8.1648	8.47459	6.9761	7.74519	4.58806	-1.57072
cgd8_1580	Ribosome biogenesis protein	6.44201	6.05775	5.80798	5.98446	6.07305	6.51225	5.53665	5.09438	2.87043	5.00343	10.3672	8.06844	7.87693	10.7816	9.27354	-1.06962	4.27012
cgd8_160	Ubiquitin activating enzyme E1	4.60646	6.34577	4.09383	4.92846	4.99363	2.06926	0.904677	1.11556	2.85397	1.73587	4.93315	3.00006	3.1351	5.24794	4.07906	-3.25776	2.34319
cgd8_1600	Sugar phosphate permease	6.03207	6.07786	5.64743	5.39865	5.789	7.07442	7.53708	6.84128	6.4415	6.97357	7.57108	7.59222	7.75263	7.41092	7.58171	1.18457	0.608142
cgd8_1610	Histidine kinase-like ATPase domain containing-protein	4.0194	6.02069	4.28719	3.85695	4.54606	9.21121	8.98608	8.88205	8.40114	8.87012	7.88448	8.13659	8.48302	7.35077	7.96372	4.32406	-0.906403
cgd8_1620	DNA polymerase delta2, inactive calcineurin like phosphatase subunit	5.82049	5.71254	6.51754	5.65783	5.9271	9.39008	9.71161	9.07677	9.35808	9.38413	8.74055	9.32563	9.39348	8.91498	9.09366	3.45703	-0.290477
cgd8_1630	GINS complex subunit Sld5	2.66058	2.28973	3.45366	3.29403	2.9245	5.94295	6.52744	6.24891	6.09351	6.2032	4.00363	4.88598	4.99361	4.83186	4.67877	3.2787	-1.52443
cgd8_1640	PRA1 family protein	6.89673	5.53758	5.91795	6.10152	6.11344	5.95682	6.45569	6.2627	7.73309	6.60208	4.9986	4.61257	4.73232	4.84394	4.79686	0.488633	-1.80522
cgd8_1650	Partner of Nob1 Pno1p Yor145cp like KH domain containing protein	8.26633	8.81008	8.91657	8.58004	8.64326	6.52663	7.12428	7.21235	5.67641	6.63492	7.24866	6.0545	6.15156	8.25117	6.92647	-2.00834	0.291556
cgd8_170	DNA-directed RNA polymerase subunit beta	6.97657	7.08446	7.08713	7.75214	7.22507	4.99918	0.904677	3.3214	7.09413	4.07985	7.19313	6.964	6.60309	7.67537	7.1089	-3.14523	3.02905
cgd8_1700	Iron-containing alcohol dehydrogenase	4.16616	2.28973	0.227847	0.579434	1.81579	8.95951	8.57502	8.75844	8.44735	8.68508	8.72295	9.29875	9.31229	9.04881	9.0957	6.86929	0.410618
cgd8_1720	Aldehyde/Alcohol dehydrogenase	0.739308	2.28973	2.43892	2.07158	1.88488	14.0505	14.1635	14.1658	14.0395	14.1048	13.5091	13.8732	13.6809	13.6477	13.6777	12.2199	-0.427088
cgd8_1730	ubiquitin activating enzyme E1	6.29557	5.16165	4.93376	5.68493	5.51898	6.99781	6.5499	7.39766	7.0168	6.99054	6.16396	5.33288	5.18655	3.73951	5.10573	1.47156	-1.88482
cgd8_1740	Secreted GGC gene family protein	3.38951	4.47271	5.4039	3.86904	4.28379	8.70979	8.14816	8.07828	8.11346	8.26242	4.90653	6.18332	6.20636	4.76485	5.51526	3.97863	-2.74716
cgd8_1750	Uncharacterized Secreted Protein	0.739308	2.28973	0.227847	0.579434	0.95908	7.16447	7.72279	7.10814	7.75243	7.43696	5.18526	4.31929	4.41916	3.78675	4.42762	6.47788	-3.00934
cgd8_1760	Ubiquitin-like domain containing protein	8.77969	8.63409	8.29582	9.04272	8.68808	7.83379	7.83478	7.12059	7.22443	7.5034	9.70609	10.1879	10.0144	10.1591	10.0169	-1.18468	2.51348
cgd8_1790	Uncharacterized protein	5.34038	7.29982	7.32188	6.36571	6.58195	4.18045	3.69671	4.55962	2.85397	3.82269	7.85762	7.61769	7.92916	7.43223	7.70918	-2.75926	3.88649
cgd8_1800	Uncharacterized protein	9.4052	8.90857	9.09016	9.22038	9.15608	8.17095	8.45512	8.3226	8.74031	8.42225	7.42214	5.97396	6.14734	6.54832	6.52294	-0.733832	-1.89931
cgd8_1830	eRF1/Translation release factor pelota	4.97317	5.74403	5.76667	4.26352	5.18685	0.490702	0.904677	5.03442	2.85397	2.32094	5.84766	5.75638	6.07989	5.80352	5.87186	-2.86591	3.55092
cgd8_1850	E2F/DP family winged-helix DNA-binding domain containing protein	7.68466	7.68233	8.47615	8.01158	7.96368	5.65025	7.44758	6.60241	6.48972	6.54749	8.28844	7.77088	7.65645	7.84805	7.89096	-1.41619	1.34347
cgd8_1870	Zinc finger, RING/FYVE/PHD-type domain containg protein	3.19704	2.28973	3.17915	2.27645	2.73559	7.2287	6.22331	5.69467	5.32325	6.11748	5.42731	5.88694	5.90067	4.57178	5.44668	3.38189	-0.670807
cgd8_1880	Vps9p/ RAB5 like RAB GTpase binding protein	4.16714	2.28973	1.78887	3.71592	2.99042	6.10365	5.94122	5.6323	5.15936	5.70913	4.85956	3.92142	3.837	5.25488	4.46822	2.71872	-1.24092
cgd8_190	Mak5 pre-mRNA splicing RNA SFII helicase	8.35836	8.04077	8.28849	9.19195	8.46989	6.85754	7.4476	6.93275	6.9799	7.05445	7.62303	6.75659	6.76895	7.75921	7.22694	-1.41545	0.172495
cgd8_1960	Uncharacterized protein	0.739308	2.28973	0.227847	0.579434	0.95908	8.61114	8.09067	7.65609	7.61231	7.99255	7.48559	7.77178	7.96919	7.13336	7.58998	7.03347	-0.402574
cgd8_1970	ATP-NAD kinase	5.69443	6.29926	6.76477	6.31902	6.26937	8.15293	8.49061	8.19109	8.44991	8.32114	7.96292	7.90703	7.91004	6.78404	7.64101	2.05177	-0.680129
cgd8_1980	Actin-related protein 2/3 complex subunit 1	3.92447	4.63277	5.37256	4.98534	4.72878	8.79334	7.89067	8.31993	8.61254	8.40412	7.74246	9.0425	8.82008	8.43919	8.51106	3.67534	0.106937
cgd8_1990	Dynamin like TRAFAC class GTpase domain containing protein	2.93442	3.77571	3.25505	4.12989	3.52377	9.67872	9.44733	9.03326	8.59298	9.18807	8.67684	9.53269	9.59908	8.46782	9.06911	5.66431	-0.118965
cgd8_2050	RRP5 like protein involved in rRNA biogenesis with 7 S1 domains and 5 HAT repeats	8.63617	9.32278	9.53603	9.65404	9.28726	6.43807	6.23057	6.50497	6.14842	6.33051	8.36252	8.43187	8.46093	8.22823	8.37089	-2.95675	2.04038
cgd8_2060	Uncharacterized protein	2.9662	3.80191	1.73324	2.08378	2.64628	7.56439	7.38244	7.17451	7.61002	7.43284	5.14275	6.6842	6.67868	2.09236	5.1495	4.78656	-2.28334
cgd8_2070	Signal peptide Uncharacterized transmembrane Protein	0.739308	2.28973	0.227847	0.579434	0.95908	4.49874	5.46144	3.84623	5.09375	4.72504	4.39782	5.2741	5.61565	4.34189	4.90737	3.76596	0.182326
cgd8_2080	Uncharacterized protein	6.97945	7.05919	7.3647	8.25085	7.41355	8.22392	8.05006	7.5822	9.82303	8.41981	9.80707	10.1587	9.7948	10.3535	10.0285	1.00626	1.60871
cgd8_2120	Activator of Hsp90 ATPase N-terminal/ TPR repeat domain-containing protein	8.27851	7.1866	7.95933	7.83945	7.81597	5.58553	4.56659	6.28532	4.40291	5.21009	6.51842	6.58974	6.55371	7.7236	6.84637	-2.60589	1.63628
cgd8_2180	Serine/Threonine protein kinase	0.739308	2.28973	0.227847	0.579434	0.95908	5.96773	5.6389	5.85071	5.63217	5.77238	0.326743	2.52257	2.72624	2.09236	1.91698	4.8133	-3.8554
cgd8_2220	Male gamete fusion factor	0.739308	3.93788	0.227847	0.579434	1.37112	5.35898	5.0971	4.01965	6.11194	5.14692	3.11226	2.08739	2.04535	2.09236	2.33434	3.7758	-2.81258
cgd8_2270	Uncharacterized protein	5.53492	6.23181	6.08748	5.77425	5.90712	7.79495	7.2118	7.77476	7.23432	7.50396	7.36682	7.66799	7.9625	6.71488	7.42805	1.59684	-0.0759102
cgd8_2330	Pyridine nucleotide/ NAD(P) transhydrogenase alpha plus beta subunit	11.7556	10.5689	11.2771	11.3637	11.2413	10.1044	9.47322	9.28271	9.52037	9.59518	12.6699	12.2293	11.9346	12.8207	12.4136	-1.64614	2.81845
cgd8_2370	Adenosine kinase/Carbohydrate kinase PfkB	5.27043	3.88612	5.51973	4.28452	4.7402	8.88463	8.9335	8.85832	8.75825	8.85867	9.43488	9.35191	9.33606	8.63415	9.18925	4.11848	0.330573
cgd8_2390	Diacylglycerol kinase	6.36608	3.81274	5.55221	5.60582	5.33421	8.01337	7.96833	7.26992	6.4724	7.43101	6.22995	6.76376	7.10724	4.83423	6.2338	2.09679	-1.19721
cgd8_240	Uncharacterized protein	5.06598	6.76999	5.92268	5.3003	5.76474	8.48274	8.36246	8.04547	8.44084	8.33288	6.31941	7.23658	7.29187	7.48452	7.0831	2.56814	-1.24978
cgd8_2400	Uncharacterized protein	3.40019	2.28973	3.39446	5.05546	3.53496	2.38744	0.904677	4.30791	2.85397	2.6135	4.04305	5.6344	5.9163	5.65864	5.3131	-0.921462	2.6996
cgd8_2470	Uncharacterized protein	7.39961	7.16881	7.40452	6.90937	7.22057	7.80028	8.6562	8.68135	9.00398	8.53546	8.78442	8.47968	8.40989	8.35627	8.50756	1.31488	-0.0278933
cgd8_2480	Signal peptide Uncharacterized transmembrane Protein	5.29451	5.02601	5.42201	5.01193	5.18862	9.22903	9.17451	8.79926	8.60991	8.95318	7.69068	7.725	7.79339	7.80894	7.7545	3.76456	-1.19868
cgd8_2490	Uncharacterized protein	7.85719	8.36738	8.10458	8.07209	8.10031	6.78181	7.32539	6.19175	7.03731	6.83407	9.43908	9.01951	9.08492	9.13491	9.1696	-1.26625	2.33554
cgd8_2500	Uncharacterized protein	7.90883	7.72281	7.85108	8.28234	7.94127	8.39115	8.08149	7.64419	7.32473	7.86039	6.93094	6.05899	5.89554	7.72276	6.65206	-0.0808767	-1.20833
cgd8_2530	Sushi/SCR/CCP domain containing protein	7.72013	7.56897	7.78858	8.41167	7.87234	7.21042	7.24876	6.65845	7.35813	7.11894	9.43416	9.8758	9.61751	9.55208	9.61989	-0.753397	2.50095
cgd8_2580	Serine hydroxymethyltransferase	8.57672	7.02759	7.77728	7.49243	7.7185	10.5066	10.3495	10.7763	10.6678	10.5751	9.523	9.54274	9.30819	9.7993	9.54331	2.85656	-1.03176
cgd8_2610	Serine hydroxymethyltransferase	9.06539	7.80102	7.68914	8.32426	8.21995	10.8442	10.9127	10.9211	10.9075	10.8964	8.90359	9.16623	8.94562	9.95422	9.24241	2.67644	-1.65398
cgd8_2650	Uncharacterized protein with Armadillo-type fold	6.72146	6.18829	8.04459	7.08222	7.00914	8.71009	8.95487	7.80448	7.79258	8.31551	5.37116	7.22132	6.99537	7.27038	6.71456	1.30637	-1.60095
cgd8_2660	Uncharacterized protein	6.85731	6.5555	5.90847	4.2861	5.90185	0.490702	0.904677	4.60893	2.85397	2.21457	4.28633	6.259	6.01464	4.44323	5.2508	-3.68728	3.03623
cgd8_2670	Glucose-methanol-choline oxidoreductase	6.11223	5.00117	4.63398	5.10387	5.21281	11.3141	11.1192	10.9772	10.8074	11.0545	11.4701	11.049	11.0563	11.0767	11.163	5.84169	0.108539
cgd8_2680	Uncharacterized protein	0.739308	4.02708	3.21918	0.579434	2.14125	4.62913	5.52685	5.9919	4.59475	5.18566	2.14381	1.90359	1.99847	2.09236	2.03456	3.04441	-3.1511
cgd8_2750	Uncharacterized protein	4.31079	6.11243	2.64781	4.39091	4.36549	6.42517	7.02919	6.87781	6.68122	6.75335	6.25645	7.32595	7.41798	5.3957	6.59902	2.38786	-0.15433
cgd8_2760	Uncharacterized protein	3.57636	3.90403	3.06382	0.579434	2.78091	6.62339	6.69275	6.30536	6.59941	6.55523	3.57278	4.88899	5.24981	3.71831	4.35747	3.77432	-2.19776
cgd8_2790	Pleckstrin homology (PH domain) containing protein	11.337	10.6365	11.1023	11.338	11.1035	10.0766	10.1629	10.0972	10.2023	10.1348	11.372	11.7957	11.7163	11.507	11.5977	-0.968699	1.46298
cgd8_2800	Signal peptide LNR (Lin-12/Notch) repeat containing protein	2.98979	3.82034	3.3156	2.82775	3.23837	8.96442	8.71666	8.90374	9.15255	8.93434	9.94215	10.2415	10.406	9.9041	10.1234	5.69597	1.18909
cgd8_2810	Phosphoribulokinase/uridine kinase/Uracil phosphoribosyltransferase	6.25319	6.16641	6.11645	6.51296	6.26225	9.97197	9.4173	9.96894	9.30252	9.66518	9.24311	9.38027	9.24162	8.97217	9.20929	3.40293	-0.455889
cgd8_2830	LRR repeat containing protein	4.92368	3.83631	4.07098	4.60107	4.35801	8.15019	8.41132	8.42504	7.75684	8.18585	7.49683	7.67737	8.07007	6.44594	7.42255	3.82784	-0.763293
cgd8_2870	60S ribosomal protein L10A	10.7719	9.29706	10.5101	10.6676	10.3117	8.77004	8.48872	8.80695	9.00097	8.76667	8.58166	8.61225	8.29341	9.99216	8.86987	-1.54499	0.103203
cgd8_2890	Translation initiation factor SUI1	6.21929	6.25661	5.81959	6.54956	6.21126	3.56797	3.13853	5.09973	5.07791	4.22103	4.37809	4.73685	4.05795	6.37897	4.88797	-1.99023	0.666932
cgd8_2930	GTpase translation elongation factor 2	13.2934	11.7202	12.7339	13.083	12.7076	10.9816	11.3149	11.0784	11.4153	11.1976	11.8135	11.0437	10.6372	12.4965	11.4977	-1.51009	0.300162
cgd8_2970	Glutathione S-transferase	5.76384	5.73891	5.93444	6.43912	5.96908	7.83406	7.59733	7.05337	6.7549	7.30992	5.03196	4.79553	4.3284	3.68131	4.4593	1.34084	-2.85062
cgd8_30	Uncharacterized Secreted Protein (SKSR gene family)	4.06192	3.78157	4.83618	3.25573	3.98385	4.46716	0.904677	3.81766	2.85397	3.01087	6.05317	5.92092	5.97438	5.67802	5.90662	-0.972985	2.89575
cgd8_300	RNA polymerase III C5 subunit	8.80221	7.98091	8.67459	7.9759	8.3584	6.42369	6.20715	6.06681	5.73269	6.10758	8.66352	8.30641	8.29874	8.25236	8.38026	-2.25082	2.27267
cgd8_3000	SYG1/EXS domain containg protein	8.46068	8.20468	8.63604	8.5724	8.46845	7.25159	7.25705	6.5188	5.0931	6.53013	6.50706	6.30246	6.25008	7.49442	6.63851	-1.93832	0.108372
cgd8_3010	Smc ABC ATpase	6.18192	5.31246	6.76673	5.95929	6.0551	6.97867	5.96917	6.18099	6.16708	6.32398	5.59979	4.66069	4.93307	5.4166	5.15253	0.268879	-1.17144
cgd8_3040	Uncharacterized transmembrane Protein	6.42729	6.06785	7.02276	6.40873	6.48166	4.77407	6.34102	4.70563	4.3513	5.04301	7.23472	7.46759	7.59297	7.18407	7.36984	-1.43865	2.32683
cgd8_3070	Serine/threonine protein kinase	5.88345	5.40825	5.51868	5.36985	5.54506	8.51736	7.71006	8.27601	8.52984	8.25832	7.82465	7.71805	7.50849	7.41021	7.61535	2.71326	-0.642967
cgd8_3090	Proteasome activator p28/ Ki autoantigen	7.4025	6.61932	7.1375	6.98728	7.03665	5.33614	5.43465	5.25208	6.97769	5.75014	5.28532	5.45439	5.34254	5.68325	5.44137	-1.28651	-0.308765
cgd8_310	Zinc finger SWIM-type domain-containing protein	2.6824	4.23964	4.79725	5.59003	4.32733	4.15114	0.904677	3.07918	2.85397	2.74724	6.11059	6.05985	6.39609	5.74678	6.07833	-1.58009	3.33109
cgd8_3100	Valyl-tRNA synthetase	7.56667	8.20477	8.24939	7.83277	7.9634	5.64991	6.32633	6.11388	7.10515	6.29882	6.48794	5.6292	5.65581	6.60571	6.09466	-1.66458	-0.204153
cgd8_3110	Uncharacterized protein with WD40 repeat	7.96883	8.4495	7.97299	8.24869	8.16001	6.34785	6.27106	6.41744	5.54129	6.14441	7.58805	7.85913	8.00826	6.72353	7.54474	-2.0156	1.40034
cgd8_3120	Uncharacterized protein	4.50438	4.89155	5.30339	5.14181	4.96028	0.490702	0.904677	3.73282	2.85397	1.99554	4.84055	5.08663	5.1857	3.92658	4.75987	-2.96474	2.76432
cgd8_3130	AP2/ERF domain containing protein	5.95635	6.62402	5.28777	5.63778	5.87648	3.26623	5.2556	5.32323	5.1312	4.74406	6.57999	7.18117	7.11415	7.17918	7.01362	-1.13242	2.26956
cgd8_3140	Cytosolic Fe-S cluster assembly factor NUBP1	5.55624	2.28973	4.3748	4.09489	4.07892	11.417	11.404	11.3586	11.1171	11.3242	11.0721	10.9919	10.8679	10.9807	10.9782	7.24524	-0.346006
cgd8_3180	Condensin-2 complex subunit G2	6.32761	6.07266	4.94733	5.6477	5.74882	6.40538	6.72165	6.36125	5.91039	6.34967	4.62245	4.76933	4.84457	4.32227	4.63965	0.600843	-1.71001
cgd8_320	Uncharacterized protein	8.82079	8.24872	9.06305	8.4281	8.64017	5.94288	4.033	6.79844	2.85397	4.90707	9.90148	10.0569	9.80674	10.4161	10.0453	-3.7331	5.13823
cgd8_3220	RNA-binding protein Lupus La	6.83286	7.3701	7.07442	7.01354	7.07273	4.79637	5.20436	5.41617	2.85397	4.56772	5.18802	5.60411	5.54145	6.05004	5.59591	-2.50501	1.02819
cgd8_3230	AP2/ERF domain containing protein	11.3067	10.4849	11.231	11.3449	11.0919	10.806	10.9915	11.04	11.9918	11.2073	10.0507	9.62125	9.38479	11.0033	10.015	0.115438	-1.19232
cgd8_3240	Uncharacterized Protein	6.04237	5.35608	6.29198	5.94515	5.9089	3.57803	4.51346	1.11556	5.08688	3.57348	7.17948	7.00411	7.29946	7.48671	7.24244	-2.33541	3.66895
cgd8_3250	ABC1 like protein kinase	5.41091	5.679	5.42774	5.70193	5.55489	5.99287	5.80097	6.3436	6.24767	6.09628	4.19227	4.4251	4.30362	5.94322	4.71605	0.541382	-1.38022
cgd8_3270	DNAJ protein	7.62437	5.90245	7.38022	7.1314	7.00961	9.1024	8.52077	8.05059	9.24038	8.72853	9.801	9.58185	9.32137	9.90343	9.65191	1.71893	0.923375
cgd8_3290	S-adenosyl-L-methionine-dependent methyltransferase	6.75055	4.85434	7.56818	5.98669	6.28994	8.44714	8.3976	8.8135	8.57624	8.55862	6.70928	7.07169	7.01013	8.01602	7.20178	2.26868	-1.35684
cgd8_3310	Ribosome maturation protein Sdo1/SBDS	5.04271	3.92018	5.83849	5.38793	5.04733	0.490702	0.904677	3.50683	2.85397	1.93905	4.86531	3.28765	3.47294	3.73452	3.84011	-3.10828	1.90106
cgd8_3350	Oocyst wall protein 4	0.739308	3.78546	3.26833	2.78413	2.64431	10.9341	10.3235	10.7107	10.4983	10.6167	11.3452	11.495	11.4659	11.3423	11.4121	7.97235	0.795448
cgd8_3360	Mini-chromosome maintenance complex-binding protein	4.89577	5.0224	6.10876	5.00788	5.2587	7.60734	7.06443	7.58643	6.86381	7.2805	7.48043	7.83613	8.02003	7.51555	7.71304	2.0218	0.432535
cgd8_3380	Rrp12p like nucleolar protein	6.90248	7.73829	8.1929	7.43244	7.56653	4.99466	6.68572	5.61443	5.87825	5.79327	6.32864	6.10672	6.40615	6.47034	6.32796	-1.77326	0.534696
cgd8_3390	Brix domain containing protein	8.19968	8.1737	8.21756	8.05373	8.16116	6.293	7.12294	7.11561	6.07455	6.65152	6.77668	6.91418	6.97405	6.80274	6.86691	-1.50964	0.215389
cgd8_3430	Peptidase M1, alanine aminopeptidase/leukotriene A4 hydrolase	11.0087	9.90733	10.6662	10.6164	10.5497	10.5082	10.3227	10.0584	10.1826	10.268	8.81821	8.87157	8.50531	9.44953	8.91115	-0.281669	-1.35683
cgd8_3440	Uncharacterized protein with Armadillo-like helical	9.27584	7.7029	8.85118	8.53704	8.59174	7.28975	8.48551	7.73207	5.54238	7.26243	9.437	9.29123	9.09873	8.65276	9.11993	-1.32931	1.8575
cgd8_3450	60S ribosomal protein L17/L22	10.1723	8.68107	9.48457	10.0658	9.60095	7.5241	7.42748	7.74512	8.26718	7.74097	8.14531	7.54251	7.32865	9.03973	8.01405	-1.85998	0.273081
cgd8_3470	Zinc finger, RING/FYVE/PHD-type domain containg protein	8.58974	8.00098	8.28264	8.62193	8.37382	8.20483	7.75067	7.96251	7.59721	7.8788	9.61374	9.53906	9.55846	9.31179	9.50576	-0.495019	1.62696
cgd8_350	Asparaginyl-tRNA synthetase (NOB+tRNA synthase)	11.0966	10.2654	10.4469	10.8267	10.6589	9.11672	9.03472	8.8028	9.11077	9.01625	9.27589	8.40425	8.04815	10.2813	9.00238	-1.64262	-0.013868
cgd8_3540	Uncharacterized Secreted Protein (WYLE gene family)	8.55229	7.16748	8.34321	8.28962	8.08815	7.28142	7.38295	7.49862	7.82651	7.49737	8.49369	8.74563	8.71802	8.26022	8.55439	-0.590778	1.05702
cgd8_3570	Uncharacterized Secreted Protein (WYLE gene family)	6.18919	6.90122	6.69194	6.60041	6.59569	3.28955	3.21363	1.11556	4.41977	3.00963	6.5045	7.1108	6.86384	5.98388	6.61576	-3.58606	3.60613
cgd8_3590	Uncharacterized Secreted Protein (WYLE gene family)	8.79575	8.63089	8.7146	8.24688	8.59703	5.09113	5.7129	5.15545	6.49528	5.61369	9.65378	9.17354	9.19915	9.66288	9.42234	-2.98334	3.80864
cgd8_3680	Acetyl-CoA carboxylase	6.55944	6.35226	6.65256	6.39674	6.49025	8.73223	7.88695	8.82714	8.89399	8.58508	8.28952	9.03711	8.77257	8.80961	8.7272	2.09483	0.142127
cgd8_3710	Uncharacterized protein	2.35607	4.65715	4.79562	4.07944	3.97207	0.490702	0.904677	1.11556	2.85397	1.34123	5.20736	5.99907	5.921	3.72701	5.21361	-2.63084	3.87238
cgd8_3720	Zinc finger, RING/FYVE/PHD-type domain containg protein	6.62892	5.71955	6.8717	7.01099	6.55779	4.56987	2.47958	6.88303	2.85397	4.19661	7.46173	7.25594	6.92219	8.09962	7.43487	-2.36118	3.23826
cgd8_3730	Uncharacterized protein	3.79935	4.85646	4.75146	4.30288	4.42754	3.95185	0.904677	3.69765	2.85397	2.85204	5.94453	5.68075	5.8179	6.48025	5.98086	-1.5755	3.12882
cgd8_3740	Yer119cp like amino acid transporter	10.6085	9.0282	10.0028	9.9907	9.90757	7.53984	8.25858	8.06991	7.2224	7.77268	9.96764	9.36156	9.09974	10.6071	9.75902	-2.13488	1.98634
cgd8_380	FAD dependent oxidoreductase	2.28509	2.28973	0.227847	2.85194	1.91365	4.55355	5.82746	5.60901	5.62278	5.4032	3.68163	4.35188	4.78712	5.23325	4.51347	3.48955	-0.889728
cgd8_3810	unspecified product	3.79483	6.01959	5.71473	5.49578	5.25623	0.490702	0.904677	4.56719	2.85397	2.20413	4.27317	4.16512	4.83739	2.09236	3.84201	-3.0521	1.63788
cgd8_3820	Sister chromatid cohesion protein Dcc1	4.4145	2.28973	3.0107	4.45812	3.54326	4.88838	6.33029	5.2033	2.85397	4.81898	3.00596	2.87404	2.83702	2.09236	2.70235	1.27572	-2.11664
cgd8_3890	Signal Peptide Uncharacterized transmembrane Protein	8.10489	7.15362	6.83924	6.25728	7.08876	6.72576	6.44505	5.99728	7.01817	6.54657	4.70664	4.94885	4.69882	4.83468	4.79725	-0.542189	-1.74932
cgd8_3900	Major facilitator superfamily (MFS) domain containing protein	10.5526	9.33309	9.77336	10.3449	10.001	8.88183	8.76189	8.87018	9.32267	8.95914	9.03725	8.87433	8.82712	9.96177	9.17512	-1.04184	0.215978
cgd8_3910	Major facilitator superfamily (MFS) domain containing protein	5.77586	2.28973	6.24102	6.15544	5.11551	11.4923	10.7047	10.6717	9.45984	10.5821	11.6631	11.8088	11.7051	11.3565	11.6334	5.46661	1.05125
cgd8_3920	Uncharacterized protein	4.56463	2.28973	3.38139	2.43934	3.16877	6.64243	5.55767	4.96662	4.7262	5.47323	7.36729	7.8735	7.86115	7.14575	7.56193	2.30446	2.0887
cgd8_3940	eIF-2B gamma, eukaryotic translation initiation factor 2B subunit 3	7.52318	6.76268	7.34478	7.20154	7.20805	8.52235	8.16406	7.92686	8.29885	8.22803	5.61873	5.17649	4.77674	5.96596	5.38448	1.01998	-2.84355
cgd8_3950	MutS like ABC Atpase	6.97165	6.55347	6.01532	7.46665	6.75177	9.22179	9.03044	9.56508	9.13455	9.23796	9.44794	8.52394	8.38852	8.96396	8.83109	2.48619	-0.406874
cgd8_40	Uncharacterized Secreted Protein (SKSR gene family)	5.43561	6.07848	5.92584	5.57384	5.75345	0.490702	0.904677	3.83043	2.85397	2.01994	7.57009	7.57106	7.59099	7.65732	7.59736	-3.7335	5.57742
cgd8_400	60S ribosomal protein L6	11.1272	9.27729	10.6145	10.7276	10.4367	8.77767	8.45149	8.52395	8.89556	8.66217	8.72468	7.84279	7.55552	10.2213	8.58608	-1.7745	-0.0760875
cgd8_4020	Uncharacterized protein	8.71759	8.5396	8.61065	8.54441	8.60306	6.11767	6.15573	7.31247	7.13046	6.67908	9.85266	9.96212	9.77909	10.1381	9.93299	-1.92398	3.25391
cgd8_4090	Uncharacterized protein	2.53138	4.8645	3.96173	3.64547	3.75077	0.490702	0.904677	1.11556	2.85397	1.34123	3.71814	4.21687	4.62735	3.90331	4.11642	-2.40954	2.77519
cgd8_4100	PRP43 involved in spliceosome disassembly mRNA splicing	5.58261	6.43788	4.36612	4.71619	5.2757	0.490702	3.99662	2.64306	2.85397	2.49609	1.85001	1.89737	3.06357	4.34411	2.78877	-2.77961	0.292678
cgd8_4150	RNA recognition motif domain containing protein	6.29	6.62859	7.54532	6.86166	6.83139	2.0647	6.07651	2.67549	5.13502	3.98793	5.51515	5.78896	5.75819	5.96296	5.75631	-2.84346	1.76839
cgd8_4180	Uncharacterized protein	4.81019	5.08987	5.33879	5.41763	5.16412	4.7532	3.23387	1.11556	6.02077	3.78085	7.36437	5.89802	5.48201	7.45854	6.55074	-1.38327	2.76989
cgd8_420	Uncharacterized protein	5.62238	5.60675	5.42182	4.66726	5.32955	7.45609	7.07035	6.47166	7.10137	7.02487	7.03322	6.99499	7.05945	6.9111	6.99969	1.69532	-0.0251781
cgd8_4230	Glucose-methanol-choline oxidoreductase	2.9467	4.50434	1.7172	0.579434	2.43692	8.82647	8.99172	8.95907	8.87509	8.91309	8.45029	8.91226	9.12695	7.95341	8.61073	6.47617	-0.302359
cgd8_4280	KRR1 interacting protein 1	5.66828	5.36232	6.21776	4.98647	5.55871	9.25958	9.96971	9.5041	9.49138	9.55619	8.70978	9.17465	9.46272	8.44369	8.94771	3.99749	-0.608482
cgd8_4290	PH domain-like protein	0.739308	2.28973	0.227847	0.579434	0.95908	11.0236	10.9637	10.6638	10.4912	10.7855	9.42852	10.1624	10.2579	10.0072	9.964	9.82647	-0.82155
cgd8_430	60S ribosomal protein L7A	11.7175	10.174	11.4045	11.774	11.2675	9.37298	9.74987	9.71632	10.4077	9.81171	9.89383	9.42934	9.03313	11.0278	9.84602	-1.45579	0.0343148
cgd8_4300	Uncharacterized protein	0.739308	2.28973	0.227847	0.579434	0.95908	9.61362	8.57577	8.50536	8.80893	8.87592	8.22516	8.40436	8.37611	8.71834	8.43099	7.91684	-0.444931
cgd8_4310	PH domain-like protein	0.739308	2.28973	0.227847	0.579434	0.95908	10.4574	10.0849	10.0325	9.64844	10.0558	9.71627	9.50185	9.6012	9.2538	9.51828	9.09671	-0.537507
cgd8_4330	Fibrillarin RNA methylase	9.9036	8.79301	9.48839	9.72961	9.47865	8.0625	8.11964	7.86742	8.74911	8.19967	7.95008	7.77952	7.35057	8.50151	7.89542	-1.27898	-0.304246
cgd8_4350	60S ribosomal protein L7/L30	9.52532	9.66978	9.4206	9.57739	9.54827	6.34803	8.06267	7.20481	7.27675	7.22307	7.6045	7.03518	7.04545	7.57863	7.31594	-2.32521	0.0928754
cgd8_4390	Uncharacterized protein	0.739308	2.28973	0.227847	0.579434	0.95908	11.7296	11.1943	11.1451	10.6206	11.1724	10.3504	10.8971	10.8839	10.4956	10.6567	10.2133	-0.515683
cgd8_4400	Transcription elongation factor TFIIS	3.98774	3.94024	4.70292	4.11649	4.18685	6.10101	5.87358	6.35737	7.03776	6.34243	5.21227	5.28131	5.97596	4.9984	5.36698	2.15558	-0.975443
cgd8_4420	WD40/YVTN/Zinc finger, RING/FYVE/PHD-type domain containg protein	5.53637	6.05391	4.46448	4.67102	5.18145	6.47152	7.14546	7.0051	6.41783	6.75998	6.33117	6.219	6.5249	6.81905	6.47353	1.57853	-0.286448
cgd8_4450	Uncharacterized protein	0.739308	2.28973	0.227847	0.579434	0.95908	5.19477	6.20459	6.1884	5.11882	5.67665	6.47506	5.87513	6.2169	5.20966	5.94419	4.71757	0.267543
cgd8_4490	Uncharacterized protein	2.95456	2.28973	3.80333	2.79244	2.96001	5.25069	4.50579	5.4062	5.55865	5.18033	5.16015	4.25091	4.60469	3.60613	4.40547	2.22032	-0.774864
cgd8_4510	Uncharacterized protein	9.91644	8.92963	9.64093	10.0428	9.63244	7.23004	8.37424	7.28363	8.77133	7.91481	8.0864	7.89331	7.69806	9.45427	8.28301	-1.71763	0.3682
cgd8_4520	Uncharacterized Protein	4.4604	6.19832	4.78943	5.33774	5.19647	7.56325	7.10861	6.87694	5.85985	6.85216	6.30775	7.39537	7.84382	6.31987	6.9667	1.65569	0.11454
cgd8_460	Metallo-beta-lactamase	7.17512	7.37642	7.65406	7.8765	7.52053	7.77251	7.02617	6.79109	7.69082	7.32015	5.9456	6.39706	6.11242	6.51177	6.24171	-0.200377	-1.07843
cgd8_4660	Uncharacterized protein	0.739308	2.28973	0.227847	0.579434	0.95908	10.0969	9.98012	9.89172	9.7896	9.93958	11.5653	10.9252	10.9259	10.8743	11.0726	8.9805	1.13306
cgd8_4690	Uncharacterized protein	0.739308	3.77938	2.42643	0.579434	1.88114	5.7297	5.63932	7.09903	5.06458	5.88316	5.40052	6.04337	6.60325	6.0595	6.02666	4.00202	0.143506
cgd8_4710	Uncharacterized protein with CCHC-type Zinc finger	7.85901	6.72641	7.20402	7.87791	7.41684	6.49066	4.74312	5.2949	5.94765	5.61908	6.06979	6.71858	6.61389	7.1501	6.63809	-1.79775	1.01901
cgd8_4720	Seryl-tRNA synthetase, cytoplasmic	9.05521	6.78638	8.86529	8.86576	8.39316	6.63616	6.38612	7.92614	6.29228	6.81017	7.4385	7.45721	7.08586	7.8096	7.44779	-1.58299	0.63762
cgd8_4750	Dbp5p-like eIF4A-1-family RNA SFII helicase	7.41124	7.78465	7.80781	6.8823	7.4715	5.31278	6.21981	5.82952	5.97414	5.83406	6.8399	4.85935	5.46199	5.22348	5.59618	-1.63744	-0.237881
cgd8_4760	Arginine n-methyltransferase	7.27727	7.21741	7.65547	7.43337	7.39588	5.44141	5.94569	5.44945	4.49074	5.33182	6.12429	4.6673	4.99488	6.08285	5.46733	-2.06406	0.135505
cgd8_4770	Cleavage/polyadenylation specificity factor A subunit	6.43103	6.96927	5.91834	6.31632	6.40874	5.19312	2.38001	4.86742	2.85397	3.82363	5.51166	4.41199	4.84528	5.8431	5.15301	-2.58511	1.32938
cgd8_4800	Zinc finger, RING/FYVE/FHA/SMAD/PHD-type domain containg protein	6.62833	6.56199	7.34938	7.12894	6.91716	9.21813	9.02984	7.92749	8.9241	8.77489	9.0693	8.97738	8.86107	8.49233	8.85002	1.85773	0.0751315
cgd8_4830	Signal peptide, Kazal-type serine protease inhibitor domain containing protein	0.739308	2.28973	0.227847	2.87273	1.5324	11.5973	11.296	11.2789	11.4969	11.4173	11.747	11.3756	11.4135	10.8835	11.3549	9.88487	-0.0623587
cgd8_4860	Uncharacterized protein with WD40 repeat	0.739308	2.28973	0.227847	0.579434	0.95908	6.40899	5.53034	5.49075	7.07202	6.12553	7.47154	6.64501	6.67239	5.98135	6.69257	5.16645	0.567044
cgd8_490	Centriolar protein SAS N-terminal-containing protein	5.63212	5.61582	4.6008	5.85016	5.42473	7.46609	7.15147	7.85817	7.92498	7.60018	6.81458	7.80765	7.60764	5.14722	6.84427	2.17545	-0.755907
cgd8_4910	Exonuclease, RNase T/DNA polymerase III	9.11801	6.63562	7.95678	7.71331	7.85593	9.67941	9.41931	9.37032	9.30389	9.44323	8.77166	8.96653	8.81311	8.95812	8.87736	1.5873	-0.565877
cgd8_4940	Alpha-trehalose-phosphate synthase	5.60803	4.95023	3.9644	6.0138	5.13412	7.05739	6.3074	7.33817	6.78392	6.87172	6.92262	7.5023	7.08912	6.80734	7.08035	1.7376	0.208628
cgd8_4950	RecQ4 SF II RNA helicase	3.39194	4.95011	4.30258	2.04369	3.67208	7.08444	7.1605	7.11307	7.08665	7.11116	6.18188	7.05472	7.35173	6.03373	6.65552	3.43909	-0.455648
cgd8_4990	Gtr1/RagA G protein	4.22168	4.63927	5.38042	5.35585	4.8993	7.44326	5.90915	6.29625	6.0589	6.42689	2.89501	4.27039	4.77202	4.94413	4.22039	1.52759	-2.2065
cgd8_500	EF-hand calcium-binding domain containing protein	5.77349	2.28973	5.42584	4.95899	4.61201	5.37039	3.23956	3.45122	2.85397	3.72878	6.42625	6.20953	6.07798	5.80752	6.13032	-0.88323	2.40154
cgd8_5000	Uncharacterized protein	6.63215	6.85121	6.32267	5.38209	6.29703	3.84056	4.78566	4.09214	4.56279	4.32029	3.03001	3.66369	3.64024	3.80978	3.53593	-1.97674	-0.784358
cgd8_5010	Uncharacterized protein	0.739308	2.28973	0.227847	0.579434	0.95908	7.48124	7.88896	7.52153	7.95013	7.71047	4.18087	2.51085	2.1059	2.09236	2.7225	6.75139	-4.98797
cgd8_5030	Articulin family protein, Pfs77 protein-related	8.94452	8.42194	8.11634	8.55496	8.50944	7.16376	7.5715	7.71985	7.35734	7.45311	8.7599	9.26518	9.15429	8.81975	8.99978	-1.05633	1.54667
cgd8_5050	Palmitoyltransferase	0.739308	2.28973	0.227847	0.579434	0.95908	7.7543	8.19656	7.27511	6.44192	7.41697	7.17724	7.36442	7.63076	7.19499	7.34185	6.45789	-0.0751188
cgd8_5060	Uncharacterized protein	6.79447	5.41976	6.00631	6.01555	6.05902	6.80966	6.80841	7.62852	7.20816	7.11369	6.38284	5.56802	5.1382	6.45831	5.88684	1.05466	-1.22685
cgd8_5090	Uncharacterized protein	0.739308	5.24158	2.67653	3.02679	2.92105	8.97118	8.85016	8.96574	7.41067	8.54944	8.16999	8.36033	8.42492	7.02531	7.99514	5.62838	-0.554296
cgd8_510	Pus1p-like type II pseudousynthas TruA	4.4134	3.86182	5.32818	2.87627	4.11992	0.490702	0.904677	1.11556	2.85397	1.34123	2.84433	3.56495	3.79904	4.41261	3.65523	-2.77869	2.314
cgd8_5130	TatSF1-like protein with RNA recognition motif domain	5.82647	4.11924	5.31379	4.05601	4.82888	2.33735	0.904677	1.11556	2.85397	1.80289	0.598694	-2.43117	1.85548	2.09236	0.528841	-3.02599	-1.27405
cgd8_5190	BRCT repeat containing proetin	6.2326	3.76122	5.53985	5.95241	5.37152	7.80925	8.662	8.34497	8.18095	8.24929	7.96289	7.49305	7.5705	7.49398	7.6301	2.87777	-0.619188
cgd8_5200	Phosphatidic acid phosphatase type 2/haloperoxidase	7.07368	7.29828	7.40542	6.98803	7.19135	4.56576	6.4314	5.52896	6.46008	5.74655	6.33218	6.35871	6.7899	5.95313	6.35848	-1.4448	0.611927
cgd8_5220	OST3 / OST6 family, transporter family	5.2984	6.03299	5.54821	6.28545	5.79126	6.05116	5.82433	5.42495	5.21703	5.62937	4.54956	4.12846	3.894	3.72003	4.07301	-0.161897	-1.55635
cgd8_5280	Pseudouridine synthase I TruA	4.84162	5.65466	5.71546	5.16815	5.34497	7.03309	7.06698	7.0198	7.71208	7.20799	3.9412	4.74187	4.59766	6.01092	4.82291	1.86301	-2.38507
cgd8_5290	Uncharacterized Secreted Protein	4.45998	6.75046	6.09542	5.42707	5.68324	1.9662	3.08929	3.30093	5.02877	3.3463	6.08618	7.30038	7.40059	6.87849	6.91641	-2.33694	3.57011
cgd8_5300	Uncharacterized protein	10.1362	9.33927	9.45916	9.71937	9.6635	9.2068	9.74238	9.83902	8.99606	9.44606	8.11919	7.76264	7.43961	7.33875	7.66505	-0.217439	-1.78102
cgd8_5320	Uncharacterized Secreted Protein	4.28253	2.28973	2.62275	0.579434	2.44361	10.7486	10.7149	10.3719	9.18743	10.2557	5.02578	2.0944	1.75032	3.75731	3.15695	7.81211	-7.09877
cgd8_5330	Serine/threonine-protein kinase	3.6597	2.28973	3.14716	4.6063	3.42572	12.1807	12.0303	12.1683	11.9325	12.078	7.36354	2.13187	2.38607	2.09236	3.49346	8.65223	-8.58449
cgd8_5340	Uncharacterized Secreted Protein	11.0851	9.98239	10.9532	11.0288	10.7624	11.021	11.0257	10.4359	10.8544	10.8343	9.46161	9.40209	9.16869	10.454	9.62161	0.0718841	-1.21266
cgd8_5350	Uncharacterized protein	5.45858	4.9824	7.20271	6.26824	5.97798	5.66814	6.00021	5.2536	5.073	5.49873	3.17036	2.23118	2.56817	3.60009	2.89245	-0.479248	-2.60628
cgd8_5360	Uncharacterized protein	7.59899	6.48018	7.52839	6.9739	7.14537	5.56038	5.73505	6.06817	6.29959	5.9158	5.09632	3.57562	3.37072	4.67496	4.1794	-1.22957	-1.7364
cgd8_5380	Uncharacterized protein	7.71466	6.94278	7.81943	7.55194	7.5072	7.90412	6.68079	7.33305	9.1938	7.77794	10.0185	9.57638	9.21735	9.17428	9.49663	0.270735	1.71869
cgd8_5390	Uncharacterized protein	3.89085	4.60248	6.137	3.72843	4.58969	0.490702	0.904677	1.11556	2.85397	1.34123	4.87347	5.03031	5.01215	2.09236	4.25207	-3.24846	2.91085
cgd8_5400	Uncharacterized protein	4.67167	5.3217	4.98987	5.2077	5.04774	6.05218	6.90421	6.59552	7.19095	6.68571	3.66898	1.93776	2.03377	2.09236	2.43322	1.63798	-4.2525
cgd8_5420	Uncharacterized protein	8.40192	5.93691	7.80525	7.78243	7.48163	6.94574	5.763	6.37738	7.30171	6.59696	8.65583	8.43173	8.16211	9.62645	8.71903	-0.884671	2.12207
cgd8_60	Uncharacterized Protein	5.08239	4.3726	5.93961	4.91979	5.0786	5.42677	3.82153	6.04647	4.94058	5.05884	7.39355	7.44794	7.65738	7.30298	7.45046	-0.0197595	2.39163
cgd8_610	AAA-type ATPase/BRCT/DNA polymerase III delta subunit/Replication factor RFC1 C terminal domain containing protein	5.7255	5.33738	5.50898	5.71851	5.57259	8.31331	8.00388	8.11556	8.33812	8.19272	7.80093	8.3216	8.27603	7.95059	8.08729	2.62012	-0.105428
cgd8_620	Uncharacterized protein	0.739308	2.28973	0.227847	0.579434	0.95908	5.45569	6.15441	5.01301	5.33699	5.49003	5.30778	5.46541	5.86869	4.58554	5.30685	4.53095	-0.183171
cgd8_630	26S proteasome non-ATPase regulatory subunit 5	3.01557	2.28973	4.08015	4.43023	3.45392	4.71561	4.57688	5.33542	5.14143	4.94234	6.42213	6.52213	6.93532	5.76435	6.41098	1.48842	1.46865
cgd8_680	Uncharacterized protein	4.97331	3.77163	4.82136	4.66723	4.55838	5.57024	3.59288	4.16258	6.41414	4.93496	3.48185	2.2093	1.85215	2.09236	2.40892	0.376578	-2.52604
cgd8_710	Myosin motor domain containing protein	6.98747	6.50357	6.01003	4.91222	6.10332	8.03468	8.23501	8.47837	7.96126	8.17733	7.38019	7.95567	8.00205	7.05607	7.59849	2.07401	-0.578839
cgd8_730	Modulator of levamisole receptor-1	0.739308	2.28973	0.227847	0.579434	0.95908	8.97209	8.76048	8.08457	8.03093	8.46202	7.78876	8.32774	8.38808	7.75543	8.065	7.50294	-0.397014
cgd8_750	Cyclic nucleotide (CGMP)-dependent protein kinase with 3 cNMP binding domains and a Ser/Thr kinase domain	2.94007	2.28973	3.2614	4.13651	3.15693	5.79977	6.61347	7.25861	6.97055	6.6606	5.40205	6.0894	6.06666	6.36432	5.98061	3.50367	-0.679993
cgd8_770	Uncharacterized protein	4.48337	5.83765	5.01164	6.23758	5.39256	8.05659	7.49912	7.73765	6.94975	7.56078	4.10576	5.66578	5.98945	5.86093	5.40548	2.16821	-2.15529
cgd8_780	Zinc finger C3H1-type RNA biding domain containing protein	2.36129	2.28973	0.227847	2.19948	1.76959	3.73928	3.29248	3.99422	4.48549	3.87787	7.07436	7.12895	7.36251	6.41775	6.99589	2.10828	3.11803
cgd8_80	Transmembrane amino acid transporter protein	7.52088	7.39012	6.98242	6.68795	7.14534	5.43914	5.64777	6.05884	2.85397	4.99993	7.23475	6.61922	6.73641	5.78128	6.59291	-2.14542	1.59298
cgd8_800	Prp5p C terminal KH. eIF4A-1-family RNA SFII helicase	5.34652	6.40117	5.03238	5.38241	5.54062	7.80539	7.18866	7.29501	7.47471	7.44094	5.75201	6.21466	6.49634	4.79138	5.8136	1.90032	-1.62734
cgd8_810	AP2/ERF domain containing protein	6.29167	6.03865	7.01476	7.14069	6.62144	9.91651	9.69213	9.47627	9.98465	9.76739	11.1286	10.8559	10.6437	10.7949	10.8558	3.14595	1.08837
cgd8_820	Uncharacterized protein	5.29568	3.90383	4.16559	5.00168	4.5917	8.00882	8.12512	7.05913	5.7029	7.22399	5.68992	6.17807	6.58801	5.31641	5.9431	2.6323	-1.28089
cgd8_830	unspecified product	4.69204	5.71169	5.01085	4.52948	4.98602	7.36212	6.40499	6.36014	6.57521	6.67561	4.66636	5.16226	5.26426	4.65734	4.93755	1.6896	-1.73806
cgd8_860	Coatomer protein complex subunit alpha	8.63074	7.61408	7.98328	8.49982	8.18198	10.7599	9.71385	9.87271	9.48333	9.95744	9.21346	9.53154	9.39977	7.96295	9.02693	1.77546	-0.930511
cgd8_910	Pep3/Vps18/deep orange vacuolar protein	3.75704	2.28973	5.41624	5.16594	4.15724	8.54656	8.82025	8.48736	7.55941	8.3534	9.19003	9.39508	9.69232	8.28817	9.1414	4.19616	0.788005
cgd8_920	UDP-glucose 6-dehydrogenase	0.739308	2.28973	0.227847	0.579434	0.95908	7.36896	7.42109	7.60157	7.3435	7.43378	8.05585	8.48644	8.42842	7.42725	8.09949	6.4747	0.665708
cgd8_940	Uncharacterized protein	4.42372	6.36951	6.14026	5.6042	5.63442	0.490702	0.904677	4.29464	2.85397	2.136	2.85486	3.78857	4.15438	2.09236	3.22254	-3.49842	1.08655
cgd8_990	Uncharacterized protein	0.739308	2.28973	0.227847	0.579434	0.95908	4.27242	4.68055	4.44841	2.85397	4.06384	3.90724	5.17067	5.30392	3.58482	4.49166	3.10476	0.427825

## Sheet: DiffGenes_femaleVSasexual
geneSymbol	Product Description	asexual_invitro1	asexual_invitro2	asexual_invitro3	asexual_invitro4	asexual_invitro.AVG	female_invitro1	female_invitro2	female_invitro3	female_invitro4	female_invitro.AVG	female_invivo1	female_invivo2	female_invivo3	female_invivo4	female_invivo.AVG	LogFC.FemaleVsAsexual
cgd1_1000	Uncharacterized protein	5.35714	3.94733	1.87831	3.46907	3.66296	7.76078	8.10572	7.02081	7.91719	7.70113	5.65128	6.09391	6.40633	6.11614	6.06691	4.03817
cgd1_1100	X-Pro dipeptidyl-peptidase	5.09723	5.31445	4.91733	4.80415	5.03329	11.041	10.4144	10.6118	10.6435	10.6777	11.0461	11.4678	11.4556	10.5858	11.1388	5.64439
cgd1_1110	Phosphatidyl serine synthase	5.3371	6.64511	6.36909	5.57451	5.98145	8.27666	8.46091	7.83688	7.95032	8.13119	8.34334	9.03968	9.04229	8.09352	8.62971	2.14974
cgd1_1140	Acyl-CoA-binding protein ACBP with Ankyrin repeat	7.0652	7.5085	7.11693	6.9025	7.14828	9.67224	9.74483	9.75898	9.50348	9.66988	6.32364	6.23223	6.23134	6.27151	6.26468	2.5216
cgd1_1160	Signal peptide region containing protein	3.66249	2.28973	0.227847	0.579434	1.68988	6.58611	7.17196	7.42508	5.29578	6.61973	5.32762	6.33906	6.60178	4.54427	5.70318	4.92986
cgd1_1170	Ubiquitin carboxyl-terminal hydrolase	6.47222	5.76216	5.84631	4.82946	5.72754	8.46528	8.55836	8.26703	7.51625	8.20173	7.97822	8.06556	8.22794	7.0771	7.8372	2.47419
cgd1_1180	RAD54 like SWI/SNF2 ATpase	5.72518	4.97908	6.18954	4.82858	5.4306	10.4025	10.0575	10.4281	10.5973	10.3714	9.62177	9.93095	9.74372	9.22919	9.63141	4.94077
cgd1_120	Signal peptide region containing protein	4.82341	4.61617	4.61557	5.85856	4.97843	2.83623	0.904677	2.71664	2.85397	2.32788	5.88009	5.23479	5.51469	4.91937	5.38723	-2.65055
cgd1_1200	Uncharacterized protein	7.93537	7.48077	7.6249	7.93663	7.74442	4.74324	5.4579	4.72985	4.54471	4.86892	8.92607	8.96465	8.92991	8.28054	8.77529	-2.87549
cgd1_1210	Uncharacterized protein	6.80339	6.12422	7.41638	8.09745	7.11036	5.72359	5.2397	4.7614	4.3908	5.02887	8.09775	8.30853	8.32044	7.64787	8.09365	-2.08149
cgd1_1260	Uncharacterized protein	4.38648	4.02114	3.21175	3.06546	3.67121	7.13575	6.41651	5.58503	6.51412	6.41285	5.52786	4.44878	4.4675	2.09236	4.13412	2.74165
cgd1_1270	PPPDE peptidase/PUB domain containing protein	6.16524	5.99835	3.68583	5.62071	5.36753	9.0271	9.10587	9.23555	9.94444	9.32824	7.73088	7.70758	7.80236	7.54415	7.69624	3.96071
cgd1_130	Signal peptide region containing protein	7.60879	7.90885	8.07846	7.65693	7.81326	4.11086	5.2081	4.20355	5.09167	4.65354	8.51282	8.77308	8.86305	8.30365	8.61315	-3.15971
cgd1_1310	Cleavage stimulation factor with RNA recognition motif domain	7.30976	5.90642	7.15625	7.27697	6.91235	6.41104	3.87601	5.20105	2.85397	4.58552	5.57621	5.42948	5.52963	6.35869	5.7235	-2.32683
cgd1_1330	SWI/SNF-related matrix associated actin-dependent regulator of chromatin subfamily A with DEAD/H box 1	6.97678	6.07555	6.4984	6.62911	6.54496	9.58669	8.26032	7.94737	8.15805	8.48811	7.44443	7.67573	7.56305	7.81445	7.62442	1.94315
cgd1_1390	Uncharacterized protein	5.09091	5.42985	6.48816	5.1795	5.54711	7.39987	7.29818	7.60842	7.47031	7.4442	7.48793	8.11194	7.97751	6.16448	7.43546	1.89709
cgd1_140	Uncharacterized Secreted Protein (CpLSP gene family)	5.80383	5.33593	6.30835	6.26309	5.9278	0.490702	2.40916	1.11556	4.3503	2.09143	7.58236	7.17656	7.09384	7.25833	7.27778	-3.83637
cgd1_1400	Uncharacterized protein	4.83966	4.49526	2.42519	4.33839	4.02463	8.86368	9.34915	8.95908	8.82253	8.99861	7.84172	8.66919	8.93992	7.69307	8.28597	4.97398
cgd1_1410	Uncharacterized protein	2.58797	2.28973	4.03489	4.38498	3.32439	6.10286	6.15653	4.94948	6.67528	5.97104	5.38928	4.98173	5.37204	5.25416	5.2493	2.64665
cgd1_1450	Signal peptide region containing protein	7.39875	7.72009	8.11879	7.12822	7.59146	5.88167	6.15545	5.76603	5.55727	5.8401	6.73213	6.81357	7.07559	6.23649	6.71444	-1.75136
cgd1_1460	Uncharacterized protein	6.50962	5.32356	6.21554	5.46303	5.87794	8.16196	8.90306	7.55133	8.4357	8.26301	6.66202	7.67617	7.76246	5.66701	6.94192	2.38508
cgd1_1500	Uncharacterized protein	4.54166	4.14048	4.66776	4.62478	4.49367	8.53167	9.28611	8.59057	9.71311	9.03036	8.2902	8.70796	8.79594	8.3187	8.5282	4.53669
cgd1_1510	Signal peptide region containing protein	0.739308	2.28973	2.76361	3.11386	2.22663	10.3928	10.4964	10.3637	10.4968	10.4374	9.64301	10.2009	10.3461	9.74749	9.98439	8.2108
cgd1_1540	Dynein intermediate chain	8.65014	7.61028	8.48881	8.27337	8.25565	7.14845	7.19001	5.98288	7.61221	6.98339	4.81925	5.87859	5.55452	6.52893	5.69532	-1.27226
cgd1_1560	transcription factor E2F/dimerization partner (TDP)	8.45453	8.6104	8.15928	8.52108	8.43632	6.50824	6.96112	6.50783	4.45364	6.10771	6.99818	7.82773	7.76325	7.17009	7.43981	-2.32861
cgd1_1580	Uncharacterized protein with CCCH-type Zinc finger	10.509	10.4078	10.7105	10.7882	10.6039	8.71462	9.03072	9.13459	7.57734	8.61432	9.92848	9.83701	9.61664	10.0477	9.85746	-1.98954
cgd1_1590	Uncharacterized protein	8.07474	7.7735	7.9971	8.18349	8.00721	2.63515	6.69912	4.98686	5.8088	5.03248	6.09088	5.63024	5.00233	6.72698	5.86261	-2.97472
cgd1_1610	Uncharacterized protein	3.53169	2.28973	2.53481	0.579434	2.23392	5.99773	6.69509	6.55178	7.0987	6.58583	5.2439	5.22095	5.54189	2.09236	4.52478	4.35191
cgd1_1620	RPB7 like OB fold RNA polymerase subunit	6.17585	6.04707	5.28636	5.92779	5.85927	3.9742	2.72645	2.93803	5.44523	3.77098	4.45116	4.23162	3.7481	4.69394	4.2812	-2.08829
cgd1_1680	Insulinase like protease	0.739308	2.28973	1.71277	0.579434	1.33031	8.22445	7.28907	7.14326	6.42803	7.2712	7.71403	7.70468	7.97969	6.22208	7.40512	5.94089
cgd1_1690	PHD finger containing protein	2.97497	5.37159	0.227847	2.09101	2.66635	8.79465	8.40058	8.61243	8.54254	8.58755	7.41546	8.21612	8.61418	7.56655	7.95308	5.9212
cgd1_1700	GATA zinc finger/AT hook containing protein	8.13651	7.12242	8.06376	8.10767	7.85759	10.3761	10.3143	10.1557	10.0286	10.2187	9.86952	9.952	9.75952	8.95057	9.6329	2.36107
cgd1_1730	haloacid dehalogenase-like hydrolase	11.1515	10.5893	11.0243	11.0923	10.9643	9.66202	10.044	10.1202	9.95722	9.94586	9.38524	8.91771	8.59352	10.1598	9.26406	-1.01847
cgd1_180	Uncharacterized protein	7.88465	6.31597	7.3327	7.64234	7.29391	2.04824	5.25166	2.66958	5.12791	3.77435	7.19946	8.2862	8.21788	8.81312	8.12917	-3.51957
cgd1_1830	TB2/DP1/HVA22 family integral membrane protein	0.739308	2.28973	4.33283	4.93187	3.07343	8.15948	7.23235	7.61212	7.78404	7.697	3.13928	3.50809	3.30118	5.02004	3.74215	4.62356
cgd1_1870	Uncharacterized protein	6.04291	6.76921	6.4388	6.86182	6.52819	4.55717	3.20375	3.41541	4.41158	3.89698	7.06598	7.36049	7.0755	8.21366	7.42891	-2.63121
cgd1_1890	Longin domain-containing Synaptobrevin	3.46838	4.22827	4.38782	4.19275	4.0693	6.13354	6.77146	5.51389	4.79613	5.80375	5.05235	4.21171	4.68664	4.04368	4.49859	1.73445
cgd1_1900	Fur1p like uracil phosphoribosyltransferase	5.04094	4.96396	5.38718	5.06179	5.11347	7.41427	7.78911	7.82422	8.22934	7.81423	8.12012	7.78848	7.72773	7.8862	7.88063	2.70077
cgd1_1910	DnaJ domain containing protein	0.739308	2.28973	0.227847	3.00472	1.5654	5.93608	6.3439	5.51419	5.29309	5.77181	5.90425	6.69843	6.85893	5.69559	6.2893	4.20641
cgd1_2000	Utp14 protein	7.3871	7.13534	7.43675	7.02623	7.24635	6.18517	5.45759	5.54945	6.21605	5.85207	5.86457	6.64739	6.82883	5.46561	6.2016	-1.39429
cgd1_2010	Uncharacterized protein	5.99229	5.66028	4.76767	6.19936	5.6549	8.95966	8.58603	8.75744	8.04866	8.58795	9.63644	9.73597	9.70669	8.83246	9.47789	2.93305
cgd1_2020	Uncharacterized protein	2.84123	2.28973	0.227847	0.579434	1.48456	7.34303	6.14871	6.59568	5.78949	6.46923	6.90257	7.30333	7.5457	6.24364	6.99881	4.98467
cgd1_2030	Transmembrane protein TauE-like	4.76079	5.40557	4.68313	5.86574	5.17881	8.47046	8.13759	7.75995	7.844	8.053	8.35775	8.61579	8.60565	7.60416	8.29584	2.87419
cgd1_2040	Pyruvate kinase	10.0622	8.56369	9.47496	9.75579	9.46417	11.4639	11.678	11.7876	12.0235	11.7382	10.641	10.5341	10.3093	9.81791	10.3256	2.27408
cgd1_2060	Rab1 GTPase	0.739308	2.28973	0.227847	0.579434	0.95908	5.83476	4.58655	6.92963	2.85397	5.05123	7.02908	5.98332	5.95162	6.16066	6.28117	4.09215
cgd1_2090	Uncharacterized protein	6.06849	5.50786	4.66178	5.66462	5.47569	2.12807	4.13843	3.49585	2.85397	3.15408	3.58274	3.38767	3.77951	4.47167	3.8054	-2.3216
cgd1_2150	GYF domain containing protein	2.2454	3.80179	1.73313	4.55157	3.08297	6.70864	4.90452	6.6399	6.21747	6.11763	5.90485	6.99848	6.92507	6.25185	6.52006	3.03466
cgd1_2160	GYF domain containing protein	5.13804	4.51525	4.62539	4.36199	4.66017	7.82815	6.77961	7.16372	6.44707	7.05464	6.48207	7.11705	6.93346	5.6968	6.55734	2.39447
cgd1_2200	Uncharacterized protein	0.739308	2.28973	1.8113	0.579434	1.35494	3.97924	5.68431	5.53328	2.85397	4.5127	3.42732	2.00564	2.42343	5.28493	3.28533	3.15776
cgd1_2220	Uncharacterized protein	4.06437	5.10797	3.55178	3.38731	4.02786	5.48022	4.933	6.84656	7.33019	6.14749	5.09263	5.51462	5.28576	5.82047	5.42837	2.11963
cgd1_2290	Uncharacterized protein	6.68907	5.65046	5.94351	6.07569	6.08968	4.65808	3.9936	3.84571	4.3704	4.21695	7.08157	7.15845	7.39498	6.64831	7.07083	-1.87273
cgd1_2370	Mitochondrial carrier domain containing protein	3.99239	3.94378	3.77113	3.46458	3.79297	6.8051	6.57675	6.78858	5.7538	6.48106	8.64878	8.59004	8.64953	8.18751	8.51896	2.68809
cgd1_2400	Uncharacterized secreted protein	11.3711	10.1229	11.0348	11.3814	10.9775	8.84668	9.01504	8.77927	10.1956	9.20914	10.3749	9.8846	9.41094	11.2932	10.2409	-1.76841
cgd1_2450	ELP3-like acetyltransferase	7.40908	7.64229	7.62253	8.16021	7.70853	5.58468	5.42863	6.20436	6.18876	5.85161	7.15399	6.76637	6.7917	7.10002	6.95302	-1.85692
cgd1_2530	TRAFAC type P-loop Gtpase with Kinesin motor domain	7.30526	7.25603	7.55022	7.36661	7.36953	5.10693	5.01036	4.67847	4.33223	4.782	7.65052	8.78083	8.77845	8.05238	8.31554	-2.58753
cgd1_260	Signal peptide region containing protein	0.739308	2.28973	0.227847	0.579434	0.95908	5.80454	5.31879	5.99657	4.44579	5.39142	7.07194	7.35916	7.63281	3.69246	6.43909	4.43234
cgd1_2620	Sodium/calcium exchanger protein	7.26123	5.42483	6.92008	6.71865	6.5812	5.90188	2.47518	4.79683	5.14849	4.58059	6.709	5.91238	6.08615	6.71512	6.35566	-2.0006
cgd1_2670	Ankyrin repeat containing protein	6.84135	6.64474	6.28745	6.02118	6.44868	2.80033	5.27634	1.11556	2.85397	3.01155	5.30744	5.56249	5.55971	6.82613	5.81394	-3.43713
cgd1_2700	Methionine aminopeptidase	7.72505	5.99593	7.27894	6.72343	6.93084	3.97747	5.31961	3.45729	4.44637	4.30018	4.93218	4.85168	4.53135	5.81451	5.03243	-2.63065
cgd1_2770	DNA-directed RNA polymerase subunit beta	7.57794	7.33908	8.32464	8.49599	7.93441	7.03762	6.31524	5.49945	2.85397	5.42657	6.80708	6.79365	6.45256	6.9939	6.7618	-2.50784
cgd1_280	Short-chain dehydrogenase/reductase SDR	6.50437	5.79201	6.19459	6.16827	6.16481	11.0158	10.9393	10.9342	10.7945	10.9209	10.8746	10.7757	10.7211	10.7149	10.7716	4.75613
cgd1_2890	Beta transducin-like protein with WD40 repeat	8.78657	8.55229	8.35003	8.25863	8.48688	6.14956	6.06242	6.54284	5.89682	6.16291	7.4324	7.86494	7.9381	8.02909	7.81613	-2.32397
cgd1_2980	14-3-3 protein	3.86091	4.13142	4.65579	4.36747	4.2539	9.27985	9.62628	9.29016	9.37373	9.3925	4.81203	0.226091	-1.15519	3.94651	1.95736	5.13861
cgd1_3000	60S ribosomal protein L27	8.83517	7.71304	8.34229	8.61127	8.37544	6.78479	6.34508	6.55691	5.96605	6.41321	7.42429	6.94024	6.65676	7.87332	7.22365	-1.96223
cgd1_3020	Fructose-bisphosphate aldolase	10.9999	9.62874	10.7924	10.887	10.577	12.4322	12.4532	12.662	13.2355	12.6957	12.3688	12.0897	11.752	12.484	12.1736	2.1187
cgd1_3040	Triosephosphate isomerase	8.09304	7.02111	7.82686	7.32725	7.56706	10.7975	10.4778	10.5455	10.7735	10.6486	10.8615	10.4803	10.3718	10.3511	10.5162	3.08152
cgd1_3060	NodB homology domain containing protein	4.87433	5.1484	5.32	4.71175	5.01362	6.68154	7.13055	6.80687	6.08145	6.6751	8.20034	8.43431	8.35011	8.23428	8.30476	1.66148
cgd1_3110	Uncharacterized protein	4.07183	2.28973	4.18254	2.07059	3.15367	5.94042	5.65319	5.96096	5.07589	5.65762	3.93379	4.84319	4.88638	5.68811	4.83787	2.50395
cgd1_3120	Condensation domain containing protein	0.739308	2.28973	0.227847	0.579434	0.95908	9.09942	9.01157	8.85358	8.29646	8.81526	9.2614	9.77261	9.69824	8.24457	9.2442	7.85618
cgd1_3150	Cyclin-like protein	0.739308	2.28973	0.227847	0.579434	0.95908	2.84099	3.73698	4.84374	5.67545	4.27429	3.43056	3.04401	3.53191	3.6966	3.42577	3.31521
cgd1_3180	Uncharacterized protein	3.85632	3.84125	3.34375	2.85156	3.47322	5.50925	7.21198	6.57614	5.98347	6.32021	6.11004	5.97897	6.43651	4.38779	5.72833	2.84699
cgd1_320	Oxysterol-binding protein	5.93141	6.73054	6.76113	6.89132	6.5786	8.06482	8.42837	7.52391	8.44631	8.11585	8.92728	8.7621	8.8366	8.94244	8.86711	1.53725
cgd1_3240	Uncharacterized protein	4.4521	4.92757	3.49744	5.32909	4.55155	7.003	7.26361	7.70417	7.06128	7.25802	6.18511	6.97189	7.47389	6.16794	6.69971	2.70647
cgd1_3250	Uncharacterized signal peptide-containing transmembrane associated protein	7.3972	7.06996	7.24807	7.47619	7.29785	5.14759	5.20926	5.42107	5.51245	5.3226	5.68516	5.06455	5.36805	6.18645	5.57605	-1.97526
cgd1_330	CDC48 like AAA ATPase	10.4138	8.92735	9.83224	9.93358	9.77675	11.4958	11.6875	11.672	12.314	11.7923	11.4293	11.2361	10.9949	11.6557	11.329	2.0156
cgd1_3500	Thrombospondin related adhesive protein	8.1361	6.70789	7.89548	8.57118	7.82767	9.59657	8.91543	8.79887	9.25749	9.14209	10.0698	9.95254	9.74877	9.97117	9.93558	1.31442
cgd1_3510	PAN domain/Thrombospondin type-1 (TSP1) repeat containing protein	7.95048	7.52042	8.24361	7.65122	7.84143	9.59023	9.36196	8.68537	9.37309	9.25266	8.22235	8.53771	8.32752	8.32074	8.35208	1.41123
cgd1_3520	AP2/ERF domain containing protein	7.42344	7.42564	7.64208	8.0079	7.62476	10.7664	9.85507	9.67691	9.35384	9.91307	9.5473	10.0769	10.031	9.58119	9.8091	2.2883
cgd1_3530	RNA recognition motif domain containing protein	9.39663	8.65989	9.0586	9.22224	9.08434	7.62587	7.50387	7.66562	8.0665	7.71546	7.07487	6.685	6.3412	7.84538	6.98661	-1.36888
cgd1_3540	Tetratricopeptide repeat containing protein	8.53818	8.45619	8.98754	9.09605	8.76949	7.18569	7.22409	8.42688	7.73305	7.64243	8.03789	7.97572	7.88288	8.31098	8.05187	-1.12706
cgd1_3550	Apple domain containing protein	2.2265	2.28973	2.43065	2.81571	2.44065	8.7922	9.21276	8.93113	9.13559	9.01792	6.86399	7.59959	7.7127	7.35753	7.38345	6.57727
cgd1_360	Nucleolar complex protein 2	5.2461	7.20451	6.59299	6.54425	6.39696	3.20424	5.31714	4.18338	4.35425	4.26475	5.69891	5.92083	6.19948	4.80036	5.6549	-2.13221
cgd1_3640	Uncharacterized protein	8.92033	8.3777	8.44497	8.27982	8.5057	7.74669	7.19991	7.30077	6.26097	7.12709	9.49125	8.83294	8.94164	8.55524	8.95527	-1.37862
cgd1_3670	Chromo domain/ SNF2 Atpase/Helicase domain containing protein	7.01987	6.75327	7.91869	8.28078	7.49315	9.42714	9.75277	9.81335	9.24244	9.55892	9.64281	9.90606	9.7991	9.81079	9.78969	2.06577
cgd1_370	carboxypeptidase A with signal peptide region	5.96975	6.42307	4.85614	6.85716	6.02653	8.41046	7.96156	8.17341	6.20804	7.68837	9.85083	9.45081	9.49323	8.46533	9.31505	1.66184
cgd1_3700	Uncharacterized protein with WD40 repeat	8.1866	6.51159	7.76749	7.65906	7.53119	10.0125	10.3062	10.098	10.1802	10.1492	9.40823	9.02325	8.83037	9.53336	9.1988	2.61804
cgd1_3710	Acetyl-coenzyme A synthetase	7.56168	6.82627	7.9069	8.06339	7.58956	9.96299	9.50741	9.43597	9.40622	9.57815	10.3216	10.0333	9.90799	10.2412	10.126	1.98859
cgd1_3720	Mannosyltransferase DXD	7.26495	7.23962	6.84244	7.68196	7.25724	8.97352	8.3355	8.61331	8.34626	8.56715	8.1231	8.0406	8.09617	7.39024	7.91253	1.3099
cgd1_3730	Glucosamine-fructose-6-phosphate aminotransferase/Sugar isomerase (SIS)	0.739308	2.28973	0.227847	4.18056	1.85936	8.23278	8.32663	8.48986	8.49273	8.3855	8.15056	6.79468	6.84019	6.77167	7.13927	6.52614
cgd1_3740	Ankyrin repeat/transmembrane domain-containing protein	5.69459	2.28973	3.96682	4.31691	4.06701	7.35668	6.24736	5.72459	6.40248	6.43278	5.50249	4.23274	5.20832	6.03631	5.24497	2.36577
cgd1_3810	Uncharacterized protein	14.2113	12.5473	13.781	14.0529	13.6482	12.452	12.303	12.3299	12.6839	12.4422	13.0784	12.8085	12.393	14.0781	13.0895	-1.20594
cgd1_3850	Uncharacterized Secreted Protein (SKSR gene family)	6.47197	7.576	7.47572	7.66334	7.29676	5.80016	5.73711	5.853	5.54335	5.7334	6.08505	5.91121	6.17671	6.72588	6.22471	-1.56335
cgd1_400	CMGC/MAPK group Protein kinase	2.96401	5.64646	4.35872	2.80188	3.94277	6.28532	6.59195	5.11386	5.56884	5.88999	4.33744	4.18118	4.35608	2.09236	3.74177	1.94723
cgd1_450	Uncharacterized protein	6.13811	7.87786	5.80574	6.36569	6.54685	3.89367	4.30194	4.22559	5.11136	4.38314	7.14612	7.25097	7.42831	6.78108	7.15162	-2.16371
cgd1_460	Uncharacterized protein	0.739308	2.28973	3.84636	2.10464	2.24501	5.19294	4.7547	5.81267	5.11731	5.21941	5.26855	5.50052	5.64942	3.63678	5.01382	2.9744
cgd1_470	Armadillo-type fold/Signal peptide region containing protein	7.59831	6.6756	7.96254	7.54321	7.44492	9.57745	8.21329	8.72508	9.70443	9.05506	10.3044	10.2026	9.84737	9.80513	10.0399	1.61015
cgd1_500	Exonuclease V	0.739308	3.87106	2.53706	0.579434	1.93171	7.58572	6.69786	6.85625	6.76034	6.97504	5.59118	5.57328	5.71839	4.90984	5.44817	5.04333
cgd1_510	Uncharacterized protein	6.94734	5.38187	5.96425	6.20942	6.12572	8.33985	7.10208	8.08018	7.41832	7.73511	7.92016	7.4159	7.3138	6.54851	7.29959	1.60939
cgd1_520	V-type proton ATPase proteolipid subunit	10.0144	8.31519	9.31563	9.4519	9.27429	8.05255	8.01824	8.18974	7.17075	7.85782	8.12078	7.61712	7.33465	9.03706	8.0274	-1.41647
cgd1_60	Cyclin dependent kinase A	0.739308	2.28973	2.68714	3.0374	2.1884	8.80777	8.06669	8.02672	7.4231	8.08107	7.08029	7.24463	7.1332	5.73239	6.79763	5.89268
cgd1_630	Uncharacterized protein	7.21478	6.12587	5.97589	6.64244	6.48974	4.73893	3.35922	4.72567	4.54157	4.34135	8.07001	7.61312	7.67105	6.49583	7.4625	-2.1484
cgd1_640	Signal peptide region containing protein	13.3505	12.3933	13.1451	13.1068	12.9989	10.673	10.5352	10.2129	10.0939	10.3788	12.7021	12.8349	12.701	12.8474	12.7713	-2.62016
cgd1_650	Uncharacterized Secreted Protein (CpLSP gene family)	5.92528	7.17254	5.72658	5.76262	6.14675	7.79964	7.65138	7.78865	7.82611	7.76644	7.81698	7.84243	8.1732	6.90196	7.68364	1.61969
cgd1_660	Signal peptide region containing protein	5.45824	3.9335	5.34684	2.96187	4.42511	12.4152	12.3763	12.4471	12.4439	12.4206	12.4194	12.1679	11.905	12.3067	12.1997	7.99553
cgd1_670	Signal peptide region containing protein	5.93007	5.60265	4.15357	4.11995	4.95156	7.82091	7.63182	7.76779	6.95349	7.5435	7.27676	7.57857	7.81099	6.47777	7.28602	2.59194
cgd1_710	Coiled coil protein	4.2827	4.48375	4.31317	4.1202	4.29996	7.5729	7.02919	7.8924	5.88535	7.09496	6.13139	6.48749	6.64653	6.20379	6.3673	2.795
cgd1_720	HAD-like domain containing protein	0.739308	2.28973	0.227847	0.579434	0.95908	2.56433	4.30881	5.84787	2.85397	3.89374	3.6541	3.92739	4.15711	4.16101	3.9749	2.93466
cgd1_730	Glutamine cyclotransferase	5.84903	4.6732	3.45665	2.95315	4.23301	7.66712	7.33743	7.39912	7.68735	7.52275	5.72269	5.87823	6.39654	5.34595	5.83585	3.28975
cgd1_740	SPRY/Peptidase C14 p20 domain containing protein	3.73273	4.79362	3.58916	4.23284	4.08709	6.75744	6.92357	6.71021	7.46515	6.96409	4.42163	5.19627	4.89652	5.47872	4.99829	2.877
cgd1_760	Dual specificity phosphatase	6.33268	5.63323	6.98537	6.11461	6.26648	8.64889	7.71393	7.94941	6.64625	7.73962	8.70804	8.83411	8.79388	7.65625	8.49807	1.47315
cgd1_820	Palmitoyltransferase	5.00512	4.51338	5.14212	4.97318	4.90845	7.72213	7.54075	5.96782	7.26389	7.12365	5.36793	7.25664	7.15676	7.41453	6.79896	2.2152
cgd1_870	Peptidyl-prolyl cis-trans isomerase	7.1759	6.78424	7.68023	7.41122	7.2629	8.66475	8.74002	8.35029	9.35456	8.7774	5.69549	5.69362	5.40474	8.44946	6.31083	1.51451
cgd1_880	Eukaryotic initiation factor 4A	12.2553	10.7935	11.6965	11.9884	11.6834	10.2723	9.9935	10.3441	10.0664	10.1691	10.5189	9.77485	9.43935	11.7044	10.3594	-1.51436
cgd1_920	Actin	8.94266	8.36368	8.62198	9.29986	8.80705	5.94801	5.45262	5.89592	6.32512	5.90542	10.026	9.77422	9.70759	10.0659	9.89342	-2.90163
cgd1_950	Uncharacterized protein with Ankyrin repeat	7.69821	7.37674	6.44135	7.62227	7.28464	5.11561	6.23683	3.90145	5.14507	5.09974	8.54851	8.30778	8.32237	8.78058	8.48981	-2.1849
cgd1_980	RNase L inhibitor-like protein	7.60226	7.48315	8.03624	8.29991	7.85539	10.0513	9.40154	9.90079	8.99443	9.58701	9.85524	10.3372	10.2295	10.1903	10.1531	1.73162
cgd1_990	Pyridine nucleotide/ NAD(P) transhydrogenase alpha plus beta subunit	6.50618	2.28973	5.99349	3.24264	4.50801	9.22452	9.58831	9.70813	8.93227	9.36331	9.0381	10.1431	10.1301	9.33665	9.66198	4.8553
cgd2_100	Uncharacterized protein	3.40732	2.28973	5.02249	4.42364	3.78579	7.81176	8.26808	8.06781	8.32207	8.11743	8.17477	8.34444	8.55665	7.57254	8.1621	4.33164
cgd2_1000	RNA recognition motif domain containing protein	9.50399	8.25757	8.79383	9.21267	8.94201	6.75552	7.3311	8.06829	8.59368	7.68715	8.13434	6.60831	6.30745	7.43807	7.12204	-1.25486
cgd2_1010	DEAD/DEAH box helicase	9.66445	9.02526	9.42904	9.83303	9.48794	7.3721	8.23804	8.68557	8.13301	8.10718	4.24709	5.84848	5.49603	7.23553	5.70678	-1.38076
cgd2_1050	Uncharacterized protein	5.3356	6.06896	6.80954	6.20559	6.10492	2.14921	0.904677	2.77043	4.49959	2.58098	5.08919	5.44012	5.6125	4.98794	5.28244	-3.52395
cgd2_1060	Protein kinase/EF-hand domain containing protein	8.47858	7.46196	8.16231	8.47951	8.14559	7.05738	6.4227	6.80095	5.5664	6.46186	6.90386	6.3585	6.20919	7.422	6.72339	-1.68373
cgd2_1120	molybdopterin synthase sulphurylase/Rhodanese-like domain containing protein	6.61126	7.19501	7.10983	6.44856	6.84117	5.10886	5.39661	4.25698	5.62226	5.09618	6.44728	5.22214	5.74343	5.96818	5.84526	-1.74499
cgd2_1220	Uncharacterized protein	2.99464	2.28973	4.05557	3.96035	3.32507	6.70742	7.58965	7.16885	4.39289	6.4647	7.5818	6.91871	7.08743	6.99117	7.14478	3.13963
cgd2_1240	EH domain containing protein	3.04948	2.28973	3.67278	2.1527	2.79117	6.0632	7.51646	6.25744	6.7603	6.64935	5.97068	5.49043	5.72233	3.68517	5.21715	3.85818
cgd2_1300	Calcium/calmodulin dependent protein kinase	6.89015	7.39389	7.07583	7.73596	7.27396	11.5088	11.1922	11.342	11.0223	11.2664	8.92459	8.52209	8.38597	8.6316	8.61606	3.9924
cgd2_1360	ATP synthase subunit beta	10.182	9.09088	10.1149	10.1859	9.89341	7.82866	8.43006	8.62672	8.97978	8.46631	8.40558	8.55223	8.21523	8.75455	8.4819	-1.4271
cgd2_1380	Uncharacterized protein	0.739308	2.28973	0.227847	3.02654	1.57086	6.29248	6.03769	6.34006	5.80981	6.12001	1.22879	0.922736	1.59723	3.80268	1.88786	4.54916
cgd2_1500	Eukaryotic translation initiation factor 3 subunit E withPCI domain domain	7.07062	7.77602	8.26161	8.09043	7.79967	2.04514	5.80827	6.6199	4.39598	4.71732	6.28448	5.7997	5.87906	6.13041	6.02341	-3.08235
cgd2_1510	Pseudouridine synthase TruD	5.96986	4.99391	5.82679	6.0038	5.69859	4.79049	3.14431	1.11556	2.85397	2.97608	4.72308	4.3573	4.23965	4.81116	4.5328	-2.72251
cgd2_1520	Uncharacterized protein	8.07808	7.41439	7.82414	7.59981	7.72911	5.55841	5.69539	4.95838	4.38457	5.14919	7.16127	7.13671	6.96618	6.9789	7.06077	-2.57992
cgd2_1530	Nitrogen permease regulator 2	5.50388	5.76668	4.75983	5.10987	5.28506	3.33504	2.51425	3.46775	2.85397	3.04275	3.83893	4.63737	4.67558	3.70177	4.21341	-2.24231
cgd2_1590	Apple/EGF-like/Apple domain containing extracellular protein	0.739308	2.28973	0.227847	0.579434	0.95908	7.97938	8.49231	8.10109	8.57464	8.28685	10.2822	9.23886	9.16545	9.0545	9.43524	7.32777
cgd2_1610	Protein kinase domain containing protein	3.50726	2.28973	0.227847	2.13195	2.0392	7.77234	7.78029	7.28724	7.21586	7.51393	6.19105	4.95415	5.19198	2.09236	4.60739	5.47473
cgd2_170	40s ribosomal protein s24	7.23449	7.29995	7.88972	7.24681	7.41774	6.50179	5.93186	5.74331	2.85397	5.25773	6.36349	5.64352	5.54172	5.7762	5.83123	-2.16001
cgd2_1700	EF-hand domain containing protein	2.96773	2.28973	2.45528	0.579434	2.07304	4.49844	3.99386	5.88656	5.0935	4.86809	3.06432	4.0386	4.1675	4.34164	3.90301	2.79504
cgd2_1840	Signal peptide	7.46544	8.29702	8.57151	8.50229	8.20907	5.94745	6.22106	6.36079	6.26366	6.19824	8.10285	7.79437	7.80522	8.49335	8.04895	-2.01083
cgd2_1870	Guanine nucleotide-binding protein	12.7199	11.4906	12.3512	12.7339	12.3239	9.96254	10.0567	10.4288	11.7478	10.549	10.9604	10.1039	9.73506	12.3359	10.7838	-1.77492
cgd2_1890	Uncharacterized protein	2.66296	2.28973	2.15058	0.579434	1.92068	8.69734	8.15108	7.96001	8.46755	8.319	7.77072	7.99464	8.12724	7.63242	7.88126	6.39832
cgd2_1900	dTDP-glucose 4-6-dehydratase-like protein	5.06598	5.17647	4.55333	5.61124	5.10176	7.86336	7.67154	8.25884	7.47054	7.81607	7.41158	7.39112	7.53068	7.32809	7.41537	2.71432
cgd2_1910	MORN repeat	8.04676	7.58145	7.66601	8.12231	7.85413	12.1548	12.2919	12.3456	12.5446	12.3342	12.2402	12.2254	12.1065	12.0687	12.1602	4.48009
cgd2_1950	PHD/MIZ domain containing protein	4.33516	6.4389	5.16096	4.861	5.19901	7.1523	7.97823	7.13939	6.84794	7.27946	5.72809	6.0227	6.34926	5.18505	5.82128	2.08046
cgd2_1960	Mitogen-activated protein kinase	8.62142	8.15409	8.47366	8.84954	8.52468	5.53165	7.07545	7.4633	7.27257	6.83575	9.68633	9.33449	9.2519	9.61737	9.47252	-1.68893
cgd2_200	Uncharacterized protein	11.7344	10.351	10.9736	11.3504	11.1024	9.57888	9.11723	9.00836	9.71264	9.35428	9.93364	9.15787	8.85236	10.2614	9.55133	-1.74811
cgd2_2040	Uncharacterized protein with Armadillo-type fold	5.39019	6.21205	5.90622	6.1985	5.92674	3.98684	4.84335	1.11556	4.45325	3.59975	5.23563	5.51237	5.04657	3.69994	4.87363	-2.32699
cgd2_2070	Translation elongation factor EF-1 subunit alpha	8.72716	8.41653	8.92514	8.98344	8.76307	7.1092	6.7417	6.90381	6.88595	6.91017	7.38171	6.80319	6.80509	8.84055	7.45764	-1.8529
cgd2_210	Glycerol-3-phosphate dehydrogenase [NAD(+)]	3.53769	3.87385	4.86044	3.37535	3.91183	8.62689	9.20162	9.16059	8.83482	8.95598	10.3523	9.74399	9.86557	9.09691	9.7647	5.04415
cgd2_2100	Uncharacterized protein	0.739308	2.28973	0.227847	0.579434	0.95908	7.87447	7.59563	7.96357	2.85397	6.57191	7.0257	7.39445	7.616	7.99974	7.50897	5.61283
cgd2_2110	Uncharacterized protein	0.739308	2.28973	0.227847	0.579434	0.95908	11.9675	12.0112	12.0376	12.3334	12.0874	10.8452	11.1278	10.8876	11.6883	11.1373	11.1283
cgd2_2130	ATP-dependent 6-phosphofructokinase	8.65039	8.26889	8.61837	9.20519	8.68571	6.61015	7.54489	7.97334	7.54981	7.41955	9.94727	9.42109	9.22889	9.38859	9.49646	-1.26616
cgd2_2170	Nucleolar GTP-binding protein 2	6.63109	6.96986	7.96662	6.8658	7.10834	5.08284	5.37069	5.14733	5.11794	5.1797	7.08711	6.57681	6.76765	6.42716	6.71468	-1.92864
cgd2_2280	Pp2c protein phosphatase 2C	7.37477	6.31108	6.52308	6.64795	6.71422	6.63462	3.66685	2.66614	2.85397	3.95539	6.46805	6.63243	6.8237	7.1701	6.77357	-2.75882
cgd2_2340	R1 like alpha-glucan water dikinase	4.26593	6.36763	4.79972	4.64598	5.01982	9.21435	8.64368	8.63426	8.51494	8.75181	8.40892	9.10104	9.42954	7.8631	8.70065	3.73199
cgd2_2500	DNA polymerase alpha/epsilon subunit B	4.58247	2.28973	4.55392	3.6862	3.77808	7.57452	7.49278	7.48472	6.50438	7.2641	8.89616	8.67421	8.96877	7.26104	8.45005	3.48602
cgd2_2510	Glucose-methanol-choline oxidoreductase	4.07823	4.51338	3.8047	4.1548	4.13778	10.0578	9.67807	9.68633	8.66771	9.52248	10.9597	10.7947	10.915	10.1307	10.7	5.3847
cgd2_2580	Uncharacterized protein	6.84452	7.23278	7.12492	7.27193	7.11854	8.70232	9.11002	9.03537	8.22561	8.76833	6.22206	7.33575	7.5833	4.27616	6.35432	1.64979
cgd2_260	Uncharacterized protein	4.47603	4.32624	5.87981	5.07363	4.93893	0.490702	2.95444	1.11556	2.85397	1.85367	3.28122	4.67752	5.31327	6.15408	4.85652	-3.08526
cgd2_2610	Secreted GGC gene family protein	6.21152	6.85703	6.1338	6.10417	6.32663	8.53412	8.40726	7.83511	8.59763	8.34353	7.05352	7.48497	7.48457	5.62925	6.91308	2.0169
cgd2_2660	UDP N-acetylglucosamine transporter-like nucleotide sugar transporter	10.2279	8.9072	9.73093	10.073	9.73477	7.07222	6.79271	8.45289	7.60201	7.47996	9.4555	9.18729	8.86664	9.80494	9.32859	-2.25481
cgd2_2680	cation transport Atpase	7.50073	7.40639	6.94039	8.08834	7.48396	5.30031	5.96261	5.21708	5.87506	5.58876	6.5047	6.41998	5.93077	6.69714	6.38815	-1.8952
cgd2_270	Eukaryotic translation initiation factor 3 subunit D	8.8923	7.64601	8.6734	9.45294	8.66616	7.36207	7.22619	6.19317	7.43376	7.0538	7.39506	6.60983	6.25897	8.54633	7.20255	-1.61237
cgd2_2710	RNA methyltransferase TrmA-like protein	7.01091	5.40652	6.1359	6.0636	6.15423	4.15784	5.11245	1.11556	2.85397	3.30995	3.24176	3.61382	4.19411	4.38027	3.85749	-2.84428
cgd2_2750	Structural maintenance of chromosomes protein	6.49373	6.21755	6.07248	6.66643	6.36255	9.56611	9.28765	9.46806	9.06578	9.3469	10.8659	10.4063	10.4111	10.0221	10.4264	2.98435
cgd2_2760	insulinase-like peptidase	6.23817	5.36304	6.08749	4.85653	5.63631	7.43943	7.58207	7.21597	7.39788	7.40884	8.16546	7.83026	7.9807	7.04773	7.75603	1.77253
cgd2_280	Ribosomal protein L15	11.0829	9.93243	10.5024	10.8705	10.5971	8.62078	8.63157	8.84342	9.48587	8.89541	9.0762	8.24367	8.09161	10.642	9.01337	-1.70166
cgd2_2840	Pleckstrin homology domain containing protein	6.64073	5.84487	6.80242	6.85427	6.53557	8.37375	8.44427	8.01047	8.37636	8.30121	7.8209	6.71855	6.75188	7.56925	7.21515	1.76564
cgd2_2860	Uncharacterized protein	5.71984	4.4333	5.72354	4.74536	5.15551	7.65552	7.4658	6.93321	6.351	7.10138	5.91765	4.30122	4.37939	5.98365	5.14548	1.94587
cgd2_2920	ER lumen protein retaining receptor	0.739308	2.28973	0.227847	3.04933	1.57655	10.015	9.82038	9.68134	9.49444	9.7528	8.83694	9.0529	9.20726	7.91508	8.75304	8.17624
cgd2_2930	Uncharacterized protein	2.26032	3.81675	5.5582	4.57308	4.05209	8.53021	7.82361	7.67629	7.81803	7.96204	8.2981	8.61559	8.7787	7.90568	8.39952	3.90995
cgd2_2940	type 1 K Homology domain containing protein	8.65345	7.56045	8.76916	8.46927	8.36308	6.46562	7.17385	6.70528	8.31744	7.16555	7.65362	8.12125	8.08167	9.15085	8.25185	-1.19753
cgd2_2980	Uncharacterized protein	2.9343	2.28973	4.71679	2.05757	2.9996	5.3217	6.20041	6.03134	5.06	5.65336	3.15457	4.67599	4.5947	2.09236	3.62941	2.65377
cgd2_2990	60S ribosomal protein L13	10.9523	9.91791	10.6917	10.8342	10.599	8.37367	8.70155	9.0125	9.60339	8.92278	9.59844	8.22048	7.89796	11.131	9.21197	-1.67626
cgd2_3040	Uncharacterized protein	0.739308	2.28973	0.227847	0.579434	0.95908	7.73393	7.59857	6.92921	7.46602	7.43193	6.57785	5.76403	5.82642	4.39768	5.6415	6.47285
cgd2_3060	Uncharacterized protein	0.739308	2.28973	0.227847	0.579434	0.95908	4.70105	5.66771	5.32087	6.65748	5.58678	3.73667	5.0075	4.89053	2.09236	3.93177	4.6277
cgd2_3070	High mobility group box domain containing protein	8.44307	7.32764	8.45499	8.17956	8.10132	6.60677	6.24115	6.31904	5.8723	6.25982	8.66762	8.05377	7.80477	8.85327	8.34486	-1.8415
cgd2_310	Equilibrative nucleoside transporter	8.08901	7.81986	7.59348	8.02638	7.88218	7.66942	5.28985	4.27968	4.42556	5.41613	6.47274	6.81832	6.67777	7.63938	6.90205	-2.46606
cgd2_3100	Acyltransferase 3	5.74238	4.65961	5.48522	4.08221	4.99236	6.45546	6.91137	6.61821	7.0023	6.74683	4.38914	4.94252	5.3272	4.47617	4.78376	1.75448
cgd2_3110	Uncharacterized protein	11.6873	11.0704	11.8426	11.7512	11.5879	10.1245	10.4503	10.4748	10.4274	10.3692	11.4049	11.3746	11.1858	11.7686	11.4335	-1.21865
cgd2_3140	Uncharacterized protein	0.739308	2.28973	1.73266	0.579434	1.33528	6.81346	7.38156	7.04638	6.84133	7.02068	8.37828	7.87014	8.32965	7.13258	7.92766	5.6854
cgd2_3230	DnaJ/Thioredoxin domain containing protein	7.69632	6.95822	7.04728	7.92934	7.40779	11.055	10.3383	10.4934	10.3768	10.5659	10.0206	9.99955	9.93296	9.48782	9.86022	3.15809
cgd2_3240	Arf GTPase activating protein	7.26731	5.98825	6.84479	6.71523	6.7039	9.3421	9.29943	9.46729	9.79928	9.47703	8.9779	9.77798	9.54659	9.42033	9.4307	2.77313
cgd2_3250	Tetratricopeptide repeat	5.34423	5.32988	6.51539	5.71021	5.72493	7.54844	7.64684	7.75659	6.42389	7.34394	7.6607	8.71141	8.66064	8.07326	8.2765	1.61901
cgd2_3260	Phosphoglucomutase	7.45251	6.33641	6.8434	6.35175	6.74602	8.5697	8.82233	9.18726	9.32815	8.97686	8.89617	9.49112	9.39754	8.6977	9.12063	2.23085
cgd2_3270	Phosphoglucomutase	6.39281	6.05754	7.10791	6.3651	6.48084	9.36476	9.09912	8.56161	10.0962	9.28042	8.27795	8.15184	8.1387	8.01253	8.14525	2.79959
cgd2_3290	Uncharacterized protein	10.8248	9.99894	10.5446	10.5719	10.485	8.6402	8.52666	9.19984	8.61403	8.74518	8.79332	8.54429	8.33757	9.59991	8.81877	-1.73987
cgd2_330	Notchless	7.45733	6.47341	7.2481	8.0156	7.29861	5.09224	5.81012	5.15654	5.12572	5.29615	4.85908	5.31434	5.02547	5.21736	5.10406	-2.00246
cgd2_3300	RecQ mediated genome instability protein N-terminal domain containing protein	4.76995	5.70266	4.41739	3.33269	4.55567	0.490702	2.46723	1.11556	2.85397	1.73187	2.18709	3.33768	2.7141	2.09236	2.58281	-2.82381
cgd2_3320	Papain family cysteine protease	6.15613	4.50727	4.18191	4.35259	4.79947	6.61311	7.9712	7.37878	8.01596	7.49476	7.51862	7.13216	7.05366	6.84	7.13611	2.69529
cgd2_3340	Ser/Thr protein kinase	9.10105	7.83943	8.76133	8.68572	8.59688	5.88339	6.72945	7.79224	6.64881	6.76347	7.76268	7.55913	7.17242	8.77387	7.81702	-1.83341
cgd2_340	RING/FYVE/PHD-type Zinc finger-containing protein	5.99802	7.26134	6.68602	6.55714	6.62563	4.26849	3.11173	3.80029	2.85397	3.50862	5.77494	6.14202	6.4266	6.04347	6.09676	-3.11701
cgd2_3400	Dynamin-related protein	7.42463	6.92261	8.05106	6.63227	7.25764	9.31559	9.20923	8.55461	8.51563	8.89876	9.01723	8.6321	8.48635	8.52309	8.6647	1.64112
cgd2_3410	ARF1/2 like small Gtpase	6.28515	6.51436	6.51875	5.25566	6.14348	7.59633	8.11291	7.49837	8.04425	7.81297	7.37189	6.96424	7.13762	6.79679	7.06764	1.66948
cgd2_3450	Ubiquitin carboxyl-terminal hydrolase	6.43019	6.2228	6.26752	6.14964	6.26754	8.66647	7.66402	7.92982	8.09547	8.08895	7.25985	7.27371	7.28401	6.38323	7.0502	1.82141
cgd2_3460	Myb-like DNA-binding /CHY zinc finger domain-containing protein	2.95928	4.99535	5.14649	5.73688	4.7095	8.23473	8.11631	7.49153	7.60154	7.86103	7.4023	8.32795	8.24971	7.20252	7.79562	3.15153
cgd2_3480	Uncharacterized protein	4.0958	4.52872	2.93728	5.22229	4.19602	8.17199	8.26945	8.37885	8.11449	8.2337	7.82969	8.41056	8.73194	7.83964	8.20296	4.03767
cgd2_3490	AP2/ERF domain containing protein	4.48241	5.31217	5.41251	5.83102	5.25953	10.1534	9.86134	10.2733	10.4408	10.1822	10.3346	10.7652	10.5659	10.6119	10.5694	4.92269
cgd2_3500	Uncharacterized protein	3.45059	2.28973	0.227847	2.08837	2.01414	6.24531	6.43518	7.50723	5.93657	6.53107	7.19299	7.61109	7.85937	7.21796	7.47035	4.51694
cgd2_3520	Uncharacterized protein	6.29866	6.51435	6.46936	5.7532	6.25889	4.73786	5.14586	2.81175	2.85397	3.88736	6.57221	6.23193	6.28556	6.7718	6.46537	-2.37153
cgd2_3550	Nucleoporin NSP1/NUP62	7.10286	6.91319	7.22131	7.50861	7.18649	5.87223	5.99826	5.092	5.54908	5.62789	6.42834	6.96459	7.1358	7.10573	6.90862	-1.5586
cgd2_360	Eukaryotic translation initiation factor 3 subunit B	9.33759	8.00743	8.91733	9.06139	8.83093	7.05633	7.43524	7.61766	6.83585	7.23627	7.99261	7.6025	7.18755	8.10231	7.72124	-1.59466
cgd2_3610	Uncharacterized protein with WD40 repeat	0.739308	2.28973	0.227847	0.579434	0.95908	6.31794	6.96684	6.58226	5.6852	6.38806	5.13881	6.15755	6.3217	4.93422	5.63807	5.42898
cgd2_3620	F-box domain containing protein	2.21575	2.28973	0.227847	0.579434	1.32819	7.39219	7.66143	6.65251	6.176	6.97053	6.62601	7.08912	7.18759	4.78096	6.42092	5.64234
cgd2_3640	Bromodomain containing protein	8.07387	7.57456	8.26723	7.80621	7.93047	10.7403	10.1986	10.4497	10.3316	10.43	9.20492	9.40811	9.21299	9.5352	9.34031	2.49957
cgd2_3660	Subtilase family	0.739308	2.28973	0.227847	0.579434	0.95908	6.91023	6.3348	6.68784	5.77844	6.42783	6.54337	6.56119	6.76297	6.31963	6.54679	5.46875
cgd2_3670	Uncharacterized protein	4.7132	3.80115	5.15387	4.85405	4.63057	7.00358	7.77697	7.73742	5.57022	7.02205	6.25779	6.0465	6.20577	6.39481	6.22622	2.39148
cgd2_3680	Ribosome biogenesis protein BOP1-like protein	9.46608	8.62731	9.02688	8.72322	8.96087	8.20914	7.55786	7.50414	6.46076	7.43298	7.63884	7.89841	7.89955	8.30793	7.93618	-1.52789
cgd2_370	ARM repeats containing protein	6.94485	6.01339	7.72303	6.78214	6.86585	2.29095	4.88944	1.11556	2.85397	2.78748	8.03867	8.21381	8.12929	8.00687	8.09716	-4.07837
cgd2_3750	Uncharacterized protein	4.70464	5.87893	4.49533	4.84539	4.98107	7.10879	7.03151	6.50733	5.92125	6.64222	5.96924	6.27124	6.7873	5.45788	6.12142	1.66115
cgd2_3770	Uncharacterized protein	3.93364	3.89922	4.15918	4.50926	4.12532	9.14717	9.11344	8.79244	8.25205	8.82627	9.05997	8.69173	8.77564	8.12269	8.66251	4.70095
cgd2_3810	FCP1 homology/Dullard phosphatase/HAD-like domain containing protein	0.739308	2.28973	0.227847	0.579434	0.95908	6.00197	6.69934	7.06058	7.24719	6.75227	8.24637	7.65183	8.00385	6.9632	7.71631	5.79319
cgd2_3950	Translation elongation factor EF1B/ribosomal protein S6	10.5527	9.34283	10.1122	10.5047	10.1281	8.91085	8.54711	8.39575	8.42914	8.57071	9.18912	8.29083	8.03914	10.085	8.90101	-1.55739
cgd2_3960	V-ATPase subunit H	9.36363	8.71642	9.08975	9.09156	9.06534	7.91625	8.43498	8.09589	7.45493	7.97551	7.66078	7.37311	7.19672	7.78855	7.50479	-1.08983
cgd2_3970	RNA recognition motif domain containing protein	0.739308	2.28973	0.227847	0.579434	0.95908	7.83731	8.89965	7.96863	8.79212	8.37443	8.15543	7.77934	8.32105	7.29338	7.8873	7.41535
cgd2_4050	Triacylglycerol lipase with Patatin-like phospholipase domain	3.43374	2.28973	2.44368	0.579434	2.18665	8.23073	8.26698	8.51105	8.35267	8.34036	7.70054	8.39609	8.67887	7.11862	7.97353	6.15371
cgd2_4080	OB fold single strand binding protein	2.35377	5.50706	4.17469	2.19196	3.55687	7.62244	7.2033	6.80053	6.81518	7.11036	6.46611	6.58815	6.49957	4.47095	6.00619	3.55349
cgd2_4130	Rho termination factor	7.82492	6.45654	5.85461	6.07615	6.55306	8.72241	8.24409	8.22865	7.18641	8.09539	7.59188	7.47435	7.46939	7.04838	7.396	1.54233
cgd2_4160	Uncharacterized protein	4.94577	6.25732	2.99667	4.99434	4.79852	2.48261	0.904677	1.11556	2.85397	1.8392	5.15153	5.25218	5.35634	4.07938	4.95986	-2.95932
cgd2_4180	Uncharacterized protein	5.40843	6.02298	5.11002	6.21711	5.68963	0.490702	4.12182	1.11556	2.85397	2.14551	6.27942	6.18567	5.80255	6.78692	6.26364	-3.54412
cgd2_4210	Uncharacterized protein	3.88505	2.28973	3.37248	4.94309	3.62259	6.51875	6.39601	6.89735	4.43019	6.06057	4.73576	5.71334	5.70583	5.2616	5.35413	2.43799
cgd2_4260	40S ribosomal protein S6	11.0445	9.73792	10.8593	11.0719	10.6784	8.74265	8.8124	9.12453	8.97389	8.91337	9.70228	9.07118	8.67797	11.0729	9.63107	-1.76504
cgd2_4270	Secreted insulinase-like peptidase	8.12715	8.46557	8.31391	8.36194	8.31714	5.90609	4.46843	5.22394	5.88145	5.36997	9.50915	9.46804	9.41039	9.74504	9.53316	-2.94717
cgd2_430	Signal peptide containing protein	9.08586	8.65862	9.40992	9.19919	9.0884	7.46233	7.34466	8.00657	8.13237	7.73648	10.7476	10.4902	10.1467	11.0396	10.606	-1.35192
cgd2_4340	Mitogen-activated protein kinase	5.86393	5.91827	6.07157	6.79426	6.16201	10.9273	11.2072	10.9372	10.4885	10.8901	9.21137	9.55407	9.67803	9.44978	9.47331	4.72805
cgd2_4350	Patched family protein	0.739308	2.28973	1.70011	3.23884	1.992	7.22403	7.23754	6.90517	7.45782	7.20614	7.81204	7.804	7.83673	6.81077	7.56589	5.21414
cgd2_4380	Signal peptide containing protein/gene anchored to telomere	9.34345	7.67556	9.54456	9.65789	9.05536	7.31873	7.53921	7.46793	8.43292	7.68969	7.80404	7.12242	6.16904	7.42635	7.13046	-1.36567
cgd2_450	Signal peptide containing protein	7.61026	7.84458	7.60408	7.64945	7.67709	6.17361	5.14587	6.45298	6.78041	6.13822	7.21883	6.47811	6.25045	7.4286	6.844	-1.53888
cgd2_470	Uncharacterized protein	0.739308	3.7647	1.69613	2.75891	2.23976	7.24229	4.46648	4.43943	5.87958	5.50695	4.4935	4.97113	5.03241	4.77124	4.81707	3.26719
cgd2_490	Uncharacterized protein	0.739308	2.28973	1.85204	0.579434	1.36513	8.64377	8.95075	8.36222	8.28358	8.56008	10.795	10.8532	11.116	10.0174	10.6954	7.19495
cgd2_50	SIK1 nucleolar protein Nop56	9.08294	9.22635	9.08687	8.98673	9.09572	6.39322	6.48512	6.91503	7.05685	6.71256	6.86891	6.77645	7.0539	7.26755	6.9917	-2.38317
cgd2_510	Homologous-pairing protein 2	0.739308	2.28973	0.227847	0.579434	0.95908	6.11676	6.05082	6.80218	5.82159	6.19784	8.76904	7.99093	7.93924	7.57071	8.06748	5.23876
cgd2_550	Mannose-P-dolichol utilization defect 1-like protein with PQ-loop repeat	5.34824	6.10575	5.95466	6.15569	5.89108	7.08725	7.6455	7.49352	7.98881	7.55377	8.07963	7.19175	7.45209	6.72668	7.36254	1.66269
cgd2_580	Uncharacterized protein	4.79834	6.50079	6.05213	4.77907	5.53258	9.79344	9.67705	9.16769	9.14589	9.44602	8.32569	8.78621	9.04686	7.98752	8.53657	3.91343
cgd2_590	Nucleotide-sugar transporter	5.34973	4.59119	4.58581	4.2451	4.69295	9.96257	9.93273	9.68206	9.13728	9.67866	8.78856	8.8974	9.17821	8.10648	8.74266	4.9857
cgd2_60	ABC transporter	5.60353	6.03215	5.82541	5.68096	5.78551	10.2787	10.1008	9.72893	9.94048	10.0122	10.079	10.4432	10.5084	9.89333	10.231	4.22673
cgd2_630	Inward rectifier potassium channel	5.69577	6.38806	6.0618	6.00518	6.0377	10.5358	10.3109	10.1142	9.83607	10.1992	10.3073	10.3427	10.4347	9.60482	10.1724	4.16154
cgd2_640	Metallo-dependent phosphatase-like protein	9.95781	9.08892	9.39839	9.7641	9.55231	8.54818	8.47495	8.25242	8.55752	8.45827	10.2659	10.2222	10.2191	10.0467	10.1885	-1.09404
cgd2_650	SUN domain containing protein	0.739308	2.28973	0.227847	0.579434	0.95908	4.32024	4.52285	5.42384	5.93365	5.05015	3.88149	4.73936	5.21473	3.61823	4.36345	4.09107
cgd2_690	SPX/RING-type Zinc finger domain containing protein	7.57209	8.35025	7.69868	7.59764	7.80466	2.69631	4.66908	3.79342	6.16347	4.33057	6.98576	6.87352	6.96003	6.33891	6.78955	-3.47409
cgd2_70	ABC transporter	7.34996	7.3279	7.22233	7.21297	7.27829	5.20167	5.39639	5.91725	2.85397	4.84232	6.29455	7.084	7.07421	6.19003	6.6607	-2.43597
cgd2_730	Transcription factor IIIC subunit 5	8.08509	7.24997	7.25708	7.51616	7.52708	8.86494	8.89986	8.91494	9.20482	8.97114	9.56177	9.30049	9.21829	9.49943	9.39499	1.44407
cgd2_790	LH2/LCCL/SRCR domain containing protein	0.739308	2.28973	2.41726	0.579434	1.50643	13.9391	13.3712	13.4953	13.3339	13.5349	13.1213	13.6526	13.4101	13.853	13.5092	12.0284
cgd2_800	Major facilitator superfamily	5.39814	5.01972	5.25898	6.03353	5.42759	7.84207	8.19827	7.61398	7.98003	7.90859	7.35502	7.3095	7.12336	8.04247	7.45758	2.481
cgd2_850	Uncharacterized protein	4.58728	2.28973	0.227847	2.27045	2.34383	10.6643	10.1909	10.3217	10.5886	10.4414	10.8724	10.4084	10.4518	10.7813	10.6285	8.09753
cgd2_90	ABC transporter	8.31345	8.74189	8.56629	8.80246	8.60602	5.29485	6.17328	6.00444	6.93738	6.10249	8.09958	8.15706	8.16101	7.91049	8.08203	-2.50353
cgd2_900	TCP-1/cpn60 chaperonin	9.51918	8.72002	9.47229	9.49196	9.30086	8.34923	7.61254	8.23597	6.87237	7.76752	7.85063	8.33711	8.01918	8.37185	8.14469	-1.53334
cgd2_910	Protein kinase domain containing protein	6.39109	2.28973	3.96209	5.36801	4.50273	9.135	8.85769	9.06954	8.11398	8.79405	8.68625	8.82988	8.79442	8.72585	8.7591	4.29133
cgd2_940	Signal peptide plus transmembrane domain containing protein	9.27252	9.14725	9.47418	9.30454	9.29962	7.90716	8.04426	8.19918	8.13383	8.07111	8.28895	9.05926	9.06844	9.19401	8.90266	-1.22852
cgd2_980	RNA polymerase Rpb5	8.03022	7.99554	8.36753	8.44937	8.21066	7.02745	5.57059	6.22626	7.11172	6.484	7.0858	5.90267	5.84063	6.36183	6.29773	-1.72666
cgd2_990	Queuine tRNA-ribosyltransferase	9.62942	8.56792	9.2819	9.60648	9.27143	7.71153	7.16497	7.90701	8.12069	7.72605	8.1924	7.55233	7.1621	9.37837	8.0713	-1.54538
cgd3_10	Uncharacterized Secreted Protein (SKSR gene family)	6.68687	6.78582	5.89907	6.48181	6.46339	5.85512	2.39992	3.32989	5.05767	4.16065	5.39179	4.08363	4.0666	5.4278	4.74245	-2.30274
cgd3_1050	Vacuolar sorting protein 39 domain 2/Citron homology (CNH) domain-containing protein	2.20487	4.94942	4.44522	2.04317	3.41067	6.07159	6.81691	6.9401	5.51779	6.3366	5.44967	6.11685	6.58273	5.12399	5.81831	2.92592
cgd3_1060	U1 like C2H2 zinc finger domain containing protein	0.739308	2.28973	0.227847	2.72536	1.49556	6.32845	7.31273	7.46391	6.74784	6.96323	4.29679	5.53091	5.45982	5.99777	5.32132	5.46767
cgd3_1100	Uncharacterized protein	3.53281	2.28973	1.80121	0.579434	2.0508	5.15072	4.61484	4.58545	6.5525	5.22587	2.85599	4.22939	4.59835	2.09236	3.44402	3.17508
cgd3_1110	P-type ATPase A /Adenylate and Guanylate cyclase catalytic domain-containing protein	6.31233	6.61946	5.99503	6.25064	6.29436	9.47896	8.80176	8.8799	8.96205	9.03067	8.92775	9.19484	9.06562	8.59476	8.94574	2.7363
cgd3_1160	Uncharacterized protein	6.35314	6.76495	5.84046	5.94453	6.22577	5.10886	3.2002	4.54583	4.40864	4.31588	6.95015	6.54261	6.59015	5.76207	6.46125	-1.90989
cgd3_1220	Hyaluronan/mRNA-binding protein	9.1786	8.4605	9.25576	8.80202	8.92422	6.73013	5.63347	7.10816	7.43862	6.72759	8.15012	7.48118	7.38161	9.01838	8.00782	-2.19663
cgd3_1240	Uncharacterized protein with WD40 repeat	2.31663	2.28973	0.227847	3.3745	2.05218	5.03486	6.04875	5.03757	2.85397	4.74379	4.50184	3.67061	4.20662	5.27562	4.41367	2.69161
cgd3_1260	RING domain protein	4.90106	4.84038	5.70082	4.92099	5.09081	7.82648	7.38896	6.90052	5.90939	7.00634	8.08744	7.52967	7.60657	7.02333	7.56175	1.91552
cgd3_1280	Uncharacterized protein	4.53487	2.28973	4.20184	4.85534	3.97044	7.39348	6.17165	6.45209	6.21781	6.55876	5.7858	6.69426	6.73498	6.25219	6.36681	2.58831
cgd3_1300	60S ribosomal protein L12	10.4918	9.15223	10.2074	10.7124	10.141	8.58556	7.68915	8.53021	9.46994	8.56871	8.72378	8.19408	7.78056	10.2772	8.74391	-1.57225
cgd3_1330	Uncharacterized protein	7.49162	6.62565	7.12446	7.0694	7.07778	3.2677	4.03752	6.20521	4.40291	4.47834	8.18159	7.84841	7.5862	8.53216	8.03709	-2.59945
cgd3_1340	NMD3p like protein	9.73436	8.86279	9.88803	9.31127	9.44911	7.96019	7.65694	7.07143	7.42003	7.52715	8.55332	8.10535	7.955	8.62423	8.30948	-1.92197
cgd3_1360	Methyltransferase domain containing protein	4.81366	5.25961	4.78965	3.53879	4.60043	6.48019	7.12951	6.17328	6.73328	6.62907	5.1115	4.78228	5.01704	3.8173	4.68203	2.02864
cgd3_1400	Pyrophosphate--fructose 6-phosphate 1-phosphotransferase	6.23692	5.31016	6.92006	7.55926	6.5066	11.8683	11.4315	11.308	11.0075	11.4038	10.7688	11.2726	11.1393	10.8684	11.0123	4.89724
cgd3_1460	GAF domain containing protein	7.1701	6.31265	7.55007	7.36975	7.10064	9.55704	9.61849	9.48756	8.98091	9.411	9.98353	9.69125	9.63246	9.00715	9.5786	2.31036
cgd3_1480	Pp2c protein phosphatase 2 C	3.81981	3.81415	4.52295	4.873	4.25748	6.96262	7.06022	6.08891	7.29453	6.85157	7.02936	6.67298	6.69748	6.66474	6.76614	2.59409
cgd3_1520	Uncharacterized protein	0.739308	2.28973	0.227847	2.83886	1.52394	6.95629	7.16011	6.62317	7.1877	6.98182	4.77686	4.61787	5.15113	3.6447	4.54764	5.45788
cgd3_1540	Signal peptide containing protein	2.20409	2.28973	0.227847	3.58427	2.07648	11.2232	11.0594	11.1941	11.098	11.1437	10.6078	11.1857	11.1225	11.5913	11.1268	9.0672
cgd3_1550	Sec14 domain containing protein	2.94983	4.98517	4.84634	4.53222	4.32839	6.61336	6.46548	6.93524	5.07556	6.27241	6.11342	6.84016	7.19464	5.16124	6.32737	1.94402
cgd3_1570	Profilin	10.2394	9.35965	9.8356	10.0842	9.8797	7.976	8.94499	9.0241	9.55752	8.87565	10.3759	10.2072	9.87881	10.6283	10.2725	-1.00405
cgd3_1580	Alpha glucosidase-like faimly 31 glycosyl hydrolases	3.75155	2.28973	4.14663	2.04595	3.05846	7.48568	7.3837	7.34153	6.60788	7.2047	8.16773	7.79882	8.17003	7.22968	7.84157	4.14623
cgd3_1590	DEAD/DEAH box helicase domain containing protein	7.0794	7.71911	7.18843	7.53841	7.38134	4.64005	5.65606	6.13851	6.44111	5.71893	6.43697	7.06247	7.12939	5.16423	6.44827	-1.66241
cgd3_1620	RNase P subunit p30	5.19581	3.92616	5.64989	5.77137	5.13581	9.33563	9.61686	9.0367	9.59282	9.3955	6.93496	7.28919	7.35168	6.08697	6.9157	4.2597
cgd3_1650	Initiation factor eIF2 gamma subunit/Elongation factor Tu	8.86541	8.62546	8.90904	8.54458	8.73612	6.98268	6.37473	6.87599	7.21307	6.86162	7.56661	7.24877	6.9928	8.13626	7.48611	-1.8745
cgd3_1660	Uncharacterized protein	2.52224	2.28973	0.227847	2.36033	1.85004	4.69893	5.45199	4.86431	2.85397	4.4673	2.96092	3.51275	3.48626	3.89412	3.46351	2.61726
cgd3_1710	Uncharacterized protein	7.28691	6.16059	6.96927	7.49106	6.97696	3.47772	4.25483	4.46658	2.85397	3.76327	7.89958	7.74652	7.93475	7.04129	7.65553	-3.21368
cgd3_1730	Uncharacterized protein	5.95837	6.71731	5.15505	6.48114	6.07797	2.22096	5.00519	1.11556	5.82907	3.54269	5.78406	5.94024	6.03866	6.19265	5.9889	-2.53527
cgd3_1790	Cse1-like Exportin/Importin	7.79149	6.99452	7.47732	8.03136	7.57367	10.1517	9.31434	9.66541	9.5468	9.66957	8.89041	8.84017	8.63907	8.82228	8.79799	2.0959
cgd3_1800	Major facilitator superfamily	3.47277	5.03102	4.23279	5.35114	4.52193	7.00755	8.08361	6.94031	7.30828	7.33494	7.31043	6.61483	6.76248	5.94322	6.65774	2.81301
cgd3_1830	Uncharacterized protein	4.49132	4.96325	3.24956	3.59973	4.07597	5.78662	6.32249	6.53432	5.53162	6.04376	3.66779	4.08053	4.77974	3.58543	4.02837	1.9678
cgd3_1840	Uncharacterized protein	6.85384	6.50866	6.77815	5.8812	6.50546	9.16828	7.99807	8.37026	8.10689	8.41088	5.8712	6.49911	6.91923	6.97668	6.56656	1.90541
cgd3_1860	EGF-like domain containing extracellular protein	0.739308	2.28973	0.227847	0.579434	0.95908	7.35909	7.13894	7.42382	8.48174	7.6009	9.1598	9.0024	8.80289	8.90495	8.96751	6.64182
cgd3_1890	Dual specificity phosphatase/Membrane bound phosphatase	6.95254	6.26541	6.03128	6.82498	6.51855	9.13375	8.84242	8.79022	8.35693	8.78083	9.64418	9.44574	9.28393	9.42579	9.44991	2.26228
cgd3_190	Fibrillin/EGF-like calcium-binding conserved site-containing protein	0.739308	2.28973	0.227847	0.579434	0.95908	12.1945	12.0697	12.0247	12.5928	12.2204	11.5689	11.4474	11.2586	12.4746	11.6874	11.2613
cgd3_2090	40S ribosomal protein Sae	11.9058	10.4085	11.6611	12.0251	11.5002	9.83977	9.71545	9.95912	10.1742	9.92213	9.87471	9.26384	8.944	11.5878	9.91759	-1.57803
cgd3_2110	NOP5NT/snoRNA binding domain containing protein	10.0496	9.78543	10.0001	10.0804	9.97889	7.63857	8.25273	8.21721	8.5515	8.165	9.44727	9.2671	9.19244	9.40477	9.3279	-1.81389
cgd3_2180	Type I fatty acid synthase	5.80968	3.73692	3.20185	5.57141	4.57997	11.1011	11.5137	11.3949	11.0947	11.2761	11.2471	11.1926	11.1212	11.1051	11.1665	6.69614
cgd3_220	Uncharacterized protein	0.739308	2.28973	3.89025	2.86717	2.44661	6.59233	7.43068	7.92352	8.55649	7.62575	8.14887	6.94502	6.91034	7.807	7.45281	5.17914
cgd3_2210	Replication protein A1 large subunit	6.98949	6.89032	7.09162	6.63163	6.90077	9.71023	9.20359	8.74012	8.74518	9.09978	7.17869	7.26441	7.22465	7.7375	7.35131	2.19901
cgd3_2270	WD repeat	6.21334	6.97424	6.99047	6.32863	6.62667	4.96709	4.93982	4.97147	5.12155	4.99998	6.55545	6.62434	6.7256	5.74128	6.41167	-1.62669
cgd3_2280	Uncharacterized protein	6.21893	7.58154	6.62659	6.38396	6.70275	5.0927	3.1868	4.53055	2.85397	3.916	8.20713	8.26186	8.17716	7.3289	7.99376	-2.78675
cgd3_2300	AAA-type ATPase core domain containing protein	7.41294	7.38813	7.56955	7.19421	7.39121	4.39013	4.79822	4.27364	4.42105	4.47076	6.46597	6.07136	6.24816	6.16615	6.23791	-2.92045
cgd3_2320	cGMP phosphodiesterase A4	7.23998	7.69768	7.85606	7.59846	7.59805	3.83588	6.38972	3.33324	4.34384	4.47567	7.40503	8.49973	8.31118	7.98413	8.05002	-3.12238
cgd3_2330	DEAD/DEAH box helicase with DBP10CT (NUC160) domain	8.5653	7.98818	8.81212	8.52373	8.47233	5.99465	6.76447	6.72732	5.07124	6.13942	8.25639	8.47393	8.5862	7.80774	8.28107	-2.33291
cgd3_2350	Geranylgeranyl transferase type-2 subunit beta/prenyltransferase alpha-alpha toroid	5.31446	4.66236	4.18393	3.7948	4.48889	0.490702	0.904677	1.11556	2.85397	1.34123	1.63461	3.81879	3.38645	5.33393	3.54344	-3.14766
cgd3_2390	Proliferation-associated protein 2G4 metalloprotease	10.6727	8.429	9.86877	9.98869	9.73978	8.07678	8.19145	8.88608	8.31549	8.36745	9.02089	8.31883	7.90421	9.28002	8.63099	-1.37233
cgd3_2480	Uncharacterized protein	2.29179	5.06305	4.26806	4.77827	4.10029	11.6415	11.5217	11.2145	11.0335	11.3528	10.5301	10.7018	10.8061	9.98281	10.5052	7.25252
cgd3_2490	Uncharacterized protein	0.739308	2.28973	0.227847	0.579434	0.95908	7.27113	7.59222	6.87577	7.31868	7.26445	6.52669	6.83044	6.95609	6.56887	6.72052	6.30537
cgd3_250	Serine/threonine-protein phosphatase	7.20632	6.25972	7.88079	7.68157	7.2571	9.70013	9.66455	9.972	9.87417	9.80271	9.54865	9.9743	9.76101	10.5201	9.951	2.54561
cgd3_2550	Transcription factor S-II (TFIIS)	7.58535	6.07138	6.43336	7.06365	6.78844	3.3942	4.70255	5.46432	4.92402	4.62128	5.88594	4.61296	4.64435	4.17184	4.82877	-2.16716
cgd3_2600	Uncharacterized protein	2.92259	4.95576	2.41015	2.04797	3.08412	5.30723	5.80502	5.83108	4.33337	5.31917	4.80219	5.35448	5.50081	4.29632	4.98845	2.23506
cgd3_2610	Uncharacterized protein	3.73448	2.28973	0.227847	2.74284	2.24872	7.72745	7.87406	6.6764	8.03224	7.57754	3.2384	4.75027	4.25193	4.2786	4.1298	5.32881
cgd3_2640	Uncharacterized protein with WD40-repeat	5.26591	6.20819	5.08769	4.66719	5.30725	2.09989	3.25056	1.11556	2.85397	2.33	3.03493	4.71738	4.50973	2.09236	3.5886	-2.97725
cgd3_2660	Uncharacterized protein	5.10863	4.39373	6.71052	5.65475	5.46691	0.490702	3.02212	1.11556	5.78384	2.60305	5.55602	4.89297	5.23619	5.5539	5.30977	-2.86385
cgd3_2710	Uncharacterized protein with RmlC-like jelly roll fold	7.97642	6.68128	6.90064	7.6298	7.29704	9.42898	8.76736	9.28613	9.81961	9.32552	9.64612	9.13749	8.97591	8.60194	9.09037	2.02848
cgd3_2720	unspecified product	0.739308	2.28973	2.96237	0.579434	1.64271	6.14107	5.4935	6.67504	5.60156	5.97779	6.70197	5.75174	6.0775	4.04937	5.64514	4.33508
cgd3_2780	TH1 protein	5.22661	5.60963	5.55885	6.29873	5.67345	1.99001	4.47935	4.16543	4.3411	3.74397	3.58088	3.96218	3.91151	2.09236	3.38673	-1.92948
cgd3_2820	Ribonuclease P/MRP subunit POP1 with POPLD domain	4.07843	4.99172	5.65126	5.87322	5.14866	0.490702	0.904677	3.35392	4.36082	2.27753	3.94092	3.59341	3.32209	3.60724	3.61591	-2.87113
cgd3_2840	unspecified product	4.50669	5.76981	3.99407	4.04852	4.57977	0.490702	0.904677	1.11556	2.85397	1.34123	3.75197	3.49936	3.86313	2.09236	3.30171	-3.23854
cgd3_2850	Uncharacterized protein	5.29681	3.90463	4.65276	4.51677	4.59274	10.2262	10.0355	10.0019	9.79794	10.0154	9.84573	9.68918	9.79438	9.09631	9.6064	5.42265
cgd3_2860	Uncharacterized protein with EF-hand domain	5.15288	3.80491	5.0695	4.99027	4.75439	9.26978	9.28812	9.24266	9.57399	9.34364	9.78509	9.5805	9.84446	8.37977	9.39746	4.58925
cgd3_2870	acyl-CoA synthetases	4.07646	3.792	3.8029	2.79207	3.61586	8.2778	8.94134	8.74337	8.35026	8.5782	8.74493	8.94039	9.05708	8.21406	8.73911	4.96234
cgd3_2890	Pre-mRNA-processing-splicing factor 8	6.73007	5.81313	6.25629	6.10661	6.22653	7.70646	7.57647	7.57244	7.42835	7.57093	9.01754	9.4722	9.58506	8.32839	9.1008	1.3444
cgd3_2900	Serine-threonine/tyrosine-protein kinase	4.10649	2.28973	3.5939	3.94403	3.48354	6.53145	6.85313	6.17288	6.85904	6.60413	4.91377	4.63406	4.85125	5.19552	4.89865	3.12059
cgd3_2910	Uncharacterized protein	6.01938	6.25812	4.8293	5.17934	5.57153	4.18197	2.89251	3.10412	2.85397	3.25814	3.69733	3.57351	3.59315	4.8856	3.9374	-2.31339
cgd3_2950	Ribosomal RNA assembly KRR1	9.32362	7.70426	8.86435	8.72885	8.65527	7.28636	6.95665	7.34109	7.30661	7.22268	8.41423	7.77805	7.51739	8.82547	8.13379	-1.43259
cgd3_3050	Uncharacterized protein	4.76577	2.28973	4.43466	3.00211	3.62307	10.7374	10.7852	10.7445	11.0668	10.8335	6.31356	1.64011	2.03217	3.78194	3.44194	7.2104
cgd3_3090	Kinesin motor domain containing protein	0.739308	5.37719	3.59343	5.83446	3.8861	6.86515	7.20504	6.25244	5.58605	6.47717	5.71748	6.6513	6.86173	5.72293	6.23836	2.59107
cgd3_3110	Transcription factor TFIIH with vWA domain	5.24758	6.37081	6.23324	5.77055	5.90555	7.10746	8.09523	7.66628	7.71014	7.64478	7.46679	7.57349	7.57735	6.35022	7.24196	1.73923
cgd3_3160	Uncharacterized protein	5.92588	6.5241	6.04272	5.84835	6.08526	2.9579	4.22947	4.07338	2.85397	3.52868	3.17115	4.33088	4.24506	4.55421	4.07532	-2.55658
cgd3_3190	GCN5 like acetylase with bromodomain	7.5516	7.62007	7.77071	7.21161	7.5385	5.54768	5.87079	5.56286	2.85397	4.95883	6.49247	7.24551	7.31203	8.07866	7.28217	-2.57967
cgd3_3200	Deoxyribose-phosphate aldolase	9.32178	8.28478	8.62344	9.10504	8.83376	7.10198	6.77251	6.87933	6.96305	6.92922	10.2057	9.79748	9.794	9.821	9.90454	-1.90455
cgd3_3320	phenylalanyl-tRNA synthetase	6.69427	5.93554	7.29817	7.22302	6.78775	4.84925	5.11305	5.60011	6.50429	5.51667	5.53784	5.37469	5.21937	6.44469	5.64415	-1.27108
cgd3_3340	SECIS binding protein/pelota RNA binding domain containing protein	9.951	9.29515	9.93365	10.2058	9.84639	8.5061	7.80485	7.87137	6.60381	7.69653	8.87088	9.14655	8.86779	10.0708	9.239	-2.14986
cgd3_3350	Uncharacterized protein	9.47355	8.30229	8.99923	8.80324	8.89458	6.13317	7.5264	6.03504	7.19922	6.72346	5.86204	5.91496	5.18014	6.58046	5.8844	-2.17112
cgd3_3370	Uncharacterized protein	14.0811	13.5459	13.799	13.8407	13.8167	10.1637	10.4242	10.3049	10.6321	10.3812	14.4629	14.4362	14.4026	14.3101	14.4029	-3.43546
cgd3_3380	DEAD/DEAH box helicase	7.61417	8.01899	8.5088	7.17722	7.8298	6.47629	4.72955	6.58497	4.37262	5.54086	6.53563	6.49343	6.65872	6.65156	6.58484	-2.28894
cgd3_340	Uncharacterized protein	6.32294	4.64284	6.2782	5.55958	5.70089	7.12259	7.56039	7.80169	6.98267	7.36684	5.5014	6.14982	6.20589	5.60292	5.86501	1.66595
cgd3_3410	Uncharacterized protein	7.72994	8.30072	7.98511	8.20058	8.05409	6.16883	6.17099	5.9123	6.77586	6.25699	4.48058	5.50855	5.75382	4.28444	5.00685	-1.79709
cgd3_3430	Amine oxidase	0.739308	3.75912	0.227847	0.579434	1.32643	10.9065	10.5478	10.6766	10.5955	10.6816	12.8348	11.8805	11.7197	11.3144	11.9374	9.35517
cgd3_3440	Heat shock protein HSP70	8.62664	7.31269	7.71579	8.69183	8.08674	7.06402	5.9446	6.15643	7.79698	6.74051	8.73459	7.92721	7.49858	8.26808	8.10712	-1.34623
cgd3_3450	Uncharacterized protein	0.739308	2.28973	0.227847	0.579434	0.95908	9.75703	9.29499	9.02007	9.01502	9.27178	4.7827	2.28457	-0.77295	2.09236	2.09667	8.3127
cgd3_350	Pop2p-like 3'5' exonuclease/CCR4-NOT transcription complex	5.9166	5.96816	4.53153	6.53048	5.73669	7.16024	7.30778	7.55979	6.98989	7.25442	6.74939	6.09834	6.24136	5.78671	6.21895	1.51773
cgd3_3500	Nop12p nucleolar protein with RRM domain	5.5768	5.54431	5.16743	5.61385	5.4756	2.15587	0.904677	4.02062	4.50622	2.89685	4.48387	3.63087	4.51526	2.09236	3.68059	-2.57875
cgd3_3520	Sodium/calcium exchanger protein	7.45692	7.4341	8.56876	7.77217	7.80799	6.34885	6.61246	4.17363	6.42564	5.89014	7.74307	7.0643	6.8617	7.89761	7.39167	-1.91784
cgd3_3550	Trimeric LpxA-like protein	6.06748	4.96239	4.70998	5.83941	5.39481	9.63476	9.66191	9.67293	8.76896	9.43464	6.73247	6.83064	6.86454	5.13751	6.39129	4.03983
cgd3_3590	GPI mannosyltransferase	0.739308	5.37651	3.59274	2.09463	2.9508	6.30448	7.0961	7.01866	6.23274	6.66299	4.9125	5.93567	6.31087	3.6267	5.19644	3.71219
cgd3_3600	BTB/POZ domain/Kelch motif/Galactose oxidase central domain containing protein	3.84406	5.9309	4.24503	4.41515	4.60878	7.32089	7.99774	6.95314	6.88557	7.28933	6.24391	6.59562	6.98111	6.13557	6.48905	2.68055
cgd3_3610	Aminopeptidase I zinc metalloprotease (M18)	5.82426	5.4273	5.39168	4.92557	5.3922	7.29834	7.65408	7.43765	7.07202	7.36552	7.38047	7.38305	7.6526	6.32211	7.18456	1.97332
cgd3_3740	p-type ATPase 2	0.739308	2.28973	0.227847	2.05858	1.32887	5.57779	6.20194	6.11752	4.34402	5.56032	7.69057	7.39584	7.90092	6.05551	7.26071	4.23145
cgd3_3770	Hsp90	13.3823	12.1334	12.825	13.1767	12.8793	11.7399	11.284	11.4527	11.2717	11.4371	10.9652	10.3282	10.162	11.982	10.8593	-1.44227
cgd3_3790	60S ribosomal protein L19	8.83051	7.99136	8.49775	8.81348	8.53327	6.64905	7.19927	6.213	7.58777	6.91228	7.02265	6.59532	6.49007	7.70611	6.95354	-1.621
cgd3_380	Uncharacterized protein	7.42234	4.96548	6.93449	7.99095	6.82831	9.89714	9.23134	9.69041	10.0714	9.72257	9.25406	9.64581	9.558	9.01123	9.36727	2.89426
cgd3_3820	DNA ligase	0.739308	3.79354	0.227847	0.579434	1.33503	5.75106	6.7777	5.10438	5.08181	5.67874	6.16939	6.26865	5.97761	4.80914	5.8062	4.3437
cgd3_3850	PUA/Pseudouridine synthase II N-terminal/Dyskerin-like/tRNA pseudouridylate synthase B C-terminal domain containing protein	9.88513	9.34728	9.85781	9.97119	9.76535	8.50265	7.62893	8.55625	8.52604	8.30347	8.75787	8.61225	8.46769	9.64047	8.86957	-1.46188
cgd3_3860	Kinetochore protein Nuf2	5.96743	5.94444	5.21403	5.47398	5.64997	9.04616	8.09195	8.11808	7.66881	8.23125	6.42064	6.74013	6.77728	6.1494	6.52186	2.58128
cgd3_3870	Uncharacterized protein	8.14654	6.84001	7.71282	8.08819	7.69689	3.92001	6.22374	5.86855	6.94786	5.74004	7.391	6.87457	6.73672	7.41119	7.10337	-1.95685
cgd3_390	RecQ SF II RNA helicase	2.95597	3.79347	4.62343	4.15508	3.88199	8.39691	8.73564	8.77246	7.69343	8.39961	6.62497	7.22021	7.26422	6.38357	6.87324	4.51762
cgd3_3900	Uncharacterized protein	5.94412	2.28973	5.49996	5.84998	4.89595	9.08492	7.74148	7.95332	6.80756	7.89682	8.00648	9.26352	9.17503	7.25095	8.42399	3.00087
cgd3_3940	membrane associated protein	7.55746	7.02693	8.1475	8.08053	7.7031	10.0138	10.0408	8.99217	8.99043	9.5093	9.06547	8.99249	9.13599	8.24101	8.85874	1.80619
cgd3_40	Casein kinase I	7.42252	6.76588	5.95025	6.70844	6.71177	9.76185	9.62419	9.27928	8.4249	9.27255	9.66737	9.49251	9.43632	8.16901	9.1913	2.56078
cgd3_4050	Cyclin	0.739308	2.28973	0.227847	2.23527	1.37304	5.14934	5.11919	5.88983	4.52142	5.16994	5.00032	6.46894	6.66611	3.76829	5.47591	3.7969
cgd3_4060	Histone transcription regulator (HIR1)-like WD40 repeat containing protein	4.96252	5.83499	5.54458	5.61312	5.4888	8.05369	7.52292	7.37638	7.09054	7.51088	7.44413	8.44622	8.67578	7.43613	8.00056	2.02208
cgd3_4100	Ribosomal protein S8e	8.29198	8.14468	8.93648	8.55179	8.48123	7.2603	7.05622	6.98866	5.93192	6.80927	7.51249	6.87006	6.55851	7.90127	7.21058	-1.67196
cgd3_4140	p-type Atpase A	7.95877	8.45849	8.36206	8.15646	8.23395	7.63676	5.96271	4.87842	7.21682	6.42368	4.83417	5.9461	5.40383	7.43177	5.90397	-1.81027
cgd3_4150	RNA recognition motif domain containing protein	11.3165	9.75279	10.8159	10.9926	10.7194	8.9734	8.41502	9.15381	9.61521	9.03936	9.49696	9.4664	9.10523	10.8182	9.7217	-1.68007
cgd3_4170	Secreted insulinase like peptidase	5.62047	4.48555	4.709	3.59794	4.60324	1.98667	0.904677	1.11556	2.85397	1.71522	3.83042	1.54275	1.56125	3.58411	2.62963	-2.88802
cgd3_4190	Secreted insulinase like peptidase/M16 peptidase-like Metalloenzyme	9.25705	9.7994	9.42093	9.28471	9.44052	8.15955	7.53522	8.4782	7.46319	7.90904	7.94006	8.24614	8.51692	7.83826	8.13535	-1.53148
cgd3_4200	Secreted insulinase like peptidase/M16 peptidase-like Metalloenzyme	2.20888	5.59769	5.54591	5.36018	4.67817	9.33879	8.60708	7.68224	8.05308	8.4203	3.97027	4.67909	4.2339	4.29535	4.29465	3.74213
cgd3_4230	Uncharacterized protein	2.26753	2.28973	0.227847	0.579434	1.34113	6.32129	6.62787	5.14822	5.11869	5.80402	7.03543	7.33634	7.75707	5.94379	7.01816	4.46288
cgd3_4290	DNA polymerase	3.74643	5.5907	6.70226	5.25692	5.32408	8.78674	8.04255	8.6106	8.04552	8.37135	7.55876	7.76864	7.60681	7.61001	7.63605	3.04728
cgd3_430	Vacuolar protein sorting-associated protein 13	5.05827	4.44973	6.75561	4.28439	5.137	9.34011	8.66593	8.10989	8.63414	8.68752	8.41535	8.55109	8.59689	9.10524	8.66714	3.55052
cgd3_440	C-type lectin containing protein	0.739308	2.28973	2.53762	2.1532	1.92996	9.7216	9.33945	9.30933	9.42397	9.44859	11.4671	10.9171	10.9031	10.6759	10.9908	7.51862
cgd3_450	mRNA triphosphatase Cet1-like protein	6.89384	7.33979	6.65513	6.44613	6.83372	8.34761	7.67823	7.83173	8.31292	8.04262	9.52388	8.66838	8.68828	8.4359	8.82911	1.2089
cgd3_460	Glutathione peroxidase	4.40797	5.07547	5.51497	5.75258	5.18775	9.71325	9.14487	9.19095	9.19142	9.31012	9.47676	9.70942	9.71105	8.68436	9.3954	4.12238
cgd3_520	PAN/Apple domain containing protein	0.739308	3.80943	4.37226	0.579434	2.37511	9.58803	9.44174	8.77009	8.91095	9.17771	3.72426	2.26547	1.55471	5.71749	3.31548	6.8026
cgd3_540	Major facilitator superfamily domain containing protein	6.05569	6.50641	5.79999	6.20767	6.14244	2.06953	3.21421	1.11556	2.85397	2.31332	5.94336	5.7392	6.15736	6.46968	6.0774	-3.82912
cgd3_550	Major Facilitator Superfamily	11.2265	11.1441	11.1797	11.0791	11.1573	9.36883	9.31974	8.88546	8.36481	8.98471	9.55281	9.50864	9.65835	9.68223	9.60051	-2.17264
cgd3_560	Uncharacterized protein	6.84757	7.64423	7.40182	6.9378	7.20786	4.96674	5.70861	5.15127	5.96306	5.44742	6.43806	6.26521	6.24399	6.43115	6.3446	-1.76044
cgd3_590	Uncharacterized protein	9.20171	7.96378	8.64473	8.75922	8.64236	10.6826	10.2544	10.0784	10.4052	10.3551	9.84428	10.1774	10.0854	10.3014	10.1021	1.71276
cgd3_670	Uncharacterized protein	9.06825	7.25255	8.53008	8.65843	8.37733	10.4596	10.3118	10.4271	9.93511	10.2834	7.26625	7.80277	7.55071	8.17613	7.69897	1.90609
cgd3_680	Papain family cysteine protease	0.739308	2.28973	1.95788	0.579434	1.39159	7.27416	6.86885	7.02503	6.22812	6.84904	4.72318	5.48012	5.6798	6.01588	5.47474	5.45745
cgd3_710	Uncharacterized protein	6.49492	6.65204	4.58021	5.35874	5.77148	8.21032	7.99261	7.37626	7.82408	7.85082	7.90936	8.77095	8.8984	8.00907	8.39694	2.07934
cgd3_720	mucin	4.2373	2.28973	3.72585	4.8916	3.78612	9.16257	9.25433	9.14901	9.20292	9.19221	9.36846	8.96532	8.70441	10.3418	9.34499	5.40609
cgd3_730	Alpha/Beta hydrolase fold containing protein	6.65738	5.4564	6.55375	6.17872	6.21156	7.67056	7.83726	7.73012	7.80936	7.76182	8.81325	8.25738	8.25199	8.64497	8.4919	1.55026
cgd3_760	Ribosomal protein L7Ae/L30e/S12e/Gadd45	6.447	7.21953	7.06592	7.46131	7.04844	6.01287	5.45187	4.72407	5.92352	5.52808	5.62486	5.79759	5.39555	5.69976	5.62944	-1.52036
cgd3_80	Adenosylhomocysteinase	0.739308	2.28973	0.227847	0.579434	0.95908	8.28637	8.30705	8.66491	8.95156	8.55247	8.56315	8.46245	8.41063	8.36039	8.44916	7.59339
cgd3_810	Uncharacterized protein	7.09064	7.75855	7.67649	7.10642	7.40803	4.89465	4.24499	5.38375	5.06172	4.89628	9.00812	8.60613	8.63563	8.56187	8.70293	-2.51175
cgd3_840	SWIB/MDM2 domain containing protein	7.9894	6.91728	7.63518	7.69012	7.558	6.33028	6.45976	5.97496	6.01315	6.19454	5.16893	5.37813	5.26157	6.61618	5.6062	-1.36346
cgd3_90	Uncharacterized protein	0.739308	2.28973	0.227847	0.579434	0.95908	6.72762	5.96208	6.65872	5.94714	6.32389	3.54537	1.42643	1.09043	2.09236	2.03865	5.36481
cgd3_940	Uncharacterized protein	0.739308	2.28973	0.227847	0.579434	0.95908	5.63279	5.33077	4.08588	2.85397	4.47585	4.02865	4.86331	5.18345	2.09236	4.04194	3.51677
cgd3_950	Condensin-2 complex subunit H2	4.53148	4.52114	5.15165	3.27936	4.37091	7.43457	7.70376	7.84101	7.39319	7.59313	7.12636	7.77293	7.54819	6.24874	7.17405	3.22223
cgd4_1030	Eukaryotic translation initiation factor 3 subunit G	6.94552	6.6007	6.6926	7.00822	6.81176	5.6227	5.37707	5.10187	5.23327	5.33373	5.14575	4.81262	4.87344	4.97177	4.9509	-1.47803
cgd4_1100	START-like domain containing protein	4.57343	3.82912	1.76039	0.579434	2.68559	5.40127	6.14001	5.82191	5.96714	5.83258	6.30042	6.58014	6.93933	3.6431	5.86575	3.14699
cgd4_1110	AP2/ERF domain containing protein	0.739308	2.28973	3.25445	0.579434	1.71573	8.50781	8.23875	8.59025	8.06836	8.35129	9.29645	9.34618	9.46157	8.52914	9.15833	6.63556
cgd4_1170	26S proteasome subunit P45	6.68549	6.66072	5.97695	6.69519	6.50459	8.68685	8.01875	7.71158	6.92496	7.83554	7.37994	6.95776	6.66203	7.37275	7.09312	1.33095
cgd4_1200	Ubiquitin fusion degradation protein UFD1	6.77575	5.85556	6.1135	6.87241	6.40431	8.01402	8.02646	7.93589	6.66693	7.66082	7.09737	6.51477	6.68127	5.674	6.49185	1.25652
cgd4_1210	KH/SF1/BBP/Splicing factor 1, helix-hairpin domain containing protein	5.22508	6.16833	5.67983	5.39649	5.61743	3.65482	2.4811	3.91275	2.85397	3.22566	3.60443	4.0847	4.2346	4.88852	4.20306	-2.39177
cgd4_130	RRM/KH domain containing protein	0.739308	2.28973	2.45448	0.579434	1.51574	6.13442	6.36912	5.42115	2.85397	5.19466	4.28343	4.00625	3.99319	4.82087	4.27594	3.67892
cgd4_1300	Uncharacterized protein	0.739308	2.28973	3.33073	2.83988	2.29991	9.59659	9.54009	9.85358	10.2452	9.80887	4.9408	5.22174	5.08274	7.0903	5.5839	7.50896
cgd4_1320	Alpha/Beta hydrolase fold-containing protein	2.95151	5.6321	2.43907	2.78939	3.45302	5.34292	5.55206	6.78818	6.20076	5.97098	5.49376	7.06498	6.8724	5.4503	6.22036	2.51796
cgd4_1400	Inorganic pyrophosphatase	9.4209	8.20096	8.63442	9.01001	8.81657	7.83786	6.88123	6.71669	6.97343	7.1023	7.41661	6.96047	6.74391	7.09142	7.0531	-1.71427
cgd4_1410	Uncharacterized protein	6.80567	4.9982	4.75047	5.5427	5.52426	8.74304	7.86217	8.19858	7.70074	8.12613	2.66635	2.44804	1.81196	2.09236	2.25468	2.60187
cgd4_1450	Uncharacterized protein	0.739308	2.28973	3.27479	0.579434	1.72082	6.45355	5.8414	4.91987	5.91442	5.78231	2.74165	3.45742	2.94367	3.60402	3.18669	4.0615
cgd4_1480	AAA-type ATPase/40S ribosome biogenesis Tsr1 and BMS1 C-terminal/AARP2CN (NUC121) domain-containing protein	7.63256	8.11547	7.96486	7.53344	7.81158	5.72125	6.1291	4.89625	5.53439	5.57025	6.63985	6.30209	6.6579	5.87193	6.36794	-2.24134
cgd4_1520	Ribosome biogenesis protein BRX1	7.30238	7.96823	6.58557	7.17104	7.2568	5.33127	5.84247	5.83972	5.72151	5.68374	5.47019	5.21877	5.59702	4.97058	5.31414	-1.57306
cgd4_1530	Phospholipase/Carboxylesterase	6.18098	7.20317	6.86227	6.35908	6.65138	4.38048	5.27354	5.00037	2.85397	4.37709	4.16114	4.74512	4.5193	2.09236	3.87948	-2.27429
cgd4_1580	Ribosomal RNA large subunit methyltransferase E	8.61855	8.76958	8.39324	8.36531	8.53667	7.1061	6.75056	6.91593	5.89468	6.66682	6.86914	7.17231	7.29596	6.60796	6.98634	-1.86985
cgd4_1590	Chromodomain-helicase-DNA-binding'multidomain chromatin protein with the following architecture: chromo-bromo-chromo-SNF2 ATpase	9.29068	8.44064	9.30472	9.61227	9.16208	7.94599	8.16641	7.78965	6.76653	7.66714	8.39756	7.62667	7.23124	9.11909	8.09364	-1.49493
cgd4_160	Uncharacterized protein	6.17135	5.30297	4.69173	5.04177	5.30196	0.490702	3.43409	1.11556	2.85397	1.97358	3.86379	4.5289	4.4682	5.78518	4.66152	-3.32837
cgd4_1600	Uncharacterized protein	4.27791	2.28973	4.14894	5.05184	3.94211	6.28073	6.48609	6.25646	5.04773	6.01775	6.66008	6.74206	6.9007	5.41635	6.4298	2.07564
cgd4_1610	Serine/threonine protein kinase	2.25836	5.37922	0.227847	2.09662	2.49051	5.7829	6.04284	5.80084	5.588	5.80365	4.70921	4.45968	5.23272	3.6287	4.50758	3.31313
cgd4_1620	unspecified product	2.33996	2.28973	3.94881	2.17816	2.68916	4.63138	5.90745	5.25121	5.20603	5.24902	4.09323	3.74752	4.32992	2.09236	3.56576	2.55985
cgd4_1630	Uncharacterized protein	0.739308	2.28973	2.29223	0.579434	1.47518	6.03378	5.65735	4.0213	4.93005	5.16062	3.95634	5.68549	5.49392	4.17789	4.82841	3.68544
cgd4_1640	Uncharacterized protein	3.82738	2.28973	4.89264	0.579434	2.8973	7.0901	7.06867	6.40998	6.86784	6.85915	6.22513	6.83933	7.17144	4.84337	6.26982	3.96185
cgd4_1690	Myosin motor domain containing protein	4.02982	4.94611	5.77135	4.30997	4.76431	6.71375	7.01342	6.31794	6.6002	6.66133	7.28229	7.7662	7.99414	6.7957	7.45958	1.89701
cgd4_1700	Nucleolar GTP-binding protein 1	8.87401	8.9231	9.26073	9.03973	9.02439	7.03558	8.28115	7.09235	7.96208	7.59279	7.18736	6.78599	6.76348	7.36033	7.02429	-1.4316
cgd4_1800	Uncharacterized protein	0.739308	4.28739	0.227847	0.579434	1.45849	4.21023	5.16622	4.83016	4.8553	4.76548	3.23189	4.01317	4.42736	4.10297	3.94385	3.30698
cgd4_1840	RNA helicase	6.7961	6.25914	6.63232	6.59338	6.57024	5.74886	3.61974	1.11556	2.85397	3.33453	5.15981	5.77187	5.79909	5.89824	5.65725	-3.2357
cgd4_1870	Uncharacterized protein	0.739308	2.28973	0.227847	0.579434	0.95908	6.49134	6.96842	6.26684	6.22291	6.48738	7.09978	6.61729	6.86755	6.15291	6.68438	5.5283
cgd4_1880	Uncharacterized protein	3.76219	2.28973	2.89263	3.88573	3.20757	10.536	10.3999	10.2461	9.11284	10.0737	9.47661	9.69767	9.92156	8.29397	9.34745	6.86612
cgd4_1910	Alpha/Beta hydrolase fold-containing protein	0.739308	3.86261	0.227847	0.579434	1.3523	12.192	12.2785	11.8832	12.133	12.1217	9.89098	10.935	10.9859	9.96797	10.445	10.7694
cgd4_1970	Uncharacterized transmembrane Protein	8.67823	8.15264	7.71868	7.97457	8.13103	4.14948	5.66241	4.3921	6.11835	5.08058	8.45925	8.40254	8.34131	8.72764	8.48269	-3.05045
cgd4_1990	Nucleolar, Nop52	6.74748	7.37085	6.73828	6.78535	6.91049	4.55388	4.33495	4.99341	4.40928	4.57288	6.59133	6.00483	6.33505	4.38847	5.82992	-2.33761
cgd4_200	Uncharacterized Protein	7.86001	8.25796	8.6073	8.6174	8.33567	6.00597	5.87222	6.08404	6.38965	6.08797	10.1694	9.73567	9.57911	9.56285	9.76175	-2.2477
cgd4_2040	unspecified product	6.31325	7.50318	6.04942	6.15057	6.5041	5.01563	3.60099	3.33489	4.34519	4.07417	5.84876	4.97574	4.88252	5.67264	5.34492	-2.42993
cgd4_2090	SET domain containing protein	7.89062	6.30345	7.79041	8.74185	7.68158	5.99179	5.23897	5.58177	2.85397	4.91663	9.43375	9.21053	8.94299	9.93227	9.37989	-2.76496
cgd4_2110	Papain family cysteine protease	8.47098	7.68504	7.99557	7.83556	7.99679	10.3242	10.0738	10.066	9.72661	10.0476	10.8624	11.1934	11.1006	10.7759	10.9831	2.05086
cgd4_2260	60S acidic ribosomal protein P0	12.7504	11.7441	12.5741	12.7962	12.4662	10.293	10.5011	10.9791	11.0664	10.7099	11.0544	10.4519	10.1378	12.3762	11.0051	-1.75627
cgd4_2270	Short-chain dehydrogenase/reductase SDR	8.46961	7.74751	8.45414	8.19197	8.21581	6.42847	6.4452	7.14277	8.01936	7.00895	6.89084	6.65904	6.57452	8.20724	7.08291	-1.20686
cgd4_2280	Uncharacterized protein	6.10456	5.76472	6.57426	5.41717	5.96518	3.10983	4.39559	4.23445	4.67707	4.10424	6.61374	7.21025	7.27309	6.82585	6.98073	-1.86094
cgd4_2350	Uncharacterized transmembrane Protein	6.08326	6.05423	6.58971	6.8647	6.39797	3.74364	4.4432	3.5081	5.23553	4.23262	7.20758	7.19805	7.09534	8.19997	7.42523	-2.16536
cgd4_2370	Lysine--tRNA ligase	9.43825	9.13256	9.27785	9.55962	9.35207	7.17978	7.38529	7.65786	7.73875	7.49042	8.91554	8.56751	8.3302	10.3231	9.0341	-1.86165
cgd4_2410	Uncharacterized protein	0.739308	2.28973	0.227847	0.579434	0.95908	5.93204	6.46261	5.58464	5.60104	5.89508	6.9821	6.66377	6.87424	5.73915	6.56481	4.936
cgd4_2430	Uncharacterized protein	4.0767	2.28973	2.44195	2.07407	2.72061	5.43646	5.75436	5.40601	5.55847	5.53883	0.269716	1.18903	1.71695	2.09236	1.31702	2.81821
cgd4_2460	Uncharacterized protein	8.35237	8.0128	8.62244	8.06927	8.26422	6.23712	6.04257	6.15778	5.31906	5.93913	8.52388	8.46652	8.46098	7.83237	8.32094	-2.32509
cgd4_2470	Uncharacterized protein	8.88577	8.95058	8.97466	8.60798	8.85475	6.16312	6.34452	6.55636	5.0729	6.03422	5.71946	7.78204	8.08876	6.37292	6.9908	-2.82052
cgd4_2480	Uncharacterized protein	7.48246	7.34999	8.44025	8.17615	7.86221	6.47975	6.35053	6.19374	4.94058	5.99115	4.74185	5.55538	5.58794	5.00901	5.22355	-1.87106
cgd4_2520	Uncharacterized protein	7.11933	6.80835	6.9418	6.82503	6.92362	3.9376	2.69771	1.11556	2.85397	2.65121	6.87352	6.73338	6.53107	6.28259	6.60514	-4.27242
cgd4_2570	WD40 repeat-containing protein	7.57343	6.99456	7.66557	7.48165	7.4288	5.21843	3.19906	5.83816	4.40769	4.66583	5.69062	6.45922	6.51722	5.23143	5.97462	-2.76297
cgd4_2600	UDP-glucose 4-epimerase	6.53331	6.44933	6.95149	6.70903	6.66079	8.15276	8.09607	8.48609	8.06242	8.19933	9.36979	9.47295	9.50697	9.0802	9.35748	1.53854
cgd4_2720	p-type Atpase	0.739308	2.28973	3.52444	0.579434	1.78323	11.1287	10.652	10.5774	10.9612	10.8298	11.1071	11.3461	11.2021	10.7508	11.1015	9.04658
cgd4_2740	Brix domain containing protein	5.68054	6.38624	5.62424	6.78924	6.12007	2.23023	3.90237	5.22947	4.58029	3.98559	6.6432	5.15695	5.34372	5.459	5.65072	-2.13448
cgd4_2750	Anaphase-promoting complex subunit 4 WD40 domain containing protein	9.3299	7.63628	9.09794	8.58407	8.66205	7.42198	7.44999	6.73731	5.17079	6.69502	7.71662	7.20519	7.18125	8.72764	7.70767	-1.96703
cgd4_2770	Amino acid transporter	9.71766	9.43343	9.33876	9.54952	9.50984	8.21353	8.64735	7.50165	6.87462	7.80929	8.4201	7.88561	7.5621	8.22427	8.02302	-1.70056
cgd4_2820	Uncharacterized protein	0.739308	3.96045	2.64358	3.48567	2.70725	5.15863	4.49586	5.34013	5.2822	5.0692	3.75639	4.2402	4.21635	2.09236	3.57633	2.36195
cgd4_2850	DnaJ domain containing protein	3.80818	2.28973	4.36664	3.93285	3.59935	6.29357	6.65166	6.45738	6.66766	6.51757	6.37941	6.59257	6.60793	5.47227	6.26304	2.91822
cgd4_2860	Tubulin alpha chain	10.6223	9.39831	10.2724	10.1417	10.1087	11.0823	11.5249	11.5897	11.5454	11.4356	9.25819	8.68006	8.34934	10.1283	9.10398	1.3269
cgd4_2900	Polyketide synthase	5.38164	5.7931	5.05438	5.91239	5.53538	9.24559	9.59355	9.74309	9.24634	9.45714	6.43925	6.60961	6.58598	4.2585	5.97334	3.92176
cgd4_2950	AP2/ERF domain containing protein	5.44503	6.26542	6.91971	6.36773	6.24947	3.38193	4.15585	3.5116	2.85397	3.47584	7.57452	7.32644	7.41397	7.85391	7.54221	-2.77364
cgd4_2980	RhoGAP domain containing protein	8.16242	7.69738	7.89196	8.18508	7.98421	6.37801	6.18856	7.3438	4.42951	6.08497	8.39963	8.54318	8.44389	7.81852	8.3013	-1.89924
cgd4_2990	Glycosyl transferase	5.99265	5.4386	5.86678	6.88395	6.04549	3.95021	4.35846	3.91842	4.42642	4.16338	5.35282	6.11105	5.90448	4.40913	5.44437	-1.88211
cgd4_30	Uncharacterized protein	6.26349	7.22162	5.4806	6.15865	6.28109	3.29869	2.48593	5.01817	5.64577	4.11214	6.16165	6.77017	6.79625	6.69236	6.60511	-2.16895
cgd4_300	Alpha/Beta hydrolase	0.739308	2.28973	0.227847	2.98872	1.5614	7.32014	7.34476	6.86651	5.76944	6.82521	7.31034	7.7597	7.90345	7.08354	7.51426	5.26381
cgd4_3000	Dbp1p, eIF4a-1 family RNA SFII helicase (DEXDC+HELICc)	9.77436	8.71684	9.35459	9.75117	9.39924	7.36771	8.04792	8.88532	8.52896	8.20748	7.24477	6.99595	6.95433	8.89196	7.52175	-1.19176
cgd4_3020	Alpha/Beta hydrolase fold containing protein	7.65279	7.74338	7.99353	7.67209	7.76545	5.67036	5.90295	6.11478	5.68959	5.84442	6.64365	6.66037	6.75486	6.89089	6.73744	-1.92103
cgd4_3030	Alpha/Beta hydrolase fold containing protein	7.20475	5.54949	7.39424	7.48746	6.90899	3.77179	4.18012	5.98536	5.26097	4.79956	6.77769	6.21147	6.06297	6.45226	6.37609	-2.10943
cgd4_3050	Phospholipase/carboxylesterase/thioesterase	9.15016	8.31573	9.29747	9.22038	8.99594	7.2498	6.52486	7.20486	4.47542	6.36374	8.44993	7.86498	7.66835	8.04065	8.00598	-2.6322
cgd4_3080	Ribosomal protein S27a with Zinc-binding domain/ubiquitin/Zinc-binding domain	8.31713	6.34404	7.86184	8.46894	7.74799	5.83708	6.61518	6.14368	2.85397	5.36248	6.55522	6.45776	5.85078	7.80263	6.6666	-2.38551
cgd4_3090	Oocyst wall protein 6	6.08917	4.55668	4.79545	6.05466	5.37399	13.5829	13.8256	14.0648	14.5096	13.9957	14.1644	13.5125	13.2478	14.2158	13.7851	8.62174
cgd4_3150	Cullin family	4.99689	3.78766	5.21836	5.64831	4.9128	8.22159	8.29008	7.63198	6.9812	7.78121	6.91586	7.84002	7.78564	5.89189	7.10835	2.86841
cgd4_3180	DEAD/DEAH box helicase	6.81604	6.79125	6.34455	6.98765	6.73487	3.29869	4.06966	5.63473	5.16139	4.54112	4.0389	4.21347	4.07943	5.78745	4.52981	-2.19376
cgd4_32	Uncharacterized protein	7.77705	7.73121	7.17757	7.89991	7.64643	5.67317	5.12037	4.25612	5.13871	5.04709	7.61695	8.2981	8.33784	6.81425	7.76678	-2.59934
cgd4_320	Uncharacterized protein	6.93736	6.49851	5.87749	6.52686	6.46005	8.72113	8.25601	8.24259	8.14037	8.34002	7.98799	8.12056	7.81723	8.66843	8.14855	1.87997
cgd4_3230	Protein kinase-like domain containing protein	7.87694	8.24617	8.64939	8.35739	8.28247	6.18613	5.85813	6.15467	6.21694	6.10397	9.10517	8.61427	8.73787	9.11789	8.8938	-2.1785
cgd4_3240	unspecified product	3.07777	3.89466	3.70491	2.17627	3.2134	7.92773	7.60977	8.03383	7.27939	7.71268	4.73632	2.0263	1.38326	2.09236	2.55956	4.49928
cgd4_3280	Uncharacterized protein with NHR/GATA-type Zinc finger	7.59699	7.07407	7.55942	7.36216	7.39816	9.71204	8.82906	8.98274	9.15845	9.17057	12.0235	10.9841	10.7615	11.255	11.256	1.77241
cgd4_3290	Articulin family protein/adjacent paralogous protein	11.4411	10.5476	11.0087	11.4828	11.1201	9.51825	10.1081	9.89777	9.85486	9.84474	11.7869	11.5593	11.2985	12.4086	11.7633	-1.27531
cgd4_3300	unspecified product	9.82905	8.55179	9.4157	9.77166	9.39205	7.48721	7.95	7.39585	8.0934	7.73161	9.9242	9.23544	9.06158	9.65415	9.46884	-1.66043
cgd4_3320	Nucleolar complex-associated protein 3	6.64245	7.67221	7.18319	7.8225	7.33009	6.4263	5.85756	5.1152	5.09089	5.62249	6.33045	6.08427	6.53724	6.64542	6.39935	-1.7076
cgd4_3330	Protein kinase/EF-hand domain containing protein	8.27174	7.15158	8.17212	8.38518	7.99515	9.91692	9.7367	9.72868	9.47847	9.71519	9.09585	8.9697	8.82639	9.04812	8.98502	1.72004
cgd4_3340	Pleckstrin homology (PH) domain containing protein	10.8058	9.63763	10.2758	10.5981	10.3293	8.57931	8.83008	8.82787	8.02694	8.56605	9.27009	9.48728	9.19525	9.82888	9.44538	-1.76327
cgd4_3350	MOB kinase activator family	0.739308	2.28973	0.227847	0.579434	0.95908	10.6524	10.6335	10.226	10.0512	10.3908	10.1506	10.1481	10.0407	10.0307	10.0925	9.43168
cgd4_3370	Uncharacterized protein	5.56308	4.43929	5.21466	5.21507	5.10803	4.69785	0.904677	1.11556	2.85397	2.39301	3.42282	4.30889	4.3161	4.25531	4.07578	-2.71501
cgd4_3440	Uncharacterized protein	4.29861	4.49737	3.78601	3.89739	4.11984	5.65878	5.64038	5.8522	5.54265	5.6735	6.61579	6.8229	6.87861	6.36391	6.6703	1.55366
cgd4_3480	Uncharacterized protein	7.74145	7.94938	6.94941	6.95265	7.39822	9.4213	9.36445	8.85906	9.20788	9.21317	8.89524	8.96886	9.08266	8.49457	8.86033	1.81495
cgd4_3600	Uncharacterized protein (HCD gene family)	7.21481	7.92759	7.48991	6.93069	7.39075	5.12781	4.87124	5.51709	2.85397	4.59253	7.17371	7.10321	7.43898	6.92186	7.15944	-2.79822
cgd4_3610	Uncharacterized protein	6.9509	5.91263	6.47425	6.36749	6.42632	3.24644	4.74941	5.44534	5.11281	4.6385	6.20847	6.28145	6.50491	6.67202	6.41671	-1.78781
cgd4_3650	Uncharacterized protein	6.72041	7.04829	7.13534	6.61569	6.87993	4.02687	3.55484	2.97968	4.70826	3.81741	6.70396	6.84373	6.82359	6.55873	6.7325	-3.06252
cgd4_3700	Uncharacterized protein	3.80856	2.28973	4.20732	0.579434	2.72126	10.8148	10.7221	10.2987	10.3069	10.5356	7.71207	7.97956	8.10294	6.79839	7.64824	7.81437
cgd4_3710	Ser/Thr protein kinase	6.35857	5.84672	6.93319	6.64248	6.44524	9.64636	9.68228	9.42545	9.30435	9.51461	8.33326	9.22813	9.21511	8.72307	8.87489	3.06937
cgd4_3720	Uncharacterized protein with Tetratricopeptide repeat	0.739308	2.28973	0.227847	2.05144	1.32708	7.43152	7.75119	7.27884	7.56166	7.5058	5.5827	6.74816	7.0375	4.77753	6.03647	6.17872
cgd4_3770	Eukaryotic translation initiation factor 3 subunit C	9.65124	9.29741	10.0429	10.1907	9.79557	8.36733	7.96949	7.9705	7.56891	7.96906	8.85105	7.79506	7.43744	9.48845	8.393	-1.82651
cgd4_380	Major facilitator superfamily domain containing protein	6.07593	7.82354	7.50166	7.45129	7.21311	5.64294	4.75086	5.5778	4.38758	5.0898	5.29451	6.2356	6.556	4.36223	5.61209	-2.12331
cgd4_3830	Ankyrin repeat containing protein	2.90707	3.75325	5.39385	4.64021	4.17359	7.07135	6.76107	6.23776	5.03271	6.27572	5.97514	6.63325	6.97137	6.18073	6.44012	2.10213
cgd4_3840	Ankyrin repeat containing protein	4.46085	3.75063	5.07796	3.57089	4.21508	6.59324	6.40786	6.72836	6.76759	6.62426	5.74739	6.14188	6.45472	6.17686	6.13021	2.40918
cgd4_40	Ubiquitin-like modifier-activating enzyme Apg7	7.22087	6.73681	7.80313	7.14646	7.22682	9.48168	9.0855	8.76163	8.61306	8.98547	10.297	9.65946	9.81631	9.46457	9.80933	1.75865
cgd4_4020	Ribosomal protein S5	10.5694	9.2633	10.3139	10.6854	10.208	7.80212	8.20984	8.23653	8.44516	8.17341	8.96618	8.49144	8.09625	10.3372	8.97276	-2.03461
cgd4_4040	GTP binding/Guanine nucleotide-binding protein-like 3 N-terminal domain containing protein	6.04697	7.10723	6.58545	6.82988	6.64238	4.38066	3.6911	5.18093	5.14633	4.59975	5.87436	5.90968	6.24343	5.77002	5.94937	-2.04263
cgd4_4210	Uncharacterized protein	4.71236	6.8256	5.06306	4.8532	5.36356	0.490702	2.4269	3.84256	2.85397	2.40353	3.06051	3.5182	3.38999	2.09236	3.01527	-2.96003
cgd4_4250	Uncharacterized protein with Armadillo-like helical	0.739308	2.28973	2.31594	0.579434	1.4811	6.99707	6.472	5.89911	2.85397	5.55554	6.32883	7.08257	7.18402	4.2017	6.19928	4.07443
cgd4_4260	Uncharacterized protein with Armadillo-like helical	0.739308	2.28973	0.227847	0.579434	0.95908	4.49378	4.51662	4.20122	2.85397	4.0164	3.31046	4.4132	4.59241	2.09236	3.60211	3.05732
cgd4_4270	Uncharacterized protein	2.38961	2.28973	0.227847	0.579434	1.37166	8.99096	8.87956	8.51553	7.2073	8.39834	9.44781	8.96785	9.25568	8.19117	8.96563	7.02668
cgd4_4280	Gamma-tubulin complex component protein	4.33243	2.28973	1.91118	3.01731	2.88766	5.18632	6.28283	6.77784	5.3057	5.88817	6.56803	6.98905	7.1588	6.64977	6.84141	3.00051
cgd4_4290	Possible gamma-tubulin complex 4	3.4207	4.50166	4.33471	5.0787	4.33394	6.64398	7.38453	7.40603	7.11899	7.13838	8.65888	9.06048	9.21599	7.3314	8.56669	2.80444
cgd4_4310	Ring finger domain containing protein	7.54357	7.21259	7.00556	6.94489	7.17665	5.97415	4.79767	6.05628	5.15394	5.49551	6.30653	6.30624	6.77954	5.53804	6.23259	-1.68114
cgd4_4340	Diacylglycerol kinase	6.65406	6.14595	6.79306	7.14305	6.68403	8.82218	9.08226	8.59557	8.63829	8.78458	8.1125	8.09698	7.8472	8.35952	8.10405	2.10055
cgd4_4350	START-like domain containing protein	3.78171	3.78606	5.2959	4.52883	4.34812	8.45131	8.33465	8.72062	8.21867	8.43131	9.27555	9.16707	9.32564	8.57572	9.08599	4.08319
cgd4_4390	Uncharacterized protein	0.739308	4.4443	3.72383	4.07394	3.24534	6.49466	6.64391	6.54055	6.74698	6.60652	5.28036	5.30856	5.70209	2.09236	4.59584	3.36118
cgd4_4400	Uncharacterized protein	2.50446	2.28973	0.227847	0.579434	1.40037	5.29809	5.57365	5.0858	2.85397	4.70288	7.62884	7.49888	7.46554	8.1579	7.68779	3.30251
cgd4_4450	Transmembrane amino acid transporter protein	6.26959	5.67931	5.09746	5.01788	5.51606	7.51468	7.14969	7.8777	5.59972	7.03545	8.33812	8.3481	8.24803	7.76166	8.17398	1.51939
cgd4_4460	Bifunctional dihydrofolate reductase/thymidylate synthase	8.62408	7.26985	7.33151	7.93612	7.79039	10.0684	10.1344	9.67144	10.0121	9.97159	10.5027	9.77312	9.85047	9.4782	9.90112	2.18121
cgd4_4500	cysteine rich protein	7.33476	5.88822	7.78671	8.12255	7.28306	8.77468	9.21682	9.02924	9.22506	9.06145	9.2443	8.88513	8.60787	8.98829	8.9314	1.77839
cgd4_470	60S ribosomal protein L18	11.0904	9.49251	10.8211	11.0251	10.6073	7.84463	8.55405	9.15414	9.92176	8.86864	8.96241	8.25448	7.51881	10.6082	8.83597	-1.73861
cgd4_480	Uncharacterized protein	7.78056	7.07975	7.64085	7.45411	7.48882	9.01377	8.99589	8.72632	8.57448	8.82762	7.9841	8.53477	8.26156	8.13166	8.22802	1.3388
cgd4_500	Oocyst wall protein 7	0.739308	2.28973	0.227847	2.79577	1.51316	9.69498	9.05402	9.41831	9.6091	9.4441	10.7016	10.3033	10.3666	9.87765	10.3123	7.93094
cgd4_540	V-type proton ATPase subunit C	8.40288	8.39158	8.6158	8.42485	8.45878	7.16576	7.62954	7.2356	7.37573	7.35166	6.44925	6.54006	6.49652	7.65721	6.78576	-1.10712
cgd4_560	Uncharacterized protein	2.4439	2.28973	2.69116	0.579434	2.00106	6.18715	6.23117	6.35778	5.82569	6.15045	6.78745	6.37311	6.31332	5.07487	6.13719	4.14939
cgd4_640	Fibronectin type III domain containing protein	0.739308	2.28973	3.22209	0.579434	1.70764	6.43679	6.02347	6.56366	5.03073	6.01366	2.50616	5.99262	6.11022	2.09236	4.17534	4.30602
cgd4_650	Bromodomain/Zinc finger, CCHC-type	5.97443	3.75288	5.86717	5.87713	5.3679	7.40578	8.10277	7.09947	7.72231	7.58258	7.11777	6.2055	5.82893	5.84164	6.24846	2.21468
cgd4_670	Oocyst wall protein 3	0.739308	2.28973	0.227847	2.06919	1.33152	11.5668	11.1323	11.1212	11.088	11.2271	11.9717	11.8382	11.9049	11.2689	11.746	9.89556
cgd4_680	Uncharacterized protein	8.15319	8.06534	8.37093	8.0811	8.16764	9.91544	9.61109	10.0504	9.98903	9.89149	9.90434	10.1541	9.99082	9.81487	9.96604	1.72385
cgd4_690	Pyruvate:ferredoxin oxidoreductase/NADPH-cytochrome P450 reductase PNO	6.61306	6.75527	7.30862	6.45036	6.78183	12.2734	12.2	12.1892	12.0759	12.1846	11.6309	11.3688	11.1709	11.3052	11.3689	5.40281
cgd4_70	SUI1/PUA domain containing protein	5.74685	3.79823	4.96366	4.98047	4.8723	6.46574	6.64059	7.08535	6.45192	6.6609	6.51253	6.97699	7.31131	5.90706	6.67697	1.7886
cgd4_710	ABT1/ESF2, RNA recognition motif containing protein	6.18642	6.47238	6.91733	6.43047	6.50165	5.2545	2.86623	4.76943	4.80617	4.42408	2.71034	3.72858	4.44716	5.36782	4.06348	-2.07757
cgd4_850	Uncharacterized Secreted Protein (CpLSP gene family)	6.56682	6.35933	5.64754	5.93762	6.12783	8.22719	8.38522	8.04447	7.43209	8.02224	5.78858	6.76959	7.05749	6.78496	6.60015	1.89441
cgd4_870	Uncharacterized protein	6.25375	7.49907	5.79643	5.70509	6.31359	2.7109	4.24226	4.16731	4.34247	3.86573	6.94235	6.98479	7.1766	6.35653	6.86507	-2.44785
cgd4_910	Histidine phosphatase superfamily clade-2	0.739308	2.28973	0.227847	0.579434	0.95908	7.04146	7.21925	6.76384	4.41358	6.35953	8.39357	8.808	9.23058	7.3526	8.44619	5.40045
cgd4_940	Uncharacterized protein	7.73671	7.89981	7.93579	7.44017	7.75312	5.98276	5.85787	6.52619	6.73328	6.27503	6.1027	6.23343	5.96635	7.42135	6.43096	-1.47809
cgd4_980	Uncharacterized protein	0.739308	2.28973	3.94971	2.17882	2.28939	7.76695	7.98887	8.24412	5.69443	7.42359	8.70658	7.91821	8.39186	6.53321	7.88746	5.1342
cgd4_990	Serine/threonine protein kinase	4.80213	5.61682	3.17793	4.18832	4.4463	0.490702	0.904677	1.11556	2.85397	1.34123	5.01557	4.94146	5.44297	2.09236	4.37309	-3.10507
cgd5_1050	unspecified product	5.12636	6.54114	6.7603	6.87492	6.32568	4.76467	2.50379	3.45523	5.18276	3.97662	6.81913	7.12072	6.95335	6.36013	6.81333	-2.34907
cgd5_1080	Phospholipid/glycerol acyltransferase	6.43558	6.17511	6.82403	5.58977	6.25612	3.29869	4.98691	3.91898	5.64577	4.46259	4.7759	4.74403	4.67461	5.54652	4.93527	-1.79354
cgd5_1190	RNA recognition motif domain containing protein	6.11897	6.40721	6.62404	6.27127	6.35537	5.40247	4.8577	1.11556	5.20539	4.14528	5.11157	5.20107	5.41513	4.94193	5.16743	-2.2101
cgd5_1210	Uncharacterized protein	3.91259	2.28973	2.55179	5.33519	3.52233	12.0704	12.2632	11.8329	12.3964	12.1407	12.8541	12.8428	12.8921	13.1402	12.9323	8.61838
cgd5_1220	Uncharacterized protein	3.60323	2.28973	3.74606	4.54513	3.54604	13.0683	13.056	13.0166	13.5731	13.1785	13.8862	13.645	13.3444	14.8975	13.9433	9.63243
cgd5_1230	Uncharacterized protein	4.97048	6.07442	5.60657	4.99088	5.41059	8.65498	8.70899	8.72434	8.24769	8.584	8.91007	9.25187	9.44794	8.93576	9.13641	3.17341
cgd5_130	Ferlin like type II membrane associated protein with 5 C2 domains	5.83814	6.75874	5.32546	5.67548	5.89946	1.97175	3.09606	1.11556	2.85397	2.25934	5.83353	5.49674	5.42086	4.75918	5.37758	-3.64012
cgd5_1370	Uncharacterized protein	0.739308	2.28973	0.227847	0.579434	0.95908	7.92424	8.19195	7.82344	6.92262	7.71556	7.44175	8.00973	8.32946	8.01559	7.94913	6.75648
cgd5_1420	Uncharacterized Secreted Protein (HCD gene family)	2.97147	2.28973	2.45902	0.579434	2.07491	6.14007	5.46568	4.73732	4.37369	5.17919	2.37927	2.79054	2.49798	2.09236	2.44004	3.10428
cgd5_1460	Uncharacterized protein	6.3981	4.51983	6.99758	6.28686	6.05059	5.15717	3.14856	3.83996	4.366	4.12792	6.62129	7.11558	6.91206	6.95137	6.90007	-1.92267
cgd5_1510	Uncharacterized protein	2.24615	2.28973	1.73388	0.579434	1.7123	9.14993	9.1212	9.49635	9.15992	9.23185	5.9622	4.18492	4.49602	2.09236	4.18388	7.51955
cgd5_1530	Uncharacterized protein	4.27312	2.28973	4.05729	5.6099	4.05751	6.12648	6.07596	5.77495	7.64656	6.40599	4.79635	4.24371	4.84204	3.97773	4.46496	2.34848
cgd5_1560	Uncharacterized protein	4.3881	5.56958	5.49395	6.13646	5.39702	0.490702	4.20023	3.89864	2.85397	2.86089	6.22978	5.34189	5.32897	5.3877	5.57209	-2.53614
cgd5_1580	Ribosomal protein L3	11.928	10.3814	11.7322	11.9367	11.4946	9.71697	9.40376	9.82452	10.576	9.8803	10.3538	9.35398	8.79291	11.4914	9.99803	-1.61428
cgd5_1590	Uncharacterized protein	5.84282	4.66803	4.67705	5.27907	5.11674	2.13896	0.904677	1.11556	2.85397	1.75329	6.93919	6.22021	6.34728	6.26222	6.44222	-3.36345
cgd5_1620	Uncharacterized protein with CW-type Zinc finger	6.42231	6.24254	6.70488	5.98193	6.33791	4.89997	4.25002	5.08565	4.34802	4.64592	6.39526	6.59072	6.53073	7.09916	6.65397	-1.692
cgd5_1630	Amino acid transporter	6.15591	7.64981	6.77976	6.05589	6.66034	4.53679	5.24913	4.24172	2.85397	4.2204	6.10997	5.80171	6.13698	6.29245	6.08528	-2.43994
cgd5_1640	MORN repeat containing protein	10.8145	9.88659	10.5548	10.9652	10.5553	8.71019	9.46477	9.55143	9.60375	9.33253	10.7154	10.0532	9.80592	11.4182	10.4982	-1.22274
cgd5_1660	Uncharacterized protein	4.93999	4.84138	5.47344	5.45504	5.17746	2.43933	1.29635	1.11556	2.85397	1.9263	7.11809	6.7986	6.77229	6.63314	6.83053	-3.25116
cgd5_1670	Uncharacterized protein	5.37306	4.6106	5.42584	5.77585	5.29634	0.490702	5.00737	3.45122	2.85397	2.95081	6.30657	6.14893	6.1745	6.49986	6.28247	-2.34552
cgd5_1740	Pre-mRNA-splicing factor 3	4.40645	5.96536	4.83586	4.93465	5.03558	7.92224	7.46523	7.17334	7.08106	7.41047	7.01184	7.26165	7.45002	6.94103	7.16614	2.37489
cgd5_1750	HORMA domain containing protein	0.739308	2.28973	3.41496	3.40197	2.46149	10.5229	10.0837	9.88137	9.96521	10.1133	9.16503	9.61758	9.70483	9.21587	9.42583	7.65182
cgd5_1760	H/ACA ribonucleoprotein complex subunit	7.88564	6.21159	8.23622	7.64945	7.49573	4.4348	6.77052	6.17138	7.33339	6.17752	6.69338	7.01774	6.72988	6.03035	6.61784	-1.3182
cgd5_1780	Fibronectin-binding protein A N-terminus domain containing protein	8.53102	8.62814	8.35495	8.19775	8.42796	7.23924	4.84777	7.67842	7.2187	6.74603	8.54058	8.87426	8.92291	8.53982	8.71939	-1.68193
cgd5_1800	Uncharacterized protein	6.45045	3.79918	4.50111	5.41101	5.04044	8.42795	8.81338	8.03121	8.41872	8.42282	7.15794	7.67124	7.87653	6.85627	7.3905	3.38238
cgd5_1810	t-SNARE coiled-coil homology domain containing protein	4.17005	2.28973	3.13793	2.66848	3.06655	7.48834	7.04961	7.04245	6.98044	7.14021	4.32909	3.98278	3.40975	2.09236	3.45349	4.07366
cgd5_1840	Vir superfamily protein	8.5138	7.47239	7.64387	8.22392	7.96349	7.25517	6.17639	6.07559	5.57549	6.27066	6.5723	7.04296	7.02214	6.40072	6.75953	-1.69284
cgd5_1940	Uncharacterized protein	7.63544	7.82728	6.59527	7.24533	7.32583	4.85162	6.28647	3.29858	7.19691	5.40839	7.60229	7.37175	7.13183	6.44706	7.13823	-1.91743
cgd5_20	Uncharacterized Secreted Protein	6.16866	6.69979	6.89414	7.50479	6.81685	4.1036	4.71717	4.92895	2.85397	4.15092	8.40103	7.96929	7.94441	7.82548	8.03505	-2.66592
cgd5_2040	Glycosyl transferase family 2	5.75932	6.36219	4.68376	5.59666	5.60048	7.94421	7.62046	7.8323	7.76612	7.79077	8.94846	8.47681	8.69348	8.05558	8.54358	2.19029
cgd5_2050	SMAD/FHA/Forkhead-associated (FHA) domain containing protein	5.8185	6.26	5.38158	5.80357	5.81591	10.6412	10.2671	10.5032	10.3567	10.4421	11.1747	10.8219	10.5964	10.7631	10.839	4.62615
cgd5_2060	Uncharacterized protein	12.2138	11.5108	12.392	12.1398	12.0641	10.4661	10.4074	10.4215	10.4724	10.4418	10.6919	10.0903	9.88869	11.3352	10.5015	-1.62227
cgd5_2080	SCC2/Zinc finger, RING/FYVE/PHD-type domain containg protein	4.94856	4.46666	4.68588	5.2489	4.8375	8.20809	8.54022	8.28238	8.65552	8.42155	7.73029	8.87236	9.12072	7.95105	8.41861	3.58405
cgd5_2110	Transcription elongation factor 1	4.28646	5.4706	5.84436	3.74956	4.83774	0.490702	2.80088	1.11556	2.85397	1.81528	4.14556	3.06694	3.24918	3.98839	3.61252	-3.02247
cgd5_2120	Ubiquitin-conjugating enzyme/RWD-like protein	5.78721	6.03578	5.27453	4.76844	5.46649	3.59075	3.99916	1.11556	2.85397	2.88986	3.93656	3.46765	3.56946	4.68376	3.91436	-2.57663
cgd5_2130	Regulator of chromosome condensation 1/beta-lactamase-inhibitor protein II	5.78847	4.48839	6.08666	6.34521	5.67718	10.2881	9.70036	9.49037	10.2038	9.92066	10.1518	9.82142	9.58014	9.21216	9.69138	4.24347
cgd5_2180	Uncharacterized protein	9.48524	8.4881	9.58366	9.59576	9.28819	10.8185	10.0586	10.5496	11.5902	10.7542	12.7263	12.7694	12.3146	12.8711	12.6703	1.46603
cgd5_2200	RRM domain containing protein	9.08793	8.13244	9.10819	8.76817	8.77418	6.93349	7.51984	7.31221	7.63031	7.34896	6.82176	6.00576	5.36299	5.7262	5.97918	-1.42522
cgd5_2260	Uncharacterized protein	0.739308	4.00916	0.227847	0.579434	1.38894	9.51545	8.76951	9.02382	8.00424	8.82826	7.85307	8.9202	9.00094	7.72852	8.37568	7.43932
cgd5_2460	RRM domain containing protein	8.99932	8.56443	8.94243	9.14216	8.91208	7.41244	7.35696	7.74026	8.70195	7.8029	8.20457	7.66456	7.34885	9.13398	8.08799	-1.10918
cgd5_2470	tRNA (adenine(58)-N(1))-methyltransferase	8.10751	4.72458	7.36748	7.3925	6.89802	5.29198	5.4472	4.71959	4.53701	4.99895	6.01336	5.74085	5.34567	5.40274	5.62565	-1.89907
cgd5_250	Serine/threonine protein kinase	5.92077	6.28554	6.18757	5.33169	5.93139	2.0269	4.73697	3.85538	2.85397	3.3683	5.99241	5.62371	5.83762	3.62428	5.2695	-2.56309
cgd5_2500	Peptidase C19, ubiquitin carboxyl-terminal hydrolase	6.92836	5.3015	7.17917	6.89819	6.5768	8.68009	9.02429	9.45114	8.70488	8.9651	7.12535	7.79127	7.77522	7.71489	7.60168	2.3883
cgd5_2510	Serine/threonine-protein kinase	4.80852	4.75942	4.78441	5.69881	5.01279	7.70668	6.65523	7.85362	7.11841	7.33349	5.1061	5.71374	5.68661	6.36852	5.71874	2.3207
cgd5_2530	CECR6/TMEM121 family	5.87856	5.33503	5.63438	7.24797	6.02398	9.48486	8.87441	8.88232	7.85123	8.7732	8.70051	8.87947	8.90823	8.78995	8.81954	2.74922
cgd5_2550	Ubiquitin	9.9253	8.04346	8.62649	9.16576	8.94025	11.1418	10.4005	10.7056	10.4609	10.6772	10.4638	10.4217	10.1889	10.91	10.4961	1.73695
cgd5_2560	DNA mismatch repair proteins mutL/hexB/PMS1 ATPase	3.77639	4.49988	3.78894	4.68263	4.18696	8.14871	7.7246	7.9597	7.36729	7.80008	6.41085	6.80398	6.9926	5.43963	6.41176	3.61312
cgd5_2590	Glycosyltransferase 2-like	5.02897	6.42734	5.12714	5.66375	5.5618	7.13679	7.24129	7.16342	6.81518	7.08917	8.47903	8.47988	8.67826	7.71597	8.33829	1.52737
cgd5_2600	leucine aminopeptidase	8.90953	7.4277	7.9708	8.54402	8.21301	9.38653	9.52475	9.5803	9.32527	9.45421	9.10724	8.5303	8.24825	8.72316	8.65224	1.2412
cgd5_2620	Pumilio RNA-binding repeat containing protein	5.59427	7.05758	5.5527	6.54162	6.18654	0.490702	3.64717	4.50698	2.85397	2.87471	4.7503	4.33454	4.93036	4.35366	4.59221	-3.31184
cgd5_2660	Peptidase M16 C-terminal domain containing protein	0.739308	2.28973	0.227847	0.579434	0.95908	7.88248	7.23545	6.75398	6.16934	7.01031	6.34784	6.85906	7.12597	5.65772	6.49765	6.05123
cgd5_2680	Uncharacterized protein	0.739308	2.28973	0.227847	0.579434	0.95908	6.6287	7.24516	6.9592	6.41701	6.81252	5.16288	5.28004	5.60517	4.78302	5.20778	5.85344
cgd5_2690	Uncharacterized protein	3.45686	2.28973	1.74264	3.65359	2.7857	8.74504	9.04064	8.47299	7.41036	8.41726	2.77216	4.3572	4.64971	4.83239	4.15287	5.63155
cgd5_2740	Uncharacterized Secreted Protein (WYLE gene family)	6.5058	6.75748	7.07843	6.88486	6.80664	4.54562	3.67704	4.77917	5.13325	4.53377	7.88572	7.34498	7.77358	7.544	7.63707	-2.27287
cgd5_2750	WH2 domain containing protein	6.93604	7.11272	6.23351	7.03308	6.82884	9.63393	9.20037	9.03762	8.50693	9.09471	9.62747	9.88386	9.89589	9.11426	9.63037	2.26587
cgd5_2760	Uncharacterized protein	8.23979	8.39746	8.62062	8.54732	8.4513	6.95859	6.22595	5.95022	5.82101	6.23894	10.2458	9.82699	9.97386	9.13328	9.79498	-2.21235
cgd5_2790	Katanin p60/fidgetin family with AAA ATpase	7.00226	6.47268	5.93155	6.80351	6.5525	9.21742	8.99834	8.81378	8.85725	8.9717	7.80871	8.11704	8.20483	6.56678	7.67434	2.4192
cgd5_2830	Chorein/VPS13 like protein involved in vacuolar transport	3.37319	2.28973	2.86067	4.08953	3.15328	5.87763	6.56306	6.22892	4.31481	5.74611	4.69244	4.1817	4.65684	3.56109	4.27302	2.59283
cgd5_2840	Vacuolar protein sorting-associated protein 13 C-terminal domain containing protein	3.3719	3.74648	3.21502	2.73671	3.26753	6.65976	6.70563	7.20642	7.52706	7.02472	4.84892	6.8925	7.09333	5.10379	5.98463	3.75719
cgd5_2850	Uncharacterized protein	0.739308	2.28973	1.74283	0.579434	1.33783	6.20138	6.71036	6.24981	6.23099	6.34813	5.62392	6.22932	6.53859	4.83265	5.80612	5.01031
cgd5_2870	Zinc finger C3H1-type domain containing protein	3.56894	3.89823	0.227847	0.579434	2.06861	5.67729	4.86077	6.21198	4.46576	5.30395	1.12157	1.33739	2.19076	4.45638	2.27652	3.23534
cgd5_2910	Alpha amylase	0.739308	2.28973	0.227847	0.579434	0.95908	4.19807	4.99327	5.7615	2.85397	4.4517	3.88934	3.69923	4.63174	2.09236	3.57817	3.49262
cgd5_2920	SNF2-related N-terminal/Helicase superfamily 1/2 ATP-binding domain containing protein	0.739308	2.28973	0.227847	0.579434	0.95908	2.76425	4.54335	4.96089	5.11255	4.34526	4.11976	4.68299	4.69238	3.63283	4.28199	3.38618
cgd5_2930	DNA polymerase V	7.94168	8.42255	8.3801	8.55967	8.326	6.61004	6.9799	5.82435	5.51823	6.23313	6.85653	7.22047	7.54515	7.07032	7.17312	-2.09287
cgd5_3040	40S ribosomal protein S7	10.9704	9.39199	10.2808	10.6092	10.3131	8.66071	8.45334	8.76091	8.79592	8.66772	9.11563	8.3098	7.9404	10.1897	8.88889	-1.64539
cgd5_3060	Uncharacterized protein	0.739308	3.98028	3.16049	3.01731	2.72435	5.41874	5.93013	5.67413	6.46004	5.87076	3.78433	5.03789	5.51832	5.04913	4.84742	3.14641
cgd5_3070	Carboxylic ester hydrolase	0.739308	2.28973	2.48882	0.579434	1.52432	13.113	12.9425	12.7239	12.0573	12.7092	11.5059	11.3809	11.3858	10.9949	11.3169	11.1849
cgd5_3090	N-acetyltransferase subunit ARD1	0.739308	2.28973	0.227847	0.579434	0.95908	4.26443	4.13961	4.88435	5.22436	4.62819	5.59953	5.47613	5.57824	5.86003	5.62848	3.66911
cgd5_3130	EF-hand domain containing protein	4.44593	5.80065	5.44259	3.84159	4.88269	8.17303	8.47816	8.72933	8.01519	8.34893	7.41292	8.34563	8.42392	6.95364	7.78403	3.46624
cgd5_3140	Glycosyl transferase, family 1	7.05166	6.50304	6.60092	6.88895	6.76114	10.667	10.3319	10.7449	10.71	10.6135	11.1357	11.4665	11.3944	11.0584	11.2638	3.85232
cgd5_3230	Manganese/iron superoxide dismutase	8.61176	7.52932	8.15006	8.68775	8.24472	9.66131	9.57591	9.53352	9.18471	9.48886	9.00279	8.61625	8.25332	9.01433	8.72167	1.24414
cgd5_3240	Uncharacterized protein	0.739308	2.28973	0.227847	0.579434	0.95908	3.8158	2.6032	4.43586	2.85397	3.42721	3.67503	4.02147	3.92164	4.54933	4.04187	2.46813
cgd5_3270	RRM domain containing protein	4.84192	2.28973	3.64729	3.4784	3.56434	7.23142	6.96919	6.67566	6.96987	6.96154	6.65597	6.31406	6.59581	6.68156	6.56185	3.3972
cgd5_3300	Zinc finger, RING/FYVE/PHD-type domain containg protein	8.93853	8.51269	8.89632	8.62244	8.7425	7.425	5.94773	7.17645	6.58997	6.78479	7.80972	8.14908	8.00342	8.66399	8.15655	-1.95771
cgd5_3310	Uncharacterized protein with WD40 repeat	5.54406	5.51396	5.13461	5.14978	5.3356	2.88082	2.54241	4.35629	2.85397	3.15837	3.35746	3.64403	4.33648	2.09236	3.35758	-2.17723
cgd5_3390	Uncharacterized protein	4.62821	2.28973	4.77804	3.56007	3.81401	7.18377	6.69987	6.14607	6.37281	6.60063	4.4101	6.24734	6.47569	4.26788	5.35025	2.78662
cgd5_3410	Triose-phosphate Transporter family	0.739308	2.28973	1.74704	3.3003	2.01909	7.4369	7.40345	7.78682	5.10874	6.93398	8.15703	7.84781	7.9242	7.37962	7.82717	4.91488
cgd5_3420	TSP1/LNR (Lin-12/Notch) repeat containing protein	0.739308	2.28973	3.21075	3.20553	2.36133	9.62367	9.49238	9.9411	9.73551	9.69816	9.8128	9.73961	9.75934	9.44033	9.68802	7.33683
cgd5_3430	DNAJ comain containing protein	7.86299	6.80681	7.64534	7.9444	7.56488	6.12209	5.86925	6.2562	6.31169	6.13981	5.30882	5.58341	5.46476	7.52886	5.97146	-1.42508
cgd5_3450	Nascent polypeptide-associated complex subunit alpha	9.1156	7.06629	8.48421	9.03588	8.4255	6.50782	6.75775	6.88369	7.63525	6.94613	8.15277	7.54601	7.20941	8.43541	7.8359	-1.47937
cgd5_350	Uncharacterized protein	5.67203	6.14912	5.85135	4.67382	5.58658	7.45244	7.69169	6.91653	7.6675	7.43204	8.24103	8.14077	7.62265	9.04762	8.26302	1.84547
cgd5_3500	Major facilitator superfamily domain containing protein	9.85908	8.84656	9.73426	9.96892	9.6022	7.59005	7.41808	7.31964	7.06532	7.34827	8.92911	9.00932	8.88748	9.8144	9.16008	-2.25393
cgd5_3540	Transcription factor TFIIB with cyclin-like domain	9.08382	8.16675	8.46011	9.10597	8.70416	7.4466	7.08816	7.57218	7.28485	7.34795	8.00351	6.75105	6.44496	8.23767	7.3593	-1.35622
cgd5_3550	Glycolipid transfer protein (GLTP)	3.92892	4.18705	5.6967	3.76649	4.39479	0.490702	2.81482	1.11556	2.85397	1.81876	5.52168	5.10587	4.84591	5.68117	5.28866	-2.57603
cgd5_3570	Secreted GGC gene family protein	5.69925	3.76654	4.3097	3.87843	4.41348	8.87695	7.95748	8.62042	7.34407	8.19973	-1.25006	-2.43117	-3.81241	2.09236	-1.35032	3.78625
cgd5_3580	SbmA/BacA-like family (ABC transporter)	9.82814	10.2253	10.2859	10.0459	10.0963	7.71685	8.18557	8.20609	7.98481	8.02333	5.39882	2.89776	3.42829	4.98708	4.17799	-2.07297
cgd5_3650	PH domain-like protein	10.3079	8.67459	9.68582	9.59855	9.56671	7.20986	7.41802	6.49702	7.2567	7.0954	10.6874	10.4251	10.3652	10.8409	10.5797	-2.47131
cgd5_370	Uncharacterized protein	2.31448	2.28973	2.53702	2.1527	2.32348	5.63776	5.43971	5.77186	4.43853	5.32197	5.24664	5.00251	5.12435	3.68517	4.76467	2.99848
cgd5_3770	SAM Mtases/PrmA	6.05338	6.94291	6.41693	5.75013	6.29084	3.22808	3.15642	5.121	5.93459	4.36002	4.50519	5.23659	5.53611	4.34392	4.90545	-1.93081
cgd5_3790	Snf7 family	3.66916	2.28973	2.33462	0.579434	2.21824	5.30289	6.02237	4.97325	2.85397	4.78812	5.4806	5.1061	5.08411	5.04523	5.17901	2.56988
cgd5_380	Uncharacterized protein	3.70433	2.28973	0.227847	0.579434	1.70033	4.94341	5.10151	5.7761	5.00376	5.20619	4.04969	3.72612	3.73818	2.09236	3.40159	3.50586
cgd5_3810	Uncharacterized protein	0.739308	2.28973	0.227847	0.579434	0.95908	7.35167	7.55694	7.60452	7.47494	7.49702	8.43361	8.24221	8.52155	7.63012	8.20687	6.53794
cgd5_390	Winged helix-turn-helix DNA-binding domain containing protein	7.14918	8.6147	7.61263	7.0459	7.6056	5.85677	4.86537	6.41098	5.05899	5.54803	6.17167	6.03626	5.98797	5.87336	6.01732	-2.05758
cgd5_3900	Uncharacterized transmembrane Protein	0.739308	2.28973	0.227847	0.579434	0.95908	4.28138	4.48446	5.24043	2.85397	4.21506	3.27691	3.93566	4.79531	2.09236	3.52506	3.25598
cgd5_3910	PH domain-like protein	0.739308	2.28973	0.227847	0.579434	0.95908	4.39103	4.35199	4.80459	2.85397	4.10039	3.13833	4.14627	4.35	2.09236	3.43174	3.14131
cgd5_3920	Calmodulin-like protein	9.01983	8.60644	8.27426	8.50922	8.60244	6.40418	6.73922	6.61674	7.27863	6.75969	8.49687	8.24193	8.24977	7.76918	8.18944	-1.84275
cgd5_3930	Uncharacterized protein	0.739308	2.28973	0.227847	0.579434	0.95908	4.63148	4.65159	5.80865	2.85397	4.48643	4.6413	5.07434	5.51845	5.30686	5.13524	3.52735
cgd5_3940	Aspartic peptidase domain containing protein	2.5137	4.07064	4.88253	3.99418	3.86526	7.02438	6.15232	5.30734	5.91301	6.09926	5.46751	5.98379	6.1122	3.88553	5.36226	2.234
cgd5_3980	Uncharacterized protein	0.739308	4.5505	2.48035	2.10572	2.46897	4.68841	5.37151	5.45232	5.11862	5.15771	5.49466	4.7881	5.14643	4.84878	5.06949	2.68874
cgd5_4010	Uncharacterized protein	0.739308	2.28973	0.227847	0.579434	0.95908	3.73977	4.14811	3.9947	2.85397	3.68414	2.53518	3.34273	3.4702	2.09236	2.86012	2.72506
cgd5_4150	Uncharacterized protein	2.95686	2.28973	4.49384	2.0761	2.95413	10.3879	10.1771	10.0202	9.36698	9.98802	9.79568	9.85636	9.85918	9.10686	9.65452	7.03389
cgd5_4190	Uncharacterized protein	2.95772	4.51537	3.28118	2.0768	3.20777	5.75312	5.84843	5.54082	5.56206	5.67611	3.30302	3.82683	3.57273	4.33159	3.75854	2.46834
cgd5_420	Uncharacterized protein	2.20193	3.75822	1.68967	3.22509	2.71873	7.23226	7.43189	7.87586	6.93804	7.36951	8.08024	7.44065	7.86397	6.79504	7.54497	4.65078
cgd5_4230	EGF-like domain containing protein	5.71176	6.53719	6.442	5.17619	5.96679	8.56703	8.02799	8.4002	6.41871	7.85348	6.91459	7.78022	8.03321	6.35617	7.27105	1.8867
cgd5_4260	WD40-repeat-containing protein	7.22127	7.287	7.06409	7.53044	7.2757	5.59587	5.9189	4.99432	5.98509	5.62355	5.44248	5.51874	5.65922	5.97	5.64761	-1.65215
cgd5_4300	Uncharacterized protein	0.739308	2.28973	1.73919	2.08973	1.71449	5.70052	5.46806	6.52635	5.0992	5.69854	5.41741	6.25089	6.62749	4.82788	5.78092	3.98404
cgd5_4370	Peptidase S9 prolyl oligopeptidase	8.72423	8.22734	8.27225	7.8889	8.27818	10.0512	10.0037	9.85863	9.69518	9.90219	8.71366	7.77035	7.92249	8.13051	8.13425	1.62401
cgd5_4380	RmlC-like jelly roll fold containing protein	0.739308	4.59387	0.227847	2.87395	2.10874	6.96794	7.08979	7.04255	5.16201	6.56557	3.6122	4.84233	4.74675	2.09236	3.82341	4.45683
cgd5_4390	Serine/threonine protein kinase	0.739308	2.28973	0.227847	0.579434	0.95908	7.55779	8.33686	8.07283	7.78955	7.93926	8.50969	9.02974	9.30954	7.66682	8.62895	6.98018
cgd5_440	Adenylate cyclase-associated CAP	9.33243	8.37628	8.53105	8.67528	8.72876	10.3049	10.2807	9.64168	9.6434	9.96767	8.68811	9.12027	9.28601	8.52857	8.90574	1.23891
cgd5_4430	WD40-repeat-containing protein	7.37202	8.44152	8.18808	8.13524	8.03422	6.03555	7.03677	6.11332	5.53445	6.18002	7.33372	7.63701	7.96722	6.21103	7.28725	-1.8542
cgd5_4440	Thymidine kinase	5.91015	5.69747	6.24181	6.44229	6.07293	9.75144	9.27895	9.00993	10.1627	9.55076	9.46313	9.97058	10.0425	9.29133	9.69188	3.47783
cgd5_4470	Thrombospondin type-1 (TSP1) repeat/EGF-like domain containing protein	4.32407	5.88294	4.86064	5.21068	5.06958	8.43724	8.81166	8.61047	8.89371	8.68827	9.36839	8.99513	8.84104	7.82777	8.75808	3.61869
cgd5_4520	GMP synthase	5.16363	6.13621	4.98635	5.00973	5.32398	0.490702	0.904677	1.11556	4.37968	1.72266	3.20852	3.34946	3.36325	4.893	3.70356	-3.60132
cgd5_4560	Tryptophan synthase beta chain	8.48395	9.40836	8.93448	8.62855	8.86383	6.04795	6.83189	7.82722	7.08657	6.94841	6.10427	5.66833	6.04572	5.25889	5.7693	-1.91542
cgd5_50	Uncharacterized Secreted Protein	3.80965	3.80664	1.73796	5.51207	3.71658	7.23208	7.58785	6.07775	7.15271	7.0126	9.41737	8.94646	8.66842	9.2453	9.06939	3.29602
cgd5_610	Methionyl/Valyl/Leucyl/Isoleucyl-tRNA synthetase	5.03484	6.594	6.42992	6.58486	6.1609	2.75786	3.6479	4.21978	4.38106	3.75165	3.73049	3.58164	4.13928	2.09236	3.38594	-2.40925
cgd5_640	Inner membrane complex protein	4.70102	4.6662	3.98135	3.79905	4.2869	6.19526	5.84515	5.7218	7.31566	6.26947	6.34385	5.79894	5.97149	4.48278	5.64927	1.98256
cgd5_650	START-like domain containing protein	6.8931	6.83262	6.88135	6.80339	6.85261	5.4561	5.21347	5.42527	5.57567	5.41763	7.08518	7.31103	7.42166	6.65177	7.11741	-1.43499
cgd5_680	WD40-repeat-containing protein	8.66722	8.25863	8.9489	8.6818	8.63914	6.09423	5.85635	6.63752	5.92803	6.12903	7.25238	6.58437	6.59502	8.28923	7.18025	-2.5101
cgd5_690	Glycosyl transferase family 2	8.61752	6.69994	7.15496	7.7982	7.56765	9.67902	8.8753	9.12942	9.31124	9.24874	8.13581	9.199	8.9197	8.8373	8.77295	1.68109
cgd5_710	Yif1 family protein	6.84239	5.75251	6.79099	6.12581	6.37792	12.1324	11.7468	11.7104	11.7298	11.8299	10.7863	10.8258	10.8013	10.8032	10.8042	5.45194
cgd5_730	DNA-directed RNA polymerase subunit	8.59704	8.44831	8.63786	8.21114	8.47358	7.2747	6.46972	6.50864	5.8661	6.52979	6.97283	7.28022	7.13319	8.40364	7.44747	-1.94379
cgd5_760	Uncharacterized protein	0.739308	2.28973	1.74715	2.09768	1.71847	7.39163	6.66716	5.90531	5.10886	6.26824	7.23838	7.55847	7.6382	5.48655	6.9804	4.54978
cgd5_810	Leucine-rich repeat containing protein	5.19026	6.35612	5.75708	5.02765	5.58278	7.01041	7.07199	7.38677	6.92497	7.09853	3.71861	5.13687	5.42412	4.27598	4.63889	1.51576
cgd5_950	Csn12p/Rpn3p family protein component of the COP9 signalsome	4.62986	5.98251	3.91098	5.20373	4.93177	6.23383	6.9361	7.31541	7.09867	6.896	6.20287	6.10277	6.39139	5.55994	6.06424	1.96423
cgd5_970	60S ribosomal protein L13A	10.5621	9.09741	10.1743	10.6005	10.1086	8.56038	8.24045	8.48069	9.00422	8.57143	8.89047	8.04198	7.53771	10.2066	8.66918	-1.53715
cgd6_1000	Uncharacterized protein	6.51392	5.19479	5.53752	7.01936	6.0664	2.16854	4.93406	4.03663	4.51884	3.91452	6.75363	7.34439	7.34566	7.26359	7.17682	-2.15188
cgd6_1010	PP2C like protein phosphatase	7.73425	6.93335	7.04524	6.89611	7.15224	10.0445	9.7521	9.64426	10.4784	9.97982	8.53907	9.02349	8.99506	8.14507	8.67567	2.82759
cgd6_1060	Protein with spectrin repeats, CG12008-like	4.56651	5.67993	3.84835	4.40397	4.62469	8.1319	7.90156	6.73127	8.14186	7.72665	7.61629	8.05946	8.00807	7.70689	7.84768	3.10196
cgd6_1070	Uncharacterized protein	11.7907	10.2519	11.2552	11.6223	11.23	12.8346	13.2104	13.1198	14.1887	13.3384	11.8977	11.8696	11.5361	12.2568	11.89	2.10835
cgd6_1080	Glycoprotein GP40	14.8277	13.7338	14.6938	14.7559	14.5028	16.5465	16.748	16.858	17.572	16.9311	16.0896	16.1178	15.8504	16.4334	16.1228	2.42832
cgd6_1100	Uncharacterized Secreted Protein	4.89878	6.29796	6.36318	5.77098	5.83273	9.40471	8.76294	8.50129	8.06203	8.68274	5.79078	5.13056	4.92645	6.42087	5.56717	2.85002
cgd6_1120	Uncharacterized protein	5.56589	6.696	6.57183	6.0021	6.20896	4.09995	2.42026	4.92526	2.85397	3.57486	2.90694	3.89488	3.9553	2.09236	3.21237	-2.6341
cgd6_1160	Uncharacterized protein	8.26735	7.30797	8.08646	8.39009	8.01297	10.5486	10.3057	10.6726	10.4523	10.4948	12.5282	12.44	12.1827	12.5001	12.4128	2.48184
cgd6_1200	Diphthine synthase	7.16673	6.61348	7.25965	7.32258	7.09061	5.27702	5.40704	3.65598	4.61365	4.73842	6.03576	5.92765	5.79514	6.87238	6.15773	-2.35219
cgd6_1210	Alpha-N-methyltransferase NTM1	2.65499	6.43899	4.92465	4.47056	4.6223	8.17208	8.05682	8.29704	7.71203	8.05949	7.63535	7.39786	7.47541	7.43362	7.48556	3.43719
cgd6_1330	Uncharacterized protein with CCCH-type Zinc finger	5.77073	3.93459	5.25805	5.86372	5.20677	10.3193	10.1581	9.45624	10.463	10.0992	9.07616	8.72894	8.74723	8.17421	8.68163	4.89239
cgd6_1340	Calycin/START domain containing protein	0.739308	3.76943	2.88958	2.0514	2.36243	8.38203	8.5757	7.96296	8.3736	8.32357	7.47711	7.82696	8.0669	7.08229	7.61331	5.96114
cgd6_1360	Uncharacterized protein	5.74135	4.33392	5.08168	5.08333	5.06007	9.72273	9.06267	8.48679	9.10647	9.09467	5.71722	6.37308	6.37071	5.48276	5.98594	4.0346
cgd6_1390	Ribosomal protein S23	9.53695	8.41373	9.37234	9.51477	9.20945	7.41387	6.78697	7.60695	8.00327	7.45276	7.75709	6.723	6.37483	9.14126	7.49904	-1.75668
cgd6_140	Cation/H+ exchanger (CPA1)	10.3025	9.24507	9.72305	10.1635	9.85853	7.91827	8.51371	8.53783	7.24496	8.05369	9.4523	8.80398	8.60067	9.31536	9.04308	-1.80484
cgd6_1430	Transcription factor E2F/DP	10.102	9.11438	10.0039	10.3478	9.89204	7.98502	8.7532	8.65055	8.77686	8.54141	9.88805	9.572	9.38435	10.9117	9.93902	-1.35063
cgd6_1450	Polysaccharide pyruvyl transferase with Fringe-like domain	0.739308	2.28973	0.227847	3.63279	1.72242	5.60688	5.76003	6.849	6.20937	6.10632	8.02118	8.7444	8.86389	7.82462	8.36352	4.3839
cgd6_1500	Cytochrome Oxidase subunit III	10.8198	9.35209	10.1025	10.3772	10.1629	8.07314	8.86299	8.48606	8.9801	8.60057	10.5612	10.2279	9.88499	11.17	10.461	-1.56232
cgd6_1520	2-methylthioadenine synthetase MiaB	6.39506	5.93084	5.51242	6.05923	5.97439	4.35974	4.32154	2.67007	2.85397	3.55133	5.15564	3.91829	3.34174	4.85941	4.31877	-2.42305
cgd6_1570	Apyrase	5.33851	2.28973	6.08557	4.73865	4.61312	7.85938	8.1492	7.85054	7.58731	7.86161	6.69091	6.6981	6.73305	6.71695	6.70975	3.24849
cgd6_1580	Exonuclease 1/PIN/XPG/Rad2 endonuclease domain containing protein	6.5696	6.77118	6.51386	6.19684	6.51287	9.5176	9.57515	9.68622	9.99499	9.69349	9.08685	9.21476	9.27126	8.72404	9.07423	3.18062
cgd6_1620	Uncharacterized protein	6.06885	5.14392	5.31496	5.74994	5.56942	2.12833	3.28448	3.49615	4.4788	3.34694	3.5831	3.01717	3.07414	5.85916	3.88339	-2.22248
cgd6_1630	CS domain containing protein	8.60076	8.43152	9.08494	9.02713	8.78609	7.33422	7.53447	7.6058	8.48591	7.7401	7.47574	7.12576	6.93566	8.05256	7.39743	-1.04599
cgd6_1660	Uncharacterized protein with Thrombospondin type-1 (TSP1) repeat	6.64256	7.69159	6.50612	6.71716	6.88936	4.06933	3.95195	3.80565	2.85397	3.67022	7.737	7.88684	8.18454	7.16677	7.74379	-3.21913
cgd6_1700	Nuclear cap-binding protein subunit 2	6.37941	5.64331	5.86672	6.02821	5.97941	4.24561	4.27405	4.48581	2.85397	3.96486	4.74152	5.27871	4.92632	5.84122	5.19694	-2.01455
cgd6_1710	Zinc finger, Mcm10/DnaG-type containg protein	5.60232	5.02444	6.01658	5.52967	5.54325	7.52787	7.78013	6.98076	6.24066	7.13235	7.38864	6.92102	7.07537	6.88487	7.06747	1.5891
cgd6_1720	Uncharacterized protein	5.99252	5.29121	6.11	5.73926	5.78325	8.3885	7.9124	8.07023	7.31969	7.9227	7.29002	7.82694	8.03453	7.94387	7.77384	2.13946
cgd6_1730	Cleavage and polyadenylation specificity factor 4-like 3x Zn C3H1 domains	3.79022	2.28973	4.49107	4.53788	3.77723	6.65725	6.72935	6.05638	6.8283	6.56782	6.24423	5.75368	6.16277	6.84607	6.25169	2.7906
cgd6_1750	Rab geranylgeranyl transferase beta / prenyltransferase alpha/alpha toroid fold containing protein	6.32067	5.54949	6.54572	6.49942	6.22883	2.91306	5.10363	2.78104	4.51017	3.82697	4.60295	4.3649	4.46067	3.75701	4.29639	-2.40185
cgd6_1760	Phosphatidylinositol 3-/4-kinase	3.78709	2.28973	5.37758	5.48728	4.23542	0.490702	0.904677	2.62781	2.85397	1.71929	3.50932	3.62943	3.44638	5.16343	3.93714	-2.51613
cgd6_1770	Arsenite-resistance protein 2	6.46372	7.14602	6.65651	6.84253	6.7772	3.2319	4.52795	5.12521	2.85397	3.93476	5.08565	4.78258	4.6524	4.828	4.83716	-2.84244
cgd6_1840	CBS/Cyclin M2-like membrane-associated protein	4.742	6.30106	5.49621	5.44362	5.49572	7.94948	8.06074	6.887	7.53561	7.60821	8.33774	8.54798	8.58146	8.09565	8.39071	2.11249
cgd6_1880	BCP1 family protein	5.09036	6.64954	5.54189	4.29156	5.39334	0.490702	0.904677	4.56073	2.85397	2.20252	2.95235	4.12001	4.11964	2.09236	3.32109	-3.19081
cgd6_190	Pleckstrin homology domain containing protein	0.739308	2.28973	0.227847	0.579434	0.95908	6.81858	6.95995	6.10852	6.25295	6.535	7.51578	7.70699	8.01365	6.56404	7.45012	5.57592
cgd6_1930	Uncharacterized protein	0.739308	2.28973	4.22516	0.579434	1.95841	5.64014	5.08825	3.86564	5.11177	4.92645	5.10123	5.71673	5.91372	4.84141	5.39327	2.96804
cgd6_1950	Ribonucleotide reductase	9.52253	8.6693	9.12961	9.25496	9.1441	11.4217	11.5348	11.6292	11.7601	11.5864	11.2724	11.2307	11.1937	11.0649	11.1905	2.44235
cgd6_20	IMP dehydrogenase/GMP reductase	7.81755	8.18284	8.4712	8.14025	8.15296	6.45532	5.68667	5.39108	6.03772	5.8927	7.14912	6.03145	5.90373	8.00244	6.77169	-2.26026
cgd6_200	Oocyst wall protein 8	0.739308	2.28973	0.227847	2.15439	1.35282	14.9558	14.8075	14.8227	14.6892	14.8188	14.3879	13.7709	13.5698	14.4744	14.0507	13.466
cgd6_2030	Folate-biopterin transporter	3.69391	2.28973	4.08509	5.49597	3.89118	9.96291	9.5891	9.76017	9.77831	9.77262	9.33005	10.1209	10.133	9.27645	9.7151	5.88145
cgd6_2090	Growth factor receptor cysteine-rich domain containing protein	4.6499	5.58696	5.76966	4.78992	5.19911	16.0481	15.8609	16.1081	16.4483	16.1163	15.68	15.4983	15.2604	16.2243	15.6657	10.9172
cgd6_210	Oocyst wall protein 9	0.739308	2.28973	2.89314	2.0541	1.99407	7.27781	7.75531	7.82408	8.37773	7.80873	9.49884	8.98546	9.10467	8.55434	9.03583	5.81466
cgd6_2100	Uncharacterized protein	2.91346	2.28973	3.75523	3.22545	3.04597	7.49751	7.22181	7.64416	6.59997	7.24086	7.65694	8.4469	8.52304	6.18847	7.70384	4.1949
cgd6_2110	Uncharacterized protein	3.41652	2.28973	3.99128	2.06236	2.93997	6.15432	6.27314	5.6393	5.90109	5.99196	6.74702	7.35389	7.50485	6.72559	7.08284	3.05199
cgd6_2170	60S ribosomal protein L5	10.0064	8.88682	10.1062	10.3211	9.83014	8.28533	8.1708	7.93542	8.10097	8.12313	8.58471	7.77562	7.46364	10.0844	8.4771	-1.70701
cgd6_2180	GTpase translation initiation factor IF2	10.1802	8.83698	9.59459	9.79543	9.6018	8.21355	8.24982	7.26179	8.60324	8.0821	8.25267	8.45892	8.01575	9.26438	8.49793	-1.5197
cgd6_2210	Uncharacterized transmembrane Protein	10.2088	9.03208	9.49107	10.1365	9.71712	7.25663	7.56799	7.06328	6.50566	7.09839	9.9993	10.0872	9.88621	10.1532	10.0315	-2.61873
cgd6_2220	Uncharacterized transmembrane Protein	11.8117	10.4188	11.0921	11.3166	11.1598	8.38149	8.73598	8.08312	9.08699	8.57189	11.5599	11.6569	11.3969	11.9948	11.6521	-2.58792
cgd6_2230	Diphthamide synthesis DPH1/DPH2	5.21951	6.16291	4.43165	5.28791	5.27549	0.490702	4.34716	2.68876	2.85397	2.59515	4.23256	4.1103	4.34469	4.39919	4.27169	-2.68035
cgd6_2250	Myb-like DNA-binding domain containing protein	0.739308	2.28973	2.57871	4.31171	2.47986	6.05136	6.32473	3.48972	6.80892	5.66868	3.06735	0.449368	0.355171	2.09236	1.49106	3.18882
cgd6_2260	Hca4p helicase DBP4 (Helicase CA4). EIF4A-1-family RNA SFII helicase	6.71582	6.5634	6.46929	7.49888	6.81185	4.30351	5.19495	5.26291	4.36009	4.78036	5.81239	6.69938	6.78161	5.8991	6.29812	-2.03148
cgd6_2320	Bromodomain/HAS/DEXDc/SNF2 domain containing protein	6.11274	7.32808	5.33173	5.88752	6.16502	4.5947	0.904677	5.3581	2.85397	3.42786	5.11002	5.09722	5.74528	6.03078	5.49582	-2.73715
cgd6_2330	Uncharacterized protein	12.7302	11.1562	12.0872	12.2464	12.055	8.4645	8.92352	9.10994	9.6784	9.04409	12.4593	12.1144	11.7573	12.8508	12.2954	-3.01088
cgd6_2420	Sensitivity To Red Light Reduced-like protein	6.31273	5.73295	4.59322	5.38346	5.50559	0.490702	4.90435	3.70104	2.85397	2.98751	4.95835	5.45667	5.73172	5.55126	5.4245	-2.51807
cgd6_2430	Nascent polypeptide-associated complex subunit beta	8.5322	8.01964	8.32203	8.17775	8.2629	6.78797	5.36957	7.19896	7.51978	6.71907	8.19634	8.26175	8.00643	9.04616	8.37767	-1.54383
cgd6_2440	Uncharacterized protein	5.27415	5.73878	6.54608	6.29784	5.96421	5.45687	2.71637	3.70639	2.85397	3.6834	7.74104	7.56669	7.73301	6.49023	7.38274	-2.28081
cgd6_2450	Glycogen/starch/alpha-glucan phosphorylase	10.9521	9.60059	10.3767	10.3526	10.3205	14.6884	14.6593	14.7464	14.7032	14.6993	14.1597	14.428	14.2527	14.1928	14.2583	4.37883
cgd6_2470	Sulfhydryl oxidase	8.61001	7.9695	8.01521	8.14388	8.18465	10.0016	9.46631	9.72069	8.94655	9.5338	9.44546	9.16424	9.25805	8.94931	9.20427	1.34915
cgd6_2480	NOT2/NOT3/NOT5	7.95022	6.27242	7.11802	7.05702	7.09942	5.54649	5.08508	5.60282	5.73531	5.49243	6.18798	6.50511	6.52496	7.14181	6.58997	-1.60699
cgd6_2550	Luc7-related protein	5.4053	5.12478	5.67541	5.80853	5.5035	8.32129	7.77418	7.70491	7.41309	7.80337	8.55871	7.32425	7.14472	4.45404	6.87043	2.29986
cgd6_2600	Uncharacterized protein	11.2178	10.0676	10.6482	10.8344	10.692	8.70262	8.55944	8.4241	9.28784	8.7435	11.1002	11.1055	10.7483	11.4141	11.092	-1.94848
cgd6_2610	ERCC1/RAD10/SWI10 family	3.89712	4.16098	4.5114	4.40539	4.24372	6.64594	7.0537	6.28571	6.94188	6.73181	6.28254	6.77527	6.70372	6.58575	6.58682	2.48808
cgd6_2650	DNAJ protein-like	5.93053	6.22567	7.48038	6.88362	6.63005	3.03857	4.61247	4.15903	5.38619	4.29906	5.25557	4.08611	4.00949	6.59799	4.98729	-2.33099
cgd6_2670	Uncharacterized protein	0.739308	2.28973	0.227847	2.13002	1.34673	9.12219	8.69625	8.92086	8.3117	8.76275	7.1249	6.53619	6.54708	5.53131	6.43487	7.41602
cgd6_2680	Uncharacterized protein	5.00342	2.28973	0.227847	4.84083	3.09046	7.10404	6.77552	6.73833	5.91701	6.63373	-1.25006	2.97546	2.9466	2.09236	1.69109	3.54327
cgd6_2700	Uncharacterized Protein	5.12393	5.86475	4.48067	5.64465	5.2785	9.83567	10.0028	9.96079	9.9231	9.93058	10.0807	9.94796	9.95974	9.76171	9.93752	4.65208
cgd6_2710	Uncharacterized protein	6.22606	5.40632	5.01772	6.12344	5.69338	9.26501	9.49514	9.48764	9.36917	9.40424	6.01134	5.38648	5.45825	4.38009	5.30904	3.71086
cgd6_2720	Uncharacterized protein	9.46973	8.99879	8.95028	9.39821	9.20426	6.53135	7.02529	7.60438	6.94112	7.02553	7.29099	7.51943	7.2369	8.47928	7.63165	-2.17872
cgd6_2740	RNA recognition motif domain containing protein	7.84103	6.45074	6.56134	7.46499	7.07953	2.14434	5.85499	5.11271	6.09784	4.80247	6.1114	5.70172	5.30666	8.45323	6.39325	-2.27706
cgd6_2770	Regulator of chromosome condensation 1/beta-lactamase-inhibitor protein II	6.41247	5.05721	2.50429	4.9159	4.72247	7.31356	6.65744	6.57989	7.7678	7.07967	7.86705	7.63083	7.27019	8.12953	7.7244	2.35721
cgd6_2790	Kinesin-like protein	7.68511	7.21517	7.47909	6.9852	7.34114	11.7835	11.7025	11.7298	11.2081	11.606	9.11639	8.56335	8.74369	8.64608	8.76737	4.26482
cgd6_2840	Sucrose-phosphatase-like protein /HAD superfamily hydrolase	5.25678	5.09952	6.48711	5.92797	5.69285	8.74125	8.4718	8.27627	8.35339	8.46068	9.44747	8.88685	9.03199	8.22069	8.89675	2.76783
cgd6_2860	Uncharacterized protein	3.44311	5.88678	5.06336	4.70976	4.77575	10.2895	9.52086	9.97316	9.31755	9.77526	9.03832	9.55805	9.4584	8.71245	9.1918	4.99951
cgd6_2900	Exostosin-like protein	0.739308	2.28973	0.227847	2.50575	1.44066	6.21	6.15885	5.50962	4.79281	5.66782	6.45145	6.32776	6.513	6.27428	6.39162	4.22716
cgd6_2910	Uncharacterized protein	0.739308	2.28973	0.227847	0.579434	0.95908	6.37903	5.89085	6.10268	2.85397	5.30663	6.44303	5.87219	6.29273	5.58164	6.0474	4.34755
cgd6_2920	Uncharacterized protein	2.33571	2.28973	0.227847	0.579434	1.35818	4.78617	4.64563	6.20342	5.68814	5.33084	3.65917	4.552	5.17408	2.09236	3.8694	3.97266
cgd6_2970	Tyrosyl-tRNA synthetase (Tyrosyl-tRNA ligase TyrRS). class-I aaRS	7.61199	6.23084	7.02197	7.44927	7.07852	9.47285	8.65204	9.23115	9.40285	9.18972	7.81598	7.86185	7.82059	7.09874	7.64929	2.11121
cgd6_2990	unspecified product	5.28692	2.28973	5.38947	5.63567	4.65045	7.27774	7.02185	7.23369	6.86037	7.09841	6.9	7.25935	7.38813	6.50295	7.01261	2.44796
cgd6_300	Uncharacterized protein	0.739308	2.28973	0.227847	0.579434	0.95908	4.49878	3.71401	5.36659	2.85397	4.10834	4.61924	4.77189	5.25793	4.09392	4.68574	3.14926
cgd6_3000	Ferredoxin-like protein	3.84145	4.55809	2.48792	0.579434	2.86672	5.65786	5.24962	5.71259	5.96858	5.64716	4.81849	5.52315	5.52731	4.37441	5.06084	2.78044
cgd6_3010	Polyadenylate-binding protein	12.0062	11.1144	11.8674	12.2613	11.8123	10.3949	10.2128	10.5189	11.3927	10.6298	10.9109	10.3014	9.92425	11.583	10.6799	-1.18249
cgd6_3020	Uncharacterized protein	5.4759	6.67272	5.33745	6.23041	5.92912	8.78542	9.02609	8.83154	7.97849	8.65539	8.82076	8.8197	9.09945	7.93258	8.66812	2.72627
cgd6_3160	Inner centromere protein ARK-binding domain containing protein	6.78911	5.6289	5.70231	5.99233	6.02816	8.65347	8.55142	8.90253	9.54737	8.9137	9.12264	8.6413	8.2014	7.76031	8.43141	2.88554
cgd6_3180	40S ribosomal protein S15	6.76139	5.46758	6.05922	4.96874	5.81423	2.83886	4.62952	4.30985	2.85397	3.65805	3.82889	3.95551	3.37417	2.09236	3.31274	-2.15619
cgd6_3190	60S ribosomal protein L4/L1e	11.2999	10.2086	11.3485	11.3445	11.0504	8.4089	8.72798	9.29662	9.9957	9.1073	9.66736	8.96131	8.61559	11.0255	9.56743	-1.94306
cgd6_3230	RNA (C5-cytosine) methyltransferase NOP2 subfamily signature	8.31098	7.3505	8.41854	7.59543	7.91887	4.96955	5.89763	5.92326	5.1236	5.47851	6.52005	6.79654	6.96364	6.68507	6.74133	-2.44036
cgd6_3240	Gpi16p/PIG-T/SPBC1604.15 family glycosyl phosphatidyl inositol	3.85886	4.57372	4.81603	3.98473	4.30834	0.490702	0.904677	1.11556	2.85397	1.34123	3.25354	1.95249	2.10934	2.09236	2.35193	-2.96711
cgd6_3280	Glycogen branching enzyme (1,4-alpha-glucan branching enzyme)	6.64617	6.39353	5.74062	6.56698	6.33682	11.4287	11.0746	11.7035	11.5236	11.4326	12.471	12.3033	12.1148	12.4379	12.3318	5.0958
cgd6_3290	DNA-directed RNA polymerase subunit	6.88747	7.06523	6.66381	7.37266	6.99729	9.01286	8.03288	8.4012	9.33393	8.69522	9.76097	9.51275	9.59427	8.95935	9.45684	1.69792
cgd6_3380	eRF1	7.93596	6.92067	7.81138	8.5708	7.8097	10.2306	8.72248	9.2027	9.18536	9.3353	8.08735	8.45571	8.36707	8.91631	8.45661	1.52559
cgd6_3450	Eukaryotic rRNA processing protein EBP2	6.67334	7.19404	6.49017	6.23997	6.64938	3.66475	5.38422	3.77794	2.85397	3.92022	6.79272	6.28277	6.61449	4.75373	6.11093	-2.72916
cgd6_3460	Uncharacterized protein	0.739308	2.28973	2.44851	4.54548	2.50576	14.7248	14.3192	14.5107	14.7027	14.5644	14.0005	13.7395	13.631	14.022	13.8483	12.0586
cgd6_3470	Uncharacterized protein	9.15015	8.94547	9.00643	8.86025	8.99057	6.68269	5.54459	5.90261	6.92571	6.2639	9.62	9.27847	9.38574	9.51151	9.44893	-2.72667
cgd6_3510	Uncharacterized protein	8.8182	8.49407	8.75387	8.83645	8.72565	3.43977	4.36933	5.26485	2.85397	3.98198	9.72657	9.11109	8.93302	9.39856	9.29231	-4.74367
cgd6_3540	Exosomal RNAse PH	3.71832	6.1828	3.86755	4.85161	4.65507	2.23397	0.904677	1.11556	2.85397	1.77704	3.22073	3.48289	3.74508	3.83104	3.56994	-2.87803
cgd6_3640	Disulfide-isomerase, signal peptide plus ER retention motif	8.20367	8.13276	7.77974	7.3494	7.86639	9.365	9.02797	8.98174	9.34042	9.17878	9.21788	8.83497	8.97268	8.08759	8.77828	1.31239
cgd6_3720	Pyrroline-5-carboxylate reductase	0.739308	2.28973	0.227847	0.579434	0.95908	8.9047	7.95949	7.8722	8.35941	8.27395	7.7504	7.70153	7.86037	8.18432	7.87416	7.31487
cgd6_3730	Signal peptide, Peptidase S8/S53 domain containing protein	0.739308	2.28973	0.227847	0.579434	0.95908	10.3338	10.3685	10.209	9.91347	10.2062	10.2314	10.4217	10.456	9.98591	10.2738	9.24712
cgd6_3750	Alpha amylase	0.739308	4.53606	2.46593	2.09381	2.45878	6.20205	6.66133	7.18975	5.10416	6.28932	6.88632	6.29695	6.61576	6.66154	6.61514	3.83055
cgd6_3790	Glyceraldehyde-3-phosphate dehydrogenase	11.8052	10.0824	11.0671	11.3014	11.064	13.0792	13.448	13.6075	14.2363	13.5928	13.1654	12.6377	12.3298	13.3558	12.8722	2.52872
cgd6_3800	Hexokinase	5.31584	5.04496	5.0169	4.41824	4.94898	6.00889	7.27109	6.35954	6.5027	6.53556	6.71014	6.87952	6.94231	6.29889	6.70771	1.58657
cgd6_3820	Aspartic peptidase A1 family	5.33991	6.16316	5.13722	5.81813	5.6146	10.1207	10.1127	9.59405	9.33112	9.78965	9.37286	10.0058	9.97591	10.2185	9.89326	4.17504
cgd6_3830	Small GTPase	5.98975	5.14119	4.91095	6.31837	5.59007	7.88729	7.70078	7.37424	8.23074	7.79826	7.51429	7.71249	7.34677	6.40534	7.24472	2.2082
cgd6_3880	Mitochondrial carrier protein	6.82949	6.65526	7.02669	7.31949	6.95773	8.64344	9.07342	9.13383	9.72304	9.14343	7.74882	8.0809	8.19965	8.01239	8.01044	2.1857
cgd6_3910	Pleckstrin homology (PH) domain containing protein	7.76851	6.48074	7.1465	7.3023	7.17451	9.37627	9.9201	9.55378	9.91807	9.69206	9.39864	8.89647	8.96538	8.9687	9.0573	2.51755
cgd6_3920	Uncharacterized protein with Tetratricopeptide-like helical	9.38743	10.0755	9.87292	9.55113	9.72176	7.58728	8.07141	7.45065	6.20227	7.3279	9.66797	9.63042	9.88274	9.45025	9.65784	-2.39386
cgd6_3940	Uncharacterized protein	6.22128	6.73791	6.72941	6.92509	6.65342	2.23608	0.904677	4.12141	2.85397	2.52903	8.31109	7.44517	7.45821	8.79359	8.00201	-4.12439
cgd6_40	Uncharacterized protein	12.199	11.055	12.1521	12.1812	11.8968	10.0019	9.8949	10.2361	11.1533	10.3216	10.8852	10.3269	9.95235	11.9226	10.7718	-1.57527
cgd6_4020	3'5'-cyclic nucleotide phosphodiesterase	0.739308	4.48184	1.69876	2.76212	2.42051	5.78001	4.85451	5.61982	2.85397	4.77708	5.35528	5.69624	5.82522	5.41886	5.5739	2.35657
cgd6_4050	Uncharacterized protein	5.00015	5.63223	4.61814	5.72739	5.24448	7.60524	7.20376	7.82606	6.98444	7.40488	7.49006	7.98304	7.93334	7.11306	7.62988	2.1604
cgd6_4070	EEIG1/EHBP1 N-terminal domain containing protein	5.97954	6.09313	5.53542	5.74488	5.83824	7.78757	7.38187	7.73801	6.45659	7.34101	6.67144	7.54198	7.46306	6.95577	7.15806	1.50277
cgd6_4080	Serine aminopeptidase S33	4.58569	3.83778	3.8673	2.84738	3.78454	8.80317	8.50327	8.44485	8.35883	8.52753	7.51215	7.88588	8.17979	6.30387	7.47042	4.74299
[truncated: 375 more rows]

## Sheet: DiffGenes_invitroVSinvivo
geneSymbol	Product Description	asexual_invitro1	asexual_invitro2	asexual_invitro3	asexual_invitro4	asexual_invitro.AVG	female_invitro1	female_invitro2	female_invitro3	female_invitro4	female_invitro.AVG	female_invivo1	female_invivo2	female_invivo3	female_invivo4	female_invivo.AVG	LogFC.invitroVsinvivo
[truncated: 711 more rows]
