# Supplementary material for: Life cycle progression and sexual development of the apicomplexan parasite Cryptosporidium parvum
Source: Nat Microbiol. 2019 Sep 2;4(12):2226–36. doi: 10.1038/s41564-019-0539-x (PMC6877471; doi:10.1038/s41564-019-0539-x)
Supplement: Supplementary file 5 — Clusters of co-expressed genes. Multi-tab excel file containing expression data for each of the clusters of co-expressed genes outlined in Supplementary Figs. 8a and 9b. Expression given as log2-transformed and normalized counts per million. [file 41564_2019_539_MOESM5_ESM.xlsx]

## Sheet: SortCluster1
geneSymbol	Product Description	asexual_invitro1	asexual_invitro2	asexual_invitro3	asexual_invitro4	female_invitro1	female_invitro2	female_invitro3	female_invitro4	female_invivo1	female_invivo2	female_invivo3	female_invivo4
cgd1_1720	SpoU type tRNA/rRNA methyltransferase	10.0721	8.90216	9.84283	10.1404	9.01415	9.14408	8.94531	9.6653	8.11079	7.55941	7.19019	9.04608
cgd1_2630	Protein kinase domain containing protein	5.94338	6.20006	6.32969	6.06308	5.27206	7.26544	6.75197	5.66868	5.43824	3.71892	3.12418	6.63596
cgd1_3080	RNA recognition motif domain containing protein	3.66127	3.97094	3.14872	4.15751	2.94681	2.59795	4.06158	2.85397	-1.25006	1.19331	0.884265	2.09236
cgd1_3090	Uncharacterized protein	5.1369	5.47277	5.27639	4.97429	3.98521	3.73971	3.46411	5.19163	2.69555	-0.066499	0.485953	2.09236
cgd1_3780	Uncharacterized signal peptide-containing protein	12.2133	10.5471	11.3182	11.8087	11.8155	11.1322	11.2474	10.8105	10.0829	9.55678	9.23886	9.23673
cgd1_3790	Uncharacterized protein	8.94315	8.05648	8.38647	8.586	8.41963	8.13993	7.68287	6.16691	6.57035	6.67667	6.55809	6.47313
cgd1_40	UDP-galactose transporter/UAA transporter	7.19314	6.76687	6.90545	6.26947	6.83081	5.96199	5.97401	5.74212	3.81619	4.51536	4.65889	5.8911
cgd1_870	Peptidyl-prolyl cis-trans isomerase	7.1759	6.78424	7.68023	7.41122	8.66475	8.74002	8.35029	9.35456	5.69549	5.69362	5.40474	8.44946
cgd1_930	U2 snrnp-specific A protein	8.96216	8.34156	8.91639	9.06525	9.14944	9.09904	8.6886	9.40384	8.30805	7.84651	7.67227	8.61922
cgd2_1010	DEAD/DEAH box helicase	9.66445	9.02526	9.42904	9.83303	7.3721	8.23804	8.68557	8.13301	4.24709	5.84848	5.49603	7.23553
cgd2_1020	Proteasome regulatory subunit Rpn9	7.25748	7.56343	7.82754	6.8955	7.86874	7.28513	7.05265	6.54784	6.45805	4.96147	5.11785	6.34526
cgd2_1100	MCM domain containing protein	8.4223	7.35565	8.23515	7.96743	7.46575	7.59583	8.82609	8.07235	7.01731	6.22473	5.71326	5.14691
cgd2_1140	Syntaxin	3.63921	3.95347	3.49251	4.58412	4.52906	6.24478	5.49177	5.27391	2.97268	3.44908	2.81673	5.01521
cgd2_1290	Uncharacterized protein	7.78839	6.68486	5.83521	7.39057	7.98491	7.84382	7.06737	6.56166	4.66175	4.94094	4.40378	2.09236
cgd2_1620	Uncharacterized protein	3.83811	5.39667	4.23872	3.6757	5.48929	6.38627	5.85498	4.68063	4.39762	2.46018	2.11744	5.21457
cgd2_2050	Proteasome subunit alpha type	7.77628	7.53065	8.35555	7.98759	7.56043	7.6614	7.60041	8.54869	6.73948	6.32862	6.1302	7.66446
cgd2_2080	Uncharacterized protein with Armadillo-type fold	3.80656	4.0873	3.66531	5.25507	6.02412	6.07827	4.20721	2.85397	3.31696	1.34667	3.03864	2.09236
cgd2_2210	Proteasome regulatory subunit Rpn7/26S proteasome subunit 6	6.80593	6.38637	6.41697	6.45979	6.58984	5.9755	5.89763	5.67389	4.14307	4.81642	4.88313	3.69539
cgd2_2530	Uncharacterized protein	8.53193	7.9237	8.93127	8.57295	8.20237	8.6248	8.29119	8.8693	7.69983	7.34467	7.14703	7.47365
cgd2_2670	UDP N-acetylglucosamine transporter-like nucleotide sugar transporter	8.73611	8.69947	9.03475	8.77232	8.54267	8.43813	7.97971	7.90346	6.57778	6.58202	6.77036	5.27795
cgd2_2770	U5 small nuclear ribonucleoprotein 200kDA helicase/Pre-mRNA splicing helicase BRR2 2	6.03641	6.50141	5.24236	5.42803	5.68605	6.46326	5.80799	6.38415	5.15803	4.36084	3.91294	5.39538
cgd2_3010	N-ethylmaleimide-sensitive factor (NSF1)-like AAA Atpase	6.80056	7.45714	7.76217	7.29283	6.58447	7.34126	7.70033	7.69573	5.50175	5.71038	5.85142	6.74726
cgd2_3200	Glucose-6-phosphate isomerase	10.0281	8.40128	8.94877	9.51328	8.74362	9.38598	9.70225	8.6137	7.98505	7.11107	6.64153	9.01941
cgd2_3780	Uncharacterized protein	7.2389	7.45141	7.28397	7.446	7.26155	7.69651	7.6746	6.79658	6.06699	5.74369	5.37038	7.63371
cgd2_4090	50S ribosome-binding GTPase	7.03491	6.83199	6.95794	7.03252	7.44258	6.88364	7.25806	6.66673	5.8311	6.04455	6.08734	5.7111
cgd2_410	Signal peptide containing protein	9.46161	8.25863	9.2901	9.41923	8.0528	7.79084	8.06231	8.10595	7.25238	6.28762	5.87391	7.762
cgd2_530	Proteasome subunit beta type	6.80951	5.68431	6.29682	6.77618	6.8975	6.85902	7.14369	6.25298	5.36381	5.58216	5.35344	6.64525
cgd2_860	Proteasome subunit beta type	7.88615	6.72259	7.94628	7.67037	7.97452	7.88309	7.32548	8.34328	7.23262	6.12538	5.85906	6.35845
cgd3_100	Uncharacterized protein	4.70858	5.16242	4.6826	4.09704	3.38396	4.69158	1.11556	5.73089	-1.25006	-2.43117	-3.81241	2.09236
cgd3_1030	Uncharacterized protein	6.31099	5.71762	6.11414	6.1483	5.90629	5.74602	5.62357	6.52689	4.76441	4.1893	3.95284	6.16338
cgd3_1180	E3 ubiquitin ligase	9.46088	7.76306	8.76609	9.16307	9.61396	9.62309	9.68265	9.52767	6.57963	7.69143	7.79379	6.55803
cgd3_1350	Ubiquitin domain containing protein	8.01367	7.09705	7.46724	7.71104	7.78109	7.00083	7.55331	8.38228	3.15385	6.46953	6.00041	8.02577
cgd3_1370	Uncharacterized protein with Immunoglobulin-like fold	4.3947	6.15964	4.82362	4.92252	5.96705	6.24061	6.04925	4.41585	1.06152	-0.846983	-1.49145	2.09236
cgd3_2140	Uncharacterized protein	4.41182	5.73001	5.05539	4.63571	5.53773	6.32744	5.20057	5.64747	4.48339	3.73575	4.32902	5.25889
cgd3_2200	Proteasome subunit alpha type	7.81773	6.5248	7.72415	8.05377	8.40863	8.08848	8.35061	8.62681	6.57497	6.12004	5.72164	8.56245
cgd3_2370	Steroid dehydrogenase kik-i	4.30595	4.18871	2.91032	4.14344	4.08759	4.79357	3.82249	5.54942	2.89423	1.72424	1.94944	4.004
cgd3_2410	Ubiquitin-fusion degadation-2 (UFD2) family protein	6.19493	6.39276	4.92795	6.24993	6.80561	6.83699	6.76456	5.535	5.1325	4.39742	4.60044	5.42858
cgd3_2530	Proteasome subunit beta type	7.29814	5.66649	6.71224	7.61647	7.00898	7.37867	7.73703	8.44183	6.95479	5.35241	5.3781	7.19045
cgd3_2970	Uncharacterized protein	0.739308	4.49183	0.227847	2.05749	4.07376	5.72949	1.11556	5.89442	1.45109	-0.92049	0.603295	2.09236
cgd3_2980	WD40-repeat-containing protein	3.40242	3.76968	4.45779	4.32588	4.06539	4.85792	4.15991	5.05276	3.14576	1.97587	1.79582	2.09236
cgd3_3060	exportin 1	6.71587	6.38032	6.89791	6.51203	8.12336	7.72261	6.99219	7.55613	5.86839	5.07801	5.05121	6.0397
cgd3_3070	WD40 repeat/LIS1 homology motif	4.36818	6.31282	4.40109	4.89512	2.77699	5.10434	5.15599	2.85397	-1.25006	2.39786	0.682427	2.09236
cgd3_3150	Rab5 like small Gtpase	6.13192	5.58895	6.1927	6.60876	5.44349	5.54109	5.91637	7.78847	4.27493	3.99131	4.40531	6.33272
cgd3_3420	EF-hand/ transmembrane domain containing protein	7.30201	6.53953	6.55931	6.87324	6.00776	5.87772	5.65868	6.31965	3.02505	4.64241	4.5179	5.27939
cgd3_3710	Uncharacterized protein	4.57655	5.04109	4.54787	5.25965	5.73544	5.38231	6.11433	2.85397	4.8202	2.4007	2.69995	5.21945
cgd3_4110	Transcription initiation factor TFIID subunit	4.10298	5.01478	3.3031	3.94051	4.12417	3.16376	4.74413	2.85397	2.93184	-2.43117	0.524681	2.09236
cgd3_490	GDP-fucose transporter	10.6281	9.1712	9.74506	10.0438	9.55359	9.8716	9.61641	9.96441	8.40161	7.51121	7.29936	7.92898
cgd3_600	Uncharacterized protein	9.24728	8.42255	8.93021	9.01296	8.4025	8.63832	9.33192	9.40153	7.66164	7.72762	7.83947	8.0884
cgd3_660	Uncharacterized protein	8.31275	6.80023	7.96761	7.70532	7.5758	8.0412	7.22533	7.58251	5.67178	4.4115	4.3112	6.61937
cgd3_690	ABC transporter type 1	9.32376	8.74271	8.87559	8.9708	9.66514	9.67201	9.63211	8.70578	6.03391	7.7409	7.56004	7.54951
cgd3_860	ARF/SAR type Small GTPase superfamily	7.64484	6.92952	7.80569	7.67326	6.89003	7.91623	7.31943	8.12941	6.80339	5.61499	5.64532	7.24603
cgd4_1470	V-type proton ATPase subunit a	10.337	8.91618	9.15406	9.32243	10.7862	10.1651	9.72931	10.0476	8.90626	8.71987	8.76176	8.37744
cgd4_1540	SRP40 C-terminal domain containing protein	2.57436	4.13142	3.34834	2.41242	3.13561	4.04994	4.26168	4.69919	1.90338	1.10696	0.824897	4.73178
cgd4_250	Proteasome subunit alpha type	6.81991	6.93161	7.48781	7.42589	6.79386	7.0615	7.9923	7.75396	6.23552	5.60174	5.50608	7.79097
cgd4_2790	CDP-alcohol phosphatidyltransferase	6.5528	4.60323	5.69917	6.04917	5.86119	6.40333	6.40868	6.93612	4.95571	4.41671	4.53282	4.90548
cgd4_2860	Tubulin alpha chain	10.6223	9.39831	10.2724	10.1417	11.0823	11.5249	11.5897	11.5454	9.25819	8.68006	8.34934	10.1283
cgd4_3100	Adenylyl cyclase class-3/4/guanylyl cyclase	7.60737	6.87215	7.57034	7.62759	7.18189	7.7552	7.64265	7.54371	5.34009	6.2892	6.02536	5.84839
cgd4_3110	Sugar phosphate transporter domain containing protein	7.53067	7.03259	7.51663	7.68727	7.91133	8.00316	8.39895	7.26819	4.68108	3.2174	2.03873	3.61004
cgd4_3250	tRNA (guanine(26)-N(2))-dimethyltransferase	7.23187	6.44375	7.23784	7.06916	6.3937	6.9738	7.30258	7.15652	3.96465	5.15938	4.99414	6.40665
cgd4_350	Uncharacterized protein	5.20659	5.67472	4.34989	4.8822	3.89722	4.59984	2.87775	4.6066	-1.25006	-0.654831	0.538358	5.12276
cgd4_3530	Uncharacterized protein	12.6713	11.0516	12.143	12.2187	11.6039	11.4645	11.59	11.0168	9.51529	9.34106	9.07088	9.19006
cgd4_3540	Uncharacterized protein	7.90568	7.44193	8.21864	7.44978	6.4086	6.45145	7.51602	6.39872	6.17297	4.885	4.68504	4.76614
cgd4_740	Thioredoxin peroxidase-like protein	10.3618	9.27205	10.1267	10.5012	10.3631	10.6857	10.9513	11.1101	9.00856	8.24104	7.98967	9.56861
cgd4_760	Histone chaperone ASF1-like protein	3.8672	5.42578	4.66256	4.07789	5.12077	5.80753	5.39455	4.70432	1.90968	3.59152	4.11663	3.95166
cgd4_770	Uncharacterized Protein	9.66795	7.68657	8.86837	9.03096	9.15178	9.33016	9.51924	10.3656	6.13522	4.32977	4.61882	6.897
cgd5_110	Pre-mRNA splicing factor component Cdc5p/Cef1with SANT/Myb domain	5.65376	5.63599	5.65001	6.06001	5.14827	5.32559	4.19119	5.55901	5.31088	2.34339	2.33105	2.09236
cgd5_1140	Cinnamyl-alcohol dehydrogenase-like nucleoside diphosphate sugar epimerase	7.36688	7.12673	8.13242	7.51167	8.26753	8.19508	7.65148	8.04704	7.34361	5.96491	6.10665	6.94601
cgd5_1270	Translocation protein Sec62	8.04379	6.41275	7.26616	7.11262	7.31988	6.93634	6.84312	6.8007	6.26525	5.50894	5.26646	6.05066
cgd5_1480	Uncharacterized Secreted Protein	8.72051	8.19337	8.06985	7.45899	7.8015	8.03424	7.93598	7.74332	7.29494	6.45095	6.30307	7.15821
cgd5_2200	RRM domain containing protein	9.08793	8.13244	9.10819	8.76817	6.93349	7.51984	7.31221	7.63031	6.82176	6.00576	5.36299	5.7262
cgd5_2980	U5snrp Brr2 SFII RNA helicase (sec63 and the second part of the RNA)	3.58842	5.80181	4.17897	3.42607	4.47389	3.77681	4.64449	4.48103	1.99523	2.30525	1.49077	2.09236
cgd5_3360	Adenylate kinase	7.94895	6.24448	7.82757	7.63842	8.05876	7.38199	7.38987	7.45616	6.84215	5.3206	5.29667	7.91982
cgd5_3370	Uncharacterized protein	6.51189	4.96803	7.05569	7.04673	6.0932	5.53053	6.27127	5.89413	3.98565	3.01268	4.33678	5.66913
cgd5_3480	Thioesterase/HotDog domain containing protein	5.73428	6.58632	6.57198	6.31837	6.26485	6.75363	7.04215	5.70965	5.51373	4.54055	4.6608	6.40534
cgd5_3490	Biotin-protein ligase N-terminal domain containing protein	10.3312	8.97282	9.48962	9.9066	9.28733	9.23308	9.38193	10.254	7.73142	6.89522	6.52322	9.2041
cgd5_3580	SbmA/BacA-like family (ABC transporter)	9.82814	10.2253	10.2859	10.0459	7.71685	8.18557	8.20609	7.98481	5.39882	2.89776	3.42829	4.98708
cgd5_3590	SbmA/BacA-like family (ABC transporter)	7.84527	8.19625	8.09244	7.51393	6.36709	6.33141	5.15902	6.14206	2.59318	-2.43117	-3.81241	2.09236
cgd5_3750	Trimeric LpxA-like protein with Hexapeptide repeat	4.34866	6.15882	6.37723	5.66959	6.42601	5.08481	6.13426	5.58892	-1.25006	-2.43117	-3.81241	4.03835
cgd5_3850	Adapter-protein complex 1 gamma subunit	5.63212	5.85468	6.3759	5.91557	4.89628	6.06368	6.5441	5.54008	3.58752	3.80119	4.07345	4.78892
cgd5_4610	Uncharacterized protein (MEDLE gene family)	5.98623	4.86252	5.45434	4.38203	5.20326	4.6654	4.20944	5.43369	2.22348	0.680407	0.222074	3.90405
cgd6_1030	Uncharacterized protein	9.34159	8.18957	8.61059	9.05493	9.1189	8.87159	8.64808	9.25673	7.5529	4.98004	4.31236	5.49602
cgd6_1110	Uncharacterized Secreted Protein	7.41413	7.21433	7.106	6.2655	6.36666	6.7247	6.71839	7.87345	6.24592	5.33824	5.15832	4.40363
cgd6_1180	Uncharacterized Secreted Protein	4.45825	5.28928	5.52093	4.77698	6.15738	5.49081	5.47248	5.50151	3.1147	2.97222	3.17359	3.56247
cgd6_1190	DNAJ protein-like	4.98533	4.91467	4.96425	4.82274	4.55796	4.96602	5.17781	4.69919	2.2773	3.90199	3.00101	3.94651
cgd6_120	Disulfide-isomerase, signal peptide plus ER retention motif	12.8468	11.4336	12.5551	12.7059	12.3486	12.555	12.8942	13.5844	11.1019	10.2267	9.82647	12.7429
cgd6_160	Uncharacterized protein	3.46401	4.54194	4.99117	4.39343	3.89217	4.54044	4.5122	2.85397	0.294534	-2.43117	-3.81241	2.09236
cgd6_1640	Uncharacterized protein	3.97494	5.53359	4.82079	4.10341	4.49743	3.30749	5.11729	5.24657	4.21454	-2.43117	-3.81241	2.09236
cgd6_2060	Cdc39p protein-like C-terminal Not1, CCR4-Not complex component Not1	8.52951	7.38469	8.2844	8.35543	9.35522	9.29292	9.10379	8.02558	7.62284	7.98053	7.8194	7.5324
cgd6_2250	Myb-like DNA-binding domain containing protein	0.739308	2.28973	2.57871	4.31171	6.05136	6.32473	3.48972	6.80892	3.06735	0.449368	0.355171	2.09236
cgd6_2310	Signal Peptide Uncharacterized transmembrane Protein	7.86493	6.98967	6.75096	7.28349	6.54888	6.81214	7.49523	6.37103	5.77686	5.19657	5.30937	6.25111
cgd6_240	DNA replication licensing factor MCM6-like AAA Atpase	7.29159	6.05304	6.83277	6.95401	6.93139	7.10939	7.39069	7.23486	5.70005	4.69212	5.45335	7.68585
cgd6_2630	Uncharacterized protein	4.81825	5.83419	4.14633	4.11286	1.98001	0.904677	4.88174	2.85397	0.24112	-2.43117	-2.31366	2.09236
cgd6_3050	Uncharacterized protein	12.043	10.9366	11.9795	11.9665	11.8716	11.8472	11.8007	11.8501	9.94687	10.0286	9.84335	9.25394
cgd6_3080	Uncharacterized protein	10.3676	9.40721	9.65624	10.0293	9.54924	9.80009	9.82299	9.44395	8.56763	8.29205	8.28762	7.98589
cgd6_4350	26S proteasome subunit P45	7.40336	6.92067	7.81138	7.98867	8.07841	7.56688	7.31032	8.91162	7.23483	6.26976	5.99227	6.85091
cgd6_4390	Uncharacterized protein	7.74619	7.63534	7.42999	6.55227	7.72687	8.24081	7.68141	7.733	6.67723	6.49344	6.49769	5.73256
cgd6_4480	Phosphorylated adapter RNA export protein RNA-binding domain containing protein	7.11719	7.27924	6.60449	7.22564	7.55614	6.88852	6.9607	6.71264	2.80926	3.92595	4.58309	7.18341
cgd6_4780	Uncharacterized protein	6.92706	5.75563	7.09489	7.28876	7.75981	7.26883	6.81306	6.95274	6.81153	5.38901	5.18434	7.07015
cgd6_5070	Ribophorin I	7.12707	5.70684	5.59838	6.82527	6.44552	6.1617	7.19634	5.98686	4.66109	4.16069	3.84479	6.31248
cgd6_5330	Uncharacterized protein	7.04511	5.63183	7.16569	6.27325	5.74512	6.46728	7.07223	5.91359	3.69467	-2.43117	-3.81241	2.09236
cgd6_5350	ABC transporter protein	9.22223	8.95872	9.24837	9.31449	9.153	8.3886	8.61531	8.22692	5.44538	6.63821	6.60032	6.74209
cgd6_5360	Uncharacterized protein	7.60791	6.13575	6.03602	6.48058	6.2313	6.34978	6.11454	4.39893	3.66678	2.29789	2.66881	3.64546
cgd6_5420	Uncharacterized protein	6.79497	6.77419	6.84706	6.87878	5.96582	6.18564	7.27334	6.61067	4.10532	4.66095	4.30321	2.09236
cgd6_5440	Uncharacterized protein	12.1229	10.9464	11.9762	11.9621	11.5391	11.6925	11.5129	11.5345	9.96328	9.21626	8.96864	9.32715
cgd6_5450	ABC transporter	9.60738	7.47478	8.51125	8.72675	8.69244	7.50644	7.74601	7.61726	6.00496	5.60776	5.18647	8.15752
cgd6_60	Uncharacterized protein	8.93248	7.67074	8.48745	8.64309	8.51239	7.96488	9.0498	8.35729	3.24926	5.70166	5.41279	6.46294
cgd6_650	Non-specific serine/threonine protein kinase	9.03272	7.88374	8.48638	8.42571	8.47108	9.10337	9.22183	10.6357	6.18754	6.5663	6.87494	6.06777
cgd7_1280	Uncharacterized protein	10.3476	9.51476	10.106	10.5673	9.44605	9.69181	9.82139	11.0622	8.32918	7.40362	7.21304	7.73523
cgd7_1340	Uncharacterized protein	12.4054	10.8167	11.8872	11.7658	11.4996	11.8299	11.3668	11.2225	9.3827	9.27551	9.19941	7.97783
cgd7_1400	Signal peptide containing protein	7.96126	7.5319	7.17682	7.3205	7.94353	8.44094	8.63822	7.26917	6.33821	7.01457	7.07996	7.20352
cgd7_1490	Tryptophanyl-tRNA synthetase	9.22404	9.12182	9.54576	9.2046	8.07836	8.2697	8.59378	8.26509	6.98854	6.76544	6.68448	6.27381
cgd7_1860	emp24/gp25L/p24 family/GOLD domain-containing protein	4.83501	5.1928	4.57126	3.99075	5.42832	4.72419	4.55458	2.85397	1.67618	1.95882	1.13938	4.18966
cgd7_1890	KH1 domain containing protein	10.6795	9.43517	10.4729	10.7363	10.227	10.1105	10.1086	10.1118	8.56256	7.82566	7.55034	9.5561
cgd7_2000	Bub1p related protein kinase	6.70911	6.25363	6.65716	5.9935	5.87718	6.76968	7.30764	6.82245	6.35287	4.73369	4.46536	2.09236
cgd7_2070	Uncharacterized Protein	6.01266	5.85452	6.44688	6.44477	6.15065	7.67058	6.19957	2.85397	4.05829	2.59229	3.15614	2.09236
cgd7_2100	WD40-repeat-containing protein	5.58959	7.1489	6.09529	5.87265	5.94142	6.46217	6.72731	6.58756	4.08096	3.98746	4.65342	6.01652
cgd7_2140	Flap endonuclease 1	3.504	5.42354	3.64085	4.23123	5.11834	4.34303	5.00171	5.99212	3.12894	3.39956	2.6611	2.09236
cgd7_2340	Uncharacterized Protein	4.46167	3.7512	4.56079	4.63717	4.4228	5.49436	5.04268	5.03019	0.228471	2.84783	3.07122	2.09236
cgd7_2480	Uncharacterized protein	5.66793	5.47317	5.27683	5.22628	6.66528	6.09297	4.9882	4.74308	1.95717	0.786576	2.0732	2.09236
cgd7_3050	Serine/Threonine protein kinase	5.27597	5.3688	4.76331	5.32682	6.1947	4.52671	5.28388	4.37452	4.03347	2.998	3.57499	3.62098
cgd7_3070	Uncharacterized protein	8.94056	8.74627	8.85371	9.12037	8.65047	8.28598	8.71898	8.11462	6.67828	6.38886	6.33246	7.83978
cgd7_3230	SLBP family of RNA binding proteins	6.93324	6.78363	6.25308	5.84122	6.54967	6.62611	5.62711	4.74175	4.40392	4.44042	3.8902	5.28954
cgd7_3290	Cleft lip and palate transmembrane protein 1 (CLPTM1)	7.17515	7.6885	6.53279	6.49617	6.72393	7.05678	7.54741	6.67669	5.34028	5.626	5.86723	4.83311
cgd7_3680	TPR repeat containing protein	4.51864	3.79069	3.80104	6.17014	4.78404	6.22319	7.23645	6.20202	4.07744	1.39244	0.494832	4.32646
cgd7_3810	Uncharacterized protein	6.70107	6.20688	7.07072	7.233	6.84247	7.34222	6.73687	6.15364	6.27527	3.80252	3.47988	6.02564
cgd7_3820	Uncharacterized protein	6.05543	6.51988	6.45827	5.89276	5.3029	3.93918	4.88081	5.87742	1.79253	0.621784	2.07976	2.09236
cgd7_3980	PX/WD40 domain containing protein	7.27324	6.29525	7.53164	7.37582	7.72231	6.85842	6.72061	6.47859	5.34825	5.96732	5.69538	5.93406
cgd7_4160	Glycosyltransferase 2-like	8.20881	5.37173	7.46751	7.43476	6.64504	7.36293	8.17486	8.04746	6.35718	3.77561	3.82052	7.36992
cgd7_4280	Uncharacterized Protein	13.3567	11.9309	12.7563	13.2442	12.4064	12.5628	12.6047	13.1133	11.0339	10.4333	10.1319	10.4396
cgd7_4340	Uncharacterized Secreted Protein	4.63053	6.62237	6.28689	6.09936	6.97434	5.85678	6.77008	6.75835	2.05252	2.27096	2.29481	2.09236
cgd7_4490	Uncharacterized Protein	7.26858	6.21061	6.88696	6.12143	6.22222	6.30269	6.00584	6.60028	-1.25006	3.62148	3.99733	4.28742
cgd7_4500	Uncharacterized Secreted Protein	8.15928	7.65084	8.77389	8.34702	8.75167	8.52359	8.36722	8.91668	6.29439	4.97385	5.31875	3.60065
cgd7_4680	Uncharacterized protein	8.80384	8.24402	8.76877	8.55125	8.37744	8.59696	8.80881	9.22231	7.53179	6.42229	6.30656	6.99014
cgd7_4700	Zinc finger, RING/FYVE/PHD-type domain containg protein	0.739308	4.34235	0.227847	4.33319	5.79125	5.4475	5.19842	5.72554	3.30158	-2.43117	2.07525	2.09236
cgd7_4960	RRM/Zinc finger, RING/FYVE/PHD-type domain containg protein	7.27977	6.93906	7.02751	7.20024	8.19303	6.83623	6.45271	7.50801	5.82735	5.82421	6.13731	4.82079
cgd7_5510	Uncharacterized Secreted Protein	0.739308	2.28973	0.227847	3.32132	4.15352	4.86056	3.0811	4.80943	-1.25006	-2.43117	-0.513997	2.09236
cgd8_10	Uncharacterized protein	4.83582	4.01905	4.8122	4.85529	7.51842	5.51584	5.02949	2.85397	3.93521	3.4288	3.65513	4.60008
cgd8_150	Thrombospondin type-1 (TSP1) repeat-containing protein	6.87358	5.70638	6.64665	6.24929	5.42232	4.96427	5.61172	5.98642	1.05555	1.02041	1.03719	4.39044
cgd8_1640	PRA1 family protein	6.89673	5.53758	5.91795	6.10152	5.95682	6.45569	6.2627	7.73309	4.9986	4.61257	4.73232	4.84394
cgd8_1800	Uncharacterized protein	9.4052	8.90857	9.09016	9.22038	8.17095	8.45512	8.3226	8.74031	7.42214	5.97396	6.14734	6.54832
cgd8_2500	Uncharacterized protein	7.90883	7.72281	7.85108	8.28234	8.39115	8.08149	7.64419	7.32473	6.93094	6.05899	5.89554	7.72276
cgd8_3010	Smc ABC ATpase	6.18192	5.31246	6.76673	5.95929	6.97867	5.96917	6.18099	6.16708	5.59979	4.66069	4.93307	5.4166
cgd8_3180	Condensin-2 complex subunit G2	6.32761	6.07266	4.94733	5.6477	6.40538	6.72165	6.36125	5.91039	4.62245	4.76933	4.84457	4.32227
cgd8_3230	AP2/ERF domain containing protein	11.3067	10.4849	11.231	11.3449	10.806	10.9915	11.04	11.9918	10.0507	9.62125	9.38479	11.0033
cgd8_3250	ABC1 like protein kinase	5.41091	5.679	5.42774	5.70193	5.99287	5.80097	6.3436	6.24767	4.19227	4.4251	4.30362	5.94322
cgd8_3430	Peptidase M1, alanine aminopeptidase/leukotriene A4 hydrolase	11.0087	9.90733	10.6662	10.6164	10.5082	10.3227	10.0584	10.1826	8.81821	8.87157	8.50531	9.44953
cgd8_3820	Sister chromatid cohesion protein Dcc1	4.4145	2.28973	3.0107	4.45812	4.88838	6.33029	5.2033	2.85397	3.00596	2.87404	2.83702	2.09236
cgd8_3890	Signal Peptide Uncharacterized transmembrane Protein	8.10489	7.15362	6.83924	6.25728	6.72576	6.44505	5.99728	7.01817	4.70664	4.94885	4.69882	4.83468
cgd8_460	Metallo-beta-lactamase	7.17512	7.37642	7.65406	7.8765	7.77251	7.02617	6.79109	7.69082	5.9456	6.39706	6.11242	6.51177
cgd8_5060	Uncharacterized protein	6.79447	5.41976	6.00631	6.01555	6.80966	6.80841	7.62852	7.20816	6.38284	5.56802	5.1382	6.45831
cgd8_5220	OST3 / OST6 family, transporter family	5.2984	6.03299	5.54821	6.28545	6.05116	5.82433	5.42495	5.21703	4.54956	4.12846	3.894	3.72003
cgd8_5300	Uncharacterized Secreted Protein	10.1362	9.33927	9.45916	9.71937	9.2068	9.74238	9.83902	8.99606	8.11919	7.76264	7.43961	7.33875
cgd8_5340	Uncharacterized Secreted Protein	11.0851	9.98239	10.9532	11.0288	11.021	11.0257	10.4359	10.8544	9.46161	9.40209	9.16869	10.454
cgd8_5350	Uncharacterized protein	5.45858	4.9824	7.20271	6.26824	5.66814	6.00021	5.2536	5.073	3.17036	2.23118	2.56817	3.60009
cgd8_5360	Uncharacterized protein	7.59899	6.48018	7.52839	6.9739	5.56038	5.73505	6.06817	6.29959	5.09632	3.57562	3.37072	4.67496
cgd8_5400	Uncharacterized protein	4.67167	5.3217	4.98987	5.2077	6.05218	6.90421	6.59552	7.19095	3.66898	1.93776	2.03377	2.09236
cgd8_680	Uncharacterized protein	4.97331	3.77163	4.82136	4.66723	5.57024	3.59288	4.16258	6.41414	3.48185	2.2093	1.85215	2.09236

## Sheet: SortCluster2
geneSymbol	Product Description	asexual_invitro1	asexual_invitro2	asexual_invitro3	asexual_invitro4	female_invitro1	female_invitro2	female_invitro3	female_invitro4	female_invivo1	female_invivo2	female_invivo3	female_invivo4
cgd1_1140	Acyl-CoA-binding protein ACBP with Ankyrin repeat	7.0652	7.5085	7.11693	6.9025	9.67224	9.74483	9.75898	9.50348	6.32364	6.23223	6.23134	6.27151
cgd1_1260	Uncharacterized protein	4.38648	4.02114	3.21175	3.06546	7.13575	6.41651	5.58503	6.51412	5.52786	4.44878	4.4675	2.09236
cgd1_1830	TB2/DP1/HVA22 family integral membrane protein	0.739308	2.28973	4.33283	4.93187	8.15948	7.23235	7.61212	7.78404	3.13928	3.50809	3.30118	5.02004
cgd1_1890	Longin domain-containing Synaptobrevin	3.46838	4.22827	4.38782	4.19275	6.13354	6.77146	5.51389	4.79613	5.05235	4.21171	4.68664	4.04368
cgd1_230	Glycosyl transferase, family 1	5.085	6.15952	5.79335	5.28441	6.77869	6.81349	6.521	5.99292	4.88679	5.08324	5.06583	5.77201
cgd1_2980	14-3-3 protein	3.86091	4.13142	4.65579	4.36747	9.27985	9.62628	9.29016	9.37373	4.81203	0.226091	-1.15519	3.94651
cgd1_3510	PAN domain/Thrombospondin type-1 (TSP1) repeat containing protein	7.95048	7.52042	8.24361	7.65122	9.59023	9.36196	8.68537	9.37309	8.22235	8.53771	8.32752	8.32074
cgd1_3720	Mannosyltransferase DXD	7.26495	7.23962	6.84244	7.68196	8.97352	8.3355	8.61331	8.34626	8.1231	8.0406	8.09617	7.39024
cgd1_590	Uncharacterized protein	9.35949	8.96741	9.51709	9.32463	10.5284	10.2178	10.0141	10.1332	8.30179	9.31264	9.1891	8.68507
cgd1_730	Glutamine cyclotransferase	5.84903	4.6732	3.45665	2.95315	7.66712	7.33743	7.39912	7.68735	5.72269	5.87823	6.39654	5.34595
cgd2_1300	Calcium/calmodulin dependent protein kinase	6.89015	7.39389	7.07583	7.73596	11.5088	11.1922	11.342	11.0223	8.92459	8.52209	8.38597	8.6316
cgd2_1380	Uncharacterized protein	0.739308	2.28973	0.227847	3.02654	6.29248	6.03769	6.34006	5.80981	1.22879	0.922736	1.59723	3.80268
cgd2_1610	Protein kinase domain containing protein	3.50726	2.28973	0.227847	2.13195	7.77234	7.78029	7.28724	7.21586	6.19105	4.95415	5.19198	2.09236
cgd2_2580	Uncharacterized protein	6.84452	7.23278	7.12492	7.27193	8.70232	9.11002	9.03537	8.22561	6.22206	7.33575	7.5833	4.27616
cgd2_2860	Uncharacterized protein	5.71984	4.4333	5.72354	4.74536	7.65552	7.4658	6.93321	6.351	5.91765	4.30122	4.37939	5.98365
cgd2_3100	Acyltransferase 3	5.74238	4.65961	5.48522	4.08221	6.45546	6.91137	6.61821	7.0023	4.38914	4.94252	5.3272	4.47617
cgd2_3450	Ubiquitin carboxyl-terminal hydrolase	6.43019	6.2228	6.26752	6.14964	8.66647	7.66402	7.92982	8.09547	7.25985	7.27371	7.28401	6.38323
cgd2_3740	Uncharacterized protein	6.32053	4.5917	5.23788	5.29865	6.71835	6.62525	6.46675	6.00605	5.09149	4.54801	4.8699	2.09236
cgd2_4130	Rho termination factor	7.82492	6.45654	5.85461	6.07615	8.72241	8.24409	8.22865	7.18641	7.59188	7.47435	7.46939	7.04838
cgd3_1830	Uncharacterized protein	4.49132	4.96325	3.24956	3.59973	5.78662	6.32249	6.53432	5.53162	3.66779	4.08053	4.77974	3.58543
cgd3_1840	Uncharacterized protein	6.85384	6.50866	6.77815	5.8812	9.16828	7.99807	8.37026	8.10689	5.8712	6.49911	6.91923	6.97668
cgd3_2210	Replication protein A1 large subunit	6.98949	6.89032	7.09162	6.63163	9.71023	9.20359	8.74012	8.74518	7.17869	7.26441	7.22465	7.7375
cgd3_2610	Uncharacterized protein	3.73448	2.28973	0.227847	2.74284	7.72745	7.87406	6.6764	8.03224	3.2384	4.75027	4.25193	4.2786
cgd3_3050	Uncharacterized protein	4.76577	2.28973	4.43466	3.00211	10.7374	10.7852	10.7445	11.0668	6.31356	1.64011	2.03217	3.78194
cgd3_340	Uncharacterized protein	6.32294	4.64284	6.2782	5.55958	7.12259	7.56039	7.80169	6.98267	5.5014	6.14982	6.20589	5.60292
cgd3_3450	Uncharacterized protein	0.739308	2.28973	0.227847	0.579434	9.75703	9.29499	9.02007	9.01502	4.7827	2.28457	-0.77295	2.09236
cgd3_3550	Trimeric LpxA-like protein	6.06748	4.96239	4.70998	5.83941	9.63476	9.66191	9.67293	8.76896	6.73247	6.83064	6.86454	5.13751
cgd3_3860	Kinetochore protein Nuf2	5.96743	5.94444	5.21403	5.47398	9.04616	8.09195	8.11808	7.66881	6.42064	6.74013	6.77728	6.1494
cgd3_4200	Secreted insulinase like peptidase/M16 peptidase-like Metalloenzyme	2.20888	5.59769	5.54591	5.36018	9.33879	8.60708	7.68224	8.05308	3.97027	4.67909	4.2339	4.29535
cgd3_520	PAN/Apple domain containing protein	0.739308	3.80943	4.37226	0.579434	9.58803	9.44174	8.77009	8.91095	3.72426	2.26547	1.55471	5.71749
cgd3_670	Uncharacterized protein	9.06825	7.25255	8.53008	8.65843	10.4596	10.3118	10.4271	9.93511	7.26625	7.80277	7.55071	8.17613
cgd3_90	Uncharacterized protein	0.739308	2.28973	0.227847	0.579434	6.72762	5.96208	6.65872	5.94714	3.54537	1.42643	1.09043	2.09236
cgd4_1200	Ubiquitin fusion degradation protein UFD1	6.77575	5.85556	6.1135	6.87241	8.01402	8.02646	7.93589	6.66693	7.09737	6.51477	6.68127	5.674
cgd4_1410	Uncharacterized protein	6.80567	4.9982	4.75047	5.5427	8.74304	7.86217	8.19858	7.70074	2.66635	2.44804	1.81196	2.09236
cgd4_1450	Uncharacterized protein	0.739308	2.28973	3.27479	0.579434	6.45355	5.8414	4.91987	5.91442	2.74165	3.45742	2.94367	3.60402
cgd4_1730	AAA+ ATPase	4.98974	4.50065	5.50718	5.56107	6.30707	5.99493	6.42309	6.19098	5.11355	5.01463	5.02568	5.15357
cgd4_2430	Uncharacterized protein	4.0767	2.28973	2.44195	2.07407	5.43646	5.75436	5.40601	5.55847	0.269716	1.18903	1.71695	2.09236
cgd4_2900	Polyketide synthase	5.38164	5.7931	5.05438	5.91239	9.24559	9.59355	9.74309	9.24634	6.43925	6.60961	6.58598	4.2585
cgd4_3240	unspecified product	3.07777	3.89466	3.70491	2.17627	7.92773	7.60977	8.03383	7.27939	4.73632	2.0263	1.38326	2.09236
cgd4_4370	Uncharacterized protein	3.79026	2.28973	4.74157	2.07424	6.006	5.9293	6.36893	6.44358	-1.25006	3.74992	3.5524	3.60617
cgd4_850	Uncharacterized Secreted Protein (CpLSP gene family)	6.56682	6.35933	5.64754	5.93762	8.22719	8.38522	8.04447	7.43209	5.78858	6.76959	7.05749	6.78496
cgd5_1420	Uncharacterized Secreted Protein (HCD gene family)	2.97147	2.28973	2.45902	0.579434	6.14007	5.46568	4.73732	4.37369	2.37927	2.79054	2.49798	2.09236
cgd5_1510	Uncharacterized protein	2.24615	2.28973	1.73388	0.579434	9.14993	9.1212	9.49635	9.15992	5.9622	4.18492	4.49602	2.09236
cgd5_1810	t-SNARE coiled-coil homology domain containing protein	4.17005	2.28973	3.13793	2.66848	7.48834	7.04961	7.04245	6.98044	4.32909	3.98278	3.40975	2.09236
cgd5_2510	Serine/threonine-protein kinase	4.80852	4.75942	4.78441	5.69881	7.70668	6.65523	7.85362	7.11841	5.1061	5.71374	5.68661	6.36852
cgd5_2690	Uncharacterized protein	3.45686	2.28973	1.74264	3.65359	8.74504	9.04064	8.47299	7.41036	2.77216	4.3572	4.64971	4.83239
cgd5_2790	Katanin p60/fidgetin family with AAA ATpase	7.00226	6.47268	5.93155	6.80351	9.21742	8.99834	8.81378	8.85725	7.80871	8.11704	8.20483	6.56678
cgd5_2870	Zinc finger C3H1-type domain containing protein	3.56894	3.89823	0.227847	0.579434	5.67729	4.86077	6.21198	4.46576	1.12157	1.33739	2.19076	4.45638
cgd5_3380	Signal peptide, Kazal domain containing protein	7.04759	6.28969	6.31553	7.16176	7.80548	8.29707	7.61154	7.29323	5.02419	4.9983	4.80191	5.92854
cgd5_3570	Secreted GGC gene family protein	5.69925	3.76654	4.3097	3.87843	8.87695	7.95748	8.62042	7.34407	-1.25006	-2.43117	-3.81241	2.09236
cgd5_380	Uncharacterized protein	3.70433	2.28973	0.227847	0.579434	4.94341	5.10151	5.7761	5.00376	4.04969	3.72612	3.73818	2.09236
cgd5_4370	Peptidase S9 prolyl oligopeptidase	8.72423	8.22734	8.27225	7.8889	10.0512	10.0037	9.85863	9.69518	8.71366	7.77035	7.92249	8.13051
cgd5_440	Adenylate cyclase-associated CAP	9.33243	8.37628	8.53105	8.67528	10.3049	10.2807	9.64168	9.6434	8.68811	9.12027	9.28601	8.52857
cgd5_810	Leucine-rich repeat containing protein	5.19026	6.35612	5.75708	5.02765	7.01041	7.07199	7.38677	6.92497	3.71861	5.13687	5.42412	4.27598
cgd5_960	Oxr1p like TLDc domain containing protein	4.79254	4.92983	3.73778	5.69778	7.12638	4.98302	6.55549	6.00409	5.04102	4.75996	3.66639	4.74697
cgd6_1100	Uncharacterized Secreted Protein	4.89878	6.29796	6.36318	5.77098	9.40471	8.76294	8.50129	8.06203	5.79078	5.13056	4.92645	6.42087
cgd6_1360	Uncharacterized protein	5.74135	4.33392	5.08168	5.08333	9.72273	9.06267	8.48679	9.10647	5.71722	6.37308	6.37071	5.48276
cgd6_2550	Luc7-related protein	5.4053	5.12478	5.67541	5.80853	8.32129	7.77418	7.70491	7.41309	8.55871	7.32425	7.14472	4.45404
cgd6_2580	Uncharacterized protein	6.14432	4.97473	6.05345	5.98165	6.78157	7.04688	7.3317	6.1877	5.8136	5.38879	5.68415	5.15037
cgd6_2680	Uncharacterized protein	5.00342	2.28973	0.227847	4.84083	7.10404	6.77552	6.73833	5.91701	-1.25006	2.97546	2.9466	2.09236
cgd6_2710	Uncharacterized protein	6.22606	5.40632	5.01772	6.12344	9.26501	9.49514	9.48764	9.36917	6.01134	5.38648	5.45825	4.38009
cgd6_2790	Kinesin-like protein	7.68511	7.21517	7.47909	6.9852	11.7835	11.7025	11.7298	11.2081	9.11639	8.56335	8.74369	8.64608
cgd6_2970	Tyrosyl-tRNA synthetase (Tyrosyl-tRNA ligase TyrRS). class-I aaRS	7.61199	6.23084	7.02197	7.44927	9.47285	8.65204	9.23115	9.40285	7.81598	7.86185	7.82059	7.09874
cgd6_3370	Microtubule-associated protein	8.00911	7.46596	7.94499	8.28162	9.19118	8.51016	8.25985	8.65812	7.25427	7.4013	7.58151	7.9584
cgd6_810	BRCT/SMAD/FHA containing proetin	3.55196	2.28973	2.55372	3.38962	4.77577	5.18377	5.05407	5.19215	1.59345	3.04774	3.11133	2.09236
cgd6_900	Peptidase C78, ubiquitin fold modifier-specific peptidase 1/ 2	2.24198	3.79837	4.49994	2.79979	6.07274	6.01833	6.7478	5.56658	1.48106	3.32556	3.36789	2.09236
cgd6_920	26s protease regulatory subunit P45	7.22474	6.70017	7.7986	6.99569	9.21641	8.71582	8.44743	7.40042	7.99281	6.82346	6.61679	7.2569
cgd7_1290	Uncharacterized protein	2.99785	2.28973	0.227847	2.10989	7.94414	7.74697	8.02976	7.99966	3.23167	3.42004	3.29535	4.37188
cgd7_1930	Creatinase/Aminopeptidase P/Spt16/cdc68p/PH-like domain-containing protein	7.46843	7.5619	8.14222	8.13134	8.48115	8.26486	8.56927	8.25891	7.08259	7.24877	7.31545	8.06231
cgd7_2350	Uncharacterized protein	4.65614	2.28973	5.25932	2.75541	5.5554	5.14948	6.4567	5.87565	3.6529	3.45906	4.12523	2.09236
cgd7_2470	14-3-3 domain containing protein	0.739308	2.28973	2.22461	0.579434	10.5745	10.0704	9.83708	9.59283	4.56356	-2.43117	-1.77884	2.09236
cgd7_2490	Cyclin	3.08273	2.28973	5.29704	4.50869	7.23646	8.25248	7.93775	7.1407	4.7424	3.52476	2.0421	3.71307
cgd7_2820	Uncharacterized protein	2.22939	2.28973	5.51166	5.56552	7.53962	6.93809	6.78204	7.12212	4.06998	4.67212	4.52122	3.59955
cgd7_290	Rad21/Rec8-like protein	5.98899	6.2819	6.49236	6.02299	7.61325	7.83261	7.37347	7.2853	6.89944	6.55855	6.63142	5.92082
cgd7_2960	Uncharacterized protein	6.41854	5.81755	6.73465	6.36916	9.07712	8.48054	8.73997	6.62836	5.42052	4.60033	4.08849	4.4886
cgd7_3020	Rhomboid-like protein	7.61517	7.87099	7.73037	7.58884	8.58367	8.90489	9.00081	9.23445	7.39715	6.83291	6.96419	7.03021
cgd7_3510	Helicase superfamily 1/2, ATP-binding domain, DinG/Rad3-type containing protein	5.25815	5.35238	4.3513	4.97572	6.06764	6.68538	6.50699	7.13568	4.58773	4.88745	5.14111	2.09236
cgd7_4830	Mechanosensitive ion channel MscS containing protein	2.93819	3.77882	5.85544	4.1343	7.90026	7.81031	6.66276	6.80873	3.76318	4.97732	5.03705	3.59258
cgd7_5090	SET/MYND domain-containing protein	4.1127	3.81811	5.49163	2.09994	6.7694	6.32985	5.90865	5.1116	4.80032	3.30383	4.08887	3.63204
cgd7_5500	Secreted GGC gene family protein	0.739308	3.76882	1.70024	2.05079	7.53354	7.02906	6.75626	5.05172	-1.25006	-2.43117	-3.81241	2.09236
cgd7_60	Hat1-like acetyltransferase	4.17404	3.86273	1.79391	2.14443	5.98824	6.45879	6.40143	6.30151	3.40217	3.99849	3.83	4.41371
cgd8_1080	STXBP/UNC-18/SEC1 syntaxin involved in golgi transport	5.83765	6.83283	5.54134	6.39498	7.92554	7.12199	7.79792	6.84731	5.63797	5.63688	5.79873	5.18446
cgd8_1400	Glycerol-3-phosphate acyltransferase family	5.41889	5.24568	5.81203	5.37708	7.67368	7.56785	7.49334	8.23575	7.37011	6.42623	6.33294	4.56758
cgd8_1730	ubiquitin activating enzyme E1	6.29557	5.16165	4.93376	5.68493	6.99781	6.5499	7.39766	7.0168	6.16396	5.33288	5.18655	3.73951
cgd8_1740	Secreted GGC gene family protein	3.38951	4.47271	5.4039	3.86904	8.70979	8.14816	8.07828	8.11346	4.90653	6.18332	6.20636	4.76485
cgd8_2390	Diacylglycerol kinase	6.36608	3.81274	5.55221	5.60582	8.01337	7.96833	7.26992	6.4724	6.22995	6.76376	7.10724	4.83423
cgd8_2610	Serine hydroxymethyltransferase	9.06539	7.80102	7.68914	8.32426	10.8442	10.9127	10.9211	10.9075	8.90359	9.16623	8.94562	9.95422
cgd8_2650	Uncharacterized protein with Armadillo-type fold	6.72146	6.18829	8.04459	7.08222	8.71009	8.95487	7.80448	7.79258	5.37116	7.22132	6.99537	7.27038
cgd8_2680	Uncharacterized protein	0.739308	4.02708	3.21918	0.579434	4.62913	5.52685	5.9919	4.59475	2.14381	1.90359	1.99847	2.09236
cgd8_2970	Glutathione S-transferase	5.76384	5.73891	5.93444	6.43912	7.83406	7.59733	7.05337	6.7549	5.03196	4.79553	4.3284	3.68131
cgd8_3940	eIF-2B gamma, eukaryotic translation initiation factor 2B subunit 3	7.52318	6.76268	7.34478	7.20154	8.52235	8.16406	7.92686	8.29885	5.61873	5.17649	4.77674	5.96596
cgd8_4990	Gtr1/RagA G protein	4.22168	4.63927	5.38042	5.35585	7.44326	5.90915	6.29625	6.0589	2.89501	4.27039	4.77202	4.94413
cgd8_5010	Uncharacterized protein	0.739308	2.28973	0.227847	0.579434	7.48124	7.88896	7.52153	7.95013	4.18087	2.51085	2.1059	2.09236
cgd8_5280	Uncharacterized protein with WD40 repeat	4.84162	5.65466	5.71546	5.16815	7.03309	7.06698	7.0198	7.71208	3.9412	4.74187	4.59766	6.01092
cgd8_5320	Pseudouridine synthase I TruA	4.28253	2.28973	2.62275	0.579434	10.7486	10.7149	10.3719	9.18743	5.02578	2.0944	1.75032	3.75731
cgd8_5330	Serine/threonine-protein kinase	3.6597	2.28973	3.14716	4.6063	12.1807	12.0303	12.1683	11.9325	7.36354	2.13187	2.38607	2.09236
cgd8_770	Uncharacterized protein	4.48337	5.83765	5.01164	6.23758	8.05659	7.49912	7.73765	6.94975	4.10576	5.66578	5.98945	5.86093
cgd8_830	unspecified product	4.69204	5.71169	5.01085	4.52948	7.36212	6.40499	6.36014	6.57521	4.66636	5.16226	5.26426	4.65734
cgd8_860	Coatomer protein complex subunit alpha	8.63074	7.61408	7.98328	8.49982	10.7599	9.71385	9.87271	9.48333	9.21346	9.53154	9.39977	7.96295

## Sheet: SortCluster3
geneSymbol	Product Description	asexual_invitro1	asexual_invitro2	asexual_invitro3	asexual_invitro4	female_invitro1	female_invitro2	female_invitro3	female_invitro4	female_invivo1	female_invivo2	female_invivo3	female_invivo4
cgd1_1000	Uncharacterized protein	5.35714	3.94733	1.87831	3.46907	7.76078	8.10572	7.02081	7.91719	5.65128	6.09391	6.40633	6.11614
cgd1_1040	Uncharacterized protein	5.1655	3.81353	4.37819	5.23352	4.51336	5.22542	4.74757	5.58636	6.26168	6.42458	6.38954	6.10889
cgd1_1100	X-Pro dipeptidyl-peptidase	5.09723	5.31445	4.91733	4.80415	11.041	10.4144	10.6118	10.6435	11.0461	11.4678	11.4556	10.5858
cgd1_1110	Phosphatidyl serine synthase	5.3371	6.64511	6.36909	5.57451	8.27666	8.46091	7.83688	7.95032	8.34334	9.03968	9.04229	8.09352
cgd1_1160	Signal peptide region containing protein	3.66249	2.28973	0.227847	0.579434	6.58611	7.17196	7.42508	5.29578	5.32762	6.33906	6.60178	4.54427
cgd1_1170	Ubiquitin carboxyl-terminal hydrolase	6.47222	5.76216	5.84631	4.82946	8.46528	8.55836	8.26703	7.51625	7.97822	8.06556	8.22794	7.0771
cgd1_1180	RAD54 like SWI/SNF2 ATpase	5.72518	4.97908	6.18954	4.82858	10.4025	10.0575	10.4281	10.5973	9.62177	9.93095	9.74372	9.22919
cgd1_1270	PPPDE peptidase/PUB domain containing protein	6.16524	5.99835	3.68583	5.62071	9.0271	9.10587	9.23555	9.94444	7.73088	7.70758	7.80236	7.54415
cgd1_1330	SWI/SNF-related matrix associated actin-dependent regulator of chromatin subfamily A with DEAD/H box 1	6.97678	6.07555	6.4984	6.62911	9.58669	8.26032	7.94737	8.15805	7.44443	7.67573	7.56305	7.81445
cgd1_1390	Uncharacterized protein	5.09091	5.42985	6.48816	5.1795	7.39987	7.29818	7.60842	7.47031	7.48793	8.11194	7.97751	6.16448
cgd1_1400	Uncharacterized protein	4.83966	4.49526	2.42519	4.33839	8.86368	9.34915	8.95908	8.82253	7.84172	8.66919	8.93992	7.69307
cgd1_1410	Uncharacterized protein	2.58797	2.28973	4.03489	4.38498	6.10286	6.15653	4.94948	6.67528	5.38928	4.98173	5.37204	5.25416
cgd1_1460	Uncharacterized protein	6.50962	5.32356	6.21554	5.46303	8.16196	8.90306	7.55133	8.4357	6.66202	7.67617	7.76246	5.66701
cgd1_1500	Uncharacterized protein	4.54166	4.14048	4.66776	4.62478	8.53167	9.28611	8.59057	9.71311	8.2902	8.70796	8.79594	8.3187
cgd1_1510	Signal peptide region containing protein	0.739308	2.28973	2.76361	3.11386	10.3928	10.4964	10.3637	10.4968	9.64301	10.2009	10.3461	9.74749
cgd1_1610	Uncharacterized protein	3.53169	2.28973	2.53481	0.579434	5.99773	6.69509	6.55178	7.0987	5.2439	5.22095	5.54189	2.09236
cgd1_1680	Insulinase like protease	0.739308	2.28973	1.71277	0.579434	8.22445	7.28907	7.14326	6.42803	7.71403	7.70468	7.97969	6.22208
cgd1_1690	PHD finger containing protein	2.97497	5.37159	0.227847	2.09101	8.79465	8.40058	8.61243	8.54254	7.41546	8.21612	8.61418	7.56655
cgd1_1700	GATA zinc finger/AT hook containing protein	8.13651	7.12242	8.06376	8.10767	10.3761	10.3143	10.1557	10.0286	9.86952	9.952	9.75952	8.95057
cgd1_1900	Fur1p like uracil phosphoribosyltransferase	5.04094	4.96396	5.38718	5.06179	7.41427	7.78911	7.82422	8.22934	8.12012	7.78848	7.72773	7.8862
cgd1_1910	DnaJ domain containing protein	0.739308	2.28973	0.227847	3.00472	5.93608	6.3439	5.51419	5.29309	5.90425	6.69843	6.85893	5.69559
cgd1_1920	HECT/SPRY domain containing protein	5.65999	4.92236	4.41477	4.62161	6.46096	6.27503	6.35893	6.75296	7.73336	8.28786	8.45077	6.30549
cgd1_2010	Uncharacterized protein	5.99229	5.66028	4.76767	6.19936	8.95966	8.58603	8.75744	8.04866	9.63644	9.73597	9.70669	8.83246
cgd1_2020	Uncharacterized protein	2.84123	2.28973	0.227847	0.579434	7.34303	6.14871	6.59568	5.78949	6.90257	7.30333	7.5457	6.24364
cgd1_2030	Transmembrane protein TauE-like	4.76079	5.40557	4.68313	5.86574	8.47046	8.13759	7.75995	7.844	8.35775	8.61579	8.60565	7.60416
cgd1_2040	Pyruvate kinase	10.0622	8.56369	9.47496	9.75579	11.4639	11.678	11.7876	12.0235	10.641	10.5341	10.3093	9.81791
cgd1_2060	Rab1 GTPase	0.739308	2.28973	0.227847	0.579434	5.83476	4.58655	6.92963	2.85397	7.02908	5.98332	5.95162	6.16066
cgd1_2150	GYF domain containing protein	2.2454	3.80179	1.73313	4.55157	6.70864	4.90452	6.6399	6.21747	5.90485	6.99848	6.92507	6.25185
cgd1_2160	GYF domain containing protein	5.13804	4.51525	4.62539	4.36199	7.82815	6.77961	7.16372	6.44707	6.48207	7.11705	6.93346	5.6968
cgd1_2200	Uncharacterized protein	0.739308	2.28973	1.8113	0.579434	3.97924	5.68431	5.53328	2.85397	3.42732	2.00564	2.42343	5.28493
cgd1_2220	Uncharacterized protein	4.06437	5.10797	3.55178	3.38731	5.48022	4.933	6.84656	7.33019	5.09263	5.51462	5.28576	5.82047
cgd1_2360	Serine/threonine-protein phosphatase	6.16991	3.98195	6.25569	6.74563	8.13918	7.30683	7.82944	6.70545	9.70855	9.11678	8.70117	9.44643
cgd1_2370	Mitochondrial carrier domain containing protein	3.99239	3.94378	3.77113	3.46458	6.8051	6.57675	6.78858	5.7538	8.64878	8.59004	8.64953	8.18751
cgd1_260	Signal peptide region containing protein	0.739308	2.28973	0.227847	0.579434	5.80454	5.31879	5.99657	4.44579	7.07194	7.35916	7.63281	3.69246
cgd1_280	Short-chain dehydrogenase/reductase SDR	6.50437	5.79201	6.19459	6.16827	11.0158	10.9393	10.9342	10.7945	10.8746	10.7757	10.7211	10.7149
cgd1_2850	Protein kinase domain containing protein	6.63806	7.55912	6.87835	7.00834	7.2497	7.47703	6.40294	6.95461	8.05274	8.98618	8.90148	9.12975
cgd1_3020	Fructose-bisphosphate aldolase	10.9999	9.62874	10.7924	10.887	12.4322	12.4532	12.662	13.2355	12.3688	12.0897	11.752	12.484
cgd1_3040	Triosephosphate isomerase	8.09304	7.02111	7.82686	7.32725	10.7975	10.4778	10.5455	10.7735	10.8615	10.4803	10.3718	10.3511
cgd1_3060	NodB homology domain containing protein	4.87433	5.1484	5.32	4.71175	6.68154	7.13055	6.80687	6.08145	8.20034	8.43431	8.35011	8.23428
cgd1_3110	Uncharacterized protein	4.07183	2.28973	4.18254	2.07059	5.94042	5.65319	5.96096	5.07589	3.93379	4.84319	4.88638	5.68811
cgd1_3120	Condensation domain containing protein	0.739308	2.28973	0.227847	0.579434	9.09942	9.01157	8.85358	8.29646	9.2614	9.77261	9.69824	8.24457
cgd1_3150	Cyclin-like protein	0.739308	2.28973	0.227847	0.579434	2.84099	3.73698	4.84374	5.67545	3.43056	3.04401	3.53191	3.6966
cgd1_3180	Uncharacterized protein	3.85632	3.84125	3.34375	2.85156	5.50925	7.21198	6.57614	5.98347	6.11004	5.97897	6.43651	4.38779
cgd1_320	Oxysterol-binding protein	5.93141	6.73054	6.76113	6.89132	8.06482	8.42837	7.52391	8.44631	8.92728	8.7621	8.8366	8.94244
cgd1_3240	Uncharacterized protein	4.4521	4.92757	3.49744	5.32909	7.003	7.26361	7.70417	7.06128	6.18511	6.97189	7.47389	6.16794
cgd1_330	CDC48 like AAA ATPase	10.4138	8.92735	9.83224	9.93358	11.4958	11.6875	11.672	12.314	11.4293	11.2361	10.9949	11.6557
cgd1_3500	Thrombospondin related adhesive protein	8.1361	6.70789	7.89548	8.57118	9.59657	8.91543	8.79887	9.25749	10.0698	9.95254	9.74877	9.97117
cgd1_3520	AP2/ERF domain containing protein	7.42344	7.42564	7.64208	8.0079	10.7664	9.85507	9.67691	9.35384	9.5473	10.0769	10.031	9.58119
cgd1_3550	Apple domain containing protein	2.2265	2.28973	2.43065	2.81571	8.7922	9.21276	8.93113	9.13559	6.86399	7.59959	7.7127	7.35753
cgd1_3670	Chromo domain/ SNF2 Atpase/Helicase domain containing protein	7.01987	6.75327	7.91869	8.28078	9.42714	9.75277	9.81335	9.24244	9.64281	9.90606	9.7991	9.81079
cgd1_370	carboxypeptidase A with signal peptide region	5.96975	6.42307	4.85614	6.85716	8.41046	7.96156	8.17341	6.20804	9.85083	9.45081	9.49323	8.46533
cgd1_3700	Uncharacterized protein with WD40 repeat	8.1866	6.51159	7.76749	7.65906	10.0125	10.3062	10.098	10.1802	9.40823	9.02325	8.83037	9.53336
cgd1_3710	Acetyl-coenzyme A synthetase	7.56168	6.82627	7.9069	8.06339	9.96299	9.50741	9.43597	9.40622	10.3216	10.0333	9.90799	10.2412
cgd1_3730	Glucosamine-fructose-6-phosphate aminotransferase/Sugar isomerase (SIS)	0.739308	2.28973	0.227847	4.18056	8.23278	8.32663	8.48986	8.49273	8.15056	6.79468	6.84019	6.77167
cgd1_3740	Ankyrin repeat/transmembrane domain-containing protein	5.69459	2.28973	3.96682	4.31691	7.35668	6.24736	5.72459	6.40248	5.50249	4.23274	5.20832	6.03631
cgd1_400	CMGC/MAPK group Protein kinase	2.96401	5.64646	4.35872	2.80188	6.28532	6.59195	5.11386	5.56884	4.33744	4.18118	4.35608	2.09236
cgd1_460	Uncharacterized protein	0.739308	2.28973	3.84636	2.10464	5.19294	4.7547	5.81267	5.11731	5.26855	5.50052	5.64942	3.63678
cgd1_470	Armadillo-type fold/Signal peptide region containing protein	7.59831	6.6756	7.96254	7.54321	9.57745	8.21329	8.72508	9.70443	10.3044	10.2026	9.84737	9.80513
cgd1_500	Exonuclease V	0.739308	3.87106	2.53706	0.579434	7.58572	6.69786	6.85625	6.76034	5.59118	5.57328	5.71839	4.90984
cgd1_510	Uncharacterized protein	6.94734	5.38187	5.96425	6.20942	8.33985	7.10208	8.08018	7.41832	7.92016	7.4159	7.3138	6.54851
cgd1_60	Cyclin dependent kinase A	0.739308	2.28973	2.68714	3.0374	8.80777	8.06669	8.02672	7.4231	7.08029	7.24463	7.1332	5.73239
cgd1_650	Uncharacterized Secreted Protein (CpLSP gene family)	5.92528	7.17254	5.72658	5.76262	7.79964	7.65138	7.78865	7.82611	7.81698	7.84243	8.1732	6.90196
cgd1_660	Signal peptide region containing protein	5.45824	3.9335	5.34684	2.96187	12.4152	12.3763	12.4471	12.4439	12.4194	12.1679	11.905	12.3067
cgd1_670	Signal peptide region containing protein	5.93007	5.60265	4.15357	4.11995	7.82091	7.63182	7.76779	6.95349	7.27676	7.57857	7.81099	6.47777
cgd1_710	Coiled coil protein	4.2827	4.48375	4.31317	4.1202	7.5729	7.02919	7.8924	5.88535	6.13139	6.48749	6.64653	6.20379
cgd1_720	HAD-like domain containing protein	0.739308	2.28973	0.227847	0.579434	2.56433	4.30881	5.84787	2.85397	3.6541	3.92739	4.15711	4.16101
cgd1_740	SPRY/Peptidase C14 p20 domain containing protein	3.73273	4.79362	3.58916	4.23284	6.75744	6.92357	6.71021	7.46515	4.42163	5.19627	4.89652	5.47872
cgd1_760	Dual specificity phosphatase	6.33268	5.63323	6.98537	6.11461	8.64889	7.71393	7.94941	6.64625	8.70804	8.83411	8.79388	7.65625
cgd1_800	Protein disulfide isomerase	5.27466	5.65494	3.29649	3.93374	4.32288	6.31201	5.89105	5.09717	6.95368	7.82868	7.79493	6.25825
cgd1_810	Protein kinase	2.25701	2.28973	0.227847	0.579434	2.02997	4.00778	4.21952	5.10594	7.10602	7.4467	7.81572	6.87739
cgd1_820	Palmitoyltransferase	5.00512	4.51338	5.14212	4.97318	7.72213	7.54075	5.96782	7.26389	5.36793	7.25664	7.15676	7.41453
cgd1_970	RING finger containing protein	5.21217	6.80568	6.46076	5.64852	6.5724	6.62369	6.28901	6.43613	8.77282	8.28737	8.2766	7.86636
cgd1_980	RNase L inhibitor-like protein	7.60226	7.48315	8.03624	8.29991	10.0513	9.40154	9.90079	8.99443	9.85524	10.3372	10.2295	10.1903
cgd1_990	Pyridine nucleotide/ NAD(P) transhydrogenase alpha plus beta subunit	6.50618	2.28973	5.99349	3.24264	9.22452	9.58831	9.70813	8.93227	9.0381	10.1431	10.1301	9.33665
cgd2_100	Uncharacterized protein	3.40732	2.28973	5.02249	4.42364	7.81176	8.26808	8.06781	8.32207	8.17477	8.34444	8.55665	7.57254
cgd2_1220	Uncharacterized protein	2.99464	2.28973	4.05557	3.96035	6.70742	7.58965	7.16885	4.39289	7.5818	6.91871	7.08743	6.99117
cgd2_1240	EH domain containing protein	3.04948	2.28973	3.67278	2.1527	6.0632	7.51646	6.25744	6.7603	5.97068	5.49043	5.72233	3.68517
cgd2_1590	Apple/EGF-like/Apple domain containing extracellular protein	0.739308	2.28973	0.227847	0.579434	7.97938	8.49231	8.10109	8.57464	10.2822	9.23886	9.16545	9.0545
cgd2_1700	EF-hand domain containing protein	2.96773	2.28973	2.45528	0.579434	4.49844	3.99386	5.88656	5.0935	3.06432	4.0386	4.1675	4.34164
cgd2_1890	Uncharacterized protein	2.66296	2.28973	2.15058	0.579434	8.69734	8.15108	7.96001	8.46755	7.77072	7.99464	8.12724	7.63242
cgd2_1900	dTDP-glucose 4-6-dehydratase-like protein	5.06598	5.17647	4.55333	5.61124	7.86336	7.67154	8.25884	7.47054	7.41158	7.39112	7.53068	7.32809
cgd2_1910	MORN repeat	8.04676	7.58145	7.66601	8.12231	12.1548	12.2919	12.3456	12.5446	12.2402	12.2254	12.1065	12.0687
cgd2_1950	PHD/MIZ domain containing protein	4.33516	6.4389	5.16096	4.861	7.1523	7.97823	7.13939	6.84794	5.72809	6.0227	6.34926	5.18505
cgd2_210	Glycerol-3-phosphate dehydrogenase [NAD(+)]	3.53769	3.87385	4.86044	3.37535	8.62689	9.20162	9.16059	8.83482	10.3523	9.74399	9.86557	9.09691
cgd2_2100	Uncharacterized protein	0.739308	2.28973	0.227847	0.579434	7.87447	7.59563	7.96357	2.85397	7.0257	7.39445	7.616	7.99974
cgd2_2110	Uncharacterized protein	0.739308	2.28973	0.227847	0.579434	11.9675	12.0112	12.0376	12.3334	10.8452	11.1278	10.8876	11.6883
cgd2_2340	R1 like alpha-glucan water dikinase	4.26593	6.36763	4.79972	4.64598	9.21435	8.64368	8.63426	8.51494	8.40892	9.10104	9.42954	7.8631
cgd2_2500	DNA polymerase alpha/epsilon subunit B	4.58247	2.28973	4.55392	3.6862	7.57452	7.49278	7.48472	6.50438	8.89616	8.67421	8.96877	7.26104
cgd2_2510	Glucose-methanol-choline oxidoreductase	4.07823	4.51338	3.8047	4.1548	10.0578	9.67807	9.68633	8.66771	10.9597	10.7947	10.915	10.1307
cgd2_2610	Secreted GGC gene family protein	6.21152	6.85703	6.1338	6.10417	8.53412	8.40726	7.83511	8.59763	7.05352	7.48497	7.48457	5.62925
cgd2_2750	Structural maintenance of chromosomes protein	6.49373	6.21755	6.07248	6.66643	9.56611	9.28765	9.46806	9.06578	10.8659	10.4063	10.4111	10.0221
cgd2_2760	insulinase-like peptidase	6.23817	5.36304	6.08749	4.85653	7.43943	7.58207	7.21597	7.39788	8.16546	7.83026	7.9807	7.04773
cgd2_2840	Pleckstrin homology domain containing protein	6.64073	5.84487	6.80242	6.85427	8.37375	8.44427	8.01047	8.37636	7.8209	6.71855	6.75188	7.56925
cgd2_2920	ER lumen protein retaining receptor	0.739308	2.28973	0.227847	3.04933	10.015	9.82038	9.68134	9.49444	8.83694	9.0529	9.20726	7.91508
cgd2_2930	Uncharacterized protein	2.26032	3.81675	5.5582	4.57308	8.53021	7.82361	7.67629	7.81803	8.2981	8.61559	8.7787	7.90568
cgd2_2980	Uncharacterized protein	2.9343	2.28973	4.71679	2.05757	5.3217	6.20041	6.03134	5.06	3.15457	4.67599	4.5947	2.09236
cgd2_3040	Uncharacterized protein	0.739308	2.28973	0.227847	0.579434	7.73393	7.59857	6.92921	7.46602	6.57785	5.76403	5.82642	4.39768
cgd2_3060	Uncharacterized protein	0.739308	2.28973	0.227847	0.579434	4.70105	5.66771	5.32087	6.65748	3.73667	5.0075	4.89053	2.09236
cgd2_3140	Uncharacterized protein	0.739308	2.28973	1.73266	0.579434	6.81346	7.38156	7.04638	6.84133	8.37828	7.87014	8.32965	7.13258
cgd2_3230	DnaJ/Thioredoxin domain containing protein	7.69632	6.95822	7.04728	7.92934	11.055	10.3383	10.4934	10.3768	10.0206	9.99955	9.93296	9.48782
cgd2_3240	Arf GTPase activating protein	7.26731	5.98825	6.84479	6.71523	9.3421	9.29943	9.46729	9.79928	8.9779	9.77798	9.54659	9.42033
cgd2_3250	Tetratricopeptide repeat	5.34423	5.32988	6.51539	5.71021	7.54844	7.64684	7.75659	6.42389	7.6607	8.71141	8.66064	8.07326
cgd2_3260	Phosphoglucomutase	7.45251	6.33641	6.8434	6.35175	8.5697	8.82233	9.18726	9.32815	8.89617	9.49112	9.39754	8.6977
cgd2_3270	Phosphoglucomutase	6.39281	6.05754	7.10791	6.3651	9.36476	9.09912	8.56161	10.0962	8.27795	8.15184	8.1387	8.01253
cgd2_3320	Papain family cysteine protease	6.15613	4.50727	4.18191	4.35259	6.61311	7.9712	7.37878	8.01596	7.51862	7.13216	7.05366	6.84
cgd2_3400	Dynamin-related protein	7.42463	6.92261	8.05106	6.63227	9.31559	9.20923	8.55461	8.51563	9.01723	8.6321	8.48635	8.52309
cgd2_3410	ARF1/2 like small Gtpase	6.28515	6.51436	6.51875	5.25566	7.59633	8.11291	7.49837	8.04425	7.37189	6.96424	7.13762	6.79679
cgd2_3460	Myb-like DNA-binding /CHY zinc finger domain-containing protein	2.95928	4.99535	5.14649	5.73688	8.23473	8.11631	7.49153	7.60154	7.4023	8.32795	8.24971	7.20252
cgd2_3480	Uncharacterized protein	4.0958	4.52872	2.93728	5.22229	8.17199	8.26945	8.37885	8.11449	7.82969	8.41056	8.73194	7.83964
cgd2_3490	AP2/ERF domain containing protein	4.48241	5.31217	5.41251	5.83102	10.1534	9.86134	10.2733	10.4408	10.3346	10.7652	10.5659	10.6119
cgd2_3500	Uncharacterized protein	3.45059	2.28973	0.227847	2.08837	6.24531	6.43518	7.50723	5.93657	7.19299	7.61109	7.85937	7.21796
cgd2_3610	Uncharacterized protein with WD40 repeat	0.739308	2.28973	0.227847	0.579434	6.31794	6.96684	6.58226	5.6852	5.13881	6.15755	6.3217	4.93422
cgd2_3620	F-box domain containing protein	2.21575	2.28973	0.227847	0.579434	7.39219	7.66143	6.65251	6.176	6.62601	7.08912	7.18759	4.78096
cgd2_3640	Bromodomain containing protein	8.07387	7.57456	8.26723	7.80621	10.7403	10.1986	10.4497	10.3316	9.20492	9.40811	9.21299	9.5352
cgd2_3660	Subtilase family	0.739308	2.28973	0.227847	0.579434	6.91023	6.3348	6.68784	5.77844	6.54337	6.56119	6.76297	6.31963
cgd2_3670	Uncharacterized protein	4.7132	3.80115	5.15387	4.85405	7.00358	7.77697	7.73742	5.57022	6.25779	6.0465	6.20577	6.39481
cgd2_3750	Uncharacterized protein	4.70464	5.87893	4.49533	4.84539	7.10879	7.03151	6.50733	5.92125	5.96924	6.27124	6.7873	5.45788
cgd2_3770	Uncharacterized protein	3.93364	3.89922	4.15918	4.50926	9.14717	9.11344	8.79244	8.25205	9.05997	8.69173	8.77564	8.12269
cgd2_3810	FCP1 homology/Dullard phosphatase/HAD-like domain containing protein	0.739308	2.28973	0.227847	0.579434	6.00197	6.69934	7.06058	7.24719	8.24637	7.65183	8.00385	6.9632
cgd2_3970	RNA recognition motif domain containing protein	0.739308	2.28973	0.227847	0.579434	7.83731	8.89965	7.96863	8.79212	8.15543	7.77934	8.32105	7.29338
cgd2_3980	Myb domain containing protein	8.04644	7.45291	7.27501	7.41328	7.92957	8.47403	7.84394	8.79738	9.43724	9.1413	9.03441	9.22937
cgd2_4050	Triacylglycerol lipase with Patatin-like phospholipase domain	3.43374	2.28973	2.44368	0.579434	8.23073	8.26698	8.51105	8.35267	7.70054	8.39609	8.67887	7.11862
cgd2_4080	OB fold single strand binding protein	2.35377	5.50706	4.17469	2.19196	7.62244	7.2033	6.80053	6.81518	6.46611	6.58815	6.49957	4.47095
cgd2_420	Signal peptide containing protein	9.2252	8.36183	9.30451	9.4381	9.07127	9.07722	9.30495	10.5241	11.5559	11.0462	10.664	11.3551
cgd2_4210	Uncharacterized protein	3.88505	2.28973	3.37248	4.94309	6.51875	6.39601	6.89735	4.43019	4.73576	5.71334	5.70583	5.2616
cgd2_4340	Mitogen-activated protein kinase	5.86393	5.91827	6.07157	6.79426	10.9273	11.2072	10.9372	10.4885	9.21137	9.55407	9.67803	9.44978
cgd2_4350	Patched family protein	0.739308	2.28973	1.70011	3.23884	7.22403	7.23754	6.90517	7.45782	7.81204	7.804	7.83673	6.81077
cgd2_470	Uncharacterized protein	0.739308	3.7647	1.69613	2.75891	7.24229	4.46648	4.43943	5.87958	4.4935	4.97113	5.03241	4.77124
cgd2_490	Uncharacterized protein	0.739308	2.28973	1.85204	0.579434	8.64377	8.95075	8.36222	8.28358	10.795	10.8532	11.116	10.0174
cgd2_510	Homologous-pairing protein 2	0.739308	2.28973	0.227847	0.579434	6.11676	6.05082	6.80218	5.82159	8.76904	7.99093	7.93924	7.57071
cgd2_550	Mannose-P-dolichol utilization defect 1-like protein with PQ-loop repeat	5.34824	6.10575	5.95466	6.15569	7.08725	7.6455	7.49352	7.98881	8.07963	7.19175	7.45209	6.72668
cgd2_580	Uncharacterized protein	4.79834	6.50079	6.05213	4.77907	9.79344	9.67705	9.16769	9.14589	8.32569	8.78621	9.04686	7.98752
cgd2_590	Nucleotide-sugar transporter	5.34973	4.59119	4.58581	4.2451	9.96257	9.93273	9.68206	9.13728	8.78856	8.8974	9.17821	8.10648
cgd2_60	ABC transporter	5.60353	6.03215	5.82541	5.68096	10.2787	10.1008	9.72893	9.94048	10.079	10.4432	10.5084	9.89333
cgd2_630	Inward rectifier potassium channel	5.69577	6.38806	6.0618	6.00518	10.5358	10.3109	10.1142	9.83607	10.3073	10.3427	10.4347	9.60482
cgd2_650	SUN domain containing protein	0.739308	2.28973	0.227847	0.579434	4.32024	4.52285	5.42384	5.93365	3.88149	4.73936	5.21473	3.61823
cgd2_720	Arfaptin homology (AH) domain/BAR domain containing protein	8.05114	7.28505	7.51839	6.85736	9.31075	8.59475	7.90386	8.04103	10.1789	9.79129	9.83143	9.50803
cgd2_730	Transcription factor IIIC subunit 5	8.08509	7.24997	7.25708	7.51616	8.86494	8.89986	8.91494	9.20482	9.56177	9.30049	9.21829	9.49943
cgd2_790	LH2/LCCL/SRCR domain containing protein	0.739308	2.28973	2.41726	0.579434	13.9391	13.3712	13.4953	13.3339	13.1213	13.6526	13.4101	13.853
cgd2_800	Major facilitator superfamily	5.39814	5.01972	5.25898	6.03353	7.84207	8.19827	7.61398	7.98003	7.35502	7.3095	7.12336	8.04247
cgd2_850	Uncharacterized protein	4.58728	2.28973	0.227847	2.27045	10.6643	10.1909	10.3217	10.5886	10.8724	10.4084	10.4518	10.7813
cgd2_910	Protein kinase domain containing protein	6.39109	2.28973	3.96209	5.36801	9.135	8.85769	9.06954	8.11398	8.68625	8.82988	8.79442	8.72585
cgd3_1050	Vacuolar sorting protein 39 domain 2/Citron homology (CNH) domain-containing protein	2.20487	4.94942	4.44522	2.04317	6.07159	6.81691	6.9401	5.51779	5.44967	6.11685	6.58273	5.12399
cgd3_1060	U1 like C2H2 zinc finger domain containing protein	0.739308	2.28973	0.227847	2.72536	6.32845	7.31273	7.46391	6.74784	4.29679	5.53091	5.45982	5.99777
cgd3_1100	Uncharacterized protein	3.53281	2.28973	1.80121	0.579434	5.15072	4.61484	4.58545	6.5525	2.85599	4.22939	4.59835	2.09236
cgd3_1110	P-type ATPase A /Adenylate and Guanylate cyclase catalytic domain-containing protein	6.31233	6.61946	5.99503	6.25064	9.47896	8.80176	8.8799	8.96205	8.92775	9.19484	9.06562	8.59476
cgd3_1240	Uncharacterized protein with WD40 repeat	2.31663	2.28973	0.227847	3.3745	5.03486	6.04875	5.03757	2.85397	4.50184	3.67061	4.20662	5.27562
cgd3_1260	RING domain protein	4.90106	4.84038	5.70082	4.92099	7.82648	7.38896	6.90052	5.90939	8.08744	7.52967	7.60657	7.02333
cgd3_1280	Uncharacterized protein	4.53487	2.28973	4.20184	4.85534	7.39348	6.17165	6.45209	6.21781	5.7858	6.69426	6.73498	6.25219
cgd3_1360	Methyltransferase domain containing protein	4.81366	5.25961	4.78965	3.53879	6.48019	7.12951	6.17328	6.73328	5.1115	4.78228	5.01704	3.8173
cgd3_1400	Pyrophosphate--fructose 6-phosphate 1-phosphotransferase	6.23692	5.31016	6.92006	7.55926	11.8683	11.4315	11.308	11.0075	10.7688	11.2726	11.1393	10.8684
cgd3_1460	GAF domain containing protein	7.1701	6.31265	7.55007	7.36975	9.55704	9.61849	9.48756	8.98091	9.98353	9.69125	9.63246	9.00715
cgd3_1480	Pp2c protein phosphatase 2 C	3.81981	3.81415	4.52295	4.873	6.96262	7.06022	6.08891	7.29453	7.02936	6.67298	6.69748	6.66474
cgd3_1520	Uncharacterized protein	0.739308	2.28973	0.227847	2.83886	6.95629	7.16011	6.62317	7.1877	4.77686	4.61787	5.15113	3.6447
cgd3_1540	Signal peptide containing protein	2.20409	2.28973	0.227847	3.58427	11.2232	11.0594	11.1941	11.098	10.6078	11.1857	11.1225	11.5913
cgd3_1550	Sec14 domain containing protein	2.94983	4.98517	4.84634	4.53222	6.61336	6.46548	6.93524	5.07556	6.11342	6.84016	7.19464	5.16124
cgd3_1580	Alpha glucosidase-like faimly 31 glycosyl hydrolases	3.75155	2.28973	4.14663	2.04595	7.48568	7.3837	7.34153	6.60788	8.16773	7.79882	8.17003	7.22968
cgd3_1620	RNase P subunit p30	5.19581	3.92616	5.64989	5.77137	9.33563	9.61686	9.0367	9.59282	6.93496	7.28919	7.35168	6.08697
cgd3_1660	Uncharacterized protein	2.52224	2.28973	0.227847	2.36033	4.69893	5.45199	4.86431	2.85397	2.96092	3.51275	3.48626	3.89412
cgd3_1790	Cse1-like Exportin/Importin	7.79149	6.99452	7.47732	8.03136	10.1517	9.31434	9.66541	9.5468	8.89041	8.84017	8.63907	8.82228
cgd3_1800	Major facilitator superfamily	3.47277	5.03102	4.23279	5.35114	7.00755	8.08361	6.94031	7.30828	7.31043	6.61483	6.76248	5.94322
cgd3_1860	EGF-like domain containing extracellular protein	0.739308	2.28973	0.227847	0.579434	7.35909	7.13894	7.42382	8.48174	9.1598	9.0024	8.80289	8.90495
cgd3_1880	RNA recognition motif domain containing protein	6.76232	6.0478	6.97768	6.67645	8.2559	8.61451	6.40368	8.42981	9.90608	9.67279	9.46486	9.52777
cgd3_1890	Dual specificity phosphatase/Membrane bound phosphatase	6.95254	6.26541	6.03128	6.82498	9.13375	8.84242	8.79022	8.35693	9.64418	9.44574	9.28393	9.42579
cgd3_190	Fibrillin/EGF-like calcium-binding conserved site-containing protein	0.739308	2.28973	0.227847	0.579434	12.1945	12.0697	12.0247	12.5928	11.5689	11.4474	11.2586	12.4746
cgd3_1960	Uncharacterized protein	4.83865	4.02115	5.47047	5.01978	4.96529	5.88357	5.24097	6.22047	6.48973	6.90617	6.90896	7.74537
cgd3_2180	Type I fatty acid synthase	5.80968	3.73692	3.20185	5.57141	11.1011	11.5137	11.3949	11.0947	11.2471	11.1926	11.1212	11.1051
cgd3_220	Uncharacterized protein	0.739308	2.28973	3.89025	2.86717	6.59233	7.43068	7.92352	8.55649	8.14887	6.94502	6.91034	7.807
cgd3_2480	Uncharacterized protein	2.29179	5.06305	4.26806	4.77827	11.6415	11.5217	11.2145	11.0335	10.5301	10.7018	10.8061	9.98281
cgd3_2490	Uncharacterized protein	0.739308	2.28973	0.227847	0.579434	7.27113	7.59222	6.87577	7.31868	6.52669	6.83044	6.95609	6.56887
cgd3_250	Serine/threonine-protein phosphatase	7.20632	6.25972	7.88079	7.68157	9.70013	9.66455	9.972	9.87417	9.54865	9.9743	9.76101	10.5201
cgd3_2600	Uncharacterized protein	2.92259	4.95576	2.41015	2.04797	5.30723	5.80502	5.83108	4.33337	4.80219	5.35448	5.50081	4.29632
cgd3_2710	Uncharacterized protein with RmlC-like jelly roll fold	7.97642	6.68128	6.90064	7.6298	9.42898	8.76736	9.28613	9.81961	9.64612	9.13749	8.97591	8.60194
cgd3_2720	unspecified product	0.739308	2.28973	2.96237	0.579434	6.14107	5.4935	6.67504	5.60156	6.70197	5.75174	6.0775	4.04937
cgd3_2850	Uncharacterized protein	5.29681	3.90463	4.65276	4.51677	10.2262	10.0355	10.0019	9.79794	9.84573	9.68918	9.79438	9.09631
cgd3_2860	Uncharacterized protein with EF-hand domain	5.15288	3.80491	5.0695	4.99027	9.26978	9.28812	9.24266	9.57399	9.78509	9.5805	9.84446	8.37977
cgd3_2870	acyl-CoA synthetases	4.07646	3.792	3.8029	2.79207	8.2778	8.94134	8.74337	8.35026	8.74493	8.94039	9.05708	8.21406
cgd3_2890	Pre-mRNA-processing-splicing factor 8	6.73007	5.81313	6.25629	6.10661	7.70646	7.57647	7.57244	7.42835	9.01754	9.4722	9.58506	8.32839
cgd3_2900	Serine-threonine/tyrosine-protein kinase	4.10649	2.28973	3.5939	3.94403	6.53145	6.85313	6.17288	6.85904	4.91377	4.63406	4.85125	5.19552
cgd3_3090	Kinesin motor domain containing protein	0.739308	5.37719	3.59343	5.83446	6.86515	7.20504	6.25244	5.58605	5.71748	6.6513	6.86173	5.72293
cgd3_3110	Transcription factor TFIIH with vWA domain	5.24758	6.37081	6.23324	5.77055	7.10746	8.09523	7.66628	7.71014	7.46679	7.57349	7.57735	6.35022
cgd3_3430	Amine oxidase	0.739308	3.75912	0.227847	0.579434	10.9065	10.5478	10.6766	10.5955	12.8348	11.8805	11.7197	11.3144
cgd3_350	Pop2p-like 3'5' exonuclease/CCR4-NOT transcription complex	5.9166	5.96816	4.53153	6.53048	7.16024	7.30778	7.55979	6.98989	6.74939	6.09834	6.24136	5.78671
cgd3_3590	GPI mannosyltransferase	0.739308	5.37651	3.59274	2.09463	6.30448	7.0961	7.01866	6.23274	4.9125	5.93567	6.31087	3.6267
cgd3_3600	BTB/POZ domain/Kelch motif/Galactose oxidase central domain containing protein	3.84406	5.9309	4.24503	4.41515	7.32089	7.99774	6.95314	6.88557	6.24391	6.59562	6.98111	6.13557
cgd3_3610	Aminopeptidase I zinc metalloprotease (M18)	5.82426	5.4273	5.39168	4.92557	7.29834	7.65408	7.43765	7.07202	7.38047	7.38305	7.6526	6.32211
cgd3_3740	p-type ATPase 2	0.739308	2.28973	0.227847	2.05858	5.57779	6.20194	6.11752	4.34402	7.69057	7.39584	7.90092	6.05551
cgd3_380	Uncharacterized protein	7.42234	4.96548	6.93449	7.99095	9.89714	9.23134	9.69041	10.0714	9.25406	9.64581	9.558	9.01123
cgd3_3820	DNA ligase	0.739308	3.79354	0.227847	0.579434	5.75106	6.7777	5.10438	5.08181	6.16939	6.26865	5.97761	4.80914
cgd3_390	RecQ SF II RNA helicase	2.95597	3.79347	4.62343	4.15508	8.39691	8.73564	8.77246	7.69343	6.62497	7.22021	7.26422	6.38357
cgd3_3900	Uncharacterized protein	5.94412	2.28973	5.49996	5.84998	9.08492	7.74148	7.95332	6.80756	8.00648	9.26352	9.17503	7.25095
cgd3_3940	membrane associated protein	7.55746	7.02693	8.1475	8.08053	10.0138	10.0408	8.99217	8.99043	9.06547	8.99249	9.13599	8.24101
cgd3_40	Casein kinase I	7.42252	6.76588	5.95025	6.70844	9.76185	9.62419	9.27928	8.4249	9.66737	9.49251	9.43632	8.16901
cgd3_4050	Cyclin	0.739308	2.28973	0.227847	2.23527	5.14934	5.11919	5.88983	4.52142	5.00032	6.46894	6.66611	3.76829
cgd3_4060	Histone transcription regulator (HIR1)-like WD40 repeat containing protein	4.96252	5.83499	5.54458	5.61312	8.05369	7.52292	7.37638	7.09054	7.44413	8.44622	8.67578	7.43613
cgd3_4230	Uncharacterized protein	2.26753	2.28973	0.227847	0.579434	6.32129	6.62787	5.14822	5.11869	7.03543	7.33634	7.75707	5.94379
cgd3_4290	DNA polymerase	3.74643	5.5907	6.70226	5.25692	8.78674	8.04255	8.6106	8.04552	7.55876	7.76864	7.60681	7.61001
cgd3_430	Vacuolar protein sorting-associated protein 13	5.05827	4.44973	6.75561	4.28439	9.34011	8.66593	8.10989	8.63414	8.41535	8.55109	8.59689	9.10524
cgd3_440	C-type lectin containing protein	0.739308	2.28973	2.53762	2.1532	9.7216	9.33945	9.30933	9.42397	11.4671	10.9171	10.9031	10.6759
cgd3_450	mRNA triphosphatase Cet1-like protein	6.89384	7.33979	6.65513	6.44613	8.34761	7.67823	7.83173	8.31292	9.52388	8.66838	8.68828	8.4359
cgd3_460	Glutathione peroxidase	4.40797	5.07547	5.51497	5.75258	9.71325	9.14487	9.19095	9.19142	9.47676	9.70942	9.71105	8.68436
cgd3_590	Uncharacterized protein	9.20171	7.96378	8.64473	8.75922	10.6826	10.2544	10.0784	10.4052	9.84428	10.1774	10.0854	10.3014
cgd3_680	Papain family cysteine protease	0.739308	2.28973	1.95788	0.579434	7.27416	6.86885	7.02503	6.22812	4.72318	5.48012	5.6798	6.01588
cgd3_710	Uncharacterized protein	6.49492	6.65204	4.58021	5.35874	8.21032	7.99261	7.37626	7.82408	7.90936	8.77095	8.8984	8.00907
cgd3_720	mucin	4.2373	2.28973	3.72585	4.8916	9.16257	9.25433	9.14901	9.20292	9.36846	8.96532	8.70441	10.3418
cgd3_730	Alpha/Beta hydrolase fold containing protein	6.65738	5.4564	6.55375	6.17872	7.67056	7.83726	7.73012	7.80936	8.81325	8.25738	8.25199	8.64497
cgd3_80	Adenosylhomocysteinase	0.739308	2.28973	0.227847	0.579434	8.28637	8.30705	8.66491	8.95156	8.56315	8.46245	8.41063	8.36039
cgd3_940	Uncharacterized protein	0.739308	2.28973	0.227847	0.579434	5.63279	5.33077	4.08588	2.85397	4.02865	4.86331	5.18345	2.09236
cgd3_950	Condensin-2 complex subunit H2	4.53148	4.52114	5.15165	3.27936	7.43457	7.70376	7.84101	7.39319	7.12636	7.77293	7.54819	6.24874
cgd4_1100	START-like domain containing protein	4.57343	3.82912	1.76039	0.579434	5.40127	6.14001	5.82191	5.96714	6.30042	6.58014	6.93933	3.6431
cgd4_1110	AP2/ERF domain containing protein	0.739308	2.28973	3.25445	0.579434	8.50781	8.23875	8.59025	8.06836	9.29645	9.34618	9.46157	8.52914
cgd4_1170	26S proteasome subunit P45	6.68549	6.66072	5.97695	6.69519	8.68685	8.01875	7.71158	6.92496	7.37994	6.95776	6.66203	7.37275
cgd4_130	RRM/KH domain containing protein	0.739308	2.28973	2.45448	0.579434	6.13442	6.36912	5.42115	2.85397	4.28343	4.00625	3.99319	4.82087
cgd4_1300	Uncharacterized protein	0.739308	2.28973	3.33073	2.83988	9.59659	9.54009	9.85358	10.2452	4.9408	5.22174	5.08274	7.0903
cgd4_1310	Glycine zipper-containing protein	2.25899	2.28973	0.227847	0.579434	2.76002	3.16901	4.75023	2.85397	5.09694	6.02936	6.17103	5.48595
cgd4_1320	Alpha/Beta hydrolase fold-containing protein	2.95151	5.6321	2.43907	2.78939	5.34292	5.55206	6.78818	6.20076	5.49376	7.06498	6.8724	5.4503
cgd4_1600	Uncharacterized protein	4.27791	2.28973	4.14894	5.05184	6.28073	6.48609	6.25646	5.04773	6.66008	6.74206	6.9007	5.41635
cgd4_1610	Serine/threonine protein kinase	2.25836	5.37922	0.227847	2.09662	5.7829	6.04284	5.80084	5.588	4.70921	4.45968	5.23272	3.6287
cgd4_1620	unspecified product	2.33996	2.28973	3.94881	2.17816	4.63138	5.90745	5.25121	5.20603	4.09323	3.74752	4.32992	2.09236
cgd4_1630	Uncharacterized protein	0.739308	2.28973	2.29223	0.579434	6.03378	5.65735	4.0213	4.93005	3.95634	5.68549	5.49392	4.17789
cgd4_1640	Uncharacterized protein	3.82738	2.28973	4.89264	0.579434	7.0901	7.06867	6.40998	6.86784	6.22513	6.83933	7.17144	4.84337
cgd4_1690	Myosin motor domain containing protein	4.02982	4.94611	5.77135	4.30997	6.71375	7.01342	6.31794	6.6002	7.28229	7.7662	7.99414	6.7957
cgd4_1800	Uncharacterized protein	0.739308	4.28739	0.227847	0.579434	4.21023	5.16622	4.83016	4.8553	3.23189	4.01317	4.42736	4.10297
cgd4_1870	Uncharacterized protein	0.739308	2.28973	0.227847	0.579434	6.49134	6.96842	6.26684	6.22291	7.09978	6.61729	6.86755	6.15291
cgd4_1880	Uncharacterized protein	3.76219	2.28973	2.89263	3.88573	10.536	10.3999	10.2461	9.11284	9.47661	9.69767	9.92156	8.29397
cgd4_1910	Alpha/Beta hydrolase fold-containing protein	0.739308	3.86261	0.227847	0.579434	12.192	12.2785	11.8832	12.133	9.89098	10.935	10.9859	9.96797
cgd4_2110	Papain family cysteine protease	8.47098	7.68504	7.99557	7.83556	10.3242	10.0738	10.066	9.72661	10.8624	11.1934	11.1006	10.7759
cgd4_2390	Vacuolar protein sorting-associated protein 35	7.31535	6.25481	7.05397	7.20653	7.91609	7.82611	6.13624	7.59098	9.53886	9.55077	9.49133	9.0354
cgd4_2410	Uncharacterized protein	0.739308	2.28973	0.227847	0.579434	5.93204	6.46261	5.58464	5.60104	6.9821	6.66377	6.87424	5.73915
cgd4_2600	UDP-glucose 4-epimerase	6.53331	6.44933	6.95149	6.70903	8.15276	8.09607	8.48609	8.06242	9.36979	9.47295	9.50697	9.0802
cgd4_2720	p-type Atpase	0.739308	2.28973	3.52444	0.579434	11.1287	10.652	10.5774	10.9612	11.1071	11.3461	11.2021	10.7508
cgd4_2820	Uncharacterized protein	0.739308	3.96045	2.64358	3.48567	5.15863	4.49586	5.34013	5.2822	3.75639	4.2402	4.21635	2.09236
cgd4_2850	DnaJ domain containing protein	3.80818	2.28973	4.36664	3.93285	6.29357	6.65166	6.45738	6.66766	6.37941	6.59257	6.60793	5.47227
cgd4_2910	Peptidase M24	6.50311	6.09258	6.29719	6.96481	6.13236	7.38129	6.51625	7.27548	8.33918	8.15471	7.93167	7.55452
cgd4_300	Alpha/Beta hydrolase	0.739308	2.28973	0.227847	2.98872	7.32014	7.34476	6.86651	5.76944	7.31034	7.7597	7.90345	7.08354
cgd4_3090	Oocyst wall protein 6	6.08917	4.55668	4.79545	6.05466	13.5829	13.8256	14.0648	14.5096	14.1644	13.5125	13.2478	14.2158
cgd4_3150	Cullin family	4.99689	3.78766	5.21836	5.64831	8.22159	8.29008	7.63198	6.9812	6.91586	7.84002	7.78564	5.89189
cgd4_320	Uncharacterized protein	6.93736	6.49851	5.87749	6.52686	8.72113	8.25601	8.24259	8.14037	7.98799	8.12056	7.81723	8.66843
cgd4_3280	Uncharacterized protein with NHR/GATA-type Zinc finger	7.59699	7.07407	7.55942	7.36216	9.71204	8.82906	8.98274	9.15845	12.0235	10.9841	10.7615	11.255
cgd4_3330	Protein kinase/EF-hand domain containing protein	8.27174	7.15158	8.17212	8.38518	9.91692	9.7367	9.72868	9.47847	9.09585	8.9697	8.82639	9.04812
cgd4_3350	MOB kinase activator family	0.739308	2.28973	0.227847	0.579434	10.6524	10.6335	10.226	10.0512	10.1506	10.1481	10.0407	10.0307
cgd4_3420	Vps53-like domain-containing protein	5.1143	6.06037	6.33983	6.72676	5.65669	5.98878	6.71798	7.11176	7.80779	7.85859	7.67996	8.47241
cgd4_3440	Uncharacterized protein	4.29861	4.49737	3.78601	3.89739	5.65878	5.64038	5.8522	5.54265	6.61579	6.8229	6.87861	6.36391
cgd4_3480	Uncharacterized protein	7.74145	7.94938	6.94941	6.95265	9.4213	9.36445	8.85906	9.20788	8.89524	8.96886	9.08266	8.49457
cgd4_3630	Uncharacterized protein	9.88896	8.93808	9.71938	10.0549	9.78718	10.2727	9.88469	11.308	11.829	11.4815	11.1602	11.9266
cgd4_3700	Uncharacterized protein	3.80856	2.28973	4.20732	0.579434	10.8148	10.7221	10.2987	10.3069	7.71207	7.97956	8.10294	6.79839
cgd4_3710	Ser/Thr protein kinase	6.35857	5.84672	6.93319	6.64248	9.64636	9.68228	9.42545	9.30435	8.33326	9.22813	9.21511	8.72307
cgd4_3720	Uncharacterized protein with Tetratricopeptide repeat	0.739308	2.28973	0.227847	2.05144	7.43152	7.75119	7.27884	7.56166	5.5827	6.74816	7.0375	4.77753
cgd4_3830	Ankyrin repeat containing protein	2.90707	3.75325	5.39385	4.64021	7.07135	6.76107	6.23776	5.03271	5.97514	6.63325	6.97137	6.18073
cgd4_3840	Ankyrin repeat containing protein	4.46085	3.75063	5.07796	3.57089	6.59324	6.40786	6.72836	6.76759	5.74739	6.14188	6.45472	6.17686
cgd4_40	Ubiquitin-like modifier-activating enzyme Apg7	7.22087	6.73681	7.80313	7.14646	9.48168	9.0855	8.76163	8.61306	10.297	9.65946	9.81631	9.46457
cgd4_4250	Uncharacterized protein with Armadillo-like helical	0.739308	2.28973	2.31594	0.579434	6.99707	6.472	5.89911	2.85397	6.32883	7.08257	7.18402	4.2017
cgd4_4260		0.739308	2.28973	0.227847	0.579434	4.49378	4.51662	4.20122	2.85397	3.31046	4.4132	4.59241	2.09236
cgd4_4270	Uncharacterized protein	2.38961	2.28973	0.227847	0.579434	8.99096	8.87956	8.51553	7.2073	9.44781	8.96785	9.25568	8.19117
cgd4_4280	Gamma-tubulin complex component protein	4.33243	2.28973	1.91118	3.01731	5.18632	6.28283	6.77784	5.3057	6.56803	6.98905	7.1588	6.64977
cgd4_4290	Possible gamma-tubulin complex 4	3.4207	4.50166	4.33471	5.0787	6.64398	7.38453	7.40603	7.11899	8.65888	9.06048	9.21599	7.3314
cgd4_4340	Diacylglycerol kinase	6.65406	6.14595	6.79306	7.14305	8.82218	9.08226	8.59557	8.63829	8.1125	8.09698	7.8472	8.35952
cgd4_4350	START-like domain containing protein	3.78171	3.78606	5.2959	4.52883	8.45131	8.33465	8.72062	8.21867	9.27555	9.16707	9.32564	8.57572
cgd4_4390	Uncharacterized protein	0.739308	4.4443	3.72383	4.07394	6.49466	6.64391	6.54055	6.74698	5.28036	5.30856	5.70209	2.09236
cgd4_4400	Uncharacterized protein	2.50446	2.28973	0.227847	0.579434	5.29809	5.57365	5.0858	2.85397	7.62884	7.49888	7.46554	8.1579
cgd4_4450	Transmembrane amino acid transporter protein	6.26959	5.67931	5.09746	5.01788	7.51468	7.14969	7.8777	5.59972	8.33812	8.3481	8.24803	7.76166
cgd4_4460	Bifunctional dihydrofolate reductase/thymidylate synthase	8.62408	7.26985	7.33151	7.93612	10.0684	10.1344	9.67144	10.0121	10.5027	9.77312	9.85047	9.4782
cgd4_4500	cysteine rich protein	7.33476	5.88822	7.78671	8.12255	8.77468	9.21682	9.02924	9.22506	9.2443	8.88513	8.60787	8.98829
cgd4_480	Uncharacterized protein	7.78056	7.07975	7.64085	7.45411	9.01377	8.99589	8.72632	8.57448	7.9841	8.53477	8.26156	8.13166
cgd4_500	Oocyst wall protein 7	0.739308	2.28973	0.227847	2.79577	9.69498	9.05402	9.41831	9.6091	10.7016	10.3033	10.3666	9.87765
cgd4_560	Uncharacterized protein	2.4439	2.28973	2.69116	0.579434	6.18715	6.23117	6.35778	5.82569	6.78745	6.37311	6.31332	5.07487
cgd4_640	Fibronectin type III domain containing protein	0.739308	2.28973	3.22209	0.579434	6.43679	6.02347	6.56366	5.03073	2.50616	5.99262	6.11022	2.09236
cgd4_650	Bromodomain/Zinc finger, CCHC-type	5.97443	3.75288	5.86717	5.87713	7.40578	8.10277	7.09947	7.72231	7.11777	6.2055	5.82893	5.84164
cgd4_670	Oocyst wall protein 3	0.739308	2.28973	0.227847	2.06919	11.5668	11.1323	11.1212	11.088	11.9717	11.8382	11.9049	11.2689
cgd4_680	Uncharacterized protein	8.15319	8.06534	8.37093	8.0811	9.91544	9.61109	10.0504	9.98903	9.90434	10.1541	9.99082	9.81487
cgd4_690	Pyruvate:ferredoxin oxidoreductase/NADPH-cytochrome P450 reductase PNO	6.61306	6.75527	7.30862	6.45036	12.2734	12.2	12.1892	12.0759	11.6309	11.3688	11.1709	11.3052
cgd4_70	SUI1/PUA domain containing protein	5.74685	3.79823	4.96366	4.98047	6.46574	6.64059	7.08535	6.45192	6.51253	6.97699	7.31131	5.90706
cgd4_910	Histidine phosphatase superfamily clade-2	0.739308	2.28973	0.227847	0.579434	7.04146	7.21925	6.76384	4.41358	8.39357	8.808	9.23058	7.3526
cgd4_980	Uncharacterized protein	0.739308	2.28973	3.94971	2.17882	7.76695	7.98887	8.24412	5.69443	8.70658	7.91821	8.39186	6.53321
cgd5_1010	Uncharacterized protein	7.42653	7.52547	7.62454	7.8441	8.62348	8.36001	8.46088	8.61864	9.28925	9.59381	9.51137	9.71986
cgd5_1210	Uncharacterized protein	3.91259	2.28973	2.55179	5.33519	12.0704	12.2632	11.8329	12.3964	12.8541	12.8428	12.8921	13.1402
cgd5_1220	Uncharacterized protein	3.60323	2.28973	3.74606	4.54513	13.0683	13.056	13.0166	13.5731	13.8862	13.645	13.3444	14.8975
cgd5_1230	Uncharacterized protein	4.97048	6.07442	5.60657	4.99088	8.65498	8.70899	8.72434	8.24769	8.91007	9.25187	9.44794	8.93576
cgd5_1370	Uncharacterized protein	0.739308	2.28973	0.227847	0.579434	7.92424	8.19195	7.82344	6.92262	7.44175	8.00973	8.32946	8.01559
cgd5_1530	Uncharacterized protein	4.27312	2.28973	4.05729	5.6099	6.12648	6.07596	5.77495	7.64656	4.79635	4.24371	4.84204	3.97773
cgd5_1740	Pre-mRNA-splicing factor 3	4.40645	5.96536	4.83586	4.93465	7.92224	7.46523	7.17334	7.08106	7.01184	7.26165	7.45002	6.94103
cgd5_1750	HORMA domain containing protein	0.739308	2.28973	3.41496	3.40197	10.5229	10.0837	9.88137	9.96521	9.16503	9.61758	9.70483	9.21587
cgd5_1800	Uncharacterized protein	6.45045	3.79918	4.50111	5.41101	8.42795	8.81338	8.03121	8.41872	7.15794	7.67124	7.87653	6.85627
cgd5_2020	Cysteine-rich secretory protein, allergen V5/Tpx-1-related	0.739308	2.28973	1.83565	0.579434	2.12162	3.27649	6.22114	2.85397	8.79702	8.78695	8.51706	8.97386
cgd5_2040	Glycosyl transferase family 2	5.75932	6.36219	4.68376	5.59666	7.94421	7.62046	7.8323	7.76612	8.94846	8.47681	8.69348	8.05558
cgd5_2050	SMAD/FHA/Forkhead-associated (FHA) domain containing protein	5.8185	6.26	5.38158	5.80357	10.6412	10.2671	10.5032	10.3567	11.1747	10.8219	10.5964	10.7631
cgd5_2080	SCC2/Zinc finger, RING/FYVE/PHD-type domain containg protein	4.94856	4.46666	4.68588	5.2489	8.20809	8.54022	8.28238	8.65552	7.73029	8.87236	9.12072	7.95105
cgd5_2130	Regulator of chromosome condensation 1/beta-lactamase-inhibitor protein II	5.78847	4.48839	6.08666	6.34521	10.2881	9.70036	9.49037	10.2038	10.1518	9.82142	9.58014	9.21216
cgd5_2180	Uncharacterized protein	9.48524	8.4881	9.58366	9.59576	10.8185	10.0586	10.5496	11.5902	12.7263	12.7694	12.3146	12.8711
cgd5_2260	Uncharacterized protein	0.739308	4.00916	0.227847	0.579434	9.51545	8.76951	9.02382	8.00424	7.85307	8.9202	9.00094	7.72852
cgd5_2500	Peptidase C19, ubiquitin carboxyl-terminal hydrolase	6.92836	5.3015	7.17917	6.89819	8.68009	9.02429	9.45114	8.70488	7.12535	7.79127	7.77522	7.71489
cgd5_2530	CECR6/TMEM121 family	5.87856	5.33503	5.63438	7.24797	9.48486	8.87441	8.88232	7.85123	8.70051	8.87947	8.90823	8.78995
cgd5_2550	Ubiquitin	9.9253	8.04346	8.62649	9.16576	11.1418	10.4005	10.7056	10.4609	10.4638	10.4217	10.1889	10.91
cgd5_2560	DNA mismatch repair proteins mutL/hexB/PMS1 ATPase	3.77639	4.49988	3.78894	4.68263	8.14871	7.7246	7.9597	7.36729	6.41085	6.80398	6.9926	5.43963
cgd5_2570	Uncharacterized protein	4.68043	6.58114	5.01684	6.67881	6.1135	6.32407	6.22237	4.47297	8.16447	8.5041	8.62695	9.07383
cgd5_2590	Glycosyltransferase 2-like	5.02897	6.42734	5.12714	5.66375	7.13679	7.24129	7.16342	6.81518	8.47903	8.47988	8.67826	7.71597
cgd5_2600	leucine aminopeptidase	8.90953	7.4277	7.9708	8.54402	9.38653	9.52475	9.5803	9.32527	9.10724	8.5303	8.24825	8.72316
cgd5_2660	Peptidase M16 C-terminal domain containing protein	0.739308	2.28973	0.227847	0.579434	7.88248	7.23545	6.75398	6.16934	6.34784	6.85906	7.12597	5.65772
cgd5_2680	Uncharacterized protein	0.739308	2.28973	0.227847	0.579434	6.6287	7.24516	6.9592	6.41701	5.16288	5.28004	5.60517	4.78302
cgd5_2750	WH2 domain containing protein	6.93604	7.11272	6.23351	7.03308	9.63393	9.20037	9.03762	8.50693	9.62747	9.88386	9.89589	9.11426
cgd5_2830	Chorein/VPS13 like protein involved in vacuolar transport	3.37319	2.28973	2.86067	4.08953	5.87763	6.56306	6.22892	4.31481	4.69244	4.1817	4.65684	3.56109
cgd5_2840	Vacuolar protein sorting-associated protein 13 C-terminal domain containing protein	3.3719	3.74648	3.21502	2.73671	6.65976	6.70563	7.20642	7.52706	4.84892	6.8925	7.09333	5.10379
cgd5_2850	Uncharacterized protein	0.739308	2.28973	1.74283	0.579434	6.20138	6.71036	6.24981	6.23099	5.62392	6.22932	6.53859	4.83265
cgd5_2910	Alpha amylase	0.739308	2.28973	0.227847	0.579434	4.19807	4.99327	5.7615	2.85397	3.88934	3.69923	4.63174	2.09236
cgd5_2920	SNF2-related N-terminal/Helicase superfamily 1/2 ATP-binding domain containing protein	0.739308	2.28973	0.227847	0.579434	2.76425	4.54335	4.96089	5.11255	4.11976	4.68299	4.69238	3.63283
cgd5_3060	Uncharacterized protein	0.739308	3.98028	3.16049	3.01731	5.41874	5.93013	5.67413	6.46004	3.78433	5.03789	5.51832	5.04913
cgd5_3070	Carboxylic ester hydrolase	0.739308	2.28973	2.48882	0.579434	13.113	12.9425	12.7239	12.0573	11.5059	11.3809	11.3858	10.9949
cgd5_3090	N-acetyltransferase subunit ARD1	0.739308	2.28973	0.227847	0.579434	4.26443	4.13961	4.88435	5.22436	5.59953	5.47613	5.57824	5.86003
cgd5_3130	EF-hand domain containing protein	4.44593	5.80065	5.44259	3.84159	8.17303	8.47816	8.72933	8.01519	7.41292	8.34563	8.42392	6.95364
cgd5_3140	Glycosyl transferase, family 1	7.05166	6.50304	6.60092	6.88895	10.667	10.3319	10.7449	10.71	11.1357	11.4665	11.3944	11.0584
cgd5_3230	Manganese/iron superoxide dismutase	8.61176	7.52932	8.15006	8.68775	9.66131	9.57591	9.53352	9.18471	9.00279	8.61625	8.25332	9.01433
cgd5_3240	Uncharacterized protein	0.739308	2.28973	0.227847	0.579434	3.8158	2.6032	4.43586	2.85397	3.67503	4.02147	3.92164	4.54933
cgd5_3270	RRM domain containing protein	4.84192	2.28973	3.64729	3.4784	7.23142	6.96919	6.67566	6.96987	6.65597	6.31406	6.59581	6.68156
cgd5_3390	Uncharacterized protein	4.62821	2.28973	4.77804	3.56007	7.18377	6.69987	6.14607	6.37281	4.4101	6.24734	6.47569	4.26788
cgd5_3410	Triose-phosphate Transporter family	0.739308	2.28973	1.74704	3.3003	7.4369	7.40345	7.78682	5.10874	8.15703	7.84781	7.9242	7.37962
cgd5_3420	TSP1/LNR (Lin-12/Notch) repeat containing protein	0.739308	2.28973	3.21075	3.20553	9.62367	9.49238	9.9411	9.73551	9.8128	9.73961	9.75934	9.44033
cgd5_350	Uncharacterized protein	5.67203	6.14912	5.85135	4.67382	7.45244	7.69169	6.91653	7.6675	8.24103	8.14077	7.62265	9.04762
cgd5_370	Uncharacterized protein	2.31448	2.28973	2.53702	2.1527	5.63776	5.43971	5.77186	4.43853	5.24664	5.00251	5.12435	3.68517
cgd5_3790	Snf7 family	3.66916	2.28973	2.33462	0.579434	5.30289	6.02237	4.97325	2.85397	5.4806	5.1061	5.08411	5.04523
cgd5_3810	Uncharacterized protein	0.739308	2.28973	0.227847	0.579434	7.35167	7.55694	7.60452	7.47494	8.43361	8.24221	8.52155	7.63012
cgd5_3900	Uncharacterized transmembrane Protein	0.739308	2.28973	0.227847	0.579434	4.28138	4.48446	5.24043	2.85397	3.27691	3.93566	4.79531	2.09236
cgd5_3910	PH domain-like protein	0.739308	2.28973	0.227847	0.579434	4.39103	4.35199	4.80459	2.85397	3.13833	4.14627	4.35	2.09236
cgd5_3930	Uncharacterized protein	0.739308	2.28973	0.227847	0.579434	4.63148	4.65159	5.80865	2.85397	4.6413	5.07434	5.51845	5.30686
cgd5_3940	Aspartic peptidase domain containing protein	2.5137	4.07064	4.88253	3.99418	7.02438	6.15232	5.30734	5.91301	5.46751	5.98379	6.1122	3.88553
cgd5_3980	Uncharacterized protein	0.739308	4.5505	2.48035	2.10572	4.68841	5.37151	5.45232	5.11862	5.49466	4.7881	5.14643	4.84878
cgd5_4010	Uncharacterized protein	0.739308	2.28973	0.227847	0.579434	3.73977	4.14811	3.9947	2.85397	2.53518	3.34273	3.4702	2.09236
cgd5_410	Rad51	4.88744	3.92416	4.19374	4.54381	5.53924	5.38386	6.87828	6.38492	7.5881	7.23343	6.98518	7.13456
cgd5_4150	Uncharacterized protein	2.95686	2.28973	4.49384	2.0761	10.3879	10.1771	10.0202	9.36698	9.79568	9.85636	9.85918	9.10686
cgd5_4190	Uncharacterized protein	2.95772	4.51537	3.28118	2.0768	5.75312	5.84843	5.54082	5.56206	3.30302	3.82683	3.57273	4.33159
cgd5_420	Uncharacterized protein	2.20193	3.75822	1.68967	3.22509	7.23226	7.43189	7.87586	6.93804	8.08024	7.44065	7.86397	6.79504
cgd5_4230	EGF-like domain containing protein	5.71176	6.53719	6.442	5.17619	8.56703	8.02799	8.4002	6.41871	6.91459	7.78022	8.03321	6.35617
cgd5_4300	Uncharacterized protein	0.739308	2.28973	1.73919	2.08973	5.70052	5.46806	6.52635	5.0992	5.41741	6.25089	6.62749	4.82788
cgd5_4380	RmlC-like jelly roll fold containing protein	0.739308	4.59387	0.227847	2.87395	6.96794	7.08979	7.04255	5.16201	3.6122	4.84233	4.74675	2.09236
cgd5_4390	Serine/threonine protein kinase	0.739308	2.28973	0.227847	0.579434	7.55779	8.33686	8.07283	7.78955	8.50969	9.02974	9.30954	7.66682
cgd5_4440	Thymidine kinase	5.91015	5.69747	6.24181	6.44229	9.75144	9.27895	9.00993	10.1627	9.46313	9.97058	10.0425	9.29133
cgd5_4470	Thrombospondin type-1 (TSP1) repeat/EGF-like domain containing protein	4.32407	5.88294	4.86064	5.21068	8.43724	8.81166	8.61047	8.89371	9.36839	8.99513	8.84104	7.82777
cgd5_50	Uncharacterized Secreted Protein	3.80965	3.80664	1.73796	5.51207	7.23208	7.58785	6.07775	7.15271	9.41737	8.94646	8.66842	9.2453
cgd5_640	Inner membrane complex protein	4.70102	4.6662	3.98135	3.79905	6.19526	5.84515	5.7218	7.31566	6.34385	5.79894	5.97149	4.48278
cgd5_690	Glycosyl transferase family 2	8.61752	6.69994	7.15496	7.7982	9.67902	8.8753	9.12942	9.31124	8.13581	9.199	8.9197	8.8373
cgd5_700	RNA recognition motif domain containing protein	9.0535	8.80401	9.27247	9.08501	9.41549	9.52073	10.1031	10.7277	11.4793	10.8613	10.6445	11.448
cgd5_710	Yif1 family protein	6.84239	5.75251	6.79099	6.12581	12.1324	11.7468	11.7104	11.7298	10.7863	10.8258	10.8013	10.8032
cgd5_760	Uncharacterized protein	0.739308	2.28973	1.74715	2.09768	7.39163	6.66716	5.90531	5.10886	7.23838	7.55847	7.6382	5.48655
cgd5_950	Csn12p/Rpn3p family protein component of the COP9 signalsome	4.62986	5.98251	3.91098	5.20373	6.23383	6.9361	7.31541	7.09867	6.20287	6.10277	6.39139	5.55994
cgd6_1010	PP2C like protein phosphatase	7.73425	6.93335	7.04524	6.89611	10.0445	9.7521	9.64426	10.4784	8.53907	9.02349	8.99506	8.14507
cgd6_1060	Protein with spectrin repeats, CG12008-like	4.56651	5.67993	3.84835	4.40397	8.1319	7.90156	6.73127	8.14186	7.61629	8.05946	8.00807	7.70689
cgd6_1070	Uncharacterized protein	11.7907	10.2519	11.2552	11.6223	12.8346	13.2104	13.1198	14.1887	11.8977	11.8696	11.5361	12.2568
cgd6_1080	Glycoprotein GP40	14.8277	13.7338	14.6938	14.7559	16.5465	16.748	16.858	17.572	16.0896	16.1178	15.8504	16.4334
cgd6_1090	DnaJ domain containing protein	6.59806	6.7159	7.30801	7.63613	7.98432	8.07627	7.70814	9.08367	9.21621	9.34803	9.36435	9.08724
cgd6_1160	Uncharacterized protein	8.26735	7.30797	8.08646	8.39009	10.5486	10.3057	10.6726	10.4523	12.5282	12.44	12.1827	12.5001
cgd6_1210	Alpha-N-methyltransferase NTM1	2.65499	6.43899	4.92465	4.47056	8.17208	8.05682	8.29704	7.71203	7.63535	7.39786	7.47541	7.43362
cgd6_1280	Uncharacterized protein	0.739308	5.8291	4.14113	3.22768	4.05184	5.14707	4.14691	5.5165	7.49948	7.26977	7.68691	6.03154
cgd6_1330	Uncharacterized protein with CCCH-type Zinc finger	5.77073	3.93459	5.25805	5.86372	10.3193	10.1581	9.45624	10.463	9.07616	8.72894	8.74723	8.17421
cgd6_1340	Calycin/START domain containing protein	0.739308	3.76943	2.88958	2.0514	8.38203	8.5757	7.96296	8.3736	7.47711	7.82696	8.0669	7.08229
cgd6_1450	Polysaccharide pyruvyl transferase with Fringe-like domain	0.739308	2.28973	0.227847	3.63279	5.60688	5.76003	6.849	6.20937	8.02118	8.7444	8.86389	7.82462
cgd6_1570	Apyrase	5.33851	2.28973	6.08557	4.73865	7.85938	8.1492	7.85054	7.58731	6.69091	6.6981	6.73305	6.71695
cgd6_1580	Exonuclease 1/PIN/XPG/Rad2 endonuclease domain containing protein	6.5696	6.77118	6.51386	6.19684	9.5176	9.57515	9.68622	9.99499	9.08685	9.21476	9.27126	8.72404
cgd6_1710	Zinc finger, Mcm10/DnaG-type containg protein	5.60232	5.02444	6.01658	5.52967	7.52787	7.78013	6.98076	6.24066	7.38864	6.92102	7.07537	6.88487
cgd6_1720	Uncharacterized protein	5.99252	5.29121	6.11	5.73926	8.3885	7.9124	8.07023	7.31969	7.29002	7.82694	8.03453	7.94387
cgd6_1730	Cleavage and polyadenylation specificity factor 4-like 3x Zn C3H1 domains	3.79022	2.28973	4.49107	4.53788	6.65725	6.72935	6.05638	6.8283	6.24423	5.75368	6.16277	6.84607
cgd6_1840	CBS/Cyclin M2-like membrane-associated protein	4.742	6.30106	5.49621	5.44362	7.94948	8.06074	6.887	7.53561	8.33774	8.54798	8.58146	8.09565
cgd6_190	Pleckstrin homology domain containing protein	0.739308	2.28973	0.227847	0.579434	6.81858	6.95995	6.10852	6.25295	7.51578	7.70699	8.01365	6.56404
cgd6_1930	Uncharacterized protein	0.739308	2.28973	4.22516	0.579434	5.64014	5.08825	3.86564	5.11177	5.10123	5.71673	5.91372	4.84141
cgd6_1950	Ribonucleotide reductase	9.52253	8.6693	9.12961	9.25496	11.4217	11.5348	11.6292	11.7601	11.2724	11.2307	11.1937	11.0649
cgd6_200	Oocyst wall protein 8	0.739308	2.28973	0.227847	2.15439	14.9558	14.8075	14.8227	14.6892	14.3879	13.7709	13.5698	14.4744
cgd6_2030		3.69391	2.28973	4.08509	5.49597	9.96291	9.5891	9.76017	9.77831	9.33005	10.1209	10.133	9.27645
cgd6_2090	Growth factor receptor cysteine-rich domain containing protein	4.6499	5.58696	5.76966	4.78992	16.0481	15.8609	16.1081	16.4483	15.68	15.4983	15.2604	16.2243
cgd6_210	Oocyst wall protein 9	0.739308	2.28973	2.89314	2.0541	7.27781	7.75531	7.82408	8.37773	9.49884	8.98546	9.10467	8.55434
cgd6_2100	Uncharacterized protein	2.91346	2.28973	3.75523	3.22545	7.49751	7.22181	7.64416	6.59997	7.65694	8.4469	8.52304	6.18847
cgd6_2110	Uncharacterized protein	3.41652	2.28973	3.99128	2.06236	6.15432	6.27314	5.6393	5.90109	6.74702	7.35389	7.50485	6.72559
cgd6_2450	Glycogen/starch/alpha-glucan phosphorylase	10.9521	9.60059	10.3767	10.3526	14.6884	14.6593	14.7464	14.7032	14.1597	14.428	14.2527	14.1928
cgd6_2470	Sulfhydryl oxidase	8.61001	7.9695	8.01521	8.14388	10.0016	9.46631	9.72069	8.94655	9.44546	9.16424	9.25805	8.94931
cgd6_2610	ERCC1/RAD10/SWI10 family	3.89712	4.16098	4.5114	4.40539	6.64594	7.0537	6.28571	6.94188	6.28254	6.77527	6.70372	6.58575
cgd6_2670	Uncharacterized protein	0.739308	2.28973	0.227847	2.13002	9.12219	8.69625	8.92086	8.3117	7.1249	6.53619	6.54708	5.53131
cgd6_2700	Uncharacterized Protein	5.12393	5.86475	4.48067	5.64465	9.83567	10.0028	9.96079	9.9231	10.0807	9.94796	9.95974	9.76171
cgd6_2770	Regulator of chromosome condensation 1/beta-lactamase-inhibitor protein II	6.41247	5.05721	2.50429	4.9159	7.31356	6.65744	6.57989	7.7678	7.86705	7.63083	7.27019	8.12953
cgd6_2840	Sucrose-phosphatase-like protein /HAD superfamily hydrolase	5.25678	5.09952	6.48711	5.92797	8.74125	8.4718	8.27627	8.35339	9.44747	8.88685	9.03199	8.22069
cgd6_2860	Uncharacterized protein	3.44311	5.88678	5.06336	4.70976	10.2895	9.52086	9.97316	9.31755	9.03832	9.55805	9.4584	8.71245
cgd6_2900	Exostosin-like protein	0.739308	2.28973	0.227847	2.50575	6.21	6.15885	5.50962	4.79281	6.45145	6.32776	6.513	6.27428
cgd6_2910	Uncharacterized protein	0.739308	2.28973	0.227847	0.579434	6.37903	5.89085	6.10268	2.85397	6.44303	5.87219	6.29273	5.58164
cgd6_2920	Uncharacterized protein	2.33571	2.28973	0.227847	0.579434	4.78617	4.64563	6.20342	5.68814	3.65917	4.552	5.17408	2.09236
cgd6_2990	unspecified product	5.28692	2.28973	5.38947	5.63567	7.27774	7.02185	7.23369	6.86037	6.9	7.25935	7.38813	6.50295
cgd6_300	Uncharacterized protein	0.739308	2.28973	0.227847	0.579434	4.49878	3.71401	5.36659	2.85397	4.61924	4.77189	5.25793	4.09392
cgd6_3000	Ferredoxin-like protein	3.84145	4.55809	2.48792	0.579434	5.65786	5.24962	5.71259	5.96858	4.81849	5.52315	5.52731	4.37441
cgd6_3020	Uncharacterized protein	5.4759	6.67272	5.33745	6.23041	8.78542	9.02609	8.83154	7.97849	8.82076	8.8197	9.09945	7.93258
cgd6_3160	Inner centromere protein ARK-binding domain containing protein	6.78911	5.6289	5.70231	5.99233	8.65347	8.55142	8.90253	9.54737	9.12264	8.6413	8.2014	7.76031
cgd6_3280	Glycogen branching enzyme (1,4-alpha-glucan branching enzyme)	6.64617	6.39353	5.74062	6.56698	11.4287	11.0746	11.7035	11.5236	12.471	12.3033	12.1148	12.4379
cgd6_3290	DNA-directed RNA polymerase subunit	6.88747	7.06523	6.66381	7.37266	9.01286	8.03288	8.4012	9.33393	9.76097	9.51275	9.59427	8.95935
cgd6_3380	eRF1	7.93596	6.92067	7.81138	8.5708	10.2306	8.72248	9.2027	9.18536	8.08735	8.45571	8.36707	8.91631
cgd6_3460	Uncharacterized protein	0.739308	2.28973	2.44851	4.54548	14.7248	14.3192	14.5107	14.7027	14.0005	13.7395	13.631	14.022
cgd6_3640	Disulfide-isomerase, signal peptide plus ER retention motif	8.20367	8.13276	7.77974	7.3494	9.365	9.02797	8.98174	9.34042	9.21788	8.83497	8.97268	8.08759
cgd6_3720	Pyrroline-5-carboxylate reductase	0.739308	2.28973	0.227847	0.579434	8.9047	7.95949	7.8722	8.35941	7.7504	7.70153	7.86037	8.18432
cgd6_3730	Signal peptide, Peptidase S8/S53 domain containing protein	0.739308	2.28973	0.227847	0.579434	10.3338	10.3685	10.209	9.91347	10.2314	10.4217	10.456	9.98591
cgd6_3750	Alpha amylase	0.739308	4.53606	2.46593	2.09381	6.20205	6.66133	7.18975	5.10416	6.88632	6.29695	6.61576	6.66154
cgd6_3790	Glyceraldehyde-3-phosphate dehydrogenase	11.8052	10.0824	11.0671	11.3014	13.0792	13.448	13.6075	14.2363	13.1654	12.6377	12.3298	13.3558
cgd6_3800	Hexokinase	5.31584	5.04496	5.0169	4.41824	6.00889	7.27109	6.35954	6.5027	6.71014	6.87952	6.94231	6.29889
cgd6_3820	Aspartic peptidase A1 family	5.33991	6.16316	5.13722	5.81813	10.1207	10.1127	9.59405	9.33112	9.37286	10.0058	9.97591	10.2185
cgd6_3830	Small GTPase	5.98975	5.14119	4.91095	6.31837	7.88729	7.70078	7.37424	8.23074	7.51429	7.71249	7.34677	6.40534
cgd6_3880	Mitochondrial carrier protein	6.82949	6.65526	7.02669	7.31949	8.64344	9.07342	9.13383	9.72304	7.74882	8.0809	8.19965	8.01239
cgd6_3910	Pleckstrin homology (PH) domain containing protein	7.76851	6.48074	7.1465	7.3023	9.37627	9.9201	9.55378	9.91807	9.39864	8.89647	8.96538	8.9687
cgd6_4000	Uncharacterized protein	3.46208	2.28973	2.47	3.29977	3.89011	3.65014	3.86185	2.85397	5.53274	5.56741	5.69265	4.35642
cgd6_4020	3'5'-cyclic nucleotide phosphodiesterase	0.739308	4.48184	1.69876	2.76212	5.78001	4.85451	5.61982	2.85397	5.35528	5.69624	5.82522	5.41886
cgd6_4050	Uncharacterized protein	5.00015	5.63223	4.61814	5.72739	7.60524	7.20376	7.82606	6.98444	7.49006	7.98304	7.93334	7.11306
cgd6_4070	EEIG1/EHBP1 N-terminal domain containing protein	5.97954	6.09313	5.53542	5.74488	7.78757	7.38187	7.73801	6.45659	6.67144	7.54198	7.46306	6.95577
cgd6_4080	Serine aminopeptidase S33	4.58569	3.83778	3.8673	2.84738	8.80317	8.50327	8.44485	8.35883	7.51215	7.88588	8.17979	6.30387
cgd6_4140	Kinetochore protein Ndc80	4.71283	4.52264	5.06355	4.16559	6.46979	6.59315	6.30975	7.14432	5.40678	5.71942	5.85037	5.91088
cgd6_420	Uncharacterized protein	2.35656	2.28973	1.84425	0.579434	8.19352	8.90406	8.60882	6.81906	6.89441	7.62605	8.03031	6.25017
cgd6_4370	RRM domain containing protein	3.47966	2.28973	4.90604	3.67728	6.74959	6.58182	6.27561	7.31602	3.66297	5.93475	5.59768	3.64286
cgd6_4420	RecQ bloom helicase (RNA helicase+hrdc)	6.25639	3.77682	4.32477	5.84817	10.5952	9.72432	10.3577	9.47903	9.04833	10.0567	9.91809	8.75586
cgd6_4440	Uncharacterized protein	0.739308	2.28973	1.82532	0.579434	9.23355	8.91117	9.48949	8.50207	9.03581	9.543	9.68971	8.9839
cgd6_4500	P-loop containing nucleoside triphosphate hydrolase	4.29073	5.84958	6.21662	5.37423	7.56214	7.0748	6.47606	6.96203	8.58817	9.06128	9.1948	7.63188
cgd6_4510	Telomeric DNA binding protein SANT DNA-binding domain containing protein	7.74771	5.36921	6.18306	5.59787	7.67025	8.0967	8.28981	8.4311	9.18332	9.77634	9.59923	9.35672
cgd6_4520	Uncharacterized protein	5.43128	3.83748	4.55677	4.90682	8.58256	8.47353	8.70009	9.87989	8.7387	8.59213	8.06506	7.88702
cgd6_4560	Myosin	6.56961	6.63583	7.21268	7.80038	8.6821	8.63772	8.6835	8.03505	8.05639	8.68635	8.38291	8.07582
cgd6_4570	Glutamine synthetase type I	2.28932	5.70964	5.46066	6.07961	8.03331	7.93412	8.23022	8.30805	6.36982	7.27975	7.14178	7.11128
cgd6_4590	Ankyrin repeat-containing protein	4.54621	2.28973	4.03359	4.59124	10.0627	10.1728	9.84659	9.64006	10.5132	10.4945	10.4189	10.085
cgd6_4670	Prp9p-like splicing factor 3a subunit 3 snRNP	0.739308	3.84668	4.82116	4.77597	6.53864	7.1091	6.97485	6.51999	7.02449	7.14064	6.98552	7.0224
cgd6_4680	Transcription elongation factor Spt5	5.18755	2.28973	5.19464	5.3586	8.02254	8.67932	8.71571	8.5718	7.27319	7.3785	7.23524	7.17079
cgd6_4760	Tubulin beta chain	10.9401	9.11302	10.3687	10.489	11.9673	11.8416	11.9563	12.0868	9.97281	10.6247	10.356	10.9911
cgd6_4840	Serine protease, subtilase family, signal peptide	0.739308	2.28973	0.227847	0.579434	10.2111	10.0687	9.742	9.78625	10.4347	10.7146	10.7568	9.63921
cgd6_4870	Uncharacterized protein	5.17919	6.30353	3.60673	6.32349	8.49701	8.42154	7.65618	7.91191	8.1516	8.60777	8.67928	7.45895
cgd6_4880	Cryptopain-cysteine proteinase secreted	0.739308	2.28973	3.06295	0.579434	8.87449	8.76559	9.07743	8.5154	8.93961	9.44002	9.40948	8.62748
cgd6_4890	Chloroquine resistance transporter	0.739308	3.86491	3.90508	4.01454	7.67965	7.72763	7.26902	7.23695	7.43788	7.73599	7.89564	6.34271
cgd6_4920	Uncharacterized protein	4.74169	6.12083	3.84374	4.57913	7.20187	7.03154	6.7818	6.48398	5.85555	6.62144	6.91372	5.20545
cgd6_4940	C2 domain containing protein	6.06164	3.85681	3.65335	4.00347	7.90547	7.58186	8.02606	7.69071	7.2456	7.60693	7.82803	7.21228
cgd6_4950	Uncharacterized protein	0.739308	6.07597	3.70854	2.40236	3.12385	2.74888	1.11556	2.85397	9.85416	10.3142	10.3884	9.64302
cgd6_4960	Serine/threonine-protein kinase	4.17003	6.66072	6.02846	5.50028	8.49772	7.43898	7.3405	7.08532	7.80681	8.19317	8.14798	8.06458
cgd6_4970	Hsp60 GroEL-like chaperone (ATpase)	5.68326	6.28844	6.78219	5.43063	9.7622	9.31575	9.31126	8.49404	9.18504	9.16704	8.96148	8.28295
cgd6_5000	Phosphoprotein phosphatase 2A 65K regulatory chain-like with HEAT repeats	8.88053	8.6319	8.86722	9.04772	9.80041	9.62222	9.65683	8.88347	10.8201	10.8659	10.6768	10.8281
cgd6_5020		4.44149	2.28973	5.84318	4.27897	8.45619	8.38432	7.78868	6.86897	8.04743	7.33946	7.3404	6.57887
cgd6_5050	Uncharacterized protein	0.739308	2.28973	2.85241	0.579434	5.40245	5.18551	4.27057	5.49141	6.14232	7.06057	7.13987	7.11931
cgd6_5150	Zinc finger, RING/FYVE/PHD-type domain containg protein	4.94898	5.07038	5.04563	4.93057	9.87348	9.83058	9.43826	9.67339	7.497	7.52886	7.73351	6.93689
cgd6_5160	Microtubule-binding calmodulin-regulated spectrin-associated protein	0.739308	2.28973	0.227847	0.579434	6.5296	5.13611	5.78625	4.53369	4.40011	5.48976	6.16661	5.03119
cgd6_5170	Protein kinase-like domain containing protein	4.5144	5.62924	4.00178	6.54561	8.96352	8.17412	8.27844	7.48621	8.59993	8.77581	8.76224	7.10985
cgd6_5180	Uncharacterized protein	0.739308	2.28973	0.227847	0.579434	7.9487	7.98503	7.97962	5.58225	9.36648	8.85239	9.05679	7.94413
cgd6_5220	Cysteine-rich protein with zinc finger	0.739308	2.28973	0.227847	0.579434	3.59685	3.64523	4.74482	4.37901	3.96812	5.04328	5.21521	5.19274
cgd6_5240	Serine/threonine-protein kinase	6.11494	6.70847	6.87695	6.799	10.3634	10.1591	10.2265	10.2495	10.5002	10.4428	10.4503	9.57778
cgd6_5280	Uncharacterized protein	9.36981	8.84722	9.27608	9.65009	10.668	10.8152	10.4209	10.1527	11.3418	11.5205	11.3552	11.1585
cgd6_5310	Uncharacterized protein	7.10304	7.08143	6.96958	6.97099	8.27169	8.95904	8.38456	8.62419	8.50186	8.12829	8.15881	6.70215
cgd6_5340	Uncharacterized Secreted Protein (HCD gene family)	3.47694	2.28973	1.75806	3.31463	7.69974	5.10058	6.19241	6.87792	5.49901	3.41808	3.9675	5.21331
cgd6_5500	Uncharacterized protein	0.739308	2.28973	0.227847	0.579434	7.27252	7.29011	7.18432	6.7644	7.58606	7.75763	7.99847	7.278
cgd6_670	Aspartic acid and asparagine hydroxylation/Peptidase C11, clostripain domain contining protein	3.38671	2.28973	1.68917	0.579434	5.89335	6.17319	6.24456	5.51323	6.27769	7.06672	7.44401	4.28621
cgd6_710	Uncharacterized Secreted Protein	0.739308	2.28973	0.227847	0.579434	12.3957	12.389	12.3297	12.2406	12.4514	12.2437	12.4907	11.7314
cgd6_740	Uncharacterized protein	0.739308	2.28973	0.227847	0.579434	7.00267	6.18806	6.66907	6.54087	6.24085	7.29336	7.45971	6.17765
cgd6_770	Uncharacterized protein	3.82848	2.28973	3.31592	4.03802	12.5097	12.1446	11.8816	11.8096	12.1817	11.6241	11.7163	11.6782
cgd6_800	Thrombospondin type-1 (TSP1) repeat/EGF-like domain containing protein	5.09432	5.07142	3.89099	5.49294	8.31108	7.15913	7.21273	6.73745	6.99933	7.45844	7.73665	7.63449
cgd6_820	Uncharacterized Secreted Protein	0.739308	2.28973	1.94534	0.579434	11.2458	10.5341	10.4756	8.99136	9.32907	9.88403	9.97847	9.60789
cgd6_880	Gdb1p glycogen debranching enzyme	5.59536	4.46526	4.1317	6.11383	8.76834	8.74305	8.36747	7.53803	8.47556	8.21069	8.33151	7.35459
cgd6_950	CRAL-TRIO lipid biding/Sec14d domain containing protein	9.02855	8.87078	8.86729	9.05221	10.1447	9.88326	9.79093	10.2236	10.5861	10.2529	10.3394	9.60627
cgd7_1000	Eukariotic RRM plus AlkB domain containing protein	0.739308	2.28973	0.227847	0.579434	5.58743	6.08575	6.46307	6.13835	4.62513	5.99217	6.24848	3.7725
cgd7_1010	EF-hand calcium-binding domain-containing potein	5.81268	5.79851	6.07816	5.85566	7.91399	7.74831	8.27516	7.70104	7.48408	8.43817	8.60523	7.6917
cgd7_1160	DEAD/DEAH box helicase domain containing protein	4.27325	3.76229	2.8802	3.87246	7.39888	6.48109	6.74626	6.60545	6.54184	6.46066	7.13284	5.85529
cgd7_1330	Serine/Threonine protein kinase	5.12826	5.34308	4.84597	4.14756	7.62181	8.08572	7.37865	7.58958	6.22281	7.06245	7.26854	4.80208
cgd7_1350	Uncharacterized protein	5.50477	2.28973	4.32446	3.75657	9.86777	10.0377	9.87863	9.79771	7.34746	6.4571	6.58936	5.58587
cgd7_1440	TPR repeat containing protein	5.9163	5.89613	5.6723	6.69559	8.1609	8.56861	8.75337	8.78062	7.91063	8.64154	8.43988	7.84188
cgd7_150	Uncharacterized protein	0.739308	2.28973	3.05334	0.579434	5.97109	6.65328	7.16485	7.13649	5.36222	5.43951	5.72718	4.94169
cgd7_1500	Histidine phosphatase superfamily clade-2	3.77024	2.28973	4.46952	4.33736	7.13573	6.26892	5.94445	5.89729	5.86775	6.57052	6.60838	5.67242
cgd7_1590	Uracil-DNA glycosylase-like	3.60524	2.28973	3.0927	0.579434	7.77105	6.99806	7.8103	8.14348	4.98182	5.32071	5.08118	6.82713
cgd7_1680	Rab7 GTPase	6.42902	4.28843	5.17024	6.34724	10.6226	10.0853	10.024	9.36489	9.19064	9.70657	9.50941	9.42972
cgd7_1690	Rad51/DMC1/RadA DNA repair Protein	4.27499	2.28973	5.16547	5.70224	12.6825	12.3067	12.4393	12.2254	11.0914	11.5741	11.3862	11.7512
cgd7_1710	Threonyl-tRNA synthetase	9.885	8.19031	8.81163	8.97925	11.1876	10.7069	10.6343	10.7186	10.0274	10.1317	10.0096	10.0361
cgd7_1730	CpCCp1/Cpa135	0.739308	2.28973	1.69302	2.75511	13.6103	13.3134	13.287	13.0156	12.904	13.4542	13.4165	13.0326
cgd7_1760	Haloacid dehalogenase-like hydrolase/Phospholipid-transporting ATPase	6.23904	6.65381	7.48594	7.5411	9.45874	9.30618	9.47112	9.56354	7.89281	8.67683	8.49899	8.73829
cgd7_1800	Chitin-binding type-2 domain containing protein	0.739308	2.28973	2.88275	2.04621	11.0277	10.5591	10.4868	9.98555	11.6501	11.8683	11.7931	11.3941
cgd7_1810	Chitobiosyldiphosphodolichol beta-mannosyltransferase ALG1-like	5.57372	5.88458	5.93783	6.28783	8.70839	8.00779	7.42984	8.17304	9.10802	8.92776	9.03333	8.53512
cgd7_1830	UTP--glucose-1-phosphate uridylyltransferase	7.47329	6.94526	8.27939	8.50342	10.0461	9.70474	9.57398	10.2237	9.51651	9.36239	9.1034	9.55367
cgd7_1840	Serine/threonine-protein kinase	6.40556	5.36396	6.52011	6.29432	9.17145	8.64101	8.57329	8.42527	9.13313	8.86828	8.74569	8.94478
cgd7_1850	Structural maintenance of chromosomes protein	7.21929	6.88041	8.10789	7.51678	8.99143	8.55288	9.22573	8.36382	9.05808	8.93879	8.59066	9.43945
cgd7_2010	Uncharacterized protein with Armadillo-like helical domain	6.18778	6.83839	7.29877	6.94508	9.49482	8.61115	8.61258	9.52864	8.45714	8.95046	8.92663	8.55038
cgd7_2310	ORC/CDC6 like AAA ATpase	3.48123	3.83009	1.76135	0.579434	7.93113	7.00521	7.47657	5.96845	6.83349	7.27971	7.44344	6.13265
cgd7_2360	CDC50/LEM3 family	4.15004	4.5762	5.6005	4.77386	6.91322	6.98664	7.02074	7.20864	7.44991	7.35241	7.50857	6.31454
cgd7_2370	EB1 like microtubule binding protein	4.86636	2.28973	0.227847	3.58767	5.13901	6.77587	6.12388	6.54125	4.37205	5.02934	5.18698	4.62684
cgd7_2580	Polysaccharide pyruvyl transferase	2.31132	2.28973	0.227847	2.88351	6.11867	5.95608	5.0301	5.1716	6.52786	6.95236	7.14871	6.74293
cgd7_2590		4.1327	2.28973	2.49083	5.03068	9.7107	9.57635	10.0276	9.51007	9.88611	10.1327	10.1348	9.41262
cgd7_270	AD/NAD(P)-binding domain containing protein	6.50241	6.38522	6.20831	6.5583	9.85514	8.94617	8.97884	9.49337	8.65568	9.49001	9.25278	8.744
cgd7_2700	Structural maintenance of chromosomes protein 3	6.54204	4.4786	6.96949	6.55148	10.1871	9.68195	9.36277	9.37872	9.99046	9.91044	9.86255	9.79373
cgd7_2740	WD40 repeat-containing protein	3.66122	3.9709	4.05013	4.7895	7.09765	7.08422	6.12877	5.29459	7.33182	7.7019	7.69945	7.74013
cgd7_2750	Uncharacterized protein	2.23814	2.28973	0.227847	0.579434	4.78964	5.55907	5.54024	5.92028	4.587	5.3249	5.32576	5.16956
cgd7_2760	Separin	4.01565	3.74859	3.50306	3.56809	7.37759	7.62502	7.09285	8.02778	7.17975	7.34024	7.40161	7.2782
cgd7_2770	BRCT domain-containing protein	4.47389	5.58987	5.09158	5.4416	7.18515	7.59289	8.07793	6.6016	7.18203	8.37588	8.39329	6.0307
cgd7_2780	Uncharacterized protein	2.94973	4.98506	4.00262	5.56937	4.47695	5.18856	3.82652	4.35573	6.60551	6.33704	6.39489	5.68761
cgd7_280	Serine/Threonine protein kinase	6.77229	6.70109	6.11986	6.01343	10.0871	9.75906	9.95159	10.0386	9.49792	9.59344	9.38285	9.61322
cgd7_2870	Uncharacterized protein	4.48241	3.76552	5.18503	6.91022	8.41949	8.60758	8.31669	7.55573	6.80488	7.28436	7.1472	6.03931
cgd7_2990	Inositol polyphosphate kinase	0.739308	2.28973	2.01063	0.579434	5.75723	5.10792	4.19809	2.85397	3.92244	3.78274	4.09976	2.09236
cgd7_300	CpCCP2 extracellular protein with a signal peptide, ricin, discoidin, NEC, LCCL, 2 levanase and an apicomplexan-specific cysteine-rich repeat (ApicA repeat)	0.739308	2.28973	0.227847	0.579434	13.9471	13.7043	13.5637	13.3815	13.4431	14.1455	14.0772	13.6009
cgd7_310	GLE1-like protein	3.88107	2.28973	3.65733	2.14143	10.9647	10.6361	10.0859	10.6112	10.3536	10.7649	10.7664	10.4045
cgd7_3120	Thiamine pyrophosphate enzyme	5.69203	5.67172	6.64085	4.73516	13.6571	13.6817	13.4903	13.3	12.1446	12.5106	12.6056	12.0001
cgd7_340	GRASP55/65 PDZ-like domain containing protein	6.98802	5.88093	5.52806	6.85963	8.19711	7.62455	8.04951	8.10058	8.00458	7.70904	7.45441	7.77416
cgd7_370	PhoPQ-activated pathogenicity-related protein	8.75161	8.53815	8.47825	8.5679	9.66756	9.87683	9.82622	9.33706	10.3884	11.2299	11.1223	10.7349
cgd7_3760	Protein kinase domain containing protein	2.58885	2.28973	0.227847	0.579434	8.2685	8.15443	8.08999	7.7572	8.4991	8.30864	8.46325	7.12908
cgd7_380	Uncharacterized protein	4.73991	5.38588	2.95525	5.34547	8.43709	7.63393	7.70963	6.24234	5.48832	6.05946	6.0178	4.36173
cgd7_40	Protein kinase/EF-hand domain containing protein	7.67567	6.80677	7.60156	7.49143	9.10009	8.86173	8.8787	9.06801	9.00742	8.7805	8.5938	8.45435
cgd7_400	Uncharacterized protein	5.193	5.52524	4.53564	4.33674	14.3345	14.0603	13.9941	13.3513	12.2972	12.1113	12.2807	11.7008
cgd7_4270	2,3-bisphosphoglycerate-dependent phosphoglycerate mutase [gpmA].	8.45378	7.39204	8.29626	8.08431	10.2591	10.1786	10.2772	10.91	10.8565	9.89315	9.51985	10.4955
cgd7_4310	Cysteine-rich secretory protein, allergen V5/Tpx-1-related	7.2099	3.75695	6.37934	6.76446	11.8205	11.5273	11.4919	11.5275	8.58649	8.09144	7.95892	8.96394
cgd7_450	Phosphatidate cytidylyltransferase	3.8783	5.72587	5.74712	4.45116	7.11824	7.33957	7.51787	6.00548	5.78443	6.71865	6.99074	4.89254
cgd7_4530	Uncharacterized Protein	6.37948	6.02268	5.7621	5.99922	9.47989	9.11489	9.10227	8.10244	7.69566	8.7359	8.74988	7.90256
cgd7_4560	Sushi/SCR/CCP/SbsA/lg-like domain containing protein	5.1847	2.28973	1.67714	2.7357	7.96832	7.71422	8.38818	6.37698	6.59601	6.66919	6.57971	5.38832
cgd7_4620	Replication protein A	8.85945	7.22347	7.81112	8.76186	10.7612	10.6298	10.7359	11.2247	10.395	10.8168	10.5812	10.9234
cgd7_4710	START domain containing protein	0.739308	2.28973	2.64209	3.48407	7.87692	7.98854	7.99917	8.10955	7.41296	6.40786	6.46329	6.62043
cgd7_4730	UBA/TS-N/XPC-binding/Ubiquitin-associated domain-containing/Rad23-like protein	6.89122	6.86425	6.92841	7.98666	8.79148	8.61168	8.58772	8.8419	8.12667	8.01032	7.77259	9.4008
cgd7_4780	Glutathione S-transferase,	0.739308	2.28973	0.227847	0.579434	0.490702	4.17698	4.38873	5.25813	6.16769	5.46545	5.51529	5.36445
cgd7_4790	PPM-type phosphatase domain containing protein	0.739308	3.8057	3.2958	3.64597	8.54445	8.70652	7.60004	8.37091	10.5844	10.2911	10.1503	10.2097
cgd7_4800	Amino acid transporter	2.26801	2.28973	0.227847	0.579434	10.0103	9.50093	9.67653	8.33898	10.325	10.3723	10.3557	9.38269
cgd7_4810	Fibronectin II collagen-binding/PA14 domain containing protein	0.739308	2.28973	0.227847	0.579434	13.9185	13.735	13.8831	13.9102	13.7684	13.9407	13.7346	13.978
cgd7_4820	Uncharacterized Protein	3.55344	5.76472	3.69332	3.75383	3.69704	4.84389	3.95346	4.45364	6.30922	5.75866	5.94871	6.21219
cgd7_4880	Uncharacterized Protein	5.22224	4.69562	5.44828	4.57249	13.0405	13.1694	13.0035	12.3955	12.9927	12.9002	13.2106	12.1606
cgd7_4900	Ubiquitin carboxyl-terminal hydrolase	3.77553	3.78152	2.42903	3.61313	6.48269	7.25725	6.12487	6.18921	5.98399	6.34502	6.48167	5.15185
cgd7_4920	Uncharacterized Protein	0.739308	2.28973	4.55067	4.75672	7.93594	7.80246	7.22181	5.12993	7.90641	7.7259	7.83366	7.33361
cgd7_4930	ALDH/Gamma-glutamyl phosphate reductase	0.739308	2.28973	0.227847	0.579434	5.56782	4.63046	4.84224	6.03709	4.27764	4.79684	4.77888	2.09236
cgd7_4940		0.739308	2.28973	1.80363	2.15415	9.69849	9.22714	9.10218	9.04534	8.91923	9.30486	9.32057	8.6453
cgd7_4950	Pantothenate kinase 2 with RNase H fold	4.86705	5.14175	4.51513	4.07518	8.43034	8.24983	8.21889	8.33581	8.67872	8.85831	8.89798	8.04309
cgd7_5020	Ubiquilin	7.13844	7.26795	6.62574	7.26801	7.89768	8.60232	8.30448	8.46427	8.42437	8.23341	8.23223	8.48487
cgd7_5040	unspecified product	4.98022	4.96932	0.227847	2.77303	8.82819	9.05319	8.5468	9.01438	8.29726	9.4469	9.45238	8.46874
cgd7_5050	NIMA-related kinase 5	5.77273	4.95092	3.23673	3.5869	10.8962	10.1448	10.4031	9.37505	9.30947	9.95716	9.87249	9.21476
cgd7_5110	FANC-like protein	3.52059	2.28973	4.28548	2.87476	8.9153	8.83757	8.14622	8.45266	9.27797	9.19201	9.31478	8.80265
cgd7_5130	Uncharacterized protein	0.739308	2.28973	0.227847	0.579434	9.29582	9.10554	9.78748	9.1663	9.43221	9.81239	10.031	8.65513
cgd7_5140	Uncharacterized Protein	0.739308	2.28973	0.227847	0.579434	11.7748	11.8408	11.504	11.3493	10.6126	10.8257	10.8861	10.6194
cgd7_5150	Chitin-binding type-2 domain containing protein	0.739308	2.28973	0.227847	0.579434	9.47938	9.74875	9.33428	9.65843	10.0221	9.95564	9.98645	9.56991
cgd7_5200	Uncharacterized protein	3.22524	2.28973	3.87112	3.06301	6.60492	6.33736	6.69785	5.84869	5.214	5.11194	5.16828	4.60008
cgd7_5260	Uncharacterized protein	2.26849	3.82494	3.60953	3.67196	7.38214	7.92413	7.50234	7.17932	7.97988	7.6497	7.69717	6.56046
cgd7_5390	Uncharacterized protein	2.4182	2.28973	2.66075	0.579434	6.15065	6.19488	5.66674	2.85397	8.09168	6.98615	7.12287	5.94591
cgd7_5400	Uncharacterized protein	0.739308	2.28973	2.29909	2.64944	6.23138	5.83002	6.04184	4.93693	7.15705	6.24302	5.83038	5.00486
cgd7_5440	Uncharacterized protein	5.58121	7.22504	7.79311	6.4791	10.6863	10.2361	10.0349	10.1276	11.1004	11.1402	10.9229	11.225
cgd7_5450	Uncharacterized protein	3.11132	2.28973	0.227847	0.579434	10.3885	9.61188	9.08171	9.58788	9.89049	10.0938	10.0609	9.56435
cgd7_5470	Uncharacterized protein	3.91051	6.20656	4.47595	4.97039	2.84025	5.97637	5.78737	5.67466	6.71195	6.665	6.83191	6.51127
cgd7_580	Uncharacterized protein	7.69588	7.26926	8.03522	6.82442	11.3637	10.9515	10.9783	10.48	9.40777	10.2939	10.3833	9.19457
cgd7_70	Integral membrane protein with 6 transmembrane domains and possible ring domain	0.739308	2.28973	0.227847	0.579434	10.3741	9.92084	9.89218	9.9394	9.64509	9.77213	9.81765	9.14531
cgd7_770	LuxS/M16 peptidase-like Metalloenzyme	3.39278	2.28973	2.4057	4.31528	6.1267	6.8187	5.72291	5.0438	5.37424	5.71655	5.90125	4.29186
cgd7_80	XPA1 binding protein-like GTpase	0.739308	2.28973	0.227847	2.39581	6.8332	6.61847	7.20246	6.63627	8.46037	8.40594	8.69831	6.34152
cgd7_850	Patched family protein/Sterol-sensing domain-containing protein	0.739308	2.28973	1.70018	2.76384	9.67243	9.64011	9.26256	8.67681	8.22404	8.93875	9.00495	7.92734
cgd7_880	eIF-3A like translation initiation factor that has a WD40 repeat-containing beta propeller protein	8.12904	6.73169	7.3518	8.43071	9.64593	9.71648	9.15214	9.54239	9.83782	9.33529	9.19403	9.47581
cgd7_910	Phosphoglycerate kinase	7.85791	6.82177	8.12712	7.81465	11.186	10.9603	11.3657	10.5612	11.4251	11.1014	10.8072	10.8292
cgd7_980	MYND plus SET domains plus 5 Ank repeats-containing protein	5.08477	5.5887	3.96006	5.25477	8.44084	8.19681	8.17678	7.08235	7.42283	8.47356	8.76898	7.55025
cgd8_1020	Rad21/Rec8-like	0.739308	2.28973	0.227847	0.579434	7.93019	7.71441	7.92626	6.76353	7.87523	7.49551	7.48549	7.15152
cgd8_1160	Uncharacterized Secreted Protein	4.37429	3.83376	2.49299	3.32547	10.7171	10.7262	10.3303	10.5117	9.23644	8.53111	8.31844	10.0015
cgd8_1220	Alpha/Beta hydrolase fold containing protein	0.739308	2.28973	0.227847	0.579434	6.81608	7.22383	7.04899	7.7077	6.86285	6.89733	6.84601	6.95802
cgd8_1230	Serine/Threonine protein kinase	2.24048	3.79686	2.44764	3.92076	4.79308	5.56254	6.44431	5.56461	6.09344	5.57139	5.7995	5.17275
cgd8_1260	Uncharacterized protein	4.52426	3.79462	2.92256	5.80648	7.4487	7.83458	7.42283	6.65201	7.1981	7.77211	7.98188	7.27596
cgd8_1340	Uncharacterized protein	5.39865	6.49501	6.00115	6.56321	7.03344	8.05722	7.85741	8.44691	6.11195	7.03801	6.99701	6.31397
cgd8_1350	Spo11/DNA topoisomerase 6 subunit A	4.43803	3.8796	3.03254	3.38274	7.64057	7.23299	6.26993	7.62065	7.52875	7.39105	7.72171	6.50812
cgd8_1390	Uncharacterized protein	0.739308	2.28973	0.227847	0.579434	6.96732	7.48632	7.38	6.52577	8.18075	7.61056	8.05156	7.08324
cgd8_140	Uncharacterized protein	7.17697	5.32287	5.99616	6.43761	9.74142	9.61628	9.26043	9.64784	10.5366	10.5761	10.2725	10.1696
cgd8_1410	DNA primase large subunit	0.739308	2.28973	2.9792	2.84788	5.10453	4.77651	4.25298	5.13588	4.45002	3.78127	4.17664	3.65221
cgd8_1510	Uncharacterized transmembrane Protein	5.68202	3.75516	5.16934	4.30489	9.4427	9.64919	9.56226	8.60948	7.36528	8.1648	8.47459	6.9761
cgd8_1600	Sugar phosphate permease	6.03207	6.07786	5.64743	5.39865	7.07442	7.53708	6.84128	6.4415	7.57108	7.59222	7.75263	7.41092
cgd8_1610	Histidine kinase-like ATPase domain containing-protein	4.0194	6.02069	4.28719	3.85695	9.21121	8.98608	8.88205	8.40114	7.88448	8.13659	8.48302	7.35077
cgd8_1620	DNA polymerase delta2, inactive calcineurin like phosphatase subunit	5.82049	5.71254	6.51754	5.65783	9.39008	9.71161	9.07677	9.35808	8.74055	9.32563	9.39348	8.91498
cgd8_1630	GINS complex subunit Sld5	2.66058	2.28973	3.45366	3.29403	5.94295	6.52744	6.24891	6.09351	4.00363	4.88598	4.99361	4.83186
cgd8_1700	Iron-containing alcohol dehydrogenase	4.16616	2.28973	0.227847	0.579434	8.95951	8.57502	8.75844	8.44735	8.72295	9.29875	9.31229	9.04881
cgd8_1720	Aldehyde/Alcohol dehydrogenase	0.739308	2.28973	2.43892	2.07158	14.0505	14.1635	14.1658	14.0395	13.5091	13.8732	13.6809	13.6477
cgd8_1750	Uncharacterized Secreted Protein	0.739308	2.28973	0.227847	0.579434	7.16447	7.72279	7.10814	7.75243	5.18526	4.31929	4.41916	3.78675
cgd8_1870	Zinc finger, RING/FYVE/PHD-type domain containg protein	3.19704	2.28973	3.17915	2.27645	7.2287	6.22331	5.69467	5.32325	5.42731	5.88694	5.90067	4.57178
cgd8_1880	Vps9p/ RAB5 like RAB GTpase binding protein	4.16714	2.28973	1.78887	3.71592	6.10365	5.94122	5.6323	5.15936	4.85956	3.92142	3.837	5.25488
cgd8_1960	Uncharacterized protein	0.739308	2.28973	0.227847	0.579434	8.61114	8.09067	7.65609	7.61231	7.48559	7.77178	7.96919	7.13336
cgd8_1970	ATP-NAD kinase	5.69443	6.29926	6.76477	6.31902	8.15293	8.49061	8.19109	8.44991	7.96292	7.90703	7.91004	6.78404
cgd8_1980	Actin-related protein 2/3 complex subunit 1	3.92447	4.63277	5.37256	4.98534	8.79334	7.89067	8.31993	8.61254	7.74246	9.0425	8.82008	8.43919
cgd8_1990	Dynamin like TRAFAC class GTpase domain containing protein	2.93442	3.77571	3.25505	4.12989	9.67872	9.44733	9.03326	8.59298	8.67684	9.53269	9.59908	8.46782
cgd8_2060	Uncharacterized protein	2.9662	3.80191	1.73324	2.08378	7.56439	7.38244	7.17451	7.61002	5.14275	6.6842	6.67868	2.09236
cgd8_2070	Signal peptide Uncharacterized transmembrane Protein	0.739308	2.28973	0.227847	0.579434	4.49874	5.46144	3.84623	5.09375	4.39782	5.2741	5.61565	4.34189
cgd8_2080	Uncharacterized protein	6.97945	7.05919	7.3647	8.25085	8.22392	8.05006	7.5822	9.82303	9.80707	10.1587	9.7948	10.3535
cgd8_2180	Serine/Threonine protein kinase	0.739308	2.28973	0.227847	0.579434	5.96773	5.6389	5.85071	5.63217	0.326743	2.52257	2.72624	2.09236
cgd8_2220	Male gamete fusion factor	0.739308	3.93788	0.227847	0.579434	5.35898	5.0971	4.01965	6.11194	3.11226	2.08739	2.04535	2.09236
cgd8_2270	Uncharacterized protein	5.53492	6.23181	6.08748	5.77425	7.79495	7.2118	7.77476	7.23432	7.36682	7.66799	7.9625	6.71488
cgd8_2370	Adenosine kinase/Carbohydrate kinase PfkB	5.27043	3.88612	5.51973	4.28452	8.88463	8.9335	8.85832	8.75825	9.43488	9.35191	9.33606	8.63415
cgd8_240	Uncharacterized protein	5.06598	6.76999	5.92268	5.3003	8.48274	8.36246	8.04547	8.44084	6.31941	7.23658	7.29187	7.48452
cgd8_2470	Uncharacterized protein	7.39961	7.16881	7.40452	6.90937	7.80028	8.6562	8.68135	9.00398	8.78442	8.47968	8.40989	8.35627
cgd8_2480	Signal peptide Uncharacterized transmembrane Protein	5.29451	5.02601	5.42201	5.01193	9.22903	9.17451	8.79926	8.60991	7.69068	7.725	7.79339	7.80894
cgd8_2580	Serine hydroxymethyltransferase	8.57672	7.02759	7.77728	7.49243	10.5066	10.3495	10.7763	10.6678	9.523	9.54274	9.30819	9.7993
cgd8_2670	Glucose-methanol-choline oxidoreductase	6.11223	5.00117	4.63398	5.10387	11.3141	11.1192	10.9772	10.8074	11.4701	11.049	11.0563	11.0767
cgd8_2750	Uncharacterized protein	4.31079	6.11243	2.64781	4.39091	6.42517	7.02919	6.87781	6.68122	6.25645	7.32595	7.41798	5.3957
cgd8_2760	Uncharacterized protein	3.57636	3.90403	3.06382	0.579434	6.62339	6.69275	6.30536	6.59941	3.57278	4.88899	5.24981	3.71831
cgd8_2800	Signal peptide LNR (Lin-12/Notch) repeat containing protein	2.98979	3.82034	3.3156	2.82775	8.96442	8.71666	8.90374	9.15255	9.94215	10.2415	10.406	9.9041
cgd8_2810	Phosphoribulokinase/uridine kinase/Uracil phosphoribosyltransferase	6.25319	6.16641	6.11645	6.51296	9.97197	9.4173	9.96894	9.30252	9.24311	9.38027	9.24162	8.97217
cgd8_2830	LRR repeat containing protein	4.92368	3.83631	4.07098	4.60107	8.15019	8.41132	8.42504	7.75684	7.49683	7.67737	8.07007	6.44594
cgd8_3070	Serine/threonine protein kinase	5.88345	5.40825	5.51868	5.36985	8.51736	7.71006	8.27601	8.52984	7.82465	7.71805	7.50849	7.41021
cgd8_3140	Cytosolic Fe-S cluster assembly factor NUBP1	5.55624	2.28973	4.3748	4.09489	11.417	11.404	11.3586	11.1171	11.0721	10.9919	10.8679	10.9807
cgd8_3270	DNAJ protein	7.62437	5.90245	7.38022	7.1314	9.1024	8.52077	8.05059	9.24038	9.801	9.58185	9.32137	9.90343
cgd8_3290	S-adenosyl-L-methionine-dependent methyltransferase	6.75055	4.85434	7.56818	5.98669	8.44714	8.3976	8.8135	8.57624	6.70928	7.07169	7.01013	8.01602
cgd8_3350	Oocyst wall protein 4	0.739308	3.78546	3.26833	2.78413	10.9341	10.3235	10.7107	10.4983	11.3452	11.495	11.4659	11.3423
cgd8_3360	Mini-chromosome maintenance complex-binding protein	4.89577	5.0224	6.10876	5.00788	7.60734	7.06443	7.58643	6.86381	7.48043	7.83613	8.02003	7.51555
cgd8_3680	Acetyl-CoA carboxylase	6.55944	6.35226	6.65256	6.39674	8.73223	7.88695	8.82714	8.89399	8.28952	9.03711	8.77257	8.80961
cgd8_380	FAD dependent oxidoreductase	2.28509	2.28973	0.227847	2.85194	4.55355	5.82746	5.60901	5.62278	3.68163	4.35188	4.78712	5.23325
cgd8_3910	Major facilitator superfamily (MFS) domain containing protein	5.77586	2.28973	6.24102	6.15544	11.4923	10.7047	10.6717	9.45984	11.6631	11.8088	11.7051	11.3565
cgd8_3920	Uncharacterized protein	4.56463	2.28973	3.38139	2.43934	6.64243	5.55767	4.96662	4.7262	7.36729	7.8735	7.86115	7.14575
cgd8_3950	MutS like ABC Atpase	6.97165	6.55347	6.01532	7.46665	9.22179	9.03044	9.56508	9.13455	9.44794	8.52394	8.38852	8.96396
cgd8_420	Uncharacterized protein	5.62238	5.60675	5.42182	4.66726	7.45609	7.07035	6.47166	7.10137	7.03322	6.99499	7.05945	6.9111
cgd8_4230	Glucose-methanol-choline oxidoreductase	2.9467	4.50434	1.7172	0.579434	8.82647	8.99172	8.95907	8.87509	8.45029	8.91226	9.12695	7.95341
cgd8_4280	KRR1 interacting protein 1	5.66828	5.36232	6.21776	4.98647	9.25958	9.96971	9.5041	9.49138	8.70978	9.17465	9.46272	8.44369
cgd8_4290	PH domain-like protein	0.739308	2.28973	0.227847	0.579434	11.0236	10.9637	10.6638	10.4912	9.42852	10.1624	10.2579	10.0072
cgd8_4300	Uncharacterized protein	0.739308	2.28973	0.227847	0.579434	9.61362	8.57577	8.50536	8.80893	8.22516	8.40436	8.37611	8.71834
cgd8_4310	PH domain-like protein	0.739308	2.28973	0.227847	0.579434	10.4574	10.0849	10.0325	9.64844	9.71627	9.50185	9.6012	9.2538
cgd8_4390	Uncharacterized protein	0.739308	2.28973	0.227847	0.579434	11.7296	11.1943	11.1451	10.6206	10.3504	10.8971	10.8839	10.4956
cgd8_4400	Transcription elongation factor TFIIS	3.98774	3.94024	4.70292	4.11649	6.10101	5.87358	6.35737	7.03776	5.21227	5.28131	5.97596	4.9984
cgd8_4420	WD40/YVTN/Zinc finger, RING/FYVE/PHD-type domain containg protein	5.53637	6.05391	4.46448	4.67102	6.47152	7.14546	7.0051	6.41783	6.33117	6.219	6.5249	6.81905
cgd8_4450	Uncharacterized protein	0.739308	2.28973	0.227847	0.579434	5.19477	6.20459	6.1884	5.11882	6.47506	5.87513	6.2169	5.20966
cgd8_4490	Uncharacterized protein	2.95456	2.28973	3.80333	2.79244	5.25069	4.50579	5.4062	5.55865	5.16015	4.25091	4.60469	3.60613
cgd8_4520	Uncharacterized Protein	4.4604	6.19832	4.78943	5.33774	7.56325	7.10861	6.87694	5.85985	6.30775	7.39537	7.84382	6.31987
cgd8_4660	Uncharacterized protein	0.739308	2.28973	0.227847	0.579434	10.0969	9.98012	9.89172	9.7896	11.5653	10.9252	10.9259	10.8743
cgd8_4690	Uncharacterized protein	0.739308	3.77938	2.42643	0.579434	5.7297	5.63932	7.09903	5.06458	5.40052	6.04337	6.60325	6.0595
cgd8_4800	Zinc finger, RING/FYVE/FHA/SMAD/PHD-type domain containg protein	6.62833	6.56199	7.34938	7.12894	9.21813	9.02984	7.92749	8.9241	9.0693	8.97738	8.86107	8.49233
cgd8_4830	Signal peptide, Kazal-type serine protease inhibitor domain containing protein	0.739308	2.28973	0.227847	2.87273	11.5973	11.296	11.2789	11.4969	11.747	11.3756	11.4135	10.8835
cgd8_4860	Uncharacterized protein with WD40 repeat	0.739308	2.28973	0.227847	0.579434	6.40899	5.53034	5.49075	7.07202	7.47154	6.64501	6.67239	5.98135
cgd8_490	Centriolar protein SAS N-terminal-containing protein	5.63212	5.61582	4.6008	5.85016	7.46609	7.15147	7.85817	7.92498	6.81458	7.80765	7.60764	5.14722
cgd8_4910	Exonuclease, RNase T/DNA polymerase III	9.11801	6.63562	7.95678	7.71331	9.67941	9.41931	9.37032	9.30389	8.77166	8.96653	8.81311	8.95812
cgd8_4940	Alpha-trehalose-phosphate synthase	5.60803	4.95023	3.9644	6.0138	7.05739	6.3074	7.33817	6.78392	6.92262	7.5023	7.08912	6.80734
cgd8_4950	RecQ4 SF II RNA helicase	3.39194	4.95011	4.30258	2.04369	7.08444	7.1605	7.11307	7.08665	6.18188	7.05472	7.35173	6.03373
cgd8_5050	Palmitoyltransferase	0.739308	2.28973	0.227847	0.579434	7.7543	8.19656	7.27511	6.44192	7.17724	7.36442	7.63076	7.19499
cgd8_5090	Uncharacterized protein	0.739308	5.24158	2.67653	3.02679	8.97118	8.85016	8.96574	7.41067	8.16999	8.36033	8.42492	7.02531
cgd8_5190	BRCT repeat containing proetin	6.2326	3.76122	5.53985	5.95241	7.80925	8.662	8.34497	8.18095	7.96289	7.49305	7.5705	7.49398
cgd8_610	AAA-type ATPase/BRCT/DNA polymerase III delta subunit/Replication factor RFC1 C terminal domain containing protein	5.7255	5.33738	5.50898	5.71851	8.31331	8.00388	8.11556	8.33812	7.80093	8.3216	8.27603	7.95059
cgd8_620	Uncharacterized protein	0.739308	2.28973	0.227847	0.579434	5.45569	6.15441	5.01301	5.33699	5.30778	5.46541	5.86869	4.58554
cgd8_630	26S proteasome non-ATPase regulatory subunit 5	3.01557	2.28973	4.08015	4.43023	4.71561	4.57688	5.33542	5.14143	6.42213	6.52213	6.93532	5.76435
cgd8_710	Myosin motor domain containing protein	6.98747	6.50357	6.01003	4.91222	8.03468	8.23501	8.47837	7.96126	7.38019	7.95567	8.00205	7.05607
cgd8_730	Modulator of levamisole receptor-1	0.739308	2.28973	0.227847	0.579434	8.97209	8.76048	8.08457	8.03093	7.78876	8.32774	8.38808	7.75543
cgd8_750	Cyclic nucleotide (CGMP)-dependent protein kinase with 3 cNMP binding domains and a Ser/Thr kinase domain	2.94007	2.28973	3.2614	4.13651	5.79977	6.61347	7.25861	6.97055	5.40205	6.0894	6.06666	6.36432
cgd8_780	Zinc finger C3H1-type RNA biding domain containing protein	2.36129	2.28973	0.227847	2.19948	3.73928	3.29248	3.99422	4.48549	7.07436	7.12895	7.36251	6.41775
cgd8_800	Prp5p C terminal KH. eIF4A-1-family RNA SFII helicase	5.34652	6.40117	5.03238	5.38241	7.80539	7.18866	7.29501	7.47471	5.75201	6.21466	6.49634	4.79138
cgd8_810	AP2/ERF domain containing protein	6.29167	6.03865	7.01476	7.14069	9.91651	9.69213	9.47627	9.98465	11.1286	10.8559	10.6437	10.7949
cgd8_820	Uncharacterized protein	5.29568	3.90383	4.16559	5.00168	8.00882	8.12512	7.05913	5.7029	5.68992	6.17807	6.58801	5.31641
cgd8_910	Pep3/Vps18/deep orange vacuolar protein	3.75704	2.28973	5.41624	5.16594	8.54656	8.82025	8.48736	7.55941	9.19003	9.39508	9.69232	8.28817
cgd8_920	UDP-glucose 6-dehydrogenase	0.739308	2.28973	0.227847	0.579434	7.36896	7.42109	7.60157	7.3435	8.05585	8.48644	8.42842	7.42725
cgd8_990	Uncharacterized protein	0.739308	2.28973	0.227847	0.579434	4.27242	4.68055	4.44841	2.85397	3.90724	5.17067	5.30392	3.58482

## Sheet: SortCluster4
geneSymbol	Product Description	asexual_invitro1	asexual_invitro2	asexual_invitro3	asexual_invitro4	female_invitro1	female_invitro2	female_invitro3	female_invitro4	female_invivo1	female_invivo2	female_invivo3	female_invivo4
cgd1_1200	Uncharacterized protein	7.93537	7.48077	7.6249	7.93663	4.74324	5.4579	4.72985	4.54471	8.92607	8.96465	8.92991	8.28054
cgd1_130	Signal peptide region containing protein	7.60879	7.90885	8.07846	7.65693	4.11086	5.2081	4.20355	5.09167	8.51282	8.77308	8.86305	8.30365
cgd1_1310	Cleavage stimulation factor with RNA recognition motif domain	7.30976	5.90642	7.15625	7.27697	6.41104	3.87601	5.20105	2.85397	5.57621	5.42948	5.52963	6.35869
cgd1_1450	Signal peptide region containing protein	7.39875	7.72009	8.11879	7.12822	5.88167	6.15545	5.76603	5.55727	6.73213	6.81357	7.07559	6.23649
cgd1_1540	Dynein intermediate chain	8.65014	7.61028	8.48881	8.27337	7.14845	7.19001	5.98288	7.61221	4.81925	5.87859	5.55452	6.52893
cgd1_1560	transcription factor E2F/dimerization partner (TDP)	8.45453	8.6104	8.15928	8.52108	6.50824	6.96112	6.50783	4.45364	6.99818	7.82773	7.76325	7.17009
cgd1_1580	Uncharacterized protein with CCCH-type Zinc finger	10.509	10.4078	10.7105	10.7882	8.71462	9.03072	9.13459	7.57734	9.92848	9.83701	9.61664	10.0477
cgd1_1590	Uncharacterized protein	8.07474	7.7735	7.9971	8.18349	2.63515	6.69912	4.98686	5.8088	6.09088	5.63024	5.00233	6.72698
cgd1_1620	RPB7 like OB fold RNA polymerase subunit	6.17585	6.04707	5.28636	5.92779	3.9742	2.72645	2.93803	5.44523	4.45116	4.23162	3.7481	4.69394
cgd1_1730	haloacid dehalogenase-like hydrolase	11.1515	10.5893	11.0243	11.0923	9.66202	10.044	10.1202	9.95722	9.38524	8.91771	8.59352	10.1598
cgd1_2000	Utp14 protein	7.3871	7.13534	7.43675	7.02623	6.18517	5.45759	5.54945	6.21605	5.86457	6.64739	6.82883	5.46561
cgd1_2090	Uncharacterized protein	6.06849	5.50786	4.66178	5.66462	2.12807	4.13843	3.49585	2.85397	3.58274	3.38767	3.77951	4.47167
cgd1_2400	Uncharacterized secreted protein	11.3711	10.1229	11.0348	11.3814	8.84668	9.01504	8.77927	10.1956	10.3749	9.8846	9.41094	11.2932
cgd1_2450	ELP3-like acetyltransferase	7.40908	7.64229	7.62253	8.16021	5.58468	5.42863	6.20436	6.18876	7.15399	6.76637	6.7917	7.10002
cgd1_2530	TRAFAC type P-loop Gtpase with Kinesin motor domain	7.30526	7.25603	7.55022	7.36661	5.10693	5.01036	4.67847	4.33223	7.65052	8.78083	8.77845	8.05238
cgd1_2570	Alpha/Beta hydrolase fold-containing protein	6.28774	6.21407	6.55339	5.68389	4.25794	6.24374	2.59875	5.51766	7.05846	7.05377	7.04721	5.41007
cgd1_2620	Sodium/calcium exchanger protein	7.26123	5.42483	6.92008	6.71865	5.90188	2.47518	4.79683	5.14849	6.709	5.91238	6.08615	6.71512
cgd1_2670	Ankyrin repeat containing protein	6.84135	6.64474	6.28745	6.02118	2.80033	5.27634	1.11556	2.85397	5.30744	5.56249	5.55971	6.82613
cgd1_2700	Methionine aminopeptidase	7.72505	5.99593	7.27894	6.72343	3.97747	5.31961	3.45729	4.44637	4.93218	4.85168	4.53135	5.81451
cgd1_2770	DNA-directed RNA polymerase subunit beta	7.57794	7.33908	8.32464	8.49599	7.03762	6.31524	5.49945	2.85397	6.80708	6.79365	6.45256	6.9939
cgd1_2890	Beta transducin-like protein with WD40 repeat	8.78657	8.55229	8.35003	8.25863	6.14956	6.06242	6.54284	5.89682	7.4324	7.86494	7.9381	8.02909
cgd1_3000	60S ribosomal protein L27	8.83517	7.71304	8.34229	8.61127	6.78479	6.34508	6.55691	5.96605	7.42429	6.94024	6.65676	7.87332
cgd1_3250	Uncharacterized signal peptide-containing transmembrane associated protein	7.3972	7.06996	7.24807	7.47619	5.14759	5.20926	5.42107	5.51245	5.68516	5.06455	5.36805	6.18645
cgd1_3450	Uncharacterized protein	3.99195	2.28973	1.87444	4.12079	0.490702	0.904677	1.11556	4.51103	5.64564	5.48344	5.40721	6.59842
cgd1_3530	RNA recognition motif domain containing protein	9.39663	8.65989	9.0586	9.22224	7.62587	7.50387	7.66562	8.0665	7.07487	6.685	6.3412	7.84538
cgd1_3540	Tetratricopeptide repeat containing protein	8.53818	8.45619	8.98754	9.09605	7.18569	7.22409	8.42688	7.73305	8.03789	7.97572	7.88288	8.31098
cgd1_360	Nucleolar complex protein 2	5.2461	7.20451	6.59299	6.54425	3.20424	5.31714	4.18338	4.35425	5.69891	5.92083	6.19948	4.80036
cgd1_3650	Uncharacterized protein	5.4491	5.82008	5.04766	5.28646	3.38559	3.79412	1.11556	4.4946	5.29626	5.9184	6.21514	4.49085
cgd1_3810	Uncharacterized protein	14.2113	12.5473	13.781	14.0529	12.452	12.303	12.3299	12.6839	13.0784	12.8085	12.393	14.0781
cgd1_3850	Uncharacterized Secreted Protein (SKSR gene family)	6.47197	7.576	7.47572	7.66334	5.80016	5.73711	5.853	5.54335	6.08505	5.91121	6.17671	6.72588
cgd1_520	V-type proton ATPase proteolipid subunit	10.0144	8.31519	9.31563	9.4519	8.05255	8.01824	8.18974	7.17075	8.12078	7.61712	7.33465	9.03706
cgd1_640	Signal peptide region containing protein	13.3505	12.3933	13.1451	13.1068	10.673	10.5352	10.2129	10.0939	12.7021	12.8349	12.701	12.8474
cgd1_880	Eukaryotic initiation factor 4A	12.2553	10.7935	11.6965	11.9884	10.2723	9.9935	10.3441	10.0664	10.5189	9.77485	9.43935	11.7044
cgd2_1000	RNA recognition motif domain containing protein	9.50399	8.25757	8.79383	9.21267	6.75552	7.3311	8.06829	8.59368	8.13434	6.60831	6.30745	7.43807
cgd2_1050	Uncharacterized protein	5.3356	6.06896	6.80954	6.20559	2.14921	0.904677	2.77043	4.49959	5.08919	5.44012	5.6125	4.98794
cgd2_1060	Protein kinase/EF-hand domain containing protein	8.47858	7.46196	8.16231	8.47951	7.05738	6.4227	6.80095	5.5664	6.90386	6.3585	6.20919	7.422
cgd2_1120	molybdopterin synthase sulphurylase/Rhodanese-like domain containing protein	6.61126	7.19501	7.10983	6.44856	5.10886	5.39661	4.25698	5.62226	6.44728	5.22214	5.74343	5.96818
cgd2_1360	ATP synthase subunit beta	10.182	9.09088	10.1149	10.1859	7.82866	8.43006	8.62672	8.97978	8.40558	8.55223	8.21523	8.75455
cgd2_1500	Eukaryotic translation initiation factor 3 subunit E withPCI domain domain	7.07062	7.77602	8.26161	8.09043	2.04514	5.80827	6.6199	4.39598	6.28448	5.7997	5.87906	6.13041
cgd2_1510	Pseudouridine synthase TruD	5.96986	4.99391	5.82679	6.0038	4.79049	3.14431	1.11556	2.85397	4.72308	4.3573	4.23965	4.81116
cgd2_1520	Uncharacterized protein	8.07808	7.41439	7.82414	7.59981	5.55841	5.69539	4.95838	4.38457	7.16127	7.13671	6.96618	6.9789
cgd2_1530	Nitrogen permease regulator 2	5.50388	5.76668	4.75983	5.10987	3.33504	2.51425	3.46775	2.85397	3.83893	4.63737	4.67558	3.70177
cgd2_170	40s ribosomal protein s24	7.23449	7.29995	7.88972	7.24681	6.50179	5.93186	5.74331	2.85397	6.36349	5.64352	5.54172	5.7762
cgd2_1840	Signal peptide	7.46544	8.29702	8.57151	8.50229	5.94745	6.22106	6.36079	6.26366	8.10285	7.79437	7.80522	8.49335
cgd2_1870	Guanine nucleotide-binding protein	12.7199	11.4906	12.3512	12.7339	9.96254	10.0567	10.4288	11.7478	10.9604	10.1039	9.73506	12.3359
cgd2_200	Uncharacterized protein	11.7344	10.351	10.9736	11.3504	9.57888	9.11723	9.00836	9.71264	9.93364	9.15787	8.85236	10.2614
cgd2_2040	Uncharacterized protein with Armadillo-type fold	5.39019	6.21205	5.90622	6.1985	3.98684	4.84335	1.11556	4.45325	5.23563	5.51237	5.04657	3.69994
cgd2_2070	Translation elongation factor EF-1 subunit alpha	8.72716	8.41653	8.92514	8.98344	7.1092	6.7417	6.90381	6.88595	7.38171	6.80319	6.80509	8.84055
cgd2_2170	Nucleolar GTP-binding protein 2	6.63109	6.96986	7.96662	6.8658	5.08284	5.37069	5.14733	5.11794	7.08711	6.57681	6.76765	6.42716
cgd2_2280	Pp2c protein phosphatase 2C	7.37477	6.31108	6.52308	6.64795	6.63462	3.66685	2.66614	2.85397	6.46805	6.63243	6.8237	7.1701
cgd2_2300	Glutamate/acetylglutamate kinase	5.33679	5.95408	5.60569	6.45981	4.17699	5.27639	1.11556	6.72893	5.976	7.11315	6.97072	7.68565
cgd2_2660	UDP N-acetylglucosamine transporter-like nucleotide sugar transporter	10.2279	8.9072	9.73093	10.073	7.07222	6.79271	8.45289	7.60201	9.4555	9.18729	8.86664	9.80494
cgd2_2680	cation transport Atpase	7.50073	7.40639	6.94039	8.08834	5.30031	5.96261	5.21708	5.87506	6.5047	6.41998	5.93077	6.69714
cgd2_270	Eukaryotic translation initiation factor 3 subunit D	8.8923	7.64601	8.6734	9.45294	7.36207	7.22619	6.19317	7.43376	7.39506	6.60983	6.25897	8.54633
cgd2_2710	RNA methyltransferase TrmA-like protein	7.01091	5.40652	6.1359	6.0636	4.15784	5.11245	1.11556	2.85397	3.24176	3.61382	4.19411	4.38027
cgd2_280	Ribosomal protein L15	11.0829	9.93243	10.5024	10.8705	8.62078	8.63157	8.84342	9.48587	9.0762	8.24367	8.09161	10.642
cgd2_2940	type 1 K Homology domain containing protein	8.65345	7.56045	8.76916	8.46927	6.46562	7.17385	6.70528	8.31744	7.65362	8.12125	8.08167	9.15085
cgd2_2990	60S ribosomal protein L13	10.9523	9.91791	10.6917	10.8342	8.37367	8.70155	9.0125	9.60339	9.59844	8.22048	7.89796	11.131
cgd2_3070	High mobility group box domain containing protein	8.44307	7.32764	8.45499	8.17956	6.60677	6.24115	6.31904	5.8723	8.66762	8.05377	7.80477	8.85327
cgd2_310	Equilibrative nucleoside transporter	8.08901	7.81986	7.59348	8.02638	7.66942	5.28985	4.27968	4.42556	6.47274	6.81832	6.67777	7.63938
cgd2_3110	Uncharacterized protein	11.6873	11.0704	11.8426	11.7512	10.1245	10.4503	10.4748	10.4274	11.4049	11.3746	11.1858	11.7686
cgd2_3290	Uncharacterized protein	10.8248	9.99894	10.5446	10.5719	8.6402	8.52666	9.19984	8.61403	8.79332	8.54429	8.33757	9.59991
cgd2_330	Notchless	7.45733	6.47341	7.2481	8.0156	5.09224	5.81012	5.15654	5.12572	4.85908	5.31434	5.02547	5.21736
cgd2_3300	RecQ mediated genome instability protein N-terminal domain containing protein	4.76995	5.70266	4.41739	3.33269	0.490702	2.46723	1.11556	2.85397	2.18709	3.33768	2.7141	2.09236
cgd2_3340	Ser/Thr protein kinase	9.10105	7.83943	8.76133	8.68572	5.88339	6.72945	7.79224	6.64881	7.76268	7.55913	7.17242	8.77387
cgd2_340	RING/FYVE/PHD-type Zinc finger-containing protein	5.99802	7.26134	6.68602	6.55714	4.26849	3.11173	3.80029	2.85397	5.77494	6.14202	6.4266	6.04347
cgd2_3550	Nucleoporin NSP1/NUP62	7.10286	6.91319	7.22131	7.50861	5.87223	5.99826	5.092	5.54908	6.42834	6.96459	7.1358	7.10573
cgd2_360	Eukaryotic translation initiation factor 3 subunit B	9.33759	8.00743	8.91733	9.06139	7.05633	7.43524	7.61766	6.83585	7.99261	7.6025	7.18755	8.10231
cgd2_3680	Ribosome biogenesis protein BOP1-like protein	9.46608	8.62731	9.02688	8.72322	8.20914	7.55786	7.50414	6.46076	7.63884	7.89841	7.89955	8.30793
cgd2_3950	Translation elongation factor EF1B/ribosomal protein S6	10.5527	9.34283	10.1122	10.5047	8.91085	8.54711	8.39575	8.42914	9.18912	8.29083	8.03914	10.085
cgd2_3960	V-ATPase subunit H	9.36363	8.71642	9.08975	9.09156	7.91625	8.43498	8.09589	7.45493	7.66078	7.37311	7.19672	7.78855
cgd2_4260	40S ribosomal protein S6	11.0445	9.73792	10.8593	11.0719	8.74265	8.8124	9.12453	8.97389	9.70228	9.07118	8.67797	11.0729
cgd2_4380	Signal peptide containing protein/gene anchored to telomere	9.34345	7.67556	9.54456	9.65789	7.31873	7.53921	7.46793	8.43292	7.80404	7.12242	6.16904	7.42635
cgd2_450	Signal peptide containing protein	7.61026	7.84458	7.60408	7.64945	6.17361	5.14587	6.45298	6.78041	7.21883	6.47811	6.25045	7.4286
cgd2_50	SIK1 nucleolar protein Nop56	9.08294	9.22635	9.08687	8.98673	6.39322	6.48512	6.91503	7.05685	6.86891	6.77645	7.0539	7.26755
cgd2_690	SPX/RING-type Zinc finger domain containing protein	7.57209	8.35025	7.69868	7.59764	2.69631	4.66908	3.79342	6.16347	6.98576	6.87352	6.96003	6.33891
cgd2_70	ABC transporter	7.34996	7.3279	7.22233	7.21297	5.20167	5.39639	5.91725	2.85397	6.29455	7.084	7.07421	6.19003
cgd2_90	ABC transporter	8.31345	8.74189	8.56629	8.80246	5.29485	6.17328	6.00444	6.93738	8.09958	8.15706	8.16101	7.91049
cgd2_900	TCP-1/cpn60 chaperonin	9.51918	8.72002	9.47229	9.49196	8.34923	7.61254	8.23597	6.87237	7.85063	8.33711	8.01918	8.37185
cgd2_940	Signal peptide plus transmembrane domain containing protein	9.27252	9.14725	9.47418	9.30454	7.90716	8.04426	8.19918	8.13383	8.28895	9.05926	9.06844	9.19401
cgd2_980	RNA polymerase Rpb5	8.03022	7.99554	8.36753	8.44937	7.02745	5.57059	6.22626	7.11172	7.0858	5.90267	5.84063	6.36183
cgd2_990	Queuine tRNA-ribosyltransferase	9.62942	8.56792	9.2819	9.60648	7.71153	7.16497	7.90701	8.12069	8.1924	7.55233	7.1621	9.37837
cgd3_10	Uncharacterized Secreted Protein (SKSR gene family)	6.68687	6.78582	5.89907	6.48181	5.85512	2.39992	3.32989	5.05767	5.39179	4.08363	4.0666	5.4278
cgd3_1220	Hyaluronan/mRNA-binding protein	9.1786	8.4605	9.25576	8.80202	6.73013	5.63347	7.10816	7.43862	8.15012	7.48118	7.38161	9.01838
cgd3_1300	60S ribosomal protein L12	10.4918	9.15223	10.2074	10.7124	8.58556	7.68915	8.53021	9.46994	8.72378	8.19408	7.78056	10.2772
cgd3_1340	NMD3p like protein	9.73436	8.86279	9.88803	9.31127	7.96019	7.65694	7.07143	7.42003	8.55332	8.10535	7.955	8.62423
cgd3_1590	DEAD/DEAH box helicase domain containing protein	7.0794	7.71911	7.18843	7.53841	4.64005	5.65606	6.13851	6.44111	6.43697	7.06247	7.12939	5.16423
cgd3_1650	Initiation factor eIF2 gamma subunit/Elongation factor Tu	8.86541	8.62546	8.90904	8.54458	6.98268	6.37473	6.87599	7.21307	7.56661	7.24877	6.9928	8.13626
cgd3_1730	Uncharacterized protein	5.95837	6.71731	5.15505	6.48114	2.22096	5.00519	1.11556	5.82907	5.78406	5.94024	6.03866	6.19265
cgd3_2090	40S ribosomal protein Sae	11.9058	10.4085	11.6611	12.0251	9.83977	9.71545	9.95912	10.1742	9.87471	9.26384	8.944	11.5878
cgd3_2110	NOP5NT/snoRNA binding domain containing protein	10.0496	9.78543	10.0001	10.0804	7.63857	8.25273	8.21721	8.5515	9.44727	9.2671	9.19244	9.40477
cgd3_2120	Myosin/IQ motif /Regulator of chromosome condensation (RCC1) repeat containing protein	6.47553	5.5786	4.56142	5.42948	4.97654	4.20926	3.77819	6.38553	6.61642	6.75194	6.51208	5.63522
cgd3_2230	NF-kappa-B-activating protein	6.60782	5.62961	6.59475	6.65326	5.34024	6.36751	5.15158	4.87263	3.74929	3.93031	3.92516	4.93165
cgd3_2300	AAA-type ATPase core domain containing protein	7.41294	7.38813	7.56955	7.19421	4.39013	4.79822	4.27364	4.42105	6.46597	6.07136	6.24816	6.16615
cgd3_2350	Geranylgeranyl transferase type-2 subunit beta/prenyltransferase alpha-alpha toroid	5.31446	4.66236	4.18393	3.7948	0.490702	0.904677	1.11556	2.85397	1.63461	3.81879	3.38645	5.33393
cgd3_2390	Proliferation-associated protein 2G4 metalloprotease	10.6727	8.429	9.86877	9.98869	8.07678	8.19145	8.88608	8.31549	9.02089	8.31883	7.90421	9.28002
cgd3_2550	Transcription factor S-II (TFIIS)	7.58535	6.07138	6.43336	7.06365	3.3942	4.70255	5.46432	4.92402	5.88594	4.61296	4.64435	4.17184
cgd3_2640	Uncharacterized protein with WD40-repeat	5.26591	6.20819	5.08769	4.66719	2.09989	3.25056	1.11556	2.85397	3.03493	4.71738	4.50973	2.09236
cgd3_2660	Uncharacterized protein	5.10863	4.39373	6.71052	5.65475	0.490702	3.02212	1.11556	5.78384	5.55602	4.89297	5.23619	5.5539
cgd3_2700	Transport protein particle (TRAPP) component	3.70443	2.28973	0.227847	3.54206	0.490702	0.904677	1.11556	2.85397	4.74599	3.86191	4.29332	5.08059
cgd3_2780	TH1 protein	5.22661	5.60963	5.55885	6.29873	1.99001	4.47935	4.16543	4.3411	3.58088	3.96218	3.91151	2.09236
cgd3_2820	Ribonuclease P/MRP subunit POP1 with POPLD domain	4.07843	4.99172	5.65126	5.87322	0.490702	0.904677	3.35392	4.36082	3.94092	3.59341	3.32209	3.60724
cgd3_2840	unspecified product	4.50669	5.76981	3.99407	4.04852	0.490702	0.904677	1.11556	2.85397	3.75197	3.49936	3.86313	2.09236
cgd3_2910	Uncharacterized protein	6.01938	6.25812	4.8293	5.17934	4.18197	2.89251	3.10412	2.85397	3.69733	3.57351	3.59315	4.8856
cgd3_2950	Ribosomal RNA assembly KRR1	9.32362	7.70426	8.86435	8.72885	7.28636	6.95665	7.34109	7.30661	8.41423	7.77805	7.51739	8.82547
cgd3_3160	Uncharacterized protein	5.92588	6.5241	6.04272	5.84835	2.9579	4.22947	4.07338	2.85397	3.17115	4.33088	4.24506	4.55421
cgd3_3190	GCN5 like acetylase with bromodomain	7.5516	7.62007	7.77071	7.21161	5.54768	5.87079	5.56286	2.85397	6.49247	7.24551	7.31203	8.07866
cgd3_3320	phenylalanyl-tRNA synthetase	6.69427	5.93554	7.29817	7.22302	4.84925	5.11305	5.60011	6.50429	5.53784	5.37469	5.21937	6.44469
cgd3_3340	SECIS binding protein/pelota RNA binding domain containing protein	9.951	9.29515	9.93365	10.2058	8.5061	7.80485	7.87137	6.60381	8.87088	9.14655	8.86779	10.0708
cgd3_3350	Uncharacterized protein	9.47355	8.30229	8.99923	8.80324	6.13317	7.5264	6.03504	7.19922	5.86204	5.91496	5.18014	6.58046
cgd3_3370	Uncharacterized protein	14.0811	13.5459	13.799	13.8407	10.1637	10.4242	10.3049	10.6321	14.4629	14.4362	14.4026	14.3101
cgd3_3380	DEAD/DEAH box helicase	7.61417	8.01899	8.5088	7.17722	6.47629	4.72955	6.58497	4.37262	6.53563	6.49343	6.65872	6.65156
cgd3_3410	Uncharacterized protein	7.72994	8.30072	7.98511	8.20058	6.16883	6.17099	5.9123	6.77586	4.48058	5.50855	5.75382	4.28444
cgd3_3440	Heat shock protein HSP70	8.62664	7.31269	7.71579	8.69183	7.06402	5.9446	6.15643	7.79698	8.73459	7.92721	7.49858	8.26808
cgd3_3500	Nop12p nucleolar protein with RRM domain	5.5768	5.54431	5.16743	5.61385	2.15587	0.904677	4.02062	4.50622	4.48387	3.63087	4.51526	2.09236
cgd3_3520	Sodium/calcium exchanger protein	7.45692	7.4341	8.56876	7.77217	6.34885	6.61246	4.17363	6.42564	7.74307	7.0643	6.8617	7.89761
cgd3_3770	Hsp90	13.3823	12.1334	12.825	13.1767	11.7399	11.284	11.4527	11.2717	10.9652	10.3282	10.162	11.982
cgd3_3790	60S ribosomal protein L19	8.83051	7.99136	8.49775	8.81348	6.64905	7.19927	6.213	7.58777	7.02265	6.59532	6.49007	7.70611
cgd3_3850	PUA/Pseudouridine synthase II N-terminal/Dyskerin-like/tRNA pseudouridylate synthase B C-terminal domain containing protein	9.88513	9.34728	9.85781	9.97119	8.50265	7.62893	8.55625	8.52604	8.75787	8.61225	8.46769	9.64047
cgd3_3870	Uncharacterized protein	8.14654	6.84001	7.71282	8.08819	3.92001	6.22374	5.86855	6.94786	7.391	6.87457	6.73672	7.41119
cgd3_4100	Ribosomal protein S8e	8.29198	8.14468	8.93648	8.55179	7.2603	7.05622	6.98866	5.93192	7.51249	6.87006	6.55851	7.90127
cgd3_4140	p-type Atpase A	7.95877	8.45849	8.36206	8.15646	7.63676	5.96271	4.87842	7.21682	4.83417	5.9461	5.40383	7.43177
cgd3_4150	RNA recognition motif domain containing protein	11.3165	9.75279	10.8159	10.9926	8.9734	8.41502	9.15381	9.61521	9.49696	9.4664	9.10523	10.8182
cgd3_4170	Secreted insulinase like peptidase	5.62047	4.48555	4.709	3.59794	1.98667	0.904677	1.11556	2.85397	3.83042	1.54275	1.56125	3.58411
cgd3_4190	Secreted insulinase like peptidase/M16 peptidase-like Metalloenzyme	9.25705	9.7994	9.42093	9.28471	8.15955	7.53522	8.4782	7.46319	7.94006	8.24614	8.51692	7.83826
cgd3_540	Major facilitator superfamily domain containing protein	6.05569	6.50641	5.79999	6.20767	2.06953	3.21421	1.11556	2.85397	5.94336	5.7392	6.15736	6.46968
cgd3_550	Major Facilitator Superfamily	11.2265	11.1441	11.1797	11.0791	9.36883	9.31974	8.88546	8.36481	9.55281	9.50864	9.65835	9.68223
cgd3_560	Uncharacterized protein	6.84757	7.64423	7.40182	6.9378	4.96674	5.70861	5.15127	5.96306	6.43806	6.26521	6.24399	6.43115
cgd3_570	Uncharacterized protein	5.35158	6.65948	5.86678	5.97076	2.07572	4.80577	3.4333	6.92374	7.30368	6.59201	6.72686	6.60975
cgd3_740	Uncharacterized protein	4.49397	6.05292	6.06558	5.27688	4.66459	4.68408	3.50696	5.72391	6.1013	6.16274	6.63032	5.62938
cgd3_760	Ribosomal protein L7Ae/L30e/S12e/Gadd45	6.447	7.21953	7.06592	7.46131	6.01287	5.45187	4.72407	5.92352	5.62486	5.79759	5.39555	5.69976
cgd3_840	SWIB/MDM2 domain containing protein	7.9894	6.91728	7.63518	7.69012	6.33028	6.45976	5.97496	6.01315	5.16893	5.37813	5.26157	6.61618
cgd4_1030	Eukaryotic translation initiation factor 3 subunit G	6.94552	6.6007	6.6926	7.00822	5.6227	5.37707	5.10187	5.23327	5.14575	4.81262	4.87344	4.97177
cgd4_1210	KH/SF1/BBP/Splicing factor 1, helix-hairpin domain containing protein	5.22508	6.16833	5.67983	5.39649	3.65482	2.4811	3.91275	2.85397	3.60443	4.0847	4.2346	4.88852
cgd4_1400	Inorganic pyrophosphatase	9.4209	8.20096	8.63442	9.01001	7.83786	6.88123	6.71669	6.97343	7.41661	6.96047	6.74391	7.09142
cgd4_1480	AAA-type ATPase/40S ribosome biogenesis Tsr1 and BMS1 C-terminal/AARP2CN (NUC121) domain-containing protein	7.63256	8.11547	7.96486	7.53344	5.72125	6.1291	4.89625	5.53439	6.63985	6.30209	6.6579	5.87193
cgd4_1520	Ribosome biogenesis protein BRX1	7.30238	7.96823	6.58557	7.17104	5.33127	5.84247	5.83972	5.72151	5.47019	5.21877	5.59702	4.97058
cgd4_1530	Phospholipase/Carboxylesterase	6.18098	7.20317	6.86227	6.35908	4.38048	5.27354	5.00037	2.85397	4.16114	4.74512	4.5193	2.09236
cgd4_1580	Ribosomal RNA large subunit methyltransferase E	8.61855	8.76958	8.39324	8.36531	7.1061	6.75056	6.91593	5.89468	6.86914	7.17231	7.29596	6.60796
cgd4_1590	Chromodomain-helicase-DNA-binding'multidomain chromatin protein with the following architecture: chromo-bromo-chromo-SNF2 ATpase	9.29068	8.44064	9.30472	9.61227	7.94599	8.16641	7.78965	6.76653	8.39756	7.62667	7.23124	9.11909
cgd4_160	Uncharacterized protein	6.17135	5.30297	4.69173	5.04177	0.490702	3.43409	1.11556	2.85397	3.86379	4.5289	4.4682	5.78518
cgd4_1700	Nucleolar GTP-binding protein 1	8.87401	8.9231	9.26073	9.03973	7.03558	8.28115	7.09235	7.96208	7.18736	6.78599	6.76348	7.36033
cgd4_1840	RNA helicase	6.7961	6.25914	6.63232	6.59338	5.74886	3.61974	1.11556	2.85397	5.15981	5.77187	5.79909	5.89824
cgd4_1990	Nucleolar, Nop52	6.74748	7.37085	6.73828	6.78535	4.55388	4.33495	4.99341	4.40928	6.59133	6.00483	6.33505	4.38847
cgd4_2040	unspecified product	6.31325	7.50318	6.04942	6.15057	5.01563	3.60099	3.33489	4.34519	5.84876	4.97574	4.88252	5.67264
cgd4_2260	60S acidic ribosomal protein P0	12.7504	11.7441	12.5741	12.7962	10.293	10.5011	10.9791	11.0664	11.0544	10.4519	10.1378	12.3762
cgd4_2270	Short-chain dehydrogenase/reductase SDR	8.46961	7.74751	8.45414	8.19197	6.42847	6.4452	7.14277	8.01936	6.89084	6.65904	6.57452	8.20724
cgd4_2370	Lysine--tRNA ligase	9.43825	9.13256	9.27785	9.55962	7.17978	7.38529	7.65786	7.73875	8.91554	8.56751	8.3302	10.3231
cgd4_2420	Sushi/SCR/CCP domain containing protein	5.3995	5.38059	5.26036	4.57172	3.24213	4.539	2.65371	5.10881	5.82739	5.45491	5.66628	4.83822
cgd4_2460	Uncharacterized protein	8.35237	8.0128	8.62244	8.06927	6.23712	6.04257	6.15778	5.31906	8.52388	8.46652	8.46098	7.83237
cgd4_2470	Uncharacterized protein	8.88577	8.95058	8.97466	8.60798	6.16312	6.34452	6.55636	5.0729	5.71946	7.78204	8.08876	6.37292
cgd4_2480	Uncharacterized protein	7.48246	7.34999	8.44025	8.17615	6.47975	6.35053	6.19374	4.94058	4.74185	5.55538	5.58794	5.00901
cgd4_2520	Uncharacterized protein	7.11933	6.80835	6.9418	6.82503	3.9376	2.69771	1.11556	2.85397	6.87352	6.73338	6.53107	6.28259
cgd4_2570	WD40 repeat-containing protein	7.57343	6.99456	7.66557	7.48165	5.21843	3.19906	5.83816	4.40769	5.69062	6.45922	6.51722	5.23143
cgd4_2740	Brix domain containing protein	5.68054	6.38624	5.62424	6.78924	2.23023	3.90237	5.22947	4.58029	6.6432	5.15695	5.34372	5.459
cgd4_2750	Anaphase-promoting complex subunit 4 WD40 domain containing protein	9.3299	7.63628	9.09794	8.58407	7.42198	7.44999	6.73731	5.17079	7.71662	7.20519	7.18125	8.72764
cgd4_2770	Amino acid transporter	9.71766	9.43343	9.33876	9.54952	8.21353	8.64735	7.50165	6.87462	8.4201	7.88561	7.5621	8.22427
cgd4_2980	RhoGAP domain containing protein	8.16242	7.69738	7.89196	8.18508	6.37801	6.18856	7.3438	4.42951	8.39963	8.54318	8.44389	7.81852
cgd4_2990	Glycosyl transferase	5.99265	5.4386	5.86678	6.88395	3.95021	4.35846	3.91842	4.42642	5.35282	6.11105	5.90448	4.40913
cgd4_3000	Dbp1p, eIF4a-1 family RNA SFII helicase (DEXDC+HELICc)	9.77436	8.71684	9.35459	9.75117	7.36771	8.04792	8.88532	8.52896	7.24477	6.99595	6.95433	8.89196
cgd4_3020	Alpha/Beta hydrolase fold containing protein	7.65279	7.74338	7.99353	7.67209	5.67036	5.90295	6.11478	5.68959	6.64365	6.66037	6.75486	6.89089
cgd4_3030	Alpha/Beta hydrolase fold containing protein	7.20475	5.54949	7.39424	7.48746	3.77179	4.18012	5.98536	5.26097	6.77769	6.21147	6.06297	6.45226
cgd4_3050	Phospholipase/carboxylesterase/thioesterase	9.15016	8.31573	9.29747	9.22038	7.2498	6.52486	7.20486	4.47542	8.44993	7.86498	7.66835	8.04065
cgd4_3080	Ribosomal protein S27a with Zinc-binding domain/ubiquitin/Zinc-binding domain	8.31713	6.34404	7.86184	8.46894	5.83708	6.61518	6.14368	2.85397	6.55522	6.45776	5.85078	7.80263
cgd4_3180	DEAD/DEAH box helicase	6.81604	6.79125	6.34455	6.98765	3.29869	4.06966	5.63473	5.16139	4.0389	4.21347	4.07943	5.78745
cgd4_32	Uncharacterized protein	7.77705	7.73121	7.17757	7.89991	5.67317	5.12037	4.25612	5.13871	7.61695	8.2981	8.33784	6.81425
cgd4_3320	Nucleolar complex-associated protein 3	6.64245	7.67221	7.18319	7.8225	6.4263	5.85756	5.1152	5.09089	6.33045	6.08427	6.53724	6.64542
cgd4_3340	Pleckstrin homology (PH) domain containing protein	10.8058	9.63763	10.2758	10.5981	8.57931	8.83008	8.82787	8.02694	9.27009	9.48728	9.19525	9.82888
cgd4_3370	Uncharacterized protein	5.56308	4.43929	5.21466	5.21507	4.69785	0.904677	1.11556	2.85397	3.42282	4.30889	4.3161	4.25531
cgd4_3380	Uncharacterized protein	5.64264	4.15623	5.12997	5.81753	0.490702	4.99829	1.11556	5.51183	6.71009	6.96773	6.82577	6.5795
cgd4_3600	Uncharacterized protein (HCD gene family)	7.21481	7.92759	7.48991	6.93069	5.12781	4.87124	5.51709	2.85397	7.17371	7.10321	7.43898	6.92186
cgd4_3650	Uncharacterized protein	6.72041	7.04829	7.13534	6.61569	4.02687	3.55484	2.97968	4.70826	6.70396	6.84373	6.82359	6.55873
cgd4_3770	Eukaryotic translation initiation factor 3 subunit C	9.65124	9.29741	10.0429	10.1907	8.36733	7.96949	7.9705	7.56891	8.85105	7.79506	7.43744	9.48845
cgd4_380	Major facilitator superfamily domain containing protein	6.07593	7.82354	7.50166	7.45129	5.64294	4.75086	5.5778	4.38758	5.29451	6.2356	6.556	4.36223
cgd4_4020	Ribosomal protein S5	10.5694	9.2633	10.3139	10.6854	7.80212	8.20984	8.23653	8.44516	8.96618	8.49144	8.09625	10.3372
cgd4_4040	GTP binding/Guanine nucleotide-binding protein-like 3 N-terminal domain containing protein	6.04697	7.10723	6.58545	6.82988	4.38066	3.6911	5.18093	5.14633	5.87436	5.90968	6.24343	5.77002
cgd4_4210	Uncharacterized protein	4.71236	6.8256	5.06306	4.8532	0.490702	2.4269	3.84256	2.85397	3.06051	3.5182	3.38999	2.09236
cgd4_4310	Ring finger domain containing protein	7.54357	7.21259	7.00556	6.94489	5.97415	4.79767	6.05628	5.15394	6.30653	6.30624	6.77954	5.53804
cgd4_470	60S ribosomal protein L18	11.0904	9.49251	10.8211	11.0251	7.84463	8.55405	9.15414	9.92176	8.96241	8.25448	7.51881	10.6082
cgd4_540	V-type proton ATPase subunit C	8.40288	8.39158	8.6158	8.42485	7.16576	7.62954	7.2356	7.37573	6.44925	6.54006	6.49652	7.65721
cgd4_710	ABT1/ESF2, RNA recognition motif containing protein	6.18642	6.47238	6.91733	6.43047	5.2545	2.86623	4.76943	4.80617	2.71034	3.72858	4.44716	5.36782
cgd4_940	Uncharacterized protein	7.73671	7.89981	7.93579	7.44017	5.98276	5.85787	6.52619	6.73328	6.1027	6.23343	5.96635	7.42135
cgd4_990	Serine/threonine protein kinase	4.80213	5.61682	3.17793	4.18832	0.490702	0.904677	1.11556	2.85397	5.01557	4.94146	5.44297	2.09236
cgd5_100	RRPp/PMC2 like exosome 3'-5' exoribonuclease subunit/RNAseD domain and an HRDc domain containing protein	6.26251	7.10561	6.26627	6.61626	4.76956	4.69463	5.63992	2.85397	6.25615	6.95014	6.98606	5.88209
cgd5_1060	Uncharacterized protein	4.06352	5.10716	5.18329	2.57919	2.51744	3.73714	1.11556	2.85397	4.21378	5.85253	5.45445	4.11417
cgd5_1080	Phospholipid/glycerol acyltransferase	6.43558	6.17511	6.82403	5.58977	3.29869	4.98691	3.91898	5.64577	4.7759	4.74403	4.67461	5.54652
cgd5_1190	RNA recognition motif domain containing protein	6.11897	6.40721	6.62404	6.27127	5.40247	4.8577	1.11556	5.20539	5.11157	5.20107	5.41513	4.94193
cgd5_130	Ferlin like type II membrane associated protein with 5 C2 domains	5.83814	6.75874	5.32546	5.67548	1.97175	3.09606	1.11556	2.85397	5.83353	5.49674	5.42086	4.75918
cgd5_1580	Ribosomal protein L3	11.928	10.3814	11.7322	11.9367	9.71697	9.40376	9.82452	10.576	10.3538	9.35398	8.79291	11.4914
cgd5_1630	Amino acid transporter	6.15591	7.64981	6.77976	6.05589	4.53679	5.24913	4.24172	2.85397	6.10997	5.80171	6.13698	6.29245
cgd5_1640	MORN repeat containing protein	10.8145	9.88659	10.5548	10.9652	8.71019	9.46477	9.55143	9.60375	10.7154	10.0532	9.80592	11.4182
cgd5_1760	H/ACA ribonucleoprotein complex subunit	7.88564	6.21159	8.23622	7.64945	4.4348	6.77052	6.17138	7.33339	6.69338	7.01774	6.72988	6.03035
cgd5_1840	Vir superfamily protein	8.5138	7.47239	7.64387	8.22392	7.25517	6.17639	6.07559	5.57549	6.5723	7.04296	7.02214	6.40072
cgd5_1940	Uncharacterized protein	7.63544	7.82728	6.59527	7.24533	4.85162	6.28647	3.29858	7.19691	7.60229	7.37175	7.13183	6.44706
cgd5_2060	Uncharacterized protein	12.2138	11.5108	12.392	12.1398	10.4661	10.4074	10.4215	10.4724	10.6919	10.0903	9.88869	11.3352
cgd5_2110	Transcription elongation factor 1	4.28646	5.4706	5.84436	3.74956	0.490702	2.80088	1.11556	2.85397	4.14556	3.06694	3.24918	3.98839
cgd5_2120	Ubiquitin-conjugating enzyme/RWD-like protein	5.78721	6.03578	5.27453	4.76844	3.59075	3.99916	1.11556	2.85397	3.93656	3.46765	3.56946	4.68376
cgd5_2140	Uncharacterized protein with CCHC-type Zinc finger	5.51026	5.91553	5.91943	6.46513	4.13839	4.93242	3.38765	5.59632	5.54159	6.36873	6.39415	6.78589
cgd5_2460	RRM domain containing protein	8.99932	8.56443	8.94243	9.14216	7.41244	7.35696	7.74026	8.70195	8.20457	7.66456	7.34885	9.13398
cgd5_2470	tRNA (adenine(58)-N(1))-methyltransferase	8.10751	4.72458	7.36748	7.3925	5.29198	5.4472	4.71959	4.53701	6.01336	5.74085	5.34567	5.40274
cgd5_250	Serine/threonine protein kinase	5.92077	6.28554	6.18757	5.33169	2.0269	4.73697	3.85538	2.85397	5.99241	5.62371	5.83762	3.62428
cgd5_2620	Pumilio RNA-binding repeat containing protein	5.59427	7.05758	5.5527	6.54162	0.490702	3.64717	4.50698	2.85397	4.7503	4.33454	4.93036	4.35366
cgd5_2930	DNA polymerase V	7.94168	8.42255	8.3801	8.55967	6.61004	6.9799	5.82435	5.51823	6.85653	7.22047	7.54515	7.07032
cgd5_3040	40S ribosomal protein S7	10.9704	9.39199	10.2808	10.6092	8.66071	8.45334	8.76091	8.79592	9.11563	8.3098	7.9404	10.1897
cgd5_3300	Zinc finger, RING/FYVE/PHD-type domain containg protein	8.93853	8.51269	8.89632	8.62244	7.425	5.94773	7.17645	6.58997	7.80972	8.14908	8.00342	8.66399
cgd5_3310	Uncharacterized protein with WD40 repeat	5.54406	5.51396	5.13461	5.14978	2.88082	2.54241	4.35629	2.85397	3.35746	3.64403	4.33648	2.09236
cgd5_3430	DNAJ comain containing protein	7.86299	6.80681	7.64534	7.9444	6.12209	5.86925	6.2562	6.31169	5.30882	5.58341	5.46476	7.52886
cgd5_3450	Nascent polypeptide-associated complex subunit alpha	9.1156	7.06629	8.48421	9.03588	6.50782	6.75775	6.88369	7.63525	8.15277	7.54601	7.20941	8.43541
cgd5_3500	Major facilitator superfamily domain containing protein	9.85908	8.84656	9.73426	9.96892	7.59005	7.41808	7.31964	7.06532	8.92911	9.00932	8.88748	9.8144
cgd5_3540	Transcription factor TFIIB with cyclin-like domain	9.08382	8.16675	8.46011	9.10597	7.4466	7.08816	7.57218	7.28485	8.00351	6.75105	6.44496	8.23767
cgd5_3770	SAM Mtases/PrmA	6.05338	6.94291	6.41693	5.75013	3.22808	3.15642	5.121	5.93459	4.50519	5.23659	5.53611	4.34392
cgd5_390	Winged helix-turn-helix DNA-binding domain containing protein	7.14918	8.6147	7.61263	7.0459	5.85677	4.86537	6.41098	5.05899	6.17167	6.03626	5.98797	5.87336
cgd5_3920	Calmodulin-like protein	9.01983	8.60644	8.27426	8.50922	6.40418	6.73922	6.61674	7.27863	8.49687	8.24193	8.24977	7.76918
cgd5_4260	WD40-repeat-containing protein	7.22127	7.287	7.06409	7.53044	5.59587	5.9189	4.99432	5.98509	5.44248	5.51874	5.65922	5.97
cgd5_4430	WD40-repeat-containing protein	7.37202	8.44152	8.18808	8.13524	6.03555	7.03677	6.11332	5.53445	7.33372	7.63701	7.96722	6.21103
cgd5_4520	GMP synthase	5.16363	6.13621	4.98635	5.00973	0.490702	0.904677	1.11556	4.37968	3.20852	3.34946	3.36325	4.893
cgd5_4560	Tryptophan synthase beta chain	8.48395	9.40836	8.93448	8.62855	6.04795	6.83189	7.82722	7.08657	6.10427	5.66833	6.04572	5.25889
cgd5_610	Methionyl/Valyl/Leucyl/Isoleucyl-tRNA synthetase	5.03484	6.594	6.42992	6.58486	2.75786	3.6479	4.21978	4.38106	3.73049	3.58164	4.13928	2.09236
cgd5_650	START-like domain containing protein	6.8931	6.83262	6.88135	6.80339	5.4561	5.21347	5.42527	5.57567	7.08518	7.31103	7.42166	6.65177
cgd5_680	WD40-repeat-containing protein	8.66722	8.25863	8.9489	8.6818	6.09423	5.85635	6.63752	5.92803	7.25238	6.58437	6.59502	8.28923
cgd5_730	DNA-directed RNA polymerase subunit	8.59704	8.44831	8.63786	8.21114	7.2747	6.46972	6.50864	5.8661	6.97283	7.28022	7.13319	8.40364
cgd5_970	60S ribosomal protein L13A	10.5621	9.09741	10.1743	10.6005	8.56038	8.24045	8.48069	9.00422	8.89047	8.04198	7.53771	10.2066
cgd6_1120	Uncharacterized protein	5.56589	6.696	6.57183	6.0021	4.09995	2.42026	4.92526	2.85397	2.90694	3.89488	3.9553	2.09236
cgd6_1200	Diphthine synthase	7.16673	6.61348	7.25965	7.32258	5.27702	5.40704	3.65598	4.61365	6.03576	5.92765	5.79514	6.87238
cgd6_1390	Ribosomal protein S23	9.53695	8.41373	9.37234	9.51477	7.41387	6.78697	7.60695	8.00327	7.75709	6.723	6.37483	9.14126
cgd6_140	Cation/H+ exchanger (CPA1)	10.3025	9.24507	9.72305	10.1635	7.91827	8.51371	8.53783	7.24496	9.4523	8.80398	8.60067	9.31536
cgd6_1430	Transcription factor E2F/DP	10.102	9.11438	10.0039	10.3478	7.98502	8.7532	8.65055	8.77686	9.88805	9.572	9.38435	10.9117
cgd6_1520	2-methylthioadenine synthetase MiaB	6.39506	5.93084	5.51242	6.05923	4.35974	4.32154	2.67007	2.85397	5.15564	3.91829	3.34174	4.85941
cgd6_1620	Uncharacterized protein	6.06885	5.14392	5.31496	5.74994	2.12833	3.28448	3.49615	4.4788	3.5831	3.01717	3.07414	5.85916
cgd6_1630	CS domain containing protein	8.60076	8.43152	9.08494	9.02713	7.33422	7.53447	7.6058	8.48591	7.47574	7.12576	6.93566	8.05256
cgd6_1660	Uncharacterized protein with Thrombospondin type-1 (TSP1) repeat	6.64256	7.69159	6.50612	6.71716	4.06933	3.95195	3.80565	2.85397	7.737	7.88684	8.18454	7.16677
cgd6_1700	Nuclear cap-binding protein subunit 2	6.37941	5.64331	5.86672	6.02821	4.24561	4.27405	4.48581	2.85397	4.74152	5.27871	4.92632	5.84122
cgd6_1750	Rab geranylgeranyl transferase beta / prenyltransferase alpha/alpha toroid fold containing protein	6.32067	5.54949	6.54572	6.49942	2.91306	5.10363	2.78104	4.51017	4.60295	4.3649	4.46067	3.75701
cgd6_1760	Phosphatidylinositol 3-/4-kinase	3.78709	2.28973	5.37758	5.48728	0.490702	0.904677	2.62781	2.85397	3.50932	3.62943	3.44638	5.16343
cgd6_1770	Arsenite-resistance protein 2	6.46372	7.14602	6.65651	6.84253	3.2319	4.52795	5.12521	2.85397	5.08565	4.78258	4.6524	4.828
cgd6_1880	BCP1 family protein	5.09036	6.64954	5.54189	4.29156	0.490702	0.904677	4.56073	2.85397	2.95235	4.12001	4.11964	2.09236
cgd6_20	IMP dehydrogenase/GMP reductase	7.81755	8.18284	8.4712	8.14025	6.45532	5.68667	5.39108	6.03772	7.14912	6.03145	5.90373	8.00244
cgd6_2170	60S ribosomal protein L5	10.0064	8.88682	10.1062	10.3211	8.28533	8.1708	7.93542	8.10097	8.58471	7.77562	7.46364	10.0844
cgd6_2180	GTpase translation initiation factor IF2	10.1802	8.83698	9.59459	9.79543	8.21355	8.24982	7.26179	8.60324	8.25267	8.45892	8.01575	9.26438
cgd6_2210	Uncharacterized transmembrane Protein	10.2088	9.03208	9.49107	10.1365	7.25663	7.56799	7.06328	6.50566	9.9993	10.0872	9.88621	10.1532
cgd6_2230	Diphthamide synthesis DPH1/DPH2	5.21951	6.16291	4.43165	5.28791	0.490702	4.34716	2.68876	2.85397	4.23256	4.1103	4.34469	4.39919
cgd6_2260	Hca4p helicase DBP4 (Helicase CA4). EIF4A-1-family RNA SFII helicase	6.71582	6.5634	6.46929	7.49888	4.30351	5.19495	5.26291	4.36009	5.81239	6.69938	6.78161	5.8991
cgd6_2320	Bromodomain/HAS/DEXDc/SNF2 domain containing protein	6.11274	7.32808	5.33173	5.88752	4.5947	0.904677	5.3581	2.85397	5.11002	5.09722	5.74528	6.03078
cgd6_2430	Nascent polypeptide-associated complex subunit beta	8.5322	8.01964	8.32203	8.17775	6.78797	5.36957	7.19896	7.51978	8.19634	8.26175	8.00643	9.04616
cgd6_2480	NOT2/NOT3/NOT5	7.95022	6.27242	7.11802	7.05702	5.54649	5.08508	5.60282	5.73531	6.18798	6.50511	6.52496	7.14181
cgd6_2650	DNAJ protein-like	5.93053	6.22567	7.48038	6.88362	3.03857	4.61247	4.15903	5.38619	5.25557	4.08611	4.00949	6.59799
cgd6_2720	Uncharacterized protein	9.46973	8.99879	8.95028	9.39821	6.53135	7.02529	7.60438	6.94112	7.29099	7.51943	7.2369	8.47928
cgd6_2740	RNA recognition motif domain containing protein	7.84103	6.45074	6.56134	7.46499	2.14434	5.85499	5.11271	6.09784	6.1114	5.70172	5.30666	8.45323
cgd6_2960	Bax inhibitor 1-related protein	9.11133	8.27453	8.07626	8.62213	7.33029	7.86526	7.05811	7.86611	5.8366	6.22618	6.19303	7.22855
cgd6_3010	Polyadenylate-binding protein	12.0062	11.1144	11.8674	12.2613	10.3949	10.2128	10.5189	11.3927	10.9109	10.3014	9.92425	11.583
cgd6_3180	40S ribosomal protein S15	6.76139	5.46758	6.05922	4.96874	2.83886	4.62952	4.30985	2.85397	3.82889	3.95551	3.37417	2.09236
cgd6_3190	60S ribosomal protein L4/L1e	11.2999	10.2086	11.3485	11.3445	8.4089	8.72798	9.29662	9.9957	9.66736	8.96131	8.61559	11.0255
cgd6_3230	RNA (C5-cytosine) methyltransferase NOP2 subfamily signature	8.31098	7.3505	8.41854	7.59543	4.96955	5.89763	5.92326	5.1236	6.52005	6.79654	6.96364	6.68507
cgd6_3240	Gpi16p/PIG-T/SPBC1604.15 family glycosyl phosphatidyl inositol	3.85886	4.57372	4.81603	3.98473	0.490702	0.904677	1.11556	2.85397	3.25354	1.95249	2.10934	2.09236
cgd6_3450	Eukaryotic rRNA processing protein EBP2	6.67334	7.19404	6.49017	6.23997	3.66475	5.38422	3.77794	2.85397	6.79272	6.28277	6.61449	4.75373
cgd6_3540	Exosomal RNAse PH	3.71832	6.1828	3.86755	4.85161	2.23397	0.904677	1.11556	2.85397	3.22073	3.48289	3.74508	3.83104
cgd6_3920	Uncharacterized protein with Tetratricopeptide-like helical	9.38743	10.0755	9.87292	9.55113	7.58728	8.07141	7.45065	6.20227	9.66797	9.63042	9.88274	9.45025
cgd6_40	Uncharacterized protein	12.199	11.055	12.1521	12.1812	10.0019	9.8949	10.2361	11.1533	10.8852	10.3269	9.95235	11.9226
cgd6_4190	60S ribosomal protein L10/L16, alpha/beta hammerhead	11.6868	10.1654	11.3252	11.8239	9.64665	9.45573	10.0675	10.3737	10.5368	9.77758	9.44108	11.6013
cgd6_4230	Uncharacterized protein	5.54245	6.33241	6.43731	6.13568	3.27765	4.04785	4.25959	5.98597	4.08708	5.29444	5.52049	4.87372
cgd6_4270	GPN-loop GTPase 3	7.51182	7.20009	7.67223	7.58317	5.02469	6.04756	5.0904	6.2767	6.67392	6.50159	6.44633	7.33182
cgd6_4290	MATH/TRAF domain/WD40/YVTN repeat containing protein	8.34179	7.22213	7.73647	8.47883	7.78008	5.48128	5.02993	6.58941	7.40368	7.66057	7.65916	8.70495
cgd6_4320	40S ribosomal protein S5	10.7759	9.66993	10.5203	10.6469	8.20935	8.65992	8.89273	9.56073	9.09024	8.08795	7.75427	9.9881
cgd6_4630	40S ribosomal protein S8	11.3503	10.2174	11.6124	11.5487	9.10866	9.9535	9.54269	10.3611	9.88525	9.31549	9.16571	11.0526
cgd6_4710	RRM/RBM19/MRD1 domain containing protein	8.56071	7.99502	8.83258	8.57233	6.49464	6.46691	7.60515	5.91326	7.47027	7.45328	7.25407	7.53672
cgd6_4860	DEAD/DEAH box helicase with GUCT domain	10.7615	10.0347	10.5417	10.4853	9.12631	8.78584	9.54984	9.08045	9.57954	8.94036	8.87717	9.98465
cgd6_4910	Zinc finger C3H1-type domain containing protein	9.56045	9.95261	10.0098	10.0573	8.08014	7.8704	7.49203	8.55601	9.54192	9.8359	9.92791	9.61671
cgd6_5080	Chaperonin Cpn60/TCP-1 protein	10.245	9.04224	9.48684	10.1231	7.68491	8.2379	7.83438	7.43702	7.81434	7.90428	7.65111	9.45949
cgd6_510	Synaptobrevin/VAMP-like protein	4.45455	5.11874	5.76587	5.80169	0.490702	0.904677	1.11556	2.85397	5.26074	4.09128	4.12752	4.12435
cgd6_5430	Uncharacterized protein	12.1262	10.7772	11.8219	11.9444	10.571	10.3593	10.5254	10.6863	10.2861	9.7557	9.42794	11.1594
cgd6_610	ATP synthase subunit alpha	4.34988	6.11428	5.08647	4.87622	3.63243	0.904677	2.65427	2.85397	3.64447	3.96554	4.39046	4.83895
cgd6_620	Casein kinase II, alpha subunit	5.33315	6.27386	5.79028	5.85755	4.28963	2.55714	2.76868	5.24632	4.78826	4.92756	5.52033	4.49473
cgd6_930	rRNA adenine N(6)-methyltransferase	5.90653	6.03476	5.87958	4.86165	2.12409	3.76857	1.11556	4.47458	2.72691	3.99438	4.11312	2.09236
cgd6_940	Pescadillo-like protein	8.34366	7.95263	7.6984	8.1088	6.92441	6.21463	6.1984	2.85397	4.68826	6.02894	6.14418	5.21878
cgd7_100	RING-type Zinc finger domain containing protein	7.68953	6.76764	7.46646	7.87576	4.50383	5.09328	1.11556	6.64198	9.05488	8.45771	8.05172	9.58245
cgd7_1080	elf3f/JAB1/Mov34/MPN/PAD-1 ubiquitin protease	7.3393	6.88098	7.13306	6.56785	5.44002	5.84789	5.44809	5.72636	5.0749	5.0437	5.23609	6.0815
cgd7_110	Sortilin	9.77689	8.61653	8.95273	8.92886	7.52458	8.156	7.80471	6.80461	5.63816	6.7674	6.79905	8.2275
cgd7_1220	Uncharacterized protein	5.79317	5.03858	5.43638	5.92706	3.90956	0.904677	1.11556	2.85397	5.33794	5.21846	5.39839	6.2918
cgd7_1230	Uncharacterized protein	5.76225	6.18457	6.54461	6.04685	3.6703	0.904677	2.70422	2.85397	5.1386	4.58289	4.82408	5.26614
cgd7_1530	PIN+Ribonuclease Nob1 Zn-ribbon-like	9.282	8.27573	9.15403	9.18725	7.18125	6.71192	7.44633	6.56712	8.83669	8.19264	7.78995	9.82572
cgd7_1600	Ribosomal protein L10	8.22209	7.85033	8.41028	7.98822	7.10342	6.07741	7.26911	6.50799	6.96942	6.48874	6.14521	8.12103
cgd7_1630	SAM-dependent methyltransferase RsmB/NOP2-type	5.98522	5.36641	5.47254	5.42016	5.05637	0.904677	2.64319	2.85397	6.00273	5.54117	5.38994	3.61921
cgd7_1940	Uncharacterized Protein	8.5576	6.85132	7.0028	7.30263	5.47501	6.19563	4.22579	5.11154	7.42908	6.0953	6.40119	7.31102
cgd7_2090	RuvB-like helicase	9.34767	7.01575	8.41154	8.23106	7.27898	7.00089	6.14878	5.15586	4.85523	5.67006	5.52471	6.83499
cgd7_210	Peptidylprolyl isomerase	10.0865	9.79507	9.89815	10.0357	7.98428	8.51236	7.84213	8.03891	8.8603	8.04049	8.11694	8.5143
cgd7_2110	60S ribosomal proteins L8/L2	11.6602	10.4546	11.4207	11.7122	9.24593	9.22851	9.74329	10.643	9.50558	9.01296	8.70491	11.2085
cgd7_2240	Uncharacterized protein	7.51148	7.71828	7.91452	7.39806	6.38114	4.32119	6.27998	2.85397	7.48345	8.17647	8.20532	7.33149
cgd7_2430	Translation initiation factor eIF-5 Tif5p/ZnR+W2 domain-containing protein	10.3259	9.45782	10.2396	10.2027	8.57549	8.61154	8.618	8.84986	9.37876	8.95761	8.80595	9.57775
cgd7_2530	Signal peptide containing protein	5.96849	7.52787	7.57254	7.24669	4.9726	5.49104	5.19877	4.31635	4.77597	5.84534	5.65355	6.96675
cgd7_2980	Uncharacterized Protein	5.24197	6.52568	5.41482	5.50971	2.08311	4.36852	3.44214	2.85397	4.18994	3.82315	4.2412	4.41798
cgd7_3010	Uncharacterized protein	11.4326	10.091	10.6718	11.0152	9.02933	8.6169	9.24758	9.39786	8.81414	8.21032	8.01601	9.24469
cgd7_3160	Uncharacterized protein	5.81178	6.23226	6.0364	5.55887	4.24842	4.86357	3.48296	2.85397	4.23959	4.33125	4.91864	5.31165
cgd7_3270	Importin/karyopherin (Arm repeats)	10.8783	10.4842	10.5985	10.674	7.75706	7.86213	8.19503	7.91356	9.43695	9.35771	9.2544	9.65853
cgd7_3280	ER membrane protein complex subunit 8/9	4.67587	5.32565	4.92961	4.81624	2.71126	0.904677	1.11556	2.85397	4.35536	2.95012	3.17326	5.66919
cgd7_3490	Ribosomal protein L1/ribosomal biogenesis protein	6.91169	7.38703	7.5115	6.98298	5.09891	5.78551	5.55613	4.68789	5.78563	5.77366	5.56529	7.09441
cgd7_3580	Galactose oxidase	6.96763	6.10001	7.0571	6.65506	3.58976	3.6384	2.64422	4.37378	5.36015	5.65861	5.69789	5.18565
cgd7_3590	Mpp10 family of U3 processosome protein	5.3035	6.61178	5.87307	5.78115	4.14498	3.18168	4.23634	4.39332	4.06149	4.04164	4.21299	4.85133
cgd7_3720	DNA-directed RNA polymerase subunit beta	7.95282	6.22518	7.38737	8.37757	4.26896	6.91199	6.02092	6.17125	6.03326	6.79639	6.77227	7.97226
cgd7_3780	Cyclin	9.65033	9.14459	9.62699	9.5533	8.55046	8.07266	8.28451	8.13012	9.35806	9.32348	9.2866	8.8163
cgd7_3800	Uncharacterized Secreted Protein (CpLSP gene family)	8.0344	7.76952	7.6438	7.62945	6.20349	5.94001	5.46905	7.06416	5.63652	5.60588	5.94383	2.09236
cgd7_4110	WD40/YVTN repeat-like-doman containing protein	9.24597	8.41494	9.45347	8.86401	7.36818	7.93382	8.14566	8.28656	8.12268	7.72545	7.44186	8.48759
cgd7_4220	TCP-1/cpn60 chaperonin	9.79537	7.58222	8.68615	9.39258	7.01808	7.39514	5.46195	7.6523	7.84185	7.41867	7.1055	9.4269
cgd7_4460	60S ribosomal protein L6	10.9303	10.1071	10.8841	11.1866	8.75645	8.88862	9.15995	10.5099	9.74064	8.88241	8.56868	11.0321
cgd7_4510	ABC transporter	9.71941	8.5564	9.08097	9.10706	7.6317	7.9248	7.18664	7.64054	8.31777	8.08984	8.10526	8.40881
cgd7_4760	Ribosomal protein S4	12.0411	10.9658	11.7637	11.8728	9.43838	9.99925	10.2438	10.3027	10.378	9.45311	9.22638	11.7396
cgd7_480	L-lactate/malate dehydrogenase	13.1641	11.3869	12.4223	12.9104	10.4814	10.7166	11.1312	11.6721	12.274	11.8966	11.5812	12.9708
cgd7_5000	Vacuolar ATP synthase subunit A	10.4233	9.66473	10.2728	10.2141	8.748	9.00422	9.22601	8.78948	7.8955	7.80308	7.62726	9.07234
cgd7_5180	Eukaryotic translation initiation factor 3 subunit H [EIF3H].	8.5688	7.47425	8.3668	8.76585	7.11824	6.25429	6.94141	6.74151	8.05707	7.25939	7.05448	7.63875
cgd7_5210	Bromo domain containing protein	7.33016	6.75706	7.19251	7.22345	5.88275	4.95326	2.67373	5.61521	6.42532	6.42197	6.18541	6.57617
cgd7_5270	Eukaryotic translation initiation factor 2 alpha subunit/S1 RNA binding domain containing protein	8.97716	8.18391	8.81489	8.85355	7.90726	6.47466	6.92282	6.08383	7.28584	6.91982	6.82458	8.19316
cgd7_5310	ribosomal protein L24	8.25092	7.02494	7.83554	8.32021	6.46555	5.82069	6.65279	6.26615	6.72916	6.60296	6.4031	7.00815
cgd7_550	Uncharacterized protein	9.80952	9.8317	9.30217	9.6414	6.79149	7.75275	6.97705	6.77537	8.92809	9.2322	9.40644	8.74934
cgd7_5520	Hemogen	9.16912	8.8628	9.40819	9.54139	5.8665	7.04806	6.87626	2.85397	9.38817	9.5352	9.22412	10.1223
cgd7_570	TPR repeat-containing protein	5.96116	6.55846	6.16989	6.14369	3.70136	2.51606	5.06021	6.57921	4.28939	4.44893	4.74368	3.70358
cgd7_610	Uncharacterized protein	7.83707	6.28944	8.07277	8.36314	5.63246	4.92079	7.19144	5.94548	6.65504	6.10276	5.59826	8.08346
cgd8_1180	Coronin	7.23156	7.20885	7.41985	7.20754	3.85449	2.41603	2.62754	2.85397	7.96712	8.0658	8.12563	6.50888
cgd8_160	Ubiquitin activating enzyme E1	4.60646	6.34577	4.09383	4.92846	2.06926	0.904677	1.11556	2.85397	4.93315	3.00006	3.1351	5.24794
cgd8_1650	Partner of Nob1 Pno1p Yor145cp like KH domain containing protein	8.26633	8.81008	8.91657	8.58004	6.52663	7.12428	7.21235	5.67641	7.24866	6.0545	6.15156	8.25117
cgd8_170	DNA-directed RNA polymerase subunit beta	6.97657	7.08446	7.08713	7.75214	4.99918	0.904677	3.3214	7.09413	7.19313	6.964	6.60309	7.67537
cgd8_190	Mak5 pre-mRNA splicing RNA SFII helicase	8.35836	8.04077	8.28849	9.19195	6.85754	7.4476	6.93275	6.9799	7.62303	6.75659	6.76895	7.75921
cgd8_2050	RRP5 like protein involved in rRNA biogenesis with 7 S1 domains and 5 HAT repeats	8.63617	9.32278	9.53603	9.65404	6.43807	6.23057	6.50497	6.14842	8.36252	8.43187	8.46093	8.22823
cgd8_2120	Activator of Hsp90 ATPase N-terminal/ TPR repeat domain-containing protein	8.27851	7.1866	7.95933	7.83945	5.58553	4.56659	6.28532	4.40291	6.51842	6.58974	6.55371	7.7236
cgd8_2870	60S ribosomal protein L10A	10.7719	9.29706	10.5101	10.6676	8.77004	8.48872	8.80695	9.00097	8.58166	8.61225	8.29341	9.99216
cgd8_2890	Translation initiation factor SUI1	6.21929	6.25661	5.81959	6.54956	3.56797	3.13853	5.09973	5.07791	4.37809	4.73685	4.05795	6.37897
cgd8_2930	GTpase translation elongation factor 2	13.2934	11.7202	12.7339	13.083	10.9816	11.3149	11.0784	11.4153	11.8135	11.0437	10.6372	12.4965
cgd8_300	RNA polymerase III C5 subunit	8.80221	7.98091	8.67459	7.9759	6.42369	6.20715	6.06681	5.73269	8.66352	8.30641	8.29874	8.25236
cgd8_3000	SYG1/EXS domain containg protein	8.46068	8.20468	8.63604	8.5724	7.25159	7.25705	6.5188	5.0931	6.50706	6.30246	6.25008	7.49442
cgd8_3090	Proteasome activator p28/ Ki autoantigen	7.4025	6.61932	7.1375	6.98728	5.33614	5.43465	5.25208	6.97769	5.28532	5.45439	5.34254	5.68325
cgd8_3100	Valyl-tRNA synthetase	7.56667	8.20477	8.24939	7.83277	5.64991	6.32633	6.11388	7.10515	6.48794	5.6292	5.65581	6.60571
cgd8_3110	Uncharacterized protein with WD40 repeat	7.96883	8.4495	7.97299	8.24869	6.34785	6.27106	6.41744	5.54129	7.58805	7.85913	8.00826	6.72353
cgd8_3220	RNA-binding protein Lupus La	6.83286	7.3701	7.07442	7.01354	4.79637	5.20436	5.41617	2.85397	5.18802	5.60411	5.54145	6.05004
cgd8_3240	Uncharacterized Protein	6.04237	5.35608	6.29198	5.94515	3.57803	4.51346	1.11556	5.08688	7.17948	7.00411	7.29946	7.48671
cgd8_3310	Ribosome maturation protein Sdo1/SBDS	5.04271	3.92018	5.83849	5.38793	0.490702	0.904677	3.50683	2.85397	4.86531	3.28765	3.47294	3.73452
cgd8_3380	Rrp12p like nucleolar protein	6.90248	7.73829	8.1929	7.43244	4.99466	6.68572	5.61443	5.87825	6.32864	6.10672	6.40615	6.47034
cgd8_3390	Brix domain containing protein	8.19968	8.1737	8.21756	8.05373	6.293	7.12294	7.11561	6.07455	6.77668	6.91418	6.97405	6.80274
cgd8_3450	60S ribosomal protein L17/L22	10.1723	8.68107	9.48457	10.0658	7.5241	7.42748	7.74512	8.26718	8.14531	7.54251	7.32865	9.03973
cgd8_350	Asparaginyl-tRNA synthetase (NOB+tRNA synthase)	11.0966	10.2654	10.4469	10.8267	9.11672	9.03472	8.8028	9.11077	9.27589	8.40425	8.04815	10.2813
cgd8_3570	Uncharacterized Secreted Protein (WYLE gene family)	6.18919	6.90122	6.69194	6.60041	3.28955	3.21363	1.11556	4.41977	6.5045	7.1108	6.86384	5.98388
cgd8_3740	Yer119cp like amino acid transporter	10.6085	9.0282	10.0028	9.9907	7.53984	8.25858	8.06991	7.2224	9.96764	9.36156	9.09974	10.6071
cgd8_3810	unspecified product	3.79483	6.01959	5.71473	5.49578	0.490702	0.904677	4.56719	2.85397	4.27317	4.16512	4.83739	2.09236
cgd8_3900	Sub2p like superfamily II helicase	10.5526	9.33309	9.77336	10.3449	8.88183	8.76189	8.87018	9.32267	9.03725	8.87433	8.82712	9.96177
cgd8_400	60S ribosomal protein L6	11.1272	9.27729	10.6145	10.7276	8.77767	8.45149	8.52395	8.89556	8.72468	7.84279	7.55552	10.2213
cgd8_4100	PRP43 involved in spliceosome disassembly mRNA splicing	5.58261	6.43788	4.36612	4.71619	0.490702	3.99662	2.64306	2.85397	1.85001	1.89737	3.06357	4.34411
cgd8_4150	RNA recognition motif domain containing protein	6.29	6.62859	7.54532	6.86166	2.0647	6.07651	2.67549	5.13502	5.51515	5.78896	5.75819	5.96296
cgd8_4180		4.81019	5.08987	5.33879	5.41763	4.7532	3.23387	1.11556	6.02077	7.36437	5.89802	5.48201	7.45854
cgd8_430	60S ribosomal protein L7A	11.7175	10.174	11.4045	11.774	9.37298	9.74987	9.71632	10.4077	9.89383	9.42934	9.03313	11.0278
cgd8_4330	Fibrillarin RNA methylase	9.9036	8.79301	9.48839	9.72961	8.0625	8.11964	7.86742	8.74911	7.95008	7.77952	7.35057	8.50151
cgd8_4350	60S ribosomal protein L7/L30	9.52532	9.66978	9.4206	9.57739	6.34803	8.06267	7.20481	7.27675	7.6045	7.03518	7.04545	7.57863
cgd8_4510	Uncharacterized protein	9.91644	8.92963	9.64093	10.0428	7.23004	8.37424	7.28363	8.77133	8.0864	7.89331	7.69806	9.45427
cgd8_4710	Uncharacterized protein with CCHC-type Zinc finger	7.85901	6.72641	7.20402	7.87791	6.49066	4.74312	5.2949	5.94765	6.06979	6.71858	6.61389	7.1501
cgd8_4720	Seryl-tRNA synthetase, cytoplasmic	9.05521	6.78638	8.86529	8.86576	6.63616	6.38612	7.92614	6.29228	7.4385	7.45721	7.08586	7.8096
cgd8_4750	Dbp5p-like eIF4A-1-family RNA SFII helicase	7.41124	7.78465	7.80781	6.8823	5.31278	6.21981	5.82952	5.97414	6.8399	4.85935	5.46199	5.22348
cgd8_4760	Arginine n-methyltransferase	7.27727	7.21741	7.65547	7.43337	5.44141	5.94569	5.44945	4.49074	6.12429	4.6673	4.99488	6.08285
cgd8_4770	Cleavage/polyadenylation specificity factor A subunit	6.43103	6.96927	5.91834	6.31632	5.19312	2.38001	4.86742	2.85397	5.51166	4.41199	4.84528	5.8431
cgd8_5000	Uncharacterized protein	6.63215	6.85121	6.32267	5.38209	3.84056	4.78566	4.09214	4.56279	3.03001	3.66369	3.64024	3.80978
cgd8_510	Pus1p-like type II pseudousynthas TruA	4.4134	3.86182	5.32818	2.87627	0.490702	0.904677	1.11556	2.85397	2.84433	3.56495	3.79904	4.41261
cgd8_5130	TatSF1-like protein with RNA recognition motif domain	5.82647	4.11924	5.31379	4.05601	2.33735	0.904677	1.11556	2.85397	0.598694	-2.43117	1.85548	2.09236
cgd8_5200	Phosphatidic acid phosphatase type 2/haloperoxidase	7.07368	7.29828	7.40542	6.98803	4.56576	6.4314	5.52896	6.46008	6.33218	6.35871	6.7899	5.95313
cgd8_80	Transmembrane amino acid transporter protein	7.52088	7.39012	6.98242	6.68795	5.43914	5.64777	6.05884	2.85397	7.23475	6.61922	6.73641	5.78128
cgd8_940	Uncharacterized protein	4.42372	6.36951	6.14026	5.6042	0.490702	0.904677	4.29464	2.85397	2.85486	3.78857	4.15438	2.09236

## Sheet: SortCluster5
geneSymbol	Product Description	asexual_invitro1	asexual_invitro2	asexual_invitro3	asexual_invitro4	female_invitro1	female_invitro2	female_invitro3	female_invitro4	female_invivo1	female_invivo2	female_invivo3	female_invivo4
cgd1_120	Signal peptide region containing protein	4.82341	4.61617	4.61557	5.85856	2.83623	0.904677	2.71664	2.85397	5.88009	5.23479	5.51469	4.91937
cgd1_1210	Uncharacterized protein	6.80339	6.12422	7.41638	8.09745	5.72359	5.2397	4.7614	4.3908	8.09775	8.30853	8.32044	7.64787
cgd1_1220	Serine/threonine-protein kinases	7.70615	6.26173	6.39994	6.63613	8.41981	6.29346	6.99003	6.20645	9.15457	8.96868	8.75836	9.28195
cgd1_1240	Sec14 domain containing protein	6.88811	7.01344	6.92687	7.2219	6.09699	5.74828	6.65652	7.22011	7.61155	8.02098	7.93721	8.22719
cgd1_140	Uncharacterized Secreted Protein (CpLSP gene family)	5.80383	5.33593	6.30835	6.26309	0.490702	2.40916	1.11556	4.3503	7.58236	7.17656	7.09384	7.25833
cgd1_180	Uncharacterized protein	7.88465	6.31597	7.3327	7.64234	2.04824	5.25166	2.66958	5.12791	7.19946	8.2862	8.21788	8.81312
cgd1_1870	Uncharacterized protein	6.04291	6.76921	6.4388	6.86182	4.55717	3.20375	3.41541	4.41158	7.06598	7.36049	7.0755	8.21366
cgd1_2290	Uncharacterized protein	6.68907	5.65046	5.94351	6.07569	4.65808	3.9936	3.84571	4.3704	7.08157	7.15845	7.39498	6.64831
cgd1_3050	Cation efflux protein	7.93758	5.96139	7.74865	7.52519	8.44333	8.01001	7.25275	7.07699	8.97307	9.08738	9.0565	9.54611
cgd1_3570	Myosin regulatory light chain	7.4797	7.91774	8.38171	7.94023	7.23093	7.17183	6.44692	5.90582	8.3725	8.14226	8.48093	7.58848
cgd1_3590	Uncharacterized protein	5.91802	5.07791	4.9511	5.07003	4.19243	4.98752	5.35976	5.64633	6.98785	6.82569	7.20855	5.25772
cgd1_3640	Uncharacterized protein	8.92033	8.3777	8.44497	8.27982	7.74669	7.19991	7.30077	6.26097	9.49125	8.83294	8.94164	8.55524
cgd1_450	Uncharacterized protein	6.13811	7.87786	5.80574	6.36569	3.89367	4.30194	4.22559	5.11136	7.14612	7.25097	7.42831	6.78108
cgd1_630	Uncharacterized protein	7.21478	6.12587	5.97589	6.64244	4.73893	3.35922	4.72567	4.54157	8.07001	7.61312	7.67105	6.49583
cgd1_680	Uncharacterized protein	4.49299	4.66534	3.98037	3.43382	2.88556	3.29443	3.5061	2.85397	6.02273	5.59852	5.30107	5.33724
cgd1_920	Actin	8.94266	8.36368	8.62198	9.29986	5.94801	5.45262	5.89592	6.32512	10.026	9.77422	9.70759	10.0659
cgd1_950	Uncharacterized protein with Ankyrin repeat	7.69821	7.37674	6.44135	7.62227	5.11561	6.23683	3.90145	5.14507	8.54851	8.30778	8.32237	8.78058
cgd2_1090	O-acyltransferase	2.29734	3.85385	1.78505	3.7108	0.490702	0.904677	3.42717	2.85397	6.261	6.23056	6.14448	3.66793
cgd2_1830	Protein kinase domain containing protein	2.37144	2.28973	4.19918	0.579434	0.490702	2.55496	4.0072	2.85397	3.98241	5.52543	5.53647	5.63993
cgd2_1960	Mitogen-activated protein kinase	8.62142	8.15409	8.47366	8.84954	5.53165	7.07545	7.4633	7.27257	9.68633	9.33449	9.2519	9.61737
cgd2_2130	ATP-dependent 6-phosphofructokinase	8.65039	8.26889	8.61837	9.20519	6.61015	7.54489	7.97334	7.54981	9.94727	9.42109	9.22889	9.38859
cgd2_2310	Ser/Thr protein kinase	2.29133	7.10863	4.9337	4.92173	0.490702	0.904677	1.11556	2.85397	2.98481	5.17417	5.76486	5.24165
cgd2_2450	Uncharacterized protein	4.49635	2.28973	3.98373	2.94823	0.490702	0.904677	1.11556	2.85397	4.05399	4.54722	4.27904	5.34049
cgd2_260	Uncharacterized protein	4.47603	4.32624	5.87981	5.07363	0.490702	2.95444	1.11556	2.85397	3.28122	4.67752	5.31327	6.15408
cgd2_3350	Uncharacterized protein	9.09664	8.04256	8.60391	8.71726	8.0642	7.35053	7.5233	7.57628	8.89307	9.2571	9.06421	9.56794
cgd2_3520	Uncharacterized protein	6.29866	6.51435	6.46936	5.7532	4.73786	5.14586	2.81175	2.85397	6.57221	6.23193	6.28556	6.7718
cgd2_3580	Uncharacterized protein	4.73948	5.38548	5.56219	5.34503	3.89576	5.08994	5.14169	2.85397	6.00617	6.14943	6.10381	6.55241
cgd2_3650	HAD-like domain containing protein	6.90805	5.85258	6.21171	6.10471	6.55645	5.78579	7.02646	5.27127	7.60737	7.58936	7.7745	7.83514
cgd2_370	ARM repeats containing protein	6.94485	6.01339	7.72303	6.78214	2.29095	4.88944	1.11556	2.85397	8.03867	8.21381	8.12929	8.00687
cgd2_4150	Articulin family protein	11.0754	9.52875	10.5216	11.1099	9.57058	10.1344	9.72756	10.6403	11.8905	11.5298	11.181	12.1253
cgd2_4160	Uncharacterized protein	4.94577	6.25732	2.99667	4.99434	2.48261	0.904677	1.11556	2.85397	5.15153	5.25218	5.35634	4.07938
cgd2_4180	Uncharacterized protein	5.40843	6.02298	5.11002	6.21711	0.490702	4.12182	1.11556	2.85397	6.27942	6.18567	5.80255	6.78692
cgd2_4220	Uncharacterized protein	2.22579	5.33489	5.29	3.90026	1.9985	3.6067	3.34019	2.85397	5.69167	5.76572	5.6377	6.06352
cgd2_4270	Secreted insulinase-like peptidase	8.12715	8.46557	8.31391	8.36194	5.90609	4.46843	5.22394	5.88145	9.50915	9.46804	9.41039	9.74504
cgd2_4290	Uncharacterized protein	3.80334	2.28973	3.29078	4.01212	2.30265	2.71212	1.11556	2.85397	5.55361	5.20455	5.34048	3.89964
cgd2_430	Signal peptide containing protein	9.08586	8.65862	9.40992	9.19919	7.46233	7.34466	8.00657	8.13237	10.7476	10.4902	10.1467	11.0396
cgd2_4370	Signal peptide containing protein	6.13605	6.03579	5.47516	5.82517	4.95277	3.28034	4.87872	2.85397	5.98536	6.80374	6.7861	6.54819
cgd2_540	Organic solute transporter Ostalpha	5.17667	5.91553	5.09359	6.59624	4.52436	5.09248	3.86945	4.38862	7.888	7.37652	7.33916	7.38773
cgd2_640	Metallo-dependent phosphatase-like protein	9.95781	9.08892	9.39839	9.7641	8.54818	8.47495	8.25242	8.55752	10.2659	10.2222	10.2191	10.0467
cgd3_1160	Uncharacterized protein	6.35314	6.76495	5.84046	5.94453	5.10886	3.2002	4.54583	4.40864	6.95015	6.54261	6.59015	5.76207
cgd3_1330	Uncharacterized protein	7.49162	6.62565	7.12446	7.0694	3.2677	4.03752	6.20521	4.40291	8.18159	7.84841	7.5862	8.53216
cgd3_1380	IQ calmodulin-binding motif	4.89179	6.59482	5.85557	5.90439	5.0694	4.29678	1.11556	2.85397	6.82981	6.75647	7.00084	6.7756
cgd3_1570	Profilin	10.2394	9.35965	9.8356	10.0842	7.976	8.94499	9.0241	9.55752	10.3759	10.2072	9.87881	10.6283
cgd3_1710	Uncharacterized protein	7.28691	6.16059	6.96927	7.49106	3.47772	4.25483	4.46658	2.85397	7.89958	7.74652	7.93475	7.04129
cgd3_1770	Uncharacterized protein	7.82418	5.04042	7.51785	7.37208	6.28181	5.10638	5.82438	5.12696	9.14184	8.96149	8.88741	9.40991
cgd3_200	CCCH-type Zinc finger/WD40 domain containing protein	7.94041	8.18284	7.75941	7.96171	6.67441	6.95476	6.75879	7.26109	7.61693	8.35688	8.37206	8.8065
cgd3_2010	Uncharacterized protein with EF-hand domain	5.24292	6.5517	6.01349	6.62215	3.56029	4.70018	4.91196	5.07106	7.03641	6.82123	7.13261	7.02061
cgd3_2270	WD repeat	6.21334	6.97424	6.99047	6.32863	4.96709	4.93982	4.97147	5.12155	6.55545	6.62434	6.7256	5.74128
cgd3_2280	Uncharacterized protein	6.21893	7.58154	6.62659	6.38396	5.0927	3.1868	4.53055	2.85397	8.20713	8.26186	8.17716	7.3289
cgd3_2320	cGMP phosphodiesterase A4	7.23998	7.69768	7.85606	7.59846	3.83588	6.38972	3.33324	4.34384	7.40503	8.49973	8.31118	7.98413
cgd3_2330	DEAD/DEAH box helicase with DBP10CT (NUC160) domain	8.5653	7.98818	8.81212	8.52373	5.99465	6.76447	6.72732	5.07124	8.25639	8.47393	8.5862	7.80774
cgd3_270	Uncharacterized protein	6.98225	6.99417	6.95438	6.75011	4.27149	6.5469	6.40439	5.88745	7.47869	8.34665	8.52127	8.18109
cgd3_2880	Uncharacterized protein with Leucine-rich repeat	2.61998	4.96764	2.10761	2.45802	0.490702	0.904677	1.11556	2.85397	4.6925	4.85671	5.11299	2.09236
cgd3_3030	Mitogen-activated protein kinase	6.95597	6.46287	6.28937	7.47772	6.21782	6.45911	4.52001	4.38992	7.05969	8.13469	7.94181	6.78778
cgd3_3140	Uncharacterized protein	5.0062	4.99249	3.80574	5.20468	2.73399	2.42031	2.63182	2.85397	5.94912	5.33666	5.5892	6.08072
cgd3_3180	Ser/Thr protein kinase	6.35738	6.94572	7.40992	7.58432	5.90532	6.10699	6.24299	2.85397	8.35865	8.97568	8.95432	8.99616
cgd3_3200	Deoxyribose-phosphate aldolase	9.32178	8.28478	8.62344	9.10504	7.10198	6.77251	6.87933	6.96305	10.2057	9.79748	9.794	9.821
cgd3_3280	Uncharacterized protein	5.3013	4.65128	5.02021	5.74495	4.80803	0.904677	2.74609	4.47533	5.56678	6.04444	6.11608	4.957
cgd3_330	unspecified product	7.57199	7.62778	7.81442	7.49427	5.85196	6.08391	7.07235	7.31051	10.0818	9.41277	9.21423	9.63562
cgd3_3830	Protein-tyrosine phosphatase-like protein with PUB domain	6.37268	5.67009	6.54074	5.23882	3.24386	5.79145	5.1384	5.11042	6.90395	7.15134	7.28413	6.27409
cgd3_4070	Sugar/inositol transporter	8.01424	8.02483	8.44191	7.75903	7.36238	7.47526	7.3161	5.98642	8.6289	8.31759	8.40863	8.93311
cgd3_4240	Insulinase (Peptidase family M16)	0.739308	4.97777	1.71414	2.06469	0.490702	0.904677	1.11556	2.85397	4.6156	3.77224	3.75169	3.59654
cgd3_480	Uncharacterized protein	5.91704	3.91433	4.18014	4.8719	3.7345	3.77789	4.35459	2.85397	5.60312	5.626	5.72167	7.37612
cgd3_580	Uncharacterized protein	2.24875	6.09829	4.76045	3.64523	3.87595	4.52397	3.36819	2.85397	6.1553	6.2467	6.64697	5.91696
cgd3_810	Uncharacterized protein	7.09064	7.75855	7.67649	7.10642	4.89465	4.24499	5.38375	5.06172	9.00812	8.60613	8.63563	8.56187
cgd4_1670	Uncharacterized protein	4.20362	5.24101	4.37469	5.37192	3.46273	4.39329	1.11556	2.85397	5.58527	5.49409	5.29308	6.26537
cgd4_1790	Uncharacterized protein	5.99385	2.28973	5.0108	5.36083	4.60346	3.58498	4.30464	2.85397	5.49368	6.15846	6.14941	6.59291
cgd4_1970	Uncharacterized transmembrane Protein	8.67823	8.15264	7.71868	7.97457	4.14948	5.66241	4.3921	6.11835	8.45925	8.40254	8.34131	8.72764
cgd4_200	Uncharacterized Protein	7.86001	8.25796	8.6073	8.6174	6.00597	5.87222	6.08404	6.38965	10.1694	9.73567	9.57911	9.56285
cgd4_2000	Apicomplexan CP 15/60K like protein	4.59416	5.94718	5.78666	5.47686	4.17008	4.33765	4.99619	4.41125	6.51802	6.54085	6.71954	7.01815
cgd4_2090	SET domain containing protein	7.89062	6.30345	7.79041	8.74185	5.99179	5.23897	5.58177	2.85397	9.43375	9.21053	8.94299	9.93227
cgd4_2280	Uncharacterized protein	6.10456	5.76472	6.57426	5.41717	3.10983	4.39559	4.23445	4.67707	6.61374	7.21025	7.27309	6.82585
cgd4_2310	Uncharacterized protein	5.3006	5.03143	5.84266	5.30109	3.25266	4.17326	4.38501	2.85397	5.50756	5.8881	5.92067	5.73784
cgd4_2350	Uncharacterized transmembrane Protein	6.08326	6.05423	6.58971	6.8647	3.74364	4.4432	3.5081	5.23553	7.20758	7.19805	7.09534	8.19997
cgd4_2360	Ubiquilin	8.48893	8.56702	8.95254	8.81163	8.1616	8.07217	7.29401	7.91344	9.51604	8.85097	8.92733	8.83425
cgd4_2560	Phosphoinositide phospholipase C	7.66878	7.01345	7.4799	6.83933	7.29506	6.8072	7.3001	6.8153	9.27857	8.31436	8.20991	7.80545
cgd4_2700	NADPH-cytochrome p450 reductase	3.81026	3.80709	4.02947	5.51274	3.87865	2.43345	3.85108	4.37452	6.72416	7.08032	7.29148	6.868
cgd4_2950	AP2/ERF domain containing protein	5.44503	6.26542	6.91971	6.36773	3.38193	4.15585	3.5116	2.85397	7.57452	7.32644	7.41397	7.85391
cgd4_2960	ERCC4/XP-G-type excision repair nuclease	3.70714	4.76953	4.65096	3.54476	0.490702	2.63457	1.11556	2.85397	4.00959	4.36969	4.61484	3.82209
cgd4_30	Uncharacterized protein	6.26349	7.22162	5.4806	6.15865	3.29869	2.48593	5.01817	5.64577	6.16165	6.77017	6.79625	6.69236
cgd4_3230	Protein kinase-like domain containing protein	7.87694	8.24617	8.64939	8.35739	6.18613	5.85813	6.15467	6.21694	9.10517	8.61427	8.73787	9.11789
cgd4_3290	Articulin family protein/adjacent paralogous protein	11.4411	10.5476	11.0087	11.4828	9.51825	10.1081	9.89777	9.85486	11.7869	11.5593	11.2985	12.4086
cgd4_3300	unspecified product	9.82905	8.55179	9.4157	9.77166	7.48721	7.95	7.39585	8.0934	9.9242	9.23544	9.06158	9.65415
cgd4_3410	RNA recognition motif/WW domain containing protein	8.02393	5.33439	7.79753	8.31507	7.75723	7.96126	7.26077	8.14675	9.53813	9.8251	9.39991	10.4879
cgd4_3430	Uncharacterized protein	6.60989	7.5966	6.82426	6.10988	5.82077	6.46406	6.1589	4.31854	7.33241	7.64077	7.60124	7.13453
cgd4_3450	Uncharacterized protein	7.86327	7.52182	7.80717	8.51368	7.41475	7.1682	7.16627	6.37608	9.15977	9.96735	9.81144	9.27798
cgd4_3470	Uncharacterized protein	6.43884	5.97196	7.20912	6.52541	5.62393	4.60305	6.06853	5.16404	7.86804	8.00859	7.93209	8.02066
cgd4_3610	Uncharacterized protein	6.9509	5.91263	6.47425	6.36749	3.24644	4.74941	5.44534	5.11281	6.20847	6.28145	6.50491	6.67202
cgd4_3670	Uncharacterized protein	8.6422	8.03531	9.07282	8.6552	8.54956	8.77455	8.44641	8.7056	10.7455	10.4181	10.2515	10.2077
cgd4_4330	Uncharacterized protein	6.07471	5.38533	5.49343	5.84344	3.60734	3.17374	5.30158	5.11305	5.91232	5.91159	6.12661	6.1172
cgd4_490	Uncharacterized protein	7.91733	7.80291	7.94429	7.75461	7.19864	7.17074	6.6468	7.65581	8.41023	9.14994	9.11651	8.42445
cgd4_870	Uncharacterized protein	6.25375	7.49907	5.79643	5.70509	2.7109	4.24226	4.16731	4.34247	6.94235	6.98479	7.1766	6.35653
cgd5_1000	Uncharacterized protein	8.8216	7.46466	7.1383	8.01679	7.4785	6.6433	6.63724	5.56875	8.93818	9.12457	8.97615	9.32765
cgd5_1040	Arf GTPase activating protein	5.55757	5.11469	6.16848	4.28767	3.85257	4.26086	4.47262	2.85397	5.91577	6.01137	5.77004	6.58787
cgd5_1050	unspecified product	5.12636	6.54114	6.7603	6.87492	4.76467	2.50379	3.45523	5.18276	6.81913	7.12072	6.95335	6.36013
cgd5_1100	Uncharacterized protein	4.777	4.57678	4.5686	4.91865	2.7967	4.58091	4.26305	2.85397	5.2409	5.59151	5.82074	5.52774
cgd5_1240	40S ribosome biogenesis protein Tsr1 and BMS1	7.26795	7.52866	7.10797	7.3172	7.66956	7.34078	8.11112	6.99147	9.19706	9.26247	9.4351	8.95455
cgd5_1460	Uncharacterized protein	6.3981	4.51983	6.99758	6.28686	5.15717	3.14856	3.83996	4.366	6.62129	7.11558	6.91206	6.95137
cgd5_1560	Uncharacterized protein	4.3881	5.56958	5.49395	6.13646	0.490702	4.20023	3.89864	2.85397	6.22978	5.34189	5.32897	5.3877
cgd5_1590	Uncharacterized protein	5.84282	4.66803	4.67705	5.27907	2.13896	0.904677	1.11556	2.85397	6.93919	6.22021	6.34728	6.26222
cgd5_1600	Initiation factor 2B-related	5.19557	4.673	4.19626	4.54633	3.38425	0.904677	3.51377	2.85397	4.96001	4.6485	4.72406	4.4896
cgd5_1620	Uncharacterized protein with CW-type Zinc finger	6.42231	6.24254	6.70488	5.98193	4.89997	4.25002	5.08565	4.34802	6.39526	6.59072	6.53073	7.09916
cgd5_1660	Uncharacterized protein	4.93999	4.84138	5.47344	5.45504	2.43933	1.29635	1.11556	2.85397	7.11809	6.7986	6.77229	6.63314
cgd5_1670	Uncharacterized protein	5.37306	4.6106	5.42584	5.77585	0.490702	5.00737	3.45122	2.85397	6.30657	6.14893	6.1745	6.49986
cgd5_170	Uncharacterized protein	4.66596	6.22499	4.81678	2.05054	0.490702	3.11197	3.32361	2.85397	4.39832	5.60032	5.92033	4.77634
cgd5_1780	Fibronectin-binding protein A N-terminus domain containing protein	8.53102	8.62814	8.35495	8.19775	7.23924	4.84777	7.67842	7.2187	8.54058	8.87426	8.92291	8.53982
cgd5_20	Uncharacterized Secreted Protein	6.16866	6.69979	6.89414	7.50479	4.1036	4.71717	4.92895	2.85397	8.40103	7.96929	7.94441	7.82548
cgd5_2240	Glycosyl transferase family 4	5.47807	6.92635	6.47687	6.17493	6.0612	5.95873	6.5525	5.65906	7.30433	7.72258	7.77643	7.65646
cgd5_2250	Uncharacterized protein	2.20498	5.5922	5.00426	5.04548	5.30014	2.38744	4.43463	5.87491	7.1996	7.35715	7.43345	6.79964
cgd5_2720	Uncharacterized Secreted Protein	7.20404	7.83506	7.38106	7.71114	5.8864	7.21357	6.0609	6.59225	8.22169	8.41753	8.78812	7.65458
cgd5_2740	Uncharacterized Secreted Protein (WYLE gene family)	6.5058	6.75748	7.07843	6.88486	4.54562	3.67704	4.77917	5.13325	7.88572	7.34498	7.77358	7.544
cgd5_2760	Uncharacterized protein	8.23979	8.39746	8.62062	8.54732	6.95859	6.22595	5.95022	5.82101	10.2458	9.82699	9.97386	9.13328
cgd5_3050	Doublecortin/p25-alpha domain containing protein	3.85888	4.91274	5.216	4.82056	3.63952	2.75734	4.63329	2.85397	6.57675	5.73471	6.16479	6.15131
cgd5_3160	Actin	14.9559	12.7827	13.8337	14.1649	13.714	13.2861	13.4028	13.3863	14.9915	14.4362	14.1538	15.4598
cgd5_320	Phospholipase/carboxylesterase/thioesterase	0.739308	5.45729	3.67535	4.26627	2.08979	0.904677	1.11556	2.85397	3.63114	4.93536	5.07192	4.91224
cgd5_3550	Glycolipid transfer protein (GLTP)	3.92892	4.18705	5.6967	3.76649	0.490702	2.81482	1.11556	2.85397	5.52168	5.10587	4.84591	5.68117
cgd5_3650	PH domain-like protein	10.3079	8.67459	9.68582	9.59855	7.20986	7.41802	6.49702	7.2567	10.6874	10.4251	10.3652	10.8409
cgd5_3950	Ran-binding protein	8.05379	6.26607	7.24769	7.46128	6.48927	6.75504	5.7529	6.53563	8.86514	8.21233	7.95358	8.92993
cgd5_3990	Zinc finger, RING/FYVE/PHD-type domain containg protein	4.33133	6.82947	4.75758	5.32105	0.490702	4.7267	2.64105	2.85397	5.61122	6.15351	6.26595	6.25388
cgd5_40	Uncharacterized Secreted Protein	8.12331	8.17346	8.11501	8.05276	8.46423	8.06889	8.29853	8.16968	9.41455	9.75604	9.75101	9.30609
cgd5_4220	Trimeric LpxA-like	5.21196	5.94955	4.93027	6.01642	4.99489	2.47199	4.55174	5.62782	6.77157	7.06112	7.25143	5.97425
cgd5_450	Uncharacterized protein with RING-type Zinc finger	5.0757	5.18532	6.29569	5.62116	3.40692	3.81543	4.02715	4.51137	6.37825	6.42024	6.69578	5.00291
cgd6_1000	Uncharacterized protein	6.51392	5.19479	5.53752	7.01936	2.16854	4.93406	4.03663	4.51884	6.75363	7.34439	7.34566	7.26359
cgd6_1150	Uncharacterized protein	5.91349	5.48403	6.00823	7.02642	6.30473	5.42871	6.69442	4.75199	7.79167	7.50244	7.54553	7.49349
cgd6_1500	Cytochrome Oxidase subunit III	10.8198	9.35209	10.1025	10.3772	8.07314	8.86299	8.48606	8.9801	10.5612	10.2279	9.88499	11.17
cgd6_1510	Uncharacterized protein	5.66655	6.5758	6.25716	7.08625	2.01762	4.90359	5.78071	5.57022	7.56895	7.9103	7.92285	7.20994
cgd6_1690	Uncharacterized protein	5.00493	6.92529	4.189	5.20341	2.00956	2.41944	4.19196	2.85397	5.77219	5.57628	5.65086	5.1677
cgd6_1960	Glycosyltransferase 2-like	5.81312	4.98606	4.48635	5.39599	5.43185	4.50123	5.76283	5.55445	7.16619	7.53095	7.55358	6.62779
cgd6_2220	Uncharacterized transmembrane Protein	11.8117	10.4188	11.0921	11.3166	8.38149	8.73598	8.08312	9.08699	11.5599	11.6569	11.3969	11.9948
cgd6_2330	Uncharacterized protein	12.7302	11.1562	12.0872	12.2464	8.4645	8.92352	9.10994	9.6784	12.4593	12.1144	11.7573	12.8508
cgd6_2420	Sensitivity To Red Light Reduced-like protein	6.31273	5.73295	4.59322	5.38346	0.490702	4.90435	3.70104	2.85397	4.95835	5.45667	5.73172	5.55126
cgd6_2440	Uncharacterized protein	5.27415	5.73878	6.54608	6.29784	5.45687	2.71637	3.70639	2.85397	7.74104	7.56669	7.73301	6.49023
cgd6_2600	Uncharacterized protein	11.2178	10.0676	10.6482	10.8344	8.70262	8.55944	8.4241	9.28784	11.1002	11.1055	10.7483	11.4141
cgd6_2730	Signal Peptide Uncharacterized transmembrane Protein	6.71791	2.28973	4.27232	5.89082	0.490702	0.904677	3.7644	5.49141	6.37322	6.58235	6.36195	8.09701
cgd6_3130	Uncharacterized protein	6.26168	7.5643	7.20981	6.21205	4.52052	5.08862	5.30042	5.11208	6.73067	7.30525	7.43038	5.49023
cgd6_3470	Uncharacterized protein	9.15015	8.94547	9.00643	8.86025	6.68269	5.54459	5.90261	6.92571	9.62	9.27847	9.38574	9.51151
cgd6_3510	Uncharacterized protein	8.8182	8.49407	8.75387	8.83645	3.43977	4.36933	5.26485	2.85397	9.72657	9.11109	8.93302	9.39856
cgd6_3630	Ankyrin repeat-containing protein	8.07515	7.67719	8.43735	7.96104	7.5272	7.38615	6.5837	7.40009	9.8113	9.71632	9.45835	9.6967
cgd6_3660	F-box domain containing protein	6.03097	3.88513	5.18705	6.6053	5.88673	5.32856	2.72334	2.85397	6.29189	6.7392	6.92199	6.51602
cgd6_3930	Uncharacterized protein	7.31095	6.80439	7.13898	8.14062	7.74668	6.62237	6.49373	6.63996	9.39091	9.0381	8.83036	8.7174
cgd6_3940	Uncharacterized protein	6.22128	6.73791	6.72941	6.92509	2.23608	0.904677	4.12141	2.85397	8.31109	7.44517	7.45821	8.79359
cgd6_3960	GTP-binding elongation factor protein	5.53252	5.32056	6.29112	5.6242	6.19238	4.8608	5.93546	5.05517	6.8723	8.00357	8.07177	6.71249
cgd6_4030	Uncharacterized protein	6.13829	6.67018	5.62561	6.48603	6.29743	4.24419	6.54157	2.85397	7.82902	7.92402	7.72939	7.51719
cgd6_4160	EF-hands domain containing protein	8.77751	7.38577	8.67563	8.71319	4.02032	5.21969	5.57624	4.47794	10.1512	9.60561	9.32825	9.73992
cgd6_4650	Transcription elongation factor Spt5	7.27829	6.06654	6.79331	7.19718	7.3643	7.70226	7.43859	7.76771	8.88839	9.32355	9.03367	9.43811
cgd6_4660	Uncharacterized Protein	8.16604	7.08565	8.12491	7.46945	6.28379	4.94811	6.0254	7.32074	8.68534	8.70099	8.44278	8.58497
cgd6_4790	Uncharacterized protein with B-box-type zinc finger	6.79933	6.52818	6.08056	6.29112	6.02775	6.18995	6.46722	6.1713	7.06212	7.79303	7.74749	8.05834
cgd6_5030	HSP20-like chaperone with CS domain	3.01459	4.57233	3.34474	3.6949	3.63795	0.904677	1.11556	2.85397	3.93738	4.47694	4.67258	4.38869
cgd6_5060	Serine/threonine-protein kinase	8.76855	7.80006	8.15013	8.28781	5.36481	7.73516	6.52126	6.46076	9.82423	9.77595	9.78862	9.31645
cgd6_520	Serine/threonine-protein kinase	4.34638	5.32296	5.19693	4.66983	3.54484	3.11788	4.16501	2.85397	5.67821	6.30148	6.60958	5.42737
cgd6_5270	Uncharacterized protein	3.92083	4.62949	4.32641	0.579434	5.17879	5.02958	1.11556	2.85397	6.53338	6.23305	6.35283	5.82931
cgd6_5300		4.47326	2.28973	3.42894	3.41547	0.490702	0.904677	1.11556	2.85397	5.05001	6.19562	5.97012	4.95366
cgd6_5380	Uncharacterized protein	6.49361	4.95233	4.30506	5.89317	1.97963	5.00821	2.60106	2.85397	4.94801	5.80807	6.04875	5.12703
cgd6_5460	Uncharacterized Secreted Protein (FLGN gene family)	3.51354	3.85508	4.58212	4.00111	0.490702	3.217	2.69317	2.85397	4.81326	5.39155	5.17664	4.88922
cgd6_760	Peptidase S54 rhomboid	6.9226	7.57023	6.47935	7.161	7.62332	6.96447	7.42912	6.80582	8.46815	8.96028	9.06478	7.8932
cgd7_10	Uncharacterized protein	7.83922	5.63125	7.55558	7.69547	2.7281	6.22091	4.47373	5.91302	8.94454	8.76309	8.52704	9.43125
cgd7_1190	Ser/Thr protein kinase	6.57701	6.80641	6.98074	6.27019	5.24364	5.7475	3.34681	4.35498	7.14008	7.68291	7.78202	7.33737
cgd7_120	cAMP-dependent protein kinase regulatory subunit	8.32197	8.51496	8.52732	8.83843	6.9649	7.4406	6.82339	6.837	9.28878	9.38902	9.3812	9.62025
cgd7_1200	Cyclin	7.26698	6.53835	7.82846	7.40613	7.92618	6.96265	6.86776	7.3576	8.45683	8.93537	8.79182	8.77977
cgd7_1360	Sec14d/CRAL-TRIO domain-containing protein	8.31441	8.79833	9.40853	8.62132	7.95645	8.06649	7.75229	7.57096	8.89586	9.48026	9.34208	8.87845
cgd7_1370	Uncharacterized protein	4.92803	2.28973	4.66517	4.76545	4.71064	4.81603	4.64437	2.85397	6.72677	7.45334	6.97569	7.40057
cgd7_1410	AAA domain containing protein	6.36328	6.72082	6.99189	6.40313	6.6475	4.73767	4.50394	6.23008	7.69399	7.4069	7.32092	7.74227
cgd7_1510	Uncharacterized protein	6.8169	6.90604	6.34211	6.40308	6.10061	5.42714	5.08502	6.18735	7.41083	7.54406	7.75741	6.72523
cgd7_1650	Signal peptide and 6 transmembrane domains-containing protein	8.10232	7.65121	8.09602	7.53966	7.24976	7.26578	6.25361	7.57752	9.20664	8.98394	9.02834	8.25236
cgd7_1670	Uncharacterized protein with Armadillo-like helical domain	10.0446	8.7019	9.08894	9.35955	9.44011	9.44607	9.99444	9.64324	10.248	10.9506	10.6674	11.2969
cgd7_1960	WD40/YVTN repeat-like+signal peptide-containing protein	8.70789	8.39746	8.49636	8.6291	6.1603	6.1981	5.8081	7.02776	9.508	9.14475	8.83605	9.4446
cgd7_20	Ankyrin repeat-containing protein	4.72035	5.08764	3.90846	2.56214	4.75073	3.71758	3.12114	4.84937	6.21674	6.4511	6.37107	5.4199
cgd7_200	Uncharacterized protein	5.56033	6.06215	4.3788	6.57486	2.1442	4.15964	4.00584	2.85397	5.29626	5.34993	5.38846	5.88079
cgd7_2270	Uncharacterized protein	5.62816	6.41597	5.9859	6.22264	4.45831	4.86639	6.3028	4.4698	7.67876	7.68596	7.73019	7.87762
cgd7_2410	Uncharacterized Protein	3.55718	3.88904	4.88228	4.49509	2.106	2.51573	1.11556	2.85397	5.87458	5.42943	5.74128	5.29676
cgd7_2790	NOT2 / NOT3 / NOT5 domain containing protein	5.27134	5.47572	4.32246	4.83303	4.92291	3.74256	4.60823	4.45428	5.68915	6.07231	6.35648	5.58394
cgd7_30	Uncharacterized protein	7.19657	6.498	7.31951	7.89037	6.43174	6.51305	6.30223	6.14265	7.93396	7.86579	7.7024	7.20594
cgd7_3130	ER vesicle protein Erv41p transporter	5.00212	3.89135	4.32892	2.91164	4.44311	5.19282	4.85609	2.85397	6.2851	6.15955	6.3021	6.03866
cgd7_3190	Zinc finger/CCCH-type domain containing protein	8.52253	7.78599	8.87869	8.3598	6.43501	6.99244	6.40097	6.44755	9.75383	9.96816	9.7551	9.95827
cgd7_3210	Uncharacterized protein	10.0282	9.01426	9.83294	10.3351	6.70432	7.48941	7.1402	8.53665	11.0048	10.632	10.4516	11.4423
cgd7_3320	SMAD/FHA/RING/FYVE/PHD domain containing protein	6.57536	6.41064	6.82586	4.68896	2.72483	3.13384	5.64829	2.85397	7.71658	7.68123	7.5174	6.22954
cgd7_3330	ELMO/CED-12 family protein	5.71273	5.48553	5.20006	5.23961	4.447	4.85508	4.61827	5.20314	6.27302	6.65586	6.801	6.22347
cgd7_3340	Uncharacterized protein	4.3835	2.28973	4.25676	4.60683	0.490702	0.904677	4.25587	2.85397	4.915	5.51555	5.6275	5.76092
cgd7_3390	Patatin-like phospholipase	9.09001	7.9452	8.88055	8.7387	6.79683	5.84172	6.36603	6.82556	9.09444	8.9962	8.90124	8.85264
cgd7_350	Uncharacterized protein	6.14737	3.91561	5.23094	5.38142	4.02738	0.904677	4.88946	2.85397	6.33698	5.40254	5.26694	5.86515
cgd7_3540	Uncharacterized protein	7.04335	5.40408	7.07419	8.0208	6.928	7.91512	7.83994	6.26097	9.95775	8.65644	8.55003	9.76826
cgd7_3790	Myosin motor domain containing protein	13.0554	11.6684	12.5524	12.6144	9.66181	9.14437	9.75453	9.76199	13.6064	13.5341	13.2619	13.8061
cgd7_3830	Uncharacterized protein	6.42294	5.37959	7.18306	6.15147	5.18151	4.92363	5.13542	5.58835	7.26762	7.49283	7.59765	7.30655
cgd7_3850	Uncharacterized protein	4.64675	5.02051	5.65347	5.43522	3.75342	0.904677	1.11556	2.85397	6.582	6.02552	6.32617	6.48269
cgd7_4010	Regulator of chromosome condensation 1/beta-lactamase-inhibitor protein II	5.24008	6.54889	5.80815	5.8572	4.62864	3.12933	4.9092	5.06873	6.08838	6.19193	6.46209	5.88488
cgd7_4020	Cryptopsoridial mucin	14.4019	12.9793	13.8992	14.1093	12.0866	11.5661	11.6773	12.1394	14.7201	14.7074	14.3353	15.5085
cgd7_4030	Uncharacterized protein	8.25251	7.98726	7.63236	8.54301	5.3853	6.51054	6.25991	6.24038	10.4179	10.4226	9.99986	10.993
cgd7_4100	SMAD/FHA/RING/FYVE/PHD domain containing protein	9.21638	8.40249	8.79699	9.1745	7.40879	8.06255	8.68218	8.02959	10.0742	10.0493	9.73532	10.4143
cgd7_4290	Major facilitator superfamily domain containing protein	8.01702	6.31867	7.43173	7.19234	3.26515	5.81558	5.7174	5.97302	8.37443	8.05584	8.07705	8.02537
cgd7_4300	Zinc finger C2H2 type domain containing protein	3.86642	6.89612	5.90721	3.70401	2.80045	0.904677	4.79702	2.85397	6.69766	6.60445	6.61431	4.39689
cgd7_4330	Glycoprotein, putative	8.95094	7.24905	7.76671	8.42833	5.38299	6.85784	5.13785	4.38419	9.62624	9.62117	9.50441	10.0164
cgd7_4350	Myosin motor domain containing protein	7.02782	6.02908	7.17809	6.36761	3.52238	4.2169	3.30951	4.3244	6.68971	7.88759	7.81934	8.6991
cgd7_4440	Glycosyltransferase 2-like	10.2357	8.31019	9.86113	9.84787	10.4209	9.87731	9.98603	10.3058	11.7692	11.4966	11.143	12.247
cgd7_4450	Elongation factor EF1-gamma (Glutathione S-transferase family)	10.238	9.114	10.1827	10.3237	10.7577	10.637	10.8453	10.9278	12.3351	11.9857	11.77	12.6895
cgd7_4470	Tyrosine-protein phosphatase CDC14	7.82178	7.30744	7.06055	7.69998	4.39411	5.84917	2.69449	5.64195	9.08786	8.97907	8.92919	8.79644
cgd7_4520	ABC transporter integral membrane type-1 fused domain containing protein	9.76059	8.65889	9.16731	9.54295	9.9107	9.60543	9.52855	10.1226	11.3101	11.1279	10.8784	11.0749
cgd7_4720	Uncharacterized protein	8.26296	8.67773	8.20944	8.14124	5.43794	6.45718	5.77853	6.9474	8.56976	8.58292	8.43234	9.02977
cgd7_4910	Zinc finger, RING/FYVE/PHD-type domain containg protein	9.40704	7.63753	8.78948	8.8122	7.85511	8.89006	7.96106	8.83131	10.5782	9.94066	9.86201	9.7346
cgd7_5030	Reduced growth phenotype protein 1	2.26436	3.8208	3.31623	3.30686	2.76656	3.17554	3.86896	2.85397	5.32496	4.99356	5.49984	4.36304
cgd7_5290	Hedgehog-type HINT domain containing protein	5.03403	6.43237	4.9179	5.14748	3.36893	0.904677	5.09446	2.85397	6.92766	5.33075	5.43163	6.07013
cgd7_5330	Thioredoxin/PDI transmembrane domain containing protein	6.46461	6.58661	7.21588	5.96143	0.490702	3.16068	3.85299	4.37599	7.39413	7.82779	7.60596	8.2392
cgd7_5340	Uncharacterized protein	6.70226	5.41428	6.04994	5.80326	0.490702	0.904677	1.11556	4.40826	7.43636	6.84851	6.68961	7.73156
cgd7_5410	WD40-repeat-containing protein	5.35075	5.62242	5.12653	4.82725	5.86899	5.03677	4.17793	5.06881	7.37497	7.24711	7.28754	4.79512
cgd7_800	Uncharacterized protein	4.45091	5.71503	4.57444	3.62316	3.566	0.904677	1.11556	4.63805	5.62789	4.96633	5.42565	6.07331
cgd8_1060	H/ACA ribonucleoprotein complex subunit Gar1/Naf1	4.71648	6.94051	6.76856	5.74771	5.16434	3.63459	4.20595	2.85397	6.66307	6.55176	6.89178	6.09433
cgd8_1580	Ribosome biogenesis protein	6.44201	6.05775	5.80798	5.98446	6.51225	5.53665	5.09438	2.87043	10.3672	8.06844	7.87693	10.7816
cgd8_1760	Ubiquitin-like domain containing protein	8.77969	8.63409	8.29582	9.04272	7.83379	7.83478	7.12059	7.22443	9.70609	10.1879	10.0144	10.1591
cgd8_1790	Uncharacterized protein	5.34038	7.29982	7.32188	6.36571	4.18045	3.69671	4.55962	2.85397	7.85762	7.61769	7.92916	7.43223
cgd8_1830	eRF1/Translation release factor pelota	4.97317	5.74403	5.76667	4.26352	0.490702	0.904677	5.03442	2.85397	5.84766	5.75638	6.07989	5.80352
cgd8_1850	E2F/DP family winged-helix DNA-binding domain containing protein	7.68466	7.68233	8.47615	8.01158	5.65025	7.44758	6.60241	6.48972	8.28844	7.77088	7.65645	7.84805
cgd8_2330	Pyridine nucleotide/ NAD(P) transhydrogenase alpha plus beta subunit	11.7556	10.5689	11.2771	11.3637	10.1044	9.47322	9.28271	9.52037	12.6699	12.2293	11.9346	12.8207
cgd8_2400	Uncharacterized protein	3.40019	2.28973	3.39446	5.05546	2.38744	0.904677	4.30791	2.85397	4.04305	5.6344	5.9163	5.65864
cgd8_2490	Uncharacterized protein	7.85719	8.36738	8.10458	8.07209	6.78181	7.32539	6.19175	7.03731	9.43908	9.01951	9.08492	9.13491
cgd8_2530	Sushi/SCR/CCP domain containing protein	7.72013	7.56897	7.78858	8.41167	7.21042	7.24876	6.65845	7.35813	9.43416	9.8758	9.61751	9.55208
cgd8_2660	Uncharacterized protein	6.85731	6.5555	5.90847	4.2861	0.490702	0.904677	4.60893	2.85397	4.28633	6.259	6.01464	4.44323
cgd8_2790	Pleckstrin homology (PH domain) containing protein	11.337	10.6365	11.1023	11.338	10.0766	10.1629	10.0972	10.2023	11.372	11.7957	11.7163	11.507
cgd8_30	Uncharacterized Secreted Protein (SKSR gene family)	4.06192	3.78157	4.83618	3.25573	4.46716	0.904677	3.81766	2.85397	6.05317	5.92092	5.97438	5.67802
cgd8_3040	Uncharacterized transmembrane Protein	6.42729	6.06785	7.02276	6.40873	4.77407	6.34102	4.70563	4.3513	7.23472	7.46759	7.59297	7.18407
cgd8_310	Zinc finger SWIM-type domain-containing protein	2.6824	4.23964	4.79725	5.59003	4.15114	0.904677	3.07918	2.85397	6.11059	6.05985	6.39609	5.74678
cgd8_3120	Uncharacterized protein	4.50438	4.89155	5.30339	5.14181	0.490702	0.904677	3.73282	2.85397	4.84055	5.08663	5.1857	3.92658
cgd8_3130	AP2/ERF domain containing protein	5.95635	6.62402	5.28777	5.63778	3.26623	5.2556	5.32323	5.1312	6.57999	7.18117	7.11415	7.17918
cgd8_320	Uncharacterized protein	8.82079	8.24872	9.06305	8.4281	5.94288	4.033	6.79844	2.85397	9.90148	10.0569	9.80674	10.4161
cgd8_3440	Uncharacterized protein with Armadillo-like helical	9.27584	7.7029	8.85118	8.53704	7.28975	8.48551	7.73207	5.54238	9.437	9.29123	9.09873	8.65276
cgd8_3470	Zinc finger, RING/FYVE/PHD-type domain containg protein	8.58974	8.00098	8.28264	8.62193	8.20483	7.75067	7.96251	7.59721	9.61374	9.53906	9.55846	9.31179
cgd8_3540	Uncharacterized Secreted Protein (WYLE gene family)	8.55229	7.16748	8.34321	8.28962	7.28142	7.38295	7.49862	7.82651	8.49369	8.74563	8.71802	8.26022
cgd8_3590	Uncharacterized Secreted Protein (WYLE gene family)	8.79575	8.63089	8.7146	8.24688	5.09113	5.7129	5.15545	6.49528	9.65378	9.17354	9.19915	9.66288
cgd8_3710	Uncharacterized protein	2.35607	4.65715	4.79562	4.07944	0.490702	0.904677	1.11556	2.85397	5.20736	5.99907	5.921	3.72701
cgd8_3720	Zinc finger, RING/FYVE/PHD-type domain containg protein	6.62892	5.71955	6.8717	7.01099	4.56987	2.47958	6.88303	2.85397	7.46173	7.25594	6.92219	8.09962
cgd8_3730	Uncharacterized protein	3.79935	4.85646	4.75146	4.30288	3.95185	0.904677	3.69765	2.85397	5.94453	5.68075	5.8179	6.48025
cgd8_40	Uncharacterized Secreted Protein (SKSR gene family)	5.43561	6.07848	5.92584	5.57384	0.490702	0.904677	3.83043	2.85397	7.57009	7.57106	7.59099	7.65732
cgd8_4020	Uncharacterized protein	8.71759	8.5396	8.61065	8.54441	6.11767	6.15573	7.31247	7.13046	9.85266	9.96212	9.77909	10.1381
cgd8_4090	Uncharacterized protein	2.53138	4.8645	3.96173	3.64547	0.490702	0.904677	1.11556	2.85397	3.71814	4.21687	4.62735	3.90331
cgd8_500	EF-hand calcium-binding domain containing protein	5.77349	2.28973	5.42584	4.95899	5.37039	3.23956	3.45122	2.85397	6.42625	6.20953	6.07798	5.80752
cgd8_5030	Articulin family protein, Pfs77 protein-related	8.94452	8.42194	8.11634	8.55496	7.16376	7.5715	7.71985	7.35734	8.7599	9.26518	9.15429	8.81975
cgd8_5290	Uncharacterized Secreted Protein	4.45998	6.75046	6.09542	5.42707	1.9662	3.08929	3.30093	5.02877	6.08618	7.30038	7.40059	6.87849
cgd8_5380	Uncharacterized protein	7.71466	6.94278	7.81943	7.55194	7.90412	6.68079	7.33305	9.1938	10.0185	9.57638	9.21735	9.17428
cgd8_5390	Uncharacterized protein	3.89085	4.60248	6.137	3.72843	0.490702	0.904677	1.11556	2.85397	4.87347	5.03031	5.01215	2.09236
cgd8_5420	Uncharacterized protein	8.40192	5.93691	7.80525	7.78243	6.94574	5.763	6.37738	7.30171	8.65583	8.43173	8.16211	9.62645
cgd8_60	Uncharacterized Protein	5.08239	4.3726	5.93961	4.91979	5.42677	3.82153	6.04647	4.94058	7.39355	7.44794	7.65738	7.30298

## Sheet: BulkCluster1
Gene ID	Product Description	sporo_rep1	sporo_rep2	sporo_rep3	24h_rep1	24h_rep2	24hr_rep3	48hr_rep1	48hr_rep2	48hr_rep3
cgd2_2880	WD-40 repeat containing protein	4.32558	4.68547	4.36413	4.94725	5.22661	4.78964	3.97625	3.73885	4.15529
cgd3_3280	Uncharacterized protein	4.81738	4.88109	5.06827	6.01035	6.05718	6.15068	3.81876	3.72864	3.84068
cgd3_4170	Secreted insulinase like peptidase	5.16083	4.18654	4.91291	6.04791	5.92295	5.97703	3.81784	4.12537	4.59084
cgd4_3540	Uncharacterized protein	7.26838	7.25878	7.24499	8.2257	8.29266	8.3806	5.90449	5.85158	6.05924
cgd5_1040	Arf GTPase activating protein	5.2831	5.50868	5.20383	5.93412	5.97342	5.8043	4.7734	4.79651	4.80444
cgd5_1050	unspecified product	5.69818	5.37425	5.84235	6.19546	6.36908	6.21568	5.13577	5.07581	4.85589
cgd5_1060	Uncharacterized protein	3.93178	3.31611	3.64154	4.61087	4.92669	4.66649	2.48546	2.67012	2.86473
cgd5_3450	Nascent polypeptide-associated complex subunit alpha	7.01173	6.67508	6.96568	7.35062	7.5759	7.32644	6.36707	6.48314	6.41976
cgd6_1480	Uncharacterized protein	5.83543	5.72584	5.66425	6.30566	5.96154	6.06796	5.3515	4.56637	5.12375
cgd6_2210	Uncharacterized transmembrane Protein	7.54574	7.63966	7.63079	8.65342	8.842	8.95238	6.93771	6.89297	6.9795
cgd6_2640	Major facilitator superfamily protein	4.67853	4.73787	4.76932	5.03755	5.37437	5.53613	4.29218	4.21467	3.98284
cgd7_1060	Uncharacterized protein	3.71607	2.78015	3.11546	4.26485	4.40652	4.14598	3.23431	2.8162	3.61775
cgd7_2130	Uncharacterized protein	4.21264	4.33392	4.19133	4.71552	4.8344	4.57253	3.39644	3.73917	3.54828
cgd7_4720	Uncharacterized protein	6.72477	6.79335	6.76869	7.34565	7.41573	7.4887	6.02368	5.99025	5.90173
cgd8_3370	RNA recognition motif domain containing protein	7.96719	7.95241	7.93503	8.91284	8.89345	8.78914	7.66689	7.69059	7.67667
cgd8_3460	Methionyl-tRNA synthetase	6.19494	6.09205	6.05096	7.07512	6.9048	6.78573	5.63533	5.60548	5.85688
cgd8_3900	Sub2p like superfamily II helicase	8.6933	8.66125	8.66872	9.09174	9.15551	8.99594	8.03092	7.94799	8.01861

## Sheet: BulkCluster2
Gene ID	Product Description	sporo_rep1	sporo_rep2	sporo_rep3	24h_rep1	24h_rep2	24hr_rep3	48hr_rep1	48hr_rep2	48hr_rep3
cgd1_210	Uncharacterized protein	3.05285	3.08095	2.16097	4.26477	3.86757	4.12416	2.39161	3.13788	3.40641

## Sheet: BulkCluster3
Gene ID	Product Description	sporo_rep1	sporo_rep2	sporo_rep3	24h_rep1	24h_rep2	24hr_rep3	48hr_rep1	48hr_rep2	48hr_rep3
cgd1_1070	RNA recognition motif domain containing protein	6.74761	6.68275	6.94043	5.16946	5.41842	5.19178	4.68037	4.5092	4.18261
cgd1_110	Signal peptide region containing protein	6.70629	6.62742	6.87417	2.27684	2.99372	2.58244	2.43664	2.08414	2.8401
cgd1_1200	Uncharacterized protein	11.151	11.3418	11.0775	4.51865	5.16849	4.64885	4.85387	5.00988	4.58775
cgd1_1210	Uncharacterized protein	10.2773	9.93341	10.1843	4.7446	4.53153	4.95815	4.48934	4.23892	4.56811
cgd1_1280	K-homology type RNA binding proteins	11.2522	11.2071	11.1411	8.50833	8.48199	8.26211	7.66878	7.58576	7.74673
cgd1_1290	Apicomplexa specific secreted protein Pf (23508265)	10.5124	10.4805	10.3649	7.49724	7.65409	7.46576	6.84524	6.88268	6.78734
cgd1_130	Signal peptide region containing protein	7.9937	7.65013	7.71855	4.92776	4.82717	5.03707	4.95867	4.94064	5.03442
cgd1_1310	Cleavage stimulation factor with RNA recognition motif domain	9.4439	9.26715	9.37629	5.86393	6.09708	6.02979	5.30182	5.37578	5.34936
cgd1_140	Uncharacterized Secreted Protein (CpLSP gene family)	9.42983	9.36975	9.46653	4.20245	4.27438	4.2345	4.41371	4.89199	4.67501
cgd1_1410	Uncharacterized protein	5.96983	5.92649	6.29063	4.03408	3.70108	3.84784	4.79288	4.73496	4.76247
cgd1_1440	Uncharacterized protein	7.2583	7.0729	7.03218	5.19141	5.11495	5.12444	4.87372	4.35911	4.43642
cgd1_1450	Signal peptide region containing protein	11.7298	11.5321	11.7745	6.66862	6.71266	6.89011	6.62456	6.52827	6.5667
cgd1_1470	Uncharacterized protein	8.67784	8.71962	8.65091	5.55409	5.57913	5.49057	5.6561	5.4127	5.52055
cgd1_1480	membrane associated protein	7.62533	7.42413	7.70127	5.49887	5.7701	5.64046	5.20651	5.40135	5.29326
cgd1_150	Uncharacterized Secreted Protein (SKSR gene family)	8.95437	8.76067	8.93585	4.30525	3.83415	4.31391	4.81765	5.12653	5.01239
cgd1_1530	Rpn5 like 26S proteasomal regulatory subunit 12 with PCI domain	8.74675	8.41104	8.71749	7.43628	7.32391	7.45683	7.13406	6.89542	7.07166
cgd1_1560	transcription factor E2F/dimerization partner (TDP)	13.3095	13.3916	13.2067	6.36305	6.42491	6.46591	6.69611	6.71194	6.84995
cgd1_1570	Transcription factor E2F	12.6355	12.6241	12.5201	8.37885	8.3008	8.18475	8.33216	8.23033	8.2099
cgd1_1580	Uncharacterized protein with CCCH-type Zinc finger	14.2516	14.1999	14.15	9.52431	9.38267	9.43959	9.15314	9.23244	9.21009
cgd1_1590	Uncharacterized protein	10.3333	10.2764	10.3549	6.13866	6.40403	6.2392	5.99027	6.11671	6.03225
cgd1_160	Uncharacterized Secreted Protein (SKSR gene family)	7.05844	6.7455	7.20855	6.0382	5.74061	5.87811	5.68312	5.52896	5.63612
cgd1_1600	HIT-like domain containing protein	10.2101	10.1107	10.0966	6.64902	6.47912	6.53329	6.56481	6.42316	6.31341
cgd1_1620	RPB7 like OB fold RNA polymerase subunit	8.27361	8.29494	8.27066	4.66739	5.00071	4.55191	4.71326	4.24768	4.70158
cgd1_1630	Uncharacterized protein	8.01792	7.66912	7.96756	4.84798	4.75144	5.05682	4.49344	4.24797	4.28107
cgd1_1660	60S ribosomal protein L36	11.0212	10.9964	11.0103	8.65477	8.28601	8.51519	7.80154	7.91375	7.91375
cgd1_1670	Bystin/ S.cerevisiae En1p like adaptor domain containing protein	10.6497	10.448	10.7655	5.53061	5.68258	5.716	6.5603	6.60366	6.55008
cgd1_1770	Rab5-interacting protein	6.2919	6.4153	6.76246	3.86107	3.69682	4.25845	3.93699	3.45525	3.9072
cgd1_1840	Chromatin assembly factor 1 subunit A	9.82251	9.85682	9.76802	7.97351	7.796	7.92584	8.68144	8.64172	8.55685
cgd1_1950	Uncharacterized protein with RING-type Zinc finger and CDC48 domain 2	9.1137	8.9887	9.15183	6.77074	6.97491	6.97582	6.92113	6.68629	6.73538
cgd1_1980	Protein farnesyltransferase subunit beta/PFTB repeat	8.05834	8.00603	7.86699	6.49386	6.35055	6.31428	5.30268	4.65601	5.32181
cgd1_1990	tRNA(His) guanylyltransferase	6.71136	6.6118	6.69146	5.80668	5.48383	5.43243	4.87465	4.9328	4.84925
cgd1_20	membrane associated protein	8.36672	8.29056	8.33992	4.19192	4.4651	4.44073	4.03973	3.46446	3.79647
cgd1_200	ADP-ribosylation factor family	6.10023	6.18268	6.18762	3.51133	3.60789	3.45792	3.62236	3.92112	3.78062
cgd1_2000	Utp14 protein	11.7528	11.7462	11.7221	7.13064	6.95663	6.93873	7.2143	6.9191	6.95403
cgd1_2030	Transmembrane protein TauE-like	9.05496	8.79835	8.95448	6.81562	6.87457	6.84154	7.24354	7.18933	7.1276
cgd1_2090	Uncharacterized protein	7.32439	7.35581	7.45842	5.67286	5.84738	5.46544	4.32947	4.31511	4.42923
cgd1_2170	SET domain containing protein	8.5456	8.38419	8.46592	4.47302	4.89903	4.6387	3.83182	3.5585	3.90915
cgd1_2180	CDC48 like AAA ATPase	7.89336	7.5045	7.83055	6.0556	5.89346	5.86735	5.33272	4.97525	5.23962
cgd1_2250	LSM domain containing protein	7.06065	7.0338	7.00037	4.17936	4.34581	4.19851	4.06231	3.8318	4.14523
cgd1_2260	RNA polymerase II B8 subunit	7.65308	7.73226	7.54244	5.54079	5.4331	5.43705	5.05819	5.12532	5.08364
cgd1_2290	Uncharacterized protein	8.44223	8.367	8.57435	7.47712	7.36798	7.62736	6.55682	6.15737	6.31694
cgd1_2300	Uncharacterized transmembrane Protein	5.64624	5.05792	5.84969	4.45904	4.30012	4.39399	4.33423	3.97214	4.52156
cgd1_2350	Uncharacterized protein	9.7491	9.51227	9.7314	6.57097	6.36485	6.25985	6.14206	5.93547	6.13298
cgd1_2360	Serine/threonine-protein phosphatase	9.71426	9.5649	9.57386	6.33233	6.5676	6.46894	6.46804	6.50904	6.65819
cgd1_2380	Uncharacterized protein with WD40-repeat	7.90224	7.5606	7.79287	6.33406	6.24124	6.28995	6.73682	6.60029	6.62799
cgd1_2390	Uncharacterized protein	7.36472	7.27308	7.31359	3.62192	4.32054	4.16956	4.20769	4.17682	4.03222
cgd1_240	Signal peptide region containing protein	7.8444	7.67493	7.93751	6.08852	6.12657	5.88351	4.87423	5.28547	5.27944
cgd1_2400	Uncharacterized secreted protein	13.5152	13.4095	13.4401	7.66094	8.00391	7.72179	7.95171	7.963	7.91166
cgd1_2410	Uncharacterized protein	9.23876	9.25011	9.48057	6.31562	6.15649	6.18967	5.78331	6.06988	5.88798
cgd1_2420	YrdC-like/ Putative GTP-binding controlling metal-binding domain containing protein	9.7735	9.66376	9.71905	5.87906	6.08102	5.82422	5.34839	5.34989	5.45192
cgd1_2440	Uncharacterized signal peptide-containing protein	10.7308	10.5848	10.7622	6.14163	6.33764	6.13517	5.54622	5.69281	5.44951
cgd1_2450	ELP3-like acetyltransferase	11.0783	10.9992	11.0787	7.47509	7.27775	7.35643	7.14059	6.88152	6.99913
cgd1_2460	Uncharacterized protein	10.5537	10.5258	10.455	5.79047	5.62952	5.76923	6.24096	6.11143	6.15912
cgd1_2470	Serine/threonine-protein phosphatase 2A activator	7.82541	7.81142	7.75408	5.27041	5.25866	5.06443	5.91496	5.81563	5.94192
cgd1_2480	Actin family	8.62945	8.63442	8.67074	6.4404	6.38367	6.28317	5.70798	5.62547	5.91711
cgd1_2490	Proteasome subunit beta type	9.34068	9.26073	9.31017	7.26109	7.47996	7.30154	6.90277	6.86492	6.71062
cgd1_250	ATP-dependent RNA helicase	11.0376	11.0512	10.9965	4.87167	4.46067	4.95677	6.18965	6.05238	6.11949
cgd1_2610	Uncharacterized protein	6.64054	6.31067	6.72436	3.63542	3.88462	3.739	3.51379	4.03431	4.02729
cgd1_2620	Sodium/calcium exchanger protein	11.4542	11.4514	11.3893	5.38607	5.45193	5.5121	6.11355	6.15879	6.16343
cgd1_2650	Helicase associated domain containing protein	8.665	8.68195	8.63903	5.42992	5.64578	5.48202	6.02542	5.85359	5.9497
cgd1_2660	Acetyltransferase (GNAT) family	6.32231	6.23792	6.45568	3.75281	4.65819	4.18607	3.74161	4.06917	3.66602
cgd1_2670	Ankyrin repeat containing protein	8.83424	8.58635	8.57766	5.46835	5.89554	5.76566	5.2975	5.18079	5.02672
cgd1_2680	Methyltransferase domain containing protein	11.7396	11.8246	11.6463	4.82565	4.797	4.65845	4.88482	4.81315	4.9429
cgd1_2710	RNA polymerase II B3 subunit	8.31166	8.1961	8.30963	5.62107	5.89874	5.60288	4.96093	4.93069	4.58491
cgd1_2730	RNA recognition motif domain containing protein	11.6153	11.6475	11.5464	8.67083	8.69114	8.62276	8.59892	8.55557	8.54292
cgd1_2740	Centromere/kinetochore protein	10.3067	10.3341	10.2353	7.64944	7.60033	7.60537	7.60693	7.70626	7.69288
cgd1_2750	AAA superfamily Atpase	5.31032	5.16246	5.39529	4.14187	3.48832	4.21154	3.64773	3.81879	3.63166
cgd1_2760	Ribosome-binding ATPase YchF/Obg-like ATPase 1	8.17592	8.25791	8.16258	7.49809	7.70397	7.43262	6.16991	6.23759	6.27726
cgd1_2770	DNA-directed RNA polymerase subunit beta	12.2086	12.2244	12.1454	6.74687	7.02092	7.01323	6.91498	7.02116	7.0476
cgd1_2780	Uncharacterized protein	9.15988	8.692	9.23428	4.6295	5.05141	4.73497	4.86947	4.84305	4.26583
cgd1_2800	Mediator complex subunit Med7	4.91574	5.08422	4.87307	3.94326	3.61267	3.81074	3.14431	3.05506	2.77872
cgd1_2840	Cleavage/polyadenylation specificity factor A subunit/Mono-functional DNA-alkylating methyl methanesulfonate domain containing protein	7.5007	7.27723	7.431	6.16645	5.89175	6.02445	6.39517	6.47904	6.38585
cgd1_2880	Uncharacterized protein	10.9005	10.8936	10.956	7.75633	6.79995	7.88865	8.13158	8.15906	8.36122
cgd1_2890	Beta transducin-like protein with WD40 repeat	11.1277	10.8008	11.0845	6.54481	6.51649	6.63527	6.85259	6.91331	6.74013
cgd1_2900	Uncharacterized protein	7.03114	7.10746	7.22239	4.66199	4.76429	4.43207	4.13879	4.21081	4.56992
cgd1_2950	XAP5 protein	6.4332	6.52022	6.38274	4.23619	4.21741	3.93076	4.18999	3.76251	4.19776
cgd1_2960	Protein kinase domain containing protein	11.3009	11.1634	11.3113	7.73566	7.56667	7.68774	7.36536	7.2263	7.30134
cgd1_2970	DNAJ like chaperone	8.37082	8.2441	8.3632	7.14808	7.34376	7.24469	6.20108	6.09832	5.86679
cgd1_3000	60S ribosomal protein L27	10.006	9.80104	9.86156	7.52518	7.78044	7.7257	6.72894	7.1337	7.01259
cgd1_3050	Cation efflux protein	7.96452	7.82082	7.78965	6.1699	6.31027	6.18483	6.48364	6.56459	6.48341
cgd1_3060	NodB homology domain containing protein	7.15868	7.14868	7.16834	4.76118	5.07251	4.74559	5.95575	6.0067	5.95926
cgd1_3070	Armadillo-type fold/WD40 repeat containing protein	11.7209	11.3822	11.703	6.42539	6.74492	6.81957	7.01892	7.17562	7.10487
cgd1_3100	Uncharacterized protein with WD40-repeat	7.23058	6.94971	7.30809	5.37911	5.45303	5.32224	6.1284	6.01681	5.8743
cgd1_3130	Sas10/Utp3/C1D-like protein	11.7032	11.6896	11.5713	7.18	7.20273	7.30781	9.53822	9.51208	9.44651
cgd1_3140	Adenylate kinase/UMP-CMP kinase	10.6474	10.709	10.6674	7.08076	7.18872	7.1498	7.37954	7.38838	7.38565
cgd1_3250	Uncharacterized signal peptide-containing transmembrane associated protein	10.4569	10.5558	10.3175	5.84554	5.57758	5.53066	5.36868	5.22116	5.47188
cgd1_3260	Uncharacterized protein	7.10396	7.30077	7.33979	4.38852	4.45254	4.43972	4.17095	4.50465	4.64756
cgd1_3270	Uncharacterized protein with WD40-repeat	9.78955	9.51686	9.9952	5.68312	5.7983	5.66588	5.80737	5.81406	6.04179
cgd1_3290	Phospholipase/Carboxylesterase	8.91847	8.9166	8.74786	5.41007	5.24982	5.57655	7.39586	7.26927	7.33914
cgd1_3340	HAD-superfamily hydrolase subfamily IIB	9.07812	8.84143	9.20815	5.75325	5.98235	5.95454	6.56679	6.49379	6.61017
cgd1_3390	Vps4 oligomerisation/MIT/ AAA-type ATPase domain containing protein	7.62877	7.57304	7.75555	6.44717	6.38064	6.31503	6.8155	6.86897	6.95327
cgd1_3400	Uncharacterized protein	8.10697	7.82263	8.21648	6.21444	5.89841	5.8807	6.63408	6.76761	6.30988
cgd1_3440	tRNA-dihydrouridine synthase	7.22905	7.13375	7.15397	3.85067	4.0902	3.9726	3.34073	4.07588	3.8214
cgd1_3450	Uncharacterized protein	6.54832	6.24239	6.39041	5.22114	4.9378	4.81772	5.34498	5.25079	5.57749
cgd1_3480	Eukaryotic translation initiation factor 3 subunit M	8.65314	8.13202	8.71139	6.40754	6.47709	6.28161	6.4967	6.4774	6.70143
cgd1_3540	Tetratricopeptide repeat containing protein	10.3554	10.2683	10.2099	9.15984	8.97225	9.08527	8.66149	8.70132	8.67551
cgd1_360	Nucleolar complex protein 2	11.6493	11.3919	11.6449	6.02808	5.7144	5.65048	6.00421	6.04147	5.78275
cgd1_3610	Patatin-like phospholipase domain containing protein	9.83145	9.36372	9.83492	7.71722	7.90421	7.78264	7.28538	7.35801	7.219
cgd1_3620	Transcription factor TAF7p/TAFII55	8.36208	8.21788	8.39695	4.98216	5.19045	4.92245	4.44318	4.266	4.61432
cgd1_3630	Dynein family light intermediate chain	9.44045	9.48144	9.41877	7.64425	7.37991	7.46052	7.04143	7.02488	7.03181
cgd1_3640	Uncharacterized protein	12.0163	11.9354	11.9878	6.97153	7.1395	7.17007	7.21424	7.28165	7.36071
cgd1_3650	Uncharacterized protein	9.0006	8.67791	8.88765	6.00032	6.33139	5.97	5.82256	5.82602	5.65242
cgd1_370	carboxypeptidase A with signal peptide region	9.00142	8.82318	9.08369	6.75445	6.83906	6.86341	8.0448	7.98084	8.1789
cgd1_380	Ubiquinone biosynthesis protein COQ4	5.17924	5.35351	5.26552	3.7638	4.02458	3.71353	3.84463	2.70157	3.50232
cgd1_3810	Uncharacterized protein	14.3871	14.387	14.3026	12.5342	12.5174	12.5601	11.5293	11.5794	11.5379
cgd1_3820	Uncharacterized protein	11.0022	10.9259	10.9692	9.31094	9.26297	9.37227	7.12965	6.93727	7.29236
cgd1_3840	Insulinase-like peptidase/telomeric protein	9.37599	9.00354	9.61864	6.32008	6.45768	6.40769	7.11917	7.16053	7.07988
cgd1_3850	Uncharacterized Secreted Protein (SKSR gene family)	13.2383	13.2819	13.2018	6.00814	6.33308	6.31404	7.06362	7.05377	7.35982
cgd1_3860	dUTPase-like protein	10.1664	10.0766	10.0856	4.81347	4.83643	4.37937	4.46562	4.45585	4.70459
cgd1_420	Proteasome subunit beta type	11.232	11.1706	11.1615	6.92446	6.87751	6.84672	6.54528	6.36451	6.60056
cgd1_430	emp24/gp25L/p24 family/GOLD domain containing protein	9.40624	9.22083	9.4549	4.67473	4.03403	4.37852	4.09385	3.66547	4.11829
cgd1_520	V-type proton ATPase proteolipid subunit	9.82565	9.70476	9.62265	8.2414	8.03488	8.28117	7.65725	7.84452	7.74106
cgd1_540	V-type proton ATPase proteolipid subunit	8.44958	8.46243	8.60263	6.07067	6.10882	6.24739	6.05719	6.24825	6.33124
cgd1_600	Oxoglutarate/malate translocator protein	10.0372	10.0927	9.96191	5.0366	5.11677	5.18307	5.31196	4.99158	5.27831
cgd1_610	U3 small nucleolar RNA-associated protein 11	9.45078	9.28383	9.45133	4.48075	4.83081	4.54829	5.05494	4.89979	4.57075
cgd1_640	Signal peptide region containing protein	15.7398	15.6445	15.6829	9.97985	10.0091	10.0343	10.152	10.1841	10.1066
cgd1_680	Uncharacterized protein	10.3003	10.401	10.1253	4.6567	5.01073	4.58187	5.25482	5.30825	5.13717
cgd1_760	Dual specificity phosphatase	10.3652	10.1887	10.3176	6.9779	7.02434	7.05569	7.99874	8.02673	8.13685
cgd1_850	40S ribosomal protein S19	8.97074	8.8022	8.89952	7.71298	7.83781	7.79308	6.97647	7.07162	7.20231
cgd1_870	Peptidyl-prolyl cis-trans isomerase	8.48347	8.34382	8.22295	6.93457	7.11555	6.92935	7.50735	7.58388	7.59118
cgd1_880	Eukaryotic initiation factor 4A	14.783	14.6902	14.6809	9.43527	9.71779	9.50694	8.98278	9.12784	9.12615
cgd1_890	Protein kinase domain containing protein	10.5046	10.4857	10.4574	8.18241	8.05876	8.25437	9.26496	9.32628	9.17691
cgd1_910	AN1-type and A20-type Zinc finger	12.3701	12.3531	12.2583	6.45369	6.55614	6.34502	7.19535	7.10145	7.35731
cgd2_1030	Mitochondrial carrier protein	8.9167	8.68308	8.75485	5.99607	6.10106	6.01395	5.11019	4.95665	5.0271
cgd2_1040	Flavohemoprotein b5 plus b5R cytochrome b-type NAD(P)H oxidoreductase	6.94232	7.11434	6.91351	5.15762	5.16906	5.06919	4.2553	3.71598	3.79016
cgd2_1050	Uncharacterized protein	10.8827	10.7232	10.8376	4.83595	4.45996	4.37312	4.78877	4.67968	4.53959
cgd2_1060	Protein kinase/EF-hand domain containing protein	11.749	11.6845	11.6505	7.61545	7.71416	7.68996	7.49604	7.49636	7.27203
cgd2_1070	40S ribosomal protein S25	9.97136	9.92386	9.87694	8.29974	8.10313	8.16483	7.42646	7.71031	7.67861
cgd2_110	DEAD/DEAH box helicase domain containing protein	9.41658	8.88579	9.67105	3.55374	3.41995	3.77572	4.42112	4.16825	4.56534
cgd2_1120	molybdopterin synthase sulphurylase/Rhodanese-like domain containing protein	10.4977	10.3988	10.4257	6.14245	6.26442	6.07916	5.98023	5.99348	5.95873
cgd2_1130	Uncharacterized protein	6.46831	6.04708	7.11997	3.4859	3.52111	3.95111	3.65598	3.46425	2.74521
cgd2_1150	Uncharacterized protein with C2H2-type Zinc finger	10.6474	10.628	10.4728	7.34962	7.49049	7.25809	7.11219	6.79411	6.92693
cgd2_1160	Eukaryotic translation initiation factor 3 subunit L	10.0275	9.80197	9.88945	8.32418	8.26646	8.30059	7.4271	7.41351	7.40142
cgd2_1170	ZPR1-type Zinc finger containing protein	10.2216	10.0689	10.1143	6.13409	6.21688	6.02126	6.54578	6.51142	6.87028
cgd2_1190	Methylase	7.64234	7.18789	7.8042	4.25639	4.72898	4.41591	4.8875	4.76242	4.89509
cgd2_1210	Phosphotransferase KptA/Tpt1	6.32887	6.29974	6.21114	2.8354	2.72644	2.61727	2.65818	2.69569	2.9469
cgd2_1220	Uncharacterized protein	8.3363	8.17589	8.3419	3.47431	3.67834	3.36104	5.75823	5.42839	5.71261
cgd2_130	60S acidic ribosomal protein LP2	9.99337	9.48054	9.65643	7.91057	7.97845	8.19862	7.20118	7.48051	7.33269
cgd2_1310	Major facilitator superfamily domain containing protein	9.7389	9.26791	9.90849	6.30691	6.42588	6.19683	7.27051	7.36788	7.1666
cgd2_1330	DNAJ protein	10.8621	10.8355	10.8145	5.87473	5.65646	5.56336	7.20977	7.05748	7.05564
cgd2_1340	phosphatidylinositol 3-and 4-kinase family protein	8.69093	8.62171	8.68941	7.28675	7.21644	7.15761	6.91391	6.93988	6.72058
cgd2_1360	ATP synthase subunit beta	12.8654	12.8416	12.7069	7.56555	7.78108	7.78114	7.10416	7.08235	7.13946
cgd2_1370	Uncharacterized protein with WD40 repeat	10.4478	10.3813	10.394	8.00318	7.83759	7.87498	7.1775	7.09098	6.97064
cgd2_1390	Uncharacterized protein	6.8349	6.99683	6.65547	5.65061	5.8003	5.5784	5.01015	4.9391	4.74041
cgd2_1410	Possible domain KOG3410, conserved alpha-helical protein	10.5235	10.8572	10.5039	6.92315	6.47173	6.60219	7.02607	6.82597	6.93308
cgd2_1420	DnaJ domain containing protein	9.59644	9.44561	9.54368	5.32495	5.61208	5.30143	5.49004	5.34662	5.64249
cgd2_1500	Eukaryotic translation initiation factor 3 subunit E withPCI domain domain	9.2923	8.85271	9.46673	7.5982	7.68807	7.48738	6.67111	6.58309	6.55292
cgd2_1510	Pseudouridine synthase TruD	8.39367	8.38899	8.46726	5.49454	5.34435	5.26278	5.20237	5.42597	5.07066
cgd2_1520	Uncharacterized protein	11.9611	11.8109	11.9066	6.95143	6.95397	6.87718	6.98217	6.84545	6.76177
cgd2_1530	Nitrogen permease regulator 2	7.94928	7.89935	8.09169	5.12723	5.25779	5.00127	4.82728	4.51474	4.64295
cgd2_1540	Cell growth-regulating nucleolar protein with metal binding domain	7.61732	7.46026	7.59045	3.44105	3.43599	2.96399	4.41765	4.3046	3.7579
cgd2_1550	P-loop containing nucleoside triphosphate hydrolase	8.44027	8.18294	8.52888	5.54656	5.64981	5.21643	5.32499	5.0173	5.50367
cgd2_1560	Polyprenol kinase family	7.77923	7.52886	7.68178	4.98116	5.0612	5.06048	4.75103	4.69829	4.7845
cgd2_160	IMP4-like U3 small nucleolar ribonucleoprotein (SnoRNP)	11.186	11.0875	11.1884	4.92761	5.07077	4.94858	5.64697	5.6014	5.49559
cgd2_1680	Inhibitor of growth protein N-terminal histone-binding domain containing protein	8.04766	7.91044	8.04477	5.73703	5.66997	5.70999	5.12505	4.68364	5.14539
cgd2_170	40s ribosomal protein s24	10.4826	10.3167	10.3554	8.31147	8.26253	8.13568	7.19765	7.25184	7.26918
cgd2_1740	SWIRM/SANT domain containing protein	9.05961	9.10089	9.03909	8.0574	7.78539	7.85346	7.55349	7.5619	7.43904
cgd2_1750	Ring domain containing protein	8.00847	7.56632	8.15748	5.27438	5.27082	5.06824	5.19477	5.31367	5.41668
cgd2_1760	Arf GTPase activating protein	8.26025	8.1948	8.31923	5.59444	5.95401	5.47312	5.5997	5.56262	5.49181
cgd2_1790	Uncharacterized protein with Armadillo-type fold	7.16171	6.7034	7.52712	4.23156	4.12945	4.49196	5.0279	5.24331	5.21202
cgd2_180	Pre-mRNA-splicing factor SPF27	7.94474	7.79481	7.80998	5.25608	5.25302	5.15716	5.03792	4.74555	5.07517
cgd2_1800	DnaJ domain containing protein	8.71727	8.82375	8.71224	6.70548	6.68095	6.56936	5.24406	5.40283	5.48257
cgd2_1820	Uncharacterized protein with RING-type Zinc finger	11.0142	11.1343	10.9127	6.12515	5.96749	5.85305	5.60494	5.61106	5.66867
cgd2_1830	Protein kinase domain containing protein	7.3675	7.59239	7.4304	4.08876	4.03277	3.73909	4.26791	3.73078	3.64038
cgd2_1840	Signal peptide	12.9904	12.9468	12.9491	6.94264	7.12508	6.99923	7.13169	7.17489	7.13836
cgd2_1850	Stress-induced protein sti1-like protein with TPR repeat	7.73466	7.60903	7.73242	7.71043	7.90487	7.53599	6.52689	6.68163	6.42538
cgd2_1860	Rab-GTPase-TBC domain containing protein	7.8339	7.41641	7.87359	6.79445	6.6233	6.76079	6.61011	6.53685	6.69346
cgd2_1870	Guanine nucleotide-binding protein	11.2439	11.1246	11.1699	9.37916	9.77158	9.52858	8.55089	8.71685	8.55181
cgd2_20	Heat shock 70 protein	13.8222	13.7041	13.7514	11.3927	11.4788	11.4109	10.5042	10.547	10.5578
cgd2_200	Uncharacterized protein	16.6107	16.4722	16.4494	8.96516	9.31831	8.97492	9.18294	9.25396	9.34543
cgd2_2060	transcription factor TFIIH	7.96847	7.82012	7.78699	6.56879	6.69223	6.54727	6.09726	6.27864	6.14147
cgd2_2070	Translation elongation factor EF-1 subunit alpha	9.40306	9.19875	9.29112	7.90921	7.97755	7.86637	6.95061	6.9196	7.13775
cgd2_2080	Uncharacterized protein with Armadillo-type fold	6.50604	6.62949	6.47951	5.16728	5.22566	4.90641	4.87039	4.67703	4.66971
cgd2_2090	Mitotic control protein dis3	8.50579	8.24741	8.5553	6.83479	6.91128	6.85774	6.23871	6.05317	5.99618
cgd2_2170	Nucleolar GTP-binding protein 2	10.2139	10.1305	10.2951	6.20714	6.17572	5.94456	6.01624	6.0007	5.80135
cgd2_2190	DHHC palmitoyltransferase	8.88383	8.68984	8.85102	4.69224	5.13828	4.96113	5.36026	5.5307	5.36946
cgd2_2230	Uncharacterized protein	10.3795	10.0966	10.3841	6.68894	6.73221	6.5255	6.10295	6.01043	5.67589
cgd2_2240	Uncharacterized protein	9.11506	9.0005	9.13919	4.86917	4.53639	4.73749	6.5893	6.32511	6.43651
cgd2_2250	Retrieval of early ER protein Rer1	7.98562	8.01063	7.93292	5.53181	5.27184	5.32871	4.81491	5.27784	4.98993
cgd2_2260	Zuotin related factor-1 like protein with DNAJ and SANT domain	10.6998	10.574	10.6673	6.23541	6.41456	6.16804	6.23988	6.31076	6.11925
cgd2_2280	Pp2c protein phosphatase 2C	7.51323	7.57124	7.65281	7.01302	6.61554	6.83966	5.37751	5.2686	5.48627
cgd2_2290	Cyclin 6 pcl7	7.20791	7.09441	7.1622	4.81125	5.14776	4.89217	4.20825	4.40225	4.40249
cgd2_230	Phosphatidylinositol phosphate phosphatase	9.06272	8.84645	9.03158	6.99365	6.80484	7.02388	6.49031	6.47277	6.34729
cgd2_2310	Ser/Thr protein kinase	6.83202	6.65778	6.51154	5.40097	5.7216	5.81616	4.80092	4.99793	4.47284
cgd2_2350	MA3 domain containing protein	9.68585	9.51645	9.54558	7.41936	7.43159	7.49658	7.8293	7.61246	7.65222
cgd2_2360	Dop1p family protein	8.86704	8.69613	8.98131	6.86932	6.86929	7.01637	6.87701	6.77728	6.78325
cgd2_2390	Uncharacterized protein	7.21623	7.14762	7.49468	5.47923	5.69562	5.37318	5.26304	5.3811	5.64296
cgd2_2400	P-type ATPase A domain containing protein	9.36918	9.31833	9.35176	7.82435	7.84177	7.92332	7.58234	7.5162	7.50371
cgd2_2410	SSM4 like RING finger protein	7.08351	7.08997	7.16963	4.61694	4.80896	4.83788	4.42112	4.57179	4.57251
cgd2_2420	RNA pseudouridylate synthase	9.14143	9.19743	9.14275	5.6642	5.31767	5.53947	4.89085	5.17619	4.89309
cgd2_2430	Impact family with RWD domain	8.59293	8.41115	8.57623	5.29178	5.19837	4.93871	4.63672	4.59564	4.53259
cgd2_2440	Trm112p-like protein	9.73222	9.47858	9.47627	5.37578	5.49387	5.5637	5.43534	5.55769	5.63422
cgd2_2450	Uncharacterized protein	8.7835	8.70918	8.69022	4.14203	3.77866	3.80485	4.08248	4.20816	4.05251
cgd2_2460	Uncharacterized protein	6.57992	6.62464	6.37259	5.00781	4.96494	5.16575	5.28493	5.30961	5.47257
cgd2_2480	Methionine aminopeptidase 2	10.9315	10.8611	10.875	7.54854	7.38454	7.50691	7.33424	7.20588	7.40204
cgd2_250	Vacuolar (H+)-ATPase G subunit	10.6101	10.764	10.5671	7.40193	7.26173	7.32846	6.90132	6.89927	6.89654
cgd2_2520	Uncharacterized protein	7.93393	7.63111	8.10439	4.15382	4.23847	4.12568	4.87209	4.91019	4.91156
cgd2_2530	Uncharacterized protein	9.67925	9.7317	9.55842	8.51804	8.68844	8.65839	8.18801	8.09049	8.37443
cgd2_2540	Glutaredoxin	12.3129	12.2706	12.248	6.47566	6.18128	6.39352	6.48681	6.3014	6.29974
cgd2_2560	Uncharacterized protein	11.7257	11.6594	11.6627	8.37875	8.30554	8.22013	8.59372	8.5132	8.50835
cgd2_2570	Uncharacterized protein	10.4281	10.4422	10.3809	6.63629	6.52253	6.48011	6.01131	6.07449	6.16676
cgd2_260	Uncharacterized protein	10.5059	10.4884	10.378	3.12398	3.36713	2.98186	4.02504	3.83777	4.37353
cgd2_2600	Uncharacterized protein	7.92703	7.75249	7.9078	2.91882	2.68693	2.90439	3.58267	3.9952	3.60991
cgd2_2630	Uncharacterized protein	7.96667	7.84546	8.049	5.92658	6.02763	6.00274	7.11593	7.02983	6.94167
cgd2_2650	Uncharacterized protein	8.93274	8.66082	8.97148	5.06512	5.46237	5.00609	5.29762	5.40242	5.49043
cgd2_2660	UDP N-acetylglucosamine transporter-like nucleotide sugar transporter	13.0981	12.9945	13.0596	7.04597	7.35265	7.07943	7.57226	7.64596	7.61913
cgd2_2670	UDP N-acetylglucosamine transporter-like nucleotide sugar transporter	10.0905	9.90219	10.0453	7.54294	7.776	7.61789	6.83061	6.96486	6.69695
cgd2_2680	cation transport Atpase	10.1394	10.0831	10.1259	7.18661	7.15453	7.16298	7.05964	7.06517	7.1058
cgd2_2690	Bromodomain containing protein	8.10085	8.04104	8.12767	5.37547	5.51408	5.10868	4.78221	4.59274	4.65109
cgd2_270	Eukaryotic translation initiation factor 3 subunit D	10.5512	10.6159	10.4868	7.9339	7.71889	7.72283	7.02105	7.13448	7.05159
cgd2_2710	RNA methyltransferase TrmA-like protein	9.33095	9.00335	9.27856	5.30897	5.35416	5.19695	5.04249	4.74636	5.02344
cgd2_2720	ARM repeat containing protein	7.61476	7.43962	7.6619	6.36646	6.1837	6.37714	5.90018	5.70591	5.97274
cgd2_2730	Po1 beta superfamily nucleotidyltransferase	10.4865	10.4622	10.5072	8.25659	8.02928	8.16873	7.93006	7.84828	8.04117
cgd2_2740	Mitochondrial matrix Mmp37	8.37795	8.0805	8.07267	5.23048	4.87127	5.07811	5.3404	4.81989	5.27953
cgd2_2790	ZC3H15/TMA46 family C-terminal domain containing protein	8.48323	8.41836	8.21343	6.42292	6.25991	6.11186	5.6238	5.7956	5.77158
cgd2_280	Ribosomal protein L15	11.6018	11.4799	11.4869	8.67799	8.89709	8.60304	7.87598	7.85694	7.97908
cgd2_2800	THUMP RNA binding domain containing protein	7.10499	6.7647	7.12242	5.81165	5.98538	5.8348	6.00747	6.0872	5.97939
cgd2_2820	Spt4/RpoE2 zinc finger	6.53805	6.76966	6.41736	4.86484	4.81247	4.90824	4.80052	4.38665	4.41033
cgd2_2830	Coenzyme Q3/methyltransferase	6.38307	6.04473	6.547	4.83941	4.97313	4.69932	5.09679	4.93989	4.60854
cgd2_2910	WD repeat containing protein	10.621	10.4536	10.5626	6.33085	6.20168	6.31105	7.71135	7.55502	7.52405
cgd2_2940	type 1 K Homology domain containing protein	11.8356	11.834	11.7471	8.58707	8.53664	8.70386	8.48527	8.53193	8.47037
cgd2_2960	Serine/threonine phosphatase	9.31379	9.30986	9.3594	6.76696	6.78276	6.82587	6.10483	5.94921	6.06446
cgd2_2970	DNA-directed RNA polymerase II	8.70483	8.52049	8.50339	4.53418	4.92622	4.63431	4.19177	4.14821	4.18237
cgd2_2980	Uncharacterized protein	8.09821	7.8215	8.44095	5.12815	5.0208	5.10228	5.97332	5.94679	6.07538
cgd2_2990	60S ribosomal protein L13	11.1433	11.0268	11.0991	8.88865	8.92451	8.76897	8.05179	8.07139	7.96166
cgd2_30	Cysteine desulfurase/selenocysteine lyase-like PLP dependent transferase superfamily protein	7.90414	7.83962	7.88748	5.56593	5.67911	5.53172	5.90834	5.42305	5.80874
cgd2_3000	40S ribosomal protein S16	10.4437	10.3071	10.3995	8.62685	8.69095	8.82444	7.77728	7.93804	7.87226
cgd2_3070	High mobility group box domain containing protein	12.2084	12.2577	12.1006	5.4476	5.73042	5.60007	5.92712	5.86363	5.75813
cgd2_310	Equilibrative nucleoside transporter	10.2786	10.0547	10.3443	6.64155	6.91705	6.82094	6.20511	6.28547	6.46602
cgd2_3110	Uncharacterized protein	13.5615	13.6115	13.5003	11.2242	11.0896	11.1903	10.8606	10.8187	10.822
cgd2_3120	Uncharacterized protein	11.7494	11.5493	11.7759	6.08095	5.77932	5.913	6.74983	7.0065	6.91832
cgd2_320	Activator of Hsp90 ATPase homolog 1-like protein	6.80043	6.42035	6.71715	5.20584	5.08914	5.07931	3.85853	3.90043	4.59868
cgd2_3220	FDF/Scd6-like Sm domain containing protein	11.8109	11.7536	11.7107	8.15551	8.31307	8.12043	7.47755	7.40414	7.33697
cgd2_3230	DnaJ/Thioredoxin domain containing protein	9.90711	9.8925	9.83292	7.89905	7.91507	7.91317	9.00058	9.02789	9.06912
cgd2_3290	Uncharacterized protein	12.4491	12.4147	12.3829	9.695	9.77141	9.7046	8.92148	8.90813	8.86268
cgd2_330	Notchless	10.387	10.3001	10.256	5.33162	5.59351	5.54972	5.27592	5.3142	5.08259
cgd2_3380	FAM76 protein	9.05265	9.00286	8.9493	6.76637	6.65206	6.62286	6.22052	6.18779	6.44445
cgd2_340	RING/FYVE/PHD-type Zinc finger-containing protein	9.74511	9.42901	9.75328	4.75188	4.72242	4.57045	5.16473	5.31084	4.90771
cgd2_3410	ARF1/2 like small Gtpase	7.68365	7.71569	7.51835	6.45571	6.35297	6.45864	7.15364	7.07334	7.07931
cgd2_3420	Programmed cell death protein 2	10.2813	10.2294	10.0993	4.81571	4.96787	4.89879	5.45229	5.44599	5.7665
cgd2_3430	SDA1-like protein	10.6514	10.5818	10.6199	6.39836	6.35062	6.39775	7.26227	7.32321	7.23028
cgd2_3440	Telomerase reverse transcriptase	11.6215	11.4281	11.4316	7.16745	7.13588	7.26344	6.96753	7.17193	6.98149
cgd2_3510	Cus1p U2 snRNP protein	7.19527	7.05703	7.16187	6.04299	6.05214	6.12359	5.71615	5.81336	5.65527
cgd2_3520	Uncharacterized protein	9.74133	9.65863	9.69106	4.20131	4.29906	4.03239	4.2449	4.73116	4.70638
cgd2_3570	Dus1p tRNA dihydouriding synthase	6.17217	5.79227	6.76374	2.53154	2.35102	2.76153	3.4559	2.94563	3.53117
cgd2_360	Eukaryotic translation initiation factor 3 subunit B	10.7129	10.5212	10.5737	8.24068	8.31684	8.23768	7.40051	7.58189	7.22499
cgd2_3640	Bromodomain containing protein	11.0599	11.0362	10.9252	6.28129	6.26974	6.23282	8.72187	8.67073	8.75163
cgd2_3650	HAD-like domain containing protein	9.15729	9.09845	9.08392	4.84681	4.76576	4.97296	6.48498	6.53871	6.43731
cgd2_3680	Ribosome biogenesis protein BOP1-like protein	12.2035	12.187	12.1835	6.43372	6.81219	6.73191	7.16542	7.33459	7.01812
cgd2_3690	Armadillo-like helical containing protein	7.76066	7.46089	7.7759	5.80971	5.70175	5.85935	5.37854	5.59611	5.23514
cgd2_3730	Glutathione S-transferase C-terminal domain containing protein	13.5438	13.4126	13.5785	8.58471	8.74455	8.63437	8.98896	8.99851	9.04852
cgd2_3740	Uncharacterized protein	7.46436	7.10485	7.64898	5.82221	5.89737	6.1172	5.75007	5.64604	5.59928
cgd2_3750	Uncharacterized protein	7.96367	7.64722	8.18649	5.3438	5.21484	5.60972	6.63583	6.81454	6.98863
cgd2_3760	Trafficking protein particle complex subunit 2	7.27422	6.76912	7.31098	4.74475	4.64975	5.15452	5.18471	5.10317	5.07159
cgd2_3780	Uncharacterized protein	10.5558	10.6133	10.4866	8.37473	8.28483	8.16102	9.12319	8.90639	8.98767
cgd2_390	Uncharacterized protein	8.28854	8.11066	8.2132	6.1535	5.9734	6.18426	5.69551	5.6946	5.70803
cgd2_3930	Deoxyhypusine synthase	10.2474	9.97799	10.1936	5.62626	5.88099	5.72704	6.52109	6.33831	6.40181
cgd2_3950	Translation elongation factor EF1B/ribosomal protein S6	8.85607	8.73842	8.69789	8.98632	9.08368	8.86231	7.56465	7.53369	7.66923
cgd2_3960	V-ATPase subunit H	10.5754	10.3191	10.5987	8.08641	8.01824	8.1087	7.85811	7.82599	7.91318
cgd2_3980	Myb domain containing protein	8.60435	8.63248	8.53916	7.05073	6.98902	7.09165	7.57462	7.57731	7.51165
cgd2_40	AP endonuclease 1	7.82204	7.31096	7.89032	5.48999	5.39703	5.64674	5.54461	5.24683	5.32367
cgd2_400	Signal peptide containing protein	12.0688	12.1009	11.8729	5.50102	5.50229	5.26641	5.96877	5.79465	5.77165
cgd2_4010	MAL7P1.13-like protein	5.80754	5.52049	5.69022	3.92162	4.19491	4.14142	3.4067	3.10146	3.48409
cgd2_4020	Uncharacterized protein	8.6796	8.06896	8.99509	4.20186	4.37524	4.01999	3.66628	3.98349	4.31672
cgd2_4090	50S ribosome-binding GTPase	10.6579	10.5079	10.6637	5.92972	5.88951	5.86378	6.7851	6.89917	6.76326
cgd2_410	Signal peptide containing protein	10.0907	10.0523	9.95283	8.13158	8.35964	8.10622	7.97138	7.91126	7.88864
cgd2_4100	Uncharacterized protein	11.4097	11.2561	11.2679	6.47252	6.05717	6.43896	6.38735	6.61924	6.6845
cgd2_4160	Uncharacterized protein	9.05842	8.73226	9.01129	3.78922	4.05807	3.93083	3.93012	3.63684	3.89822
cgd2_4170	Uncharacterized protein	9.71172	9.25864	9.61673	4.03213	3.11764	3.51234	3.70875	3.7214	3.67268
cgd2_4180	Uncharacterized protein	6.89824	6.42352	6.84815	6.57422	6.42715	6.69839	5.35816	5.37587	5.27412
cgd2_420	Signal peptide containing protein	11.7339	11.7075	11.659	7.24136	7.50489	7.32764	8.09086	8.20726	8.32146
cgd2_4200	Organic solute transporter subunit alpha/Transmembrane protein 184	9.56251	9.43899	9.4887	6.03832	5.97426	5.96382	6.35065	6.44412	6.647
cgd2_4240	unspecified product	7.67866	7.54036	7.52986	6.64623	6.37094	6.6927	6.78277	6.97101	6.63616
cgd2_4260	40S ribosomal protein S6	11.3946	11.2708	11.3361	9.4	9.43486	9.16303	8.41521	8.383	8.35658
cgd2_4290	Uncharacterized protein	5.6945	5.83853	5.77269	1.54331	1.01216	1.03029	2.26933	2.80578	3.07094
cgd2_430	Signal peptide containing protein	13.1426	13.0946	13.0328	6.14329	6.48294	6.18631	6.26994	6.4067	6.47423
cgd2_4300	Maf-like protein	9.12901	9.05796	9.05017	5.62276	5.44969	5.3136	4.95072	5.11616	4.99075
cgd2_4310	Uncharacterized protein	8.15089	7.99908	8.31493	5.23599	4.86711	5.07611	4.95852	5.0925	4.91272
cgd2_4320	Thioredoxin/glutathione reductase selenoprotein	11.0893	10.8851	10.9584	8.23871	8.35493	8.23298	7.94058	7.90603	7.95763
cgd2_4360	Uncharacterized protein	7.91117	7.64674	7.82771	4.65232	5.00963	4.69584	4.94176	4.86555	5.01375
cgd2_4370	Signal peptide containing protein	9.47669	9.47892	9.49483	4.20707	4.58643	4.39584	4.94424	4.73846	4.88132
cgd2_440	Signal peptide containing protein	9.16354	9.25828	9.21264	4.82679	4.29786	4.70524	4.86693	4.73452	4.31722
cgd2_50	SIK1 nucleolar protein Nop56	12.9297	12.8304	12.9334	7.28201	7.55096	7.31864	7.53767	7.5486	7.62306
cgd2_520	Mitochondrial carrier protein	8.03006	7.88566	7.95768	5.08891	5.29258	4.94491	4.45577	4.51364	4.00794
cgd2_570	tRNA/rRNA methyltransferase-like protein	6.27878	5.47906	6.31862	3.85232	3.98278	4.23738	4.43732	4.63481	4.58659
cgd2_600	T-complex protein 1 alpha subunit	8.65426	8.58984	8.53047	8.38911	8.34976	8.23775	7.37058	7.32007	7.20777
cgd2_690	SPX/RING-type Zinc finger domain containing protein	9.84949	9.63517	9.82148	7.90005	7.83143	7.85595	6.77098	6.53755	6.74782
cgd2_70	ABC transporter	10.9349	10.8321	10.984	6.42261	6.48253	6.55414	7.10083	7.28597	6.90914
cgd2_710	Predicted protease	6.88653	6.67597	7.08335	4.92505	4.97042	5.12262	5.18714	5.10988	5.46535
cgd2_720	Arfaptin homology (AH) domain/BAR domain containing protein	10.8076	10.8757	10.7466	7.97644	7.92696	7.82288	8.6134	8.54751	8.57927
cgd2_730	Transcription factor IIIC subunit 5	9.87032	9.7675	9.78443	6.8851	7.19668	6.95462	7.47704	7.57582	7.56677
cgd2_770	Bacterial surface antigen (D15)	9.06013	9.03367	9.00709	6.12993	5.87375	5.88185	6.59035	6.41784	6.55962
cgd2_780	Uncharacterized protein	7.50705	7.36681	7.65116	3.43226	3.7756	3.69564	4.72566	5.12423	4.91428
cgd2_80	ABC transporter family protein	8.99133	8.46008	9.05187	5.02884	4.75044	5.02833	5.76488	5.75864	5.72631
cgd2_810	Calmodulin	9.5058	9.41227	9.4432	8.06259	7.88312	8.27847	8.18029	8.25437	8.26347
cgd2_820	Translation initiation factor SUI1	12.8206	12.6354	12.715	8.80659	8.56303	8.72374	9.07163	8.97395	9.08262
cgd2_830	Uncharacterized protein	7.52148	7.69936	7.5551	5.13444	5.22163	5.10399	4.45045	4.6257	4.65723
cgd2_840	PIG-P	7.26976	7.06268	7.37517	4.863	4.95868	4.96174	4.44383	4.31121	4.60301
cgd2_870	Coiled-coil domain-containing protein	8.24172	8.084	8.09785	5.28795	5.18448	5.04758	4.96833	4.89583	5.01327
cgd2_90	ABC transporter	12.4878	12.3401	12.4687	8.23821	8.3153	8.23285	8.39358	8.42458	8.36784
cgd2_940	Signal peptide plus transmembrane domain containing protein	13.8032	13.7068	13.78	8.35827	8.33748	8.3761	8.64958	8.65156	8.55566
cgd2_980	RNA polymerase Rpb5	8.95053	8.87869	8.86633	5.64281	5.61243	5.33561	4.91869	4.84593	4.86331
cgd2_990	Queuine tRNA-ribosyltransferase	11.5578	11.5352	11.4333	8.9035	8.96422	8.96711	7.77507	7.79465	7.97926
cgd3_10	Uncharacterized Secreted Protein (SKSR gene family)	10.7009	10.7167	10.6758	5.82566	5.98145	6.07796	6.45721	6.69257	6.5478
cgd3_1020	Aminotransferase class-V	11.0267	10.8866	11.0482	6.20482	6.31252	6.31782	6.58157	6.7046	6.6997
cgd3_1090	Uncharacterized protein with WD40 repeat	8.13887	7.56366	8.24779	4.29531	4.5626	4.6109	5.38417	5.08139	5.26704
cgd3_1120	Myb-like DNA-binding domain containing protein	7.80311	7.47237	7.86936	4.46496	4.36617	4.21127	6.15244	5.85448	6.13658
cgd3_1140	Uncharacterized protein	6.22784	6.00069	6.52721	3.10831	3.30938	3.42398	4.73436	4.22836	4.78933
cgd3_1150	Uncharacterized protein	7.47798	7.56581	7.43303	3.94027	4.0975	4.09389	3.98453	4.04164	4.08185
cgd3_1160	Uncharacterized protein	9.23669	8.94058	9.23625	4.32168	4.43021	4.46456	4.68955	4.23573	4.74106
cgd3_1170	Uncharacterized protein	8.13077	7.66835	8.31573	2.94937	3.20679	2.89905	2.83126	3.37908	3.3895
cgd3_1200	Prefoldin subunit	8.21212	8.07666	8.26873	4.98093	4.9746	4.53385	3.54502	4.30993	4.00147
cgd3_1220	Hyaluronan/mRNA-binding protein	11.7938	11.8285	11.6541	7.64463	7.59534	7.41316	6.94555	6.78986	6.91718
cgd3_1230	PWI/4CCCH domain containing protein	9.66407	9.72531	9.64656	6.20474	6.46987	6.29752	6.35694	6.1076	6.33423
cgd3_1250	Ribosomal protein L14	11.2776	11.291	11.2195	8.81773	8.55528	8.63451	7.8154	7.9048	7.94294
cgd3_1260	RING domain protein	6.77766	6.6142	7.00807	4.7326	5.07837	4.65053	5.50021	5.39453	5.45568
cgd3_130	DRG like OBG family Gtpase with TGS domain	7.5041	7.17865	7.29247	5.50866	5.5026	5.45217	5.5778	5.18998	5.44303
cgd3_1300	60S ribosomal protein L12	10.6147	10.5828	10.5536	8.32196	8.29536	8.33859	7.48827	7.57468	7.32816
cgd3_1340	NMD3p like protein	13.3296	13.1938	13.2402	6.53616	6.75189	6.72561	7.09113	6.97001	7.02385
cgd3_1430	SAP domain containing protein	6.66136	6.58821	6.48938	5.35029	5.1207	5.21362	4.50163	4.29647	4.28297
cgd3_1440	Matrin/U1-C-like C2H2-type zinc finger containing protein	7.19058	6.98642	7.18883	3.53705	3.38486	3.41542	3.19586	3.27018	3.5658
cgd3_1450	Replication factor C like AAA+ Atpase	7.51997	7.69694	7.56132	5.74151	5.98501	5.69165	5.63905	5.53593	5.47111
cgd3_1500	Uncharacterized protein	9.74152	9.76539	9.64798	6.46868	6.59961	6.4324	5.79232	5.62872	5.30613
cgd3_1530	Uncharacterized protein	9.49116	9.29001	9.41412	2.98553	3.2264	3.05402	3.82604	3.58004	3.88471
cgd3_1560	DIX domain containing protein	8.2558	8.43517	8.25107	5.07245	5.11624	5.02666	5.54821	5.41718	5.49203
cgd3_1570	Profilin	14.0032	13.9385	13.9342	8.46249	8.47308	8.58061	8.82384	8.93679	8.93892
cgd3_1590	DEAD/DEAH box helicase domain containing protein	12.3632	12.1151	12.3939	6.90918	6.76045	6.77298	6.94544	6.88761	7.02097
cgd3_160	Uncharacterized protein	11.8853	11.7879	11.8271	7.54941	7.48975	7.51475	7.31069	7.06765	7.24455
cgd3_1600	Uncharacterized protein	9.30813	9.23036	9.24763	8.26168	8.23897	8.13436	7.84201	7.81605	7.67711
cgd3_1610	START domain containing protein	10.1211	9.9237	10.2296	5.96774	5.94037	6.0118	6.45305	6.69712	6.56049
cgd3_1630	Uncharacterized protein	6.27612	6.48773	6.3473	4.28278	4.21553	4.24098	4.73731	4.47078	4.14156
cgd3_1640	Uncharacterized protein	8.82601	8.38707	8.86906	7.15473	7.1624	6.98316	7.07228	6.79054	6.70143
cgd3_1650	Initiation factor eIF2 gamma subunit/Elongation factor Tu	10.0782	10.0669	9.9702	8.00831	8.0257	7.91141	7.32411	7.34014	7.23702
cgd3_170	rRNA biogenesis protein RRP36	8.62341	8.42431	8.89938	3.99212	3.88867	3.88574	4.41072	4.11658	4.25122
cgd3_1730	Uncharacterized protein	5.38887	5.21891	5.53304	5.38289	5.63279	5.70194	4.33628	4.48075	4.38417
cgd3_1760	Uncharacterized protein	7.44605	7.55573	7.5726	5.40707	5.5397	5.98043	5.54484	5.69771	5.48607
cgd3_1850	Casein kinase II subunit beta	11.417	11.3765	11.2747	5.947	6.14733	5.82093	7.54693	7.43466	7.51798
cgd3_1870	DNA-directed RNA polymerase 2 subunit	5.87526	5.83218	5.78998	4.64012	4.73555	4.70516	5.2403	5.45367	4.96404
cgd3_1940	Translationally controlled tumour protein associated protein	12.0162	11.8599	11.8975	7.87032	8.00071	7.98826	7.45107	7.65404	7.49622
cgd3_1970	Uncharacterized protein	7.24852	7.43484	7.11744	4.49991	3.90974	4.63609	3.73856	3.96773	3.52611
cgd3_20	Uncharacterized protein	6.90343	6.71071	7.01479	4.82011	4.69546	4.74765	4.94388	4.77357	5.02636
cgd3_200	CCCH-type Zinc finger/WD40 domain containing protein	11.7258	11.6308	11.6396	6.89085	6.99129	6.89516	6.74571	6.76822	6.81444
cgd3_2070	Uncharacterized protein	6.09586	5.60856	5.80728	4.04469	3.60254	3.85499	3.42716	3.54632	3.73441
cgd3_2080	Potassium channel domain containing protein	8.35286	8.22329	8.26904	7.08717	6.87065	7.38397	6.43407	6.54646	6.66786
cgd3_2090	40S ribosomal protein Sae	11.4501	11.4143	11.3648	9.40279	9.53403	9.35128	8.51124	8.50229	8.44235
cgd3_210	Uncharacterized protein with Tetratricopeptide-like helical domain	9.3137	9.19313	9.38254	6.71284	6.66335	6.72784	6.92996	6.93383	7.0462
cgd3_2100	Phosphatidylserine decarboxylase	8.29846	8.22002	8.24319	5.3508	5.53352	5.21842	5.09837	5.26286	4.85597
cgd3_2110	NOP5NT/snoRNA binding domain containing protein	13.5405	13.5684	13.4758	7.57178	7.60787	7.63697	7.67395	7.64617	7.77166
cgd3_2230	NF-kappa-B-activating protein	8.14646	8.28209	8.06568	6.5692	6.51634	6.23089	6.07453	6.01277	6.22874
cgd3_2250	60S ribosomal protein L37A	11.8551	11.7207	11.6902	8.48825	8.08564	8.48622	7.98	7.88964	8.03961
cgd3_2270	WD repeat	9.66074	9.4438	9.70132	5.79928	5.7698	5.80003	5.14114	5.10277	5.45514
cgd3_2290	AAA-type ATPase core domain containing protein	8.48887	7.80773	8.72026	5.63673	5.5469	5.84027	5.28394	5.34514	5.22799
cgd3_2300		10.5274	10.4018	10.6312	7.3073	7.60295	7.49631	7.30525	7.22544	7.31508
cgd3_2310	RNA recognition motif domain containing protein	5.0044	5.26589	5.54329	4.39767	3.89466	4.6971	3.88869	4.09392	4.22666
cgd3_2320	cGMP phosphodiesterase A4	8.89268	8.69455	8.79996	7.51541	7.46933	7.63649	6.42082	6.25435	6.56156
cgd3_2330	DEAD/DEAH box helicase with DBP10CT (NUC160) domain	13.7678	13.7267	13.6963	6.92242	6.82914	6.75674	7.23365	7.08843	7.27263
cgd3_2340	Uncharacterized protein with DPH-type Zinc finger	5.20463	5.29855	5.25145	3.61783	3.54527	3.14634	2.01053	2.02756	2.52751
cgd3_2350	Geranylgeranyl transferase type-2 subunit beta/prenyltransferase alpha-alpha toroid	5.6164	5.52113	6.07175	3.93888	3.90194	4.36561	3.60644	3.14912	3.58563
cgd3_2380	Uncharacterized protein	5.30492	5.86861	5.69669	3.90732	3.7751	3.95751	3.207	3.72572	3.53713
cgd3_2390	Proliferation-associated protein 2G4 metalloprotease	9.39346	9.18072	9.27797	7.59844	7.70444	7.56858	6.8371	6.83176	6.84059
cgd3_2400	PH domain containing protein	8.0448	7.85773	8.09933	6.23214	6.34145	6.19906	5.66054	5.65448	5.50391
cgd3_2440	Ribosomal protein S18A	9.92796	9.76485	9.8438	8.74956	8.79879	8.62491	7.67796	7.75798	7.82953
cgd3_2460	UbiA prenyltransferase family	7.35493	7.40969	7.62937	5.16955	4.75462	4.8538	4.74704	4.53316	4.17108
cgd3_2470	Eukaryotic translation initiation factor 3 subunit J	11.4081	11.4202	11.2619	6.2674	6.54493	6.27251	6.02911	5.9883	6.21319
cgd3_2500	Thioredoxin domain containing protein	6.74667	6.53675	6.83617	3.73242	4.05869	3.43312	3.29905	3.72855	3.30125
cgd3_2510	Myb domain-containing protein	8.70607	8.63318	8.6425	4.88749	4.96551	4.91501	5.18936	5.28286	5.04628
cgd3_2520	Uncharacterized protein with Tetratricopeptide repeat	7.20009	6.59296	7.11237	5.6377	5.66606	5.49454	5.69833	5.48057	5.74111
cgd3_2540	Histone H3	10.006	9.96365	9.97054	5.67176	5.68706	5.69437	5.71341	5.82967	5.4734
cgd3_2550	Transcription factor S-II (TFIIS)	8.43608	8.4128	8.36612	4.99169	5.05902	5.22148	4.66627	4.49005	4.49605
cgd3_2570	Lysine methyltransferase	7.61403	7.4018	7.77061	5.37282	5.42281	5.17443	4.91629	4.94896	5.04244
cgd3_2580	RNA recognition motif domain containing protein	8.46545	8.56563	8.5059	6.45296	6.6851	6.43992	6.73699	6.43291	6.55068
cgd3_260	Protein kinase/EF-hand domain containing protein	9.31377	9.22768	9.30347	6.37686	6.48619	6.48991	6.57213	6.73744	6.51864
cgd3_2630	Diacylglycerol kinase	7.22416	7.08212	7.1729	5.3291	5.41928	4.89856	5.02911	4.33994	4.55198
cgd3_2640	Uncharacterized protein with WD40-repeat	10.3423	10.1359	10.2932	4.48364	4.24729	4.3084	4.37327	4.77839	4.85023
cgd3_2660	Uncharacterized protein	7.93305	7.73443	7.98723	4.20988	4.36068	4.37264	4.24827	4.09125	4.25934
cgd3_2750	Uncharacterized protein with Ankyrin repeat	7.38596	7.21194	7.38624	5.59927	5.69608	5.62859	6.47239	6.38281	6.18119
cgd3_2800	Zinc-finger double-stranded RNA-binding	9.3254	9.17167	9.37721	4.11667	4.50778	4.07714	4.25521	4.39729	4.38181
cgd3_2820	Ribonuclease P/MRP subunit POP1 with POPLD domain	8.61512	8.45627	8.7999	5.80081	5.74364	5.69172	5.43502	4.75244	4.92653
cgd3_2830	Uncharacterized protein	8.79747	8.70344	8.68526	5.48812	5.80563	5.46335	4.88112	4.76681	5.02242
cgd3_2840	unspecified product	6.61527	6.00897	6.77209	3.07212	3.8525	2.91055	2.80435	2.43199	2.47406
cgd3_2910	Uncharacterized protein	4.68376	4.58914	4.64398	4.25604	4.41418	4.31576	3.06522	3.02618	3.53069
cgd3_2920	Cysteine protease	5.74367	5.83754	5.65663	4.05262	4.18649	3.54726	3.94688	3.4491	4.18696
cgd3_2930	Tim44-like domain containing protein	5.00431	4.33095	5.07482	3.26088	3.68346	3.68216	4.02816	3.6556	3.44008
cgd3_2940	Phospholipase D/Transphosphatidylase	7.45939	7.29031	7.50989	5.31351	4.99544	5.03449	4.91108	4.84542	5.17161
cgd3_2950	Ribosomal RNA assembly KRR1	11.8182	11.8555	11.7281	6.20229	6.36383	6.03805	6.48229	6.43279	5.92209
cgd3_3000	Rab-GTPase-TBC domain containing protein	8.00525	7.68386	8.02203	6.27395	6.08061	6.17021	5.41564	5.37088	5.1936
cgd3_3020	Guanine nucleotide exchange factor/Initiation factor 2 subunit family	7.19923	7.08566	7.22143	6.49838	6.60472	6.53566	5.26199	5.2497	5.33275
cgd3_3080	Conserved oligomeric Golgi complex subunit 3	9.1815	8.99482	9.21867	6.33527	6.38242	6.27832	5.90534	5.92952	5.64526
cgd3_3190	GCN5 like acetylase with bromodomain	9.08261	8.81256	9.03796	6.98517	6.92858	7.07775	6.53319	6.69237	6.58609
cgd3_3230	Ser/thr protein kinase	8.80613	8.54529	8.87385	6.88346	6.81005	6.78272	6.23559	6.03695	6.39816
cgd3_3250	CCAAT-binding factor (CBF)/MAK21 family protein	9.27073	8.81119	9.36877	4.24405	4.57086	4.01075	4.30489	4.44043	4.54426
cgd3_3260	Uncharacterized protein	7.06477	6.49763	7.1334	2.71207	3.62831	3.47062	3.42627	3.34592	4.00511
cgd3_3270	Adenylate kinase isoenzyme 6	8.13291	7.82544	7.98995	3.42666	3.81168	2.97085	3.28107	3.29883	3.49972
cgd3_330	unspecified product	11.5307	11.4444	11.4267	5.50464	5.68478	5.6075	6.7789	6.75059	6.81467
cgd3_3330	Uncharacterized protein	10.2044	10.115	10.2033	7.24528	7.17171	7.23427	7.477	7.32112	7.42208
cgd3_3340	SECIS binding protein/pelota RNA binding domain containing protein	12.5325	12.4638	12.4184	9.19521	9.22839	9.26239	9.3839	9.38344	9.32279
cgd3_3350	Uncharacterized protein	11.0112	11.0057	10.8742	8.08882	8.09148	8.05641	6.25496	6.32323	6.46494
cgd3_3360	Diphthamide synthesis DPH1/DPH2	8.66907	8.36165	8.87451	5.39968	4.94314	5.19775	5.00564	4.58344	5.1929
cgd3_3380	DEAD/DEAH box helicase	11.4163	11.3684	11.3671	6.32861	6.39604	6.19287	6.49297	6.24872	6.21701
cgd3_340	Uncharacterized protein	7.12946	6.69602	6.95044	5.48149	5.5224	5.79372	5.77994	5.59918	5.71841
cgd3_3440	Heat shock protein HSP70	9.11953	8.94221	9.0761	7.03878	7.03082	6.99617	6.75397	6.83244	6.63635
cgd3_3460	DWNN domain containing protein	8.7305	8.59357	8.56352	5.95802	5.84955	5.90398	6.26467	6.34119	6.30566
cgd3_350	Pop2p-like 3'5' exonuclease/CCR4-NOT transcription complex	9.27159	9.27245	9.21848	6.46576	6.57339	6.43383	6.99182	7.09886	7.13519
cgd3_3500	Nop12p nucleolar protein with RRM domain	9.23417	9.1347	9.21263	4.85162	4.82542	4.71206	5.28522	5.26174	5.06414
cgd3_3510	Uncharacterized protein	5.63079	5.56219	6.01795	4.38627	4.64477	4.62103	4.65002	4.12337	4.51817
cgd3_3520	Sodium/calcium exchanger protein	11.6651	11.5443	11.6216	6.8032	6.73554	6.87759	7.08861	7.14861	7.13717
cgd3_3580	DRG-like OBG family Gtpase with RNA binding/TGS domain	10.0393	9.75984	9.96111	6.22462	6.41194	6.08378	5.9916	5.84739	6.01231
cgd3_3670	Casein kinase II subunit beta	6.64837	6.62213	6.70181	4.75862	4.86325	4.64105	4.57146	4.71445	4.61017
cgd3_3680	Uncharacterized protein with EF-hand domain	8.39237	8.34397	8.6011	5.68444	5.88567	5.79495	5.35111	5.66061	5.35056
cgd3_3690	U5 snRNP	9.63551	9.45702	9.64645	5.47574	5.91476	5.43493	5.63943	5.32654	5.63376
cgd3_3750	Multiprotein bridging factor 1	8.61374	8.49792	8.47305	6.0141	5.85609	5.72929	5.40885	5.35827	5.28654
cgd3_3770	Hsp90	15.2561	15.0781	15.1379	11.3725	11.4204	11.3754	10.6788	10.8048	10.754
cgd3_3780	AAA-type ATPase core	5.84962	5.44711	6.00017	3.85919	3.75362	3.95707	3.60313	4.14567	4.36137
cgd3_3790	60S ribosomal protein L19	10.3323	10.269	10.1927	9.06302	8.98589	8.82526	7.73015	7.96604	8.07297
cgd3_3850	PUA/Pseudouridine synthase II N-terminal/Dyskerin-like/tRNA pseudouridylate synthase B C-terminal domain containing protein	12.8227	12.7449	12.6752	8.35296	8.25233	8.28096	8.32578	8.25753	8.31766
cgd3_3870	Uncharacterized protein	10.8698	10.8284	10.6991	6.74882	6.86103	6.83672	5.70669	5.66852	5.52077
cgd3_3880	Snu114p Gtpase/U5 snRNP-specific protein	9.39491	9.21937	9.35915	5.93311	6.01567	5.59804	6.1898	5.77639	5.93335
cgd3_3890	60S ribosomal protein L30	10.3759	10.4016	10.2704	8.14955	7.99227	8.18174	7.19238	7.26876	7.25698
cgd3_3920	DEAD-box RNA helicase	12.3212	12.1486	12.2924	6.25472	6.3703	6.18336	6.84407	6.78259	6.46442
cgd3_3930	60S ribosomal protein L27A	10.4051	10.3729	10.2857	8.27958	8.51364	8.42879	7.49959	7.79876	7.74434
cgd3_3940	membrane associated protein	12.9553	12.823	12.8672	7.38492	7.3653	7.32594	8.00902	8.26072	8.14136
cgd3_3970	Yer007c-ap/MCT-1 like PUA RNA binding domain containing protein	7.02362	6.50285	6.99741	4.36687	4.27544	4.2425	4.30232	4.15005	4.3362
cgd3_4000	Uncharacterized protein	7.79658	7.03091	7.82966	5.16573	4.71745	4.9574	4.8365	4.56331	5.1165
cgd3_4010	CS domain containing protein	7.98558	7.83152	8.0089	6.09727	5.95525	5.77235	5.30968	5.22728	4.98363
cgd3_4020	CSN8/PSMD8/EIF3K	8.74899	8.41924	8.98845	6.22253	6.60379	6.18587	5.58279	5.43792	5.50397
cgd3_4030	Inhibitor of apoptosis-promoting Bax1-related protein	9.95156	9.18232	10.0458	7.40351	7.73642	7.46369	7.3316	7.59731	7.56365
cgd3_4040	Uncharacterized protein	8.09412	8.03871	7.91203	6.71104	6.57744	6.66338	5.95165	5.90687	5.99325
cgd3_4070	Sugar/inositol transporter	9.995	9.72736	10.1603	7.09756	7.4243	7.19296	7.03922	7.07951	6.98522
cgd3_410	ABC transporter	12.7326	12.6181	12.6487	8.71077	8.74441	8.83077	9.62499	9.71636	9.61432
cgd3_4100	Ribosomal protein S8e	11.9518	11.8668	11.8801	6.00568	6.19089	5.886	5.89379	6.08255	5.94701
cgd3_4120	unspecified product	5.83523	5.24552	6.28253	4.04261	3.44445	3.54381	3.29584	3.8841	3.24046
cgd3_4140	p-type Atpase A	10.4918	10.4672	10.4134	8.95536	8.90137	8.99263	7.98525	8.04565	8.00053
cgd3_4150	RNA recognition motif domain containing protein	14.2578	14.2236	14.2065	8.54679	8.64371	8.64888	8.62419	8.68099	8.57959
cgd3_4160	Uncharacterized protein with CCHC-type Zinc finger	12.2916	12.2571	12.2526	6.52121	6.63115	6.30237	6.76991	6.69088	6.85891
cgd3_4180	Insulinase (Peptidase family M16)	10.7098	10.3961	10.7658	6.5566	6.35173	6.50512	6.629	6.62729	6.6432
cgd3_4190	Secreted insulinase like peptidase/M16 peptidase-like Metalloenzyme	12.441	12.0352	12.5654	9.04452	9.06334	9.08267	9.08031	9.12777	9.07989
cgd3_4220	Secreted insulinase like peptidase/M16 peptidase-like Metalloenzyme	10.7645	10.5218	10.7423	8.27068	8.29289	8.26007	8.52456	8.48	8.44652
cgd3_4240	Insulinase (Peptidase family M16)	6.6119	5.6712	7.01152	3.06664	2.94378	3.15065	4.39234	4.40669	4.74011
cgd3_4250	unspecified product	9.966	9.84248	10.1346	6.44123	6.31312	6.47494	7.86294	7.75663	7.77867
cgd3_4260	insulinase like peptidase	9.52322	9.09818	9.70632	7.30585	7.16876	7.23987	7.23785	7.10738	7.37635
cgd3_4270	insulinase like peptidase	9.29394	8.88577	9.43909	4.89892	4.67653	4.65536	4.84621	4.76366	4.49259
cgd3_4280	Secreted insulinase like peptidase	8.90942	8.49114	9.21895	4.45327	4.2833	4.29687	4.81921	5.20379	4.87549
cgd3_4300	t-SNARE coiled-coil homology domain containing protein	6.62577	5.8523	6.60954	4.80291	4.69121	3.95278	3.94499	4.25179	4.45089
cgd3_4310	Sexual stage-specific protein kinase	6.05891	5.61882	5.63143	3.15376	2.38599	2.77818	4.60032	4.07546	4.11847
cgd3_450	mRNA triphosphatase Cet1-like protein	7.37171	7.23556	7.21228	5.1271	5.54971	5.42898	5.90002	5.8284	6.00339
cgd3_480	Uncharacterized protein	8.4218	8.4281	8.44048	3.08063	3.15666	3.68269	2.62877	3.14517	3.01798
cgd3_510	GDP-fucose transporter	15.1793	15.1467	15.0987	11.2484	11.4756	11.3277	11.1545	11.1436	11.0889
cgd3_540	Major facilitator superfamily domain containing protein	8.55113	7.82139	8.67782	5.23309	5.59798	5.10915	4.64705	4.34276	4.72118
cgd3_550	Major Facilitator Superfamily	12.1411	11.9706	12.1082	8.8994	9.16773	9.10661	8.91106	8.98194	8.96868
cgd3_610	Uncharacterized protein	12.2271	12.0824	12.2696	6.70319	6.71549	6.72689	7.14354	7.22249	7.30832
cgd3_640	Acyl-CoA synthetase	10.7807	10.4888	10.8052	8.25038	8.10533	8.04455	8.69672	8.69257	8.6611
cgd3_670	Uncharacterized protein	11.3158	11.2186	11.3285	8.01899	8.04035	7.9265	9.91813	10.0355	9.88941
cgd3_70	Uncharacterized protein	10.7696	10.6271	10.6744	3.65296	4.00158	3.51404	3.9051	4.21049	4.60937
cgd3_730	Alpha/Beta hydrolase fold containing protein	9.10044	9.03921	9.04895	6.60196	6.66148	6.43691	6.58693	6.51123	6.47747
cgd3_740	Uncharacterized protein	7.49022	6.80709	7.40544	4.11197	4.56406	4.30863	3.74526	4.18947	4.50003
cgd3_750	Uncharacterized protein	12.0383	12.1041	11.9643	5.58168	5.62934	5.55652	6.07327	6.00462	6.18012
cgd3_760	Ribosomal protein L7Ae/L30e/S12e/Gadd45	11.2362	11.0935	11.172	6.10505	6.01006	6.12686	5.86713	6.03952	5.76788
cgd3_780	K Homology domain type 1/ Exosome complex RNA-binding protein	7.24256	6.91898	7.2227	4.77175	4.83478	4.72783	4.95072	5.04135	5.00943
cgd3_790	Uncharacterized protein	6.35421	5.96615	6.27535	4.64061	4.47346	4.47362	4.37354	4.32214	4.94911
cgd3_800	POP4 like ribonuclease P protein subunit	8.66483	8.5336	8.58923	5.27234	5.33286	5.27732	5.69148	5.39575	5.48417
cgd3_830	60S ribosomal protein L35	10.4944	10.2273	10.3833	8.16388	8.2237	8.35354	7.34946	7.60422	7.50004
cgd3_840	SWIB/MDM2 domain containing protein	9.91708	9.69869	9.84215	6.73484	6.75909	6.76749	6.31423	6.32068	6.37723
cgd3_850	Uncharacterized protein	4.58612	4.62556	4.43261	3.39929	2.85478	3.73487	3.97865	3.24514	3.74876
cgd3_880	Uncharacterized protein	8.9053	8.50188	8.85709	5.80667	5.76882	5.79209	5.9053	5.56904	5.74806
cgd3_890	FtsJ-like methyltransferase	7.8551	7.84721	7.96314	5.04853	4.93971	4.91646	4.85853	4.96758	4.63905
cgd3_930	DnaJ domain containing protein	8.68609	8.55014	8.58682	3.89899	4.20093	3.73863	6.53068	6.46195	6.66297
cgd3_960	Uncharacterized protein	6.49812	6.43716	6.529	4.39403	4.39734	4.49297	5.2642	5.23802	5.31204
cgd3_980	Peptidase S54 rhomboid domain containing protein	9.2233	9.20035	9.3245	6.03366	6.02879	6.01358	6.85984	6.75766	6.71741
cgd4_10	Uncharacterized protein	6.46822	6.63011	6.65472	5.52803	5.6476	5.40047	4.347	4.29147	4.60454
cgd4_1020	Nucleolar pre-ribosomal-associated protein 1 C-terminal domain containing protein	7.38045	7.41211	7.18293	3.73813	3.73327	3.74546	4.78433	5.18712	4.84041
cgd4_1030	Eukaryotic translation initiation factor 3 subunit G	9.1242	8.84609	9.08321	7.09132	7.36111	7.18023	6.41485	6.56516	6.56381
cgd4_1070	MYND finger domain containing protein	6.57065	6.25866	6.66449	5.08522	5.22101	4.89351	4.25138	3.66189	4.36505
cgd4_1090	Pre-mRNA-splicing factor of RES complex	6.4262	6.66225	6.66101	4.17523	3.87399	3.86002	4.04968	3.61938	3.74383
cgd4_110	Winged helix-turn-helix DNA-binding domain containing protein	8.59833	8.20015	8.55138	5.09694	5.14865	5.16133	4.85423	4.69952	5.10088
cgd4_1160	Ribosomal RNA large subunit methyltransferase RlmN/Cfr with Radical SAM domain	8.765	8.48941	8.81065	5.44541	5.7756	5.44508	6.63177	6.81612	6.70673
cgd4_1210	KH/SF1/BBP/Splicing factor 1, helix-hairpin domain containing protein	8.86028	8.72288	8.85835	4.95158	4.9396	4.92453	5.04793	5.18622	4.94351
cgd4_1220	Ribosomal biogenesis regulatory protein	10.272	10.1583	10.2446	4.87817	5.1569	4.88138	5.22831	5.10439	5.41388
cgd4_1230	60S ribosomal protein L28	11.5712	11.4373	11.5175	8.35205	8.20659	8.25958	7.23922	7.30404	7.38981
cgd4_1270	Transcription factor TFIIIB, SANT domain containing protein	9.18849	9.10828	9.25626	5.52842	5.41969	5.27415	5.33805	5.29977	5.47512
cgd4_1370	ABC transporter	10.6012	10.2952	10.7132	6.50803	6.4219	6.39557	6.70911	6.58168	6.69964
cgd4_1380	ABC transporter	8.68309	8.40683	8.56885	6.26968	6.24513	6.34274	6.15443	6.10773	6.22309
cgd4_140	Zinc finger, RING/FYVE/PHD-type domain containg protein	11.1846	11.0516	11.1217	6.79684	6.66776	6.64585	6.52385	6.38352	6.27282
cgd4_1400	Inorganic pyrophosphatase	10.8357	10.8042	10.7615	7.47197	7.41292	7.41533	7.01558	7.03461	7.11831
cgd4_1420	N2227-like protein	8.14792	8.0713	8.04763	5.63932	5.60655	5.39539	5.94649	5.91187	5.86844
cgd4_1470	V-type proton ATPase subunit a	11.7593	11.6687	11.7152	9.45344	9.44545	9.4896	9.70233	9.66284	9.61628
cgd4_1480	AAA-type ATPase/40S ribosome biogenesis Tsr1 and BMS1 C-terminal/AARP2CN (NUC121) domain-containing protein	13.1084	12.8888	13.0285	7.65712	7.63715	7.60583	8.02431	8.00986	7.85429
cgd4_150	Pre-mRNA splicing protein Prp31-like protein	6.78717	6.33525	6.32767	4.96444	5.16375	5.01179	4.3348	4.59555	4.88059
cgd4_1500	Uncharacterized protein	6.6349	6.76987	6.96078	4.64068	4.188	4.5104	4.30571	4.53041	4.0976
cgd4_1520	Ribosome biogenesis protein BRX1	10.577	9.87457	10.5302	6.99159	7.24238	6.96367	6.73274	6.89496	6.80242
cgd4_1530	Phospholipase/Carboxylesterase	8.86436	8.46995	9.30083	3.51378	3.63182	3.90661	4.63836	4.70212	4.69797
cgd4_1540	SRP40 C-terminal domain containing protein	7.44798	6.92634	7.5618	3.40317	3.51159	3.08213	3.46512	3.6744	4.25014
cgd4_1560	Uncharacterized protein	8.74097	8.64918	8.86908	4.9379	5.22506	5.09555	5.19856	5.41283	5.15541
cgd4_1570	SNU66/SART1 family	8.90154	8.78734	9.10845	5.06946	5.05542	4.58003	5.164	5.16763	5.37785
cgd4_1580	Ribosomal RNA large subunit methyltransferase E	12.8831	12.7347	12.7631	7.55569	7.60418	7.42145	8.01568	7.91022	7.99559
cgd4_160	Uncharacterized protein	8.89637	8.64199	8.917	2.87478	3.81604	3.14977	3.55532	2.99064	3.27962
cgd4_170	Uncharacterized protein	8.51198	8.26895	8.76046	1.0875	1.39224	0.86834	1.20467	0.849411	0.511941
cgd4_1700	Nucleolar GTP-binding protein 1	13.9998	13.9395	13.902	7.63458	7.65325	7.61347	8.01591	7.97611	7.9062
cgd4_1720	Histone-like transcription factor (CBF/NF-Y) and archaeal histone	6.24889	5.85713	6.19417	4.56968	4.31339	4.33509	3.4549	4.45808	4.42658
cgd4_1730	AAA+ ATPase	7.21611	7.07382	7.1902	5.83058	5.97287	5.70902	6.24003	6.23042	6.2433
cgd4_1840	RNA helicase	10.5964	10.4592	10.6387	6.18739	6.18395	6.10339	6.12688	6.61669	6.48354
cgd4_1860	Uncharacterized protein	6.65534	6.23033	6.93019	5.04996	4.91486	4.96878	4.67504	4.9377	4.91478
cgd4_1890	Adenosine monophosphate deaminase 2	11.1906	10.961	11.1764	6.37605	6.51983	6.48852	7.99333	8.12778	8.20915
cgd4_1920	Endonuclease/exonuclease/phosphatase	9.22217	8.97931	9.07295	7.77672	7.66932	7.68807	7.046	7.12566	7.10271
cgd4_1950	RNAse PH domain containing protein	7.0006	7.06087	7.08056	5.34986	5.78264	5.35432	5.01479	4.79199	4.87433
cgd4_1980	Rab-GTPase-TBC domain containing protein	5.47139	5.41015	5.51197	4.28348	4.48314	4.54092	4.01343	3.95848	4.38874
cgd4_1990	Nucleolar, Nop52	10.7046	10.4018	10.7073	6.07695	6.3744	6.27389	6.1859	6.38429	6.33542
cgd4_2010	Cell division control protein 73 C-terminal domain containing protein	8.4996	8.20573	8.34579	6.15867	6.11602	5.89574	5.53905	5.4268	5.79957
cgd4_2020	Vacuolar import/degradation Vid27-related protein	10.4539	10.2764	10.417	7.07067	6.81008	6.90561	6.87938	6.7266	6.75388
cgd4_2130	Rab-GTPase-TBC domain containing protein	8.8492	8.49286	8.73328	5.96841	6.42649	6.01336	6.13168	5.89413	5.98596
cgd4_2140	Uncharacterized protein	7.75484	7.7602	7.67456	4.92252	5.36838	5.2274	5.62071	5.36157	5.09254
cgd4_2150	DNA replication factor CDT1 like protein	9.47187	9.4885	9.44216	6.54256	6.50586	6.40185	6.87204	6.65709	6.66674
cgd4_2280	Uncharacterized protein	8.31649	8.12443	8.21193	5.16384	5.32826	5.2328	4.87287	4.64775	5.07526
cgd4_2290	Anticodon-binding domain containing protein	9.51558	9.46197	9.35815	6.86689	6.37908	6.66937	6.55079	6.4904	6.44803
cgd4_2440	Uncharacterized protein	6.20363	5.11612	6.39462	1.44223	0.501426	1.13883	3.08364	2.98867	2.04854
cgd4_2450	Tubulin-specific chaperone C	7.02508	6.62108	6.7805	2.86357	3.29931	3.07557	1.7802	3.12432	3.11345
cgd4_2460	Uncharacterized protein	10.1073	9.99763	10.0765	6.52827	6.46801	6.36334	6.01032	5.92143	6.19489
cgd4_250	Proteasome subunit alpha type	8.38071	8.27158	8.35288	6.85274	7.15051	6.96844	6.30459	6.31709	6.45878
cgd4_2510	Uncharacterized protein	9.07081	8.88184	9.01569	6.06328	6.04092	6.1675	5.67479	5.44879	5.38552
cgd4_2520	Uncharacterized protein	8.82083	8.78205	8.84428	4.6855	5.06531	4.90581	5.06128	4.61396	4.89513
cgd4_2530	Uncharacterized protein	8.46931	8.51397	8.56823	4.89847	4.93852	4.79205	4.59631	4.4553	4.24664
cgd4_2540	ClpA/B family/26S proteasome subunit P45	9.39268	9.36276	9.34737	7.27342	7.33415	7.27754	7.18376	7.19602	7.23472
cgd4_2560	Phosphoinositide phospholipase C	7.9205	8.00803	7.87517	5.84232	5.53581	5.92473	6.83835	6.88775	6.68958
cgd4_2570	WD40 repeat-containing protein	9.22582	8.95836	9.45772	4.72358	4.73282	5.08832	4.70944	4.72759	4.89654
cgd4_2610	unspecified product	6.23361	6.14566	6.48142	4.88683	5.35714	5.0023	4.47629	4.71065	4.35627
cgd4_2620	Uncharacterized protein	7.81478	7.41587	7.66058	4.99521	5.12018	4.92589	4.93839	4.58848	4.58123
cgd4_2630	Uncharacterized protein	9.87964	9.47754	9.82886	5.669	6.291	5.85113	5.8728	5.75969	5.72331
cgd4_2640		10.6973	10.6935	10.5886	5.56848	5.61925	5.1501	5.41056	5.36453	5.51783
cgd4_2650	Nucleic acid-binding OB-fold-containing protein	6.94682	6.62943	6.99456	5.65003	5.551	5.52872	5.32055	5.57594	5.60923
cgd4_270	Tudor domain containing protein	6.80825	6.40243	7.04254	5.35101	5.4119	4.99223	4.00219	3.58723	4.17811
cgd4_2730	Uncharacterized protein	8.59474	7.87124	8.83387	6.91328	6.97102	7.04203	7.34405	7.38926	7.25755
cgd4_2740	Brix domain containing protein	11.7597	11.7488	11.6945	4.88477	5.01944	4.83422	5.18766	5.17741	5.10167
cgd4_2750	Anaphase-promoting complex subunit 4 WD40 domain containing protein	13.0359	12.8791	12.9652	6.39302	6.74223	6.58554	6.56307	6.8418	6.71912
cgd4_2760	Mitotic-spindle organizing protein 1	6.223	6.11606	6.25958	5.11521	4.74353	4.76203	4.41592	3.92307	3.74986
cgd4_2770	Amino acid transporter	12.3902	12.2118	12.4195	8.17555	8.18508	8.13794	7.68061	7.75238	7.74011
cgd4_280	E3 UFM1-protein ligase 1	5.99125	5.14472	5.95076	4.02356	4.1731	3.95303	3.82094	3.11422	3.69181
cgd4_2800	Uncharacterized protein	6.99653	6.83154	6.83815	6.73788	6.75811	6.58664	5.66988	5.6615	5.57917
cgd4_2830	unspecified product	9.11318	8.92826	9.05762	6.08588	6.20589	6.04752	6.36073	6.45957	6.40252
cgd4_2840	unspecified product	9.68978	9.65617	9.61223	5.96571	5.94306	5.84163	6.13194	6.17529	6.12972
cgd4_2870	sugar transporter-like protein	10.1415	9.93088	10.1926	6.13204	6.23332	6.18277	6.47047	6.36518	6.11357
cgd4_2880	Uncharacterized protein	8.08914	7.7643	8.04051	6.28062	6.20523	6.26548	6.08667	6.13842	5.95127
cgd4_2890	Uncharacterized protein	6.98944	6.56711	7.15584	5.5514	5.42485	5.64401	5.03408	5.15024	4.99015
cgd4_2980	RhoGAP domain containing protein	10.2918	10.2217	10.2348	6.90471	6.92911	7.07154	6.24654	6.27804	6.31774
cgd4_2990	Glycosyl transferase	8.11174	7.92883	8.11984	5.96088	6.27026	6.12085	4.9499	5.02025	4.97254
cgd4_3000	Dbp1p, eIF4a-1 family RNA SFII helicase (DEXDC+HELICc)	11.4304	11.3877	11.2991	8.2528	8.3178	8.16134	7.69251	7.76676	7.70723
cgd4_3010	Uncharacterized protein	9.321	9.12551	9.3115	6.20013	6.44969	6.25413	5.9846	5.88887	6.02677
cgd4_3020	Alpha/Beta hydrolase fold containing protein	9.32684	9.14545	9.37158	6.74221	6.90639	6.79917	6.22592	6.41459	6.59879
cgd4_3030	Alpha/Beta hydrolase fold containing protein	9.42443	9.23036	9.28229	5.61923	6.10243	5.6057	5.06583	4.8602	4.83122
cgd4_3040	NifS-like protein cysteine desulfurase/Pyridoxal phosphate-dependent transferase	10.6089	10.565	10.5427	6.0765	6.40781	6.08529	5.95336	5.98005	5.94444
cgd4_3050	Phospholipase/carboxylesterase/thioesterase	12.6358	12.5607	12.5783	7.28534	7.43641	7.12271	7.12177	7.04147	6.91525
cgd4_3080	Ribosomal protein S27a with Zinc-binding domain/ubiquitin/Zinc-binding domain	10.5869	10.639	10.6113	8.37543	8.41297	8.32697	7.68917	7.63219	7.53989
cgd4_3130	Translation initiation factor IF6	10.6354	10.6339	10.5642	6.90265	6.97601	6.77442	6.06731	6.27645	6.4558
cgd4_3140	Uncharacterized protein with WD40 repeat	9.4644	9.35282	9.2083	6.99058	7.2738	6.85368	5.975	6.33011	6.09401
cgd4_3180	DEAD/DEAH box helicase	9.12201	9.12109	9.2089	4.56547	5.30801	4.76182	5.16828	5.68469	5.24141
cgd4_3200	RNA polymerase Rpb3/Rpb11 dimerisation domain containing protein	8.8335	8.5462	8.70914	3.4793	2.96145	3.33382	3.55798	3.93578	3.5256
cgd4_3210	Uncharacterized protein	6.60341	6.19474	5.97131	4.8112	4.91278	4.6771	4.16215	4.33774	3.92133
cgd4_3230	Protein kinase-like domain containing protein	11.5089	11.2966	11.4232	7.33811	7.41686	7.44261	7.43266	7.40008	7.47575
cgd4_3250	tRNA (guanine(26)-N(2))-dimethyltransferase	10.2242	10.1388	10.1675	5.80357	5.84342	5.76811	7.47457	7.49693	7.54847
cgd4_3280	Uncharacterized protein with NHR/GATA-type Zinc finger	10.8459	10.8506	10.683	5.20757	5.35708	5.51011	7.57695	7.62561	7.61939
cgd4_330	Uncharacterized protein	7.99833	7.93476	8.07291	3.52054	3.55332	3.64627	4.23881	4.05741	4.1906
cgd4_3320	Nucleolar complex-associated protein 3	11.2577	11.0866	11.2619	6.48238	6.35417	6.58411	6.51847	6.47005	6.53466
cgd4_3340	Pleckstrin homology (PH) domain containing protein	12.9007	12.8596	12.8587	8.5768	8.65748	8.60787	8.48614	8.49435	8.48515
cgd4_3360	Histone-binding protein RBBP4 N-terminal domain/WD40 repeat	12.5237	12.3595	12.3698	6.62267	6.82803	6.61167	7.52815	7.59109	7.74609
cgd4_3370	Uncharacterized protein	7.83518	7.64089	7.90672	3.21975	3.86723	3.14079	3.29121	2.88138	3.32603
cgd4_3390	Neutral sphingomyelinase activation associated factor-like BEACH domain containing protein	12.0888	12.1399	11.9815	7.07271	6.88055	7.0731	6.90688	6.95131	6.8843
cgd4_340	Tubulin binding cofactor C-like domain containing protein	6.71142	6.48827	6.95756	5.15628	5.07367	4.94985	5.70872	5.30465	5.74411
cgd4_3400	AMP-dependent synthetase/ligase	12.1281	12.0198	12.0342	8.4218	8.33206	8.28238	8.44347	8.44083	8.57865
cgd4_3420	Vps53-like domain-containing protein	9.26836	9.20971	9.31625	6.44151	6.50897	6.63558	6.87578	6.90437	6.90525
cgd4_3460	Uncharacterized protein	7.94971	7.78145	7.98301	6.85764	6.79786	7.04707	6.45854	6.57436	6.46539
cgd4_3480	Uncharacterized protein	12.2345	12.0184	12.2839	5.97211	6.14812	6.16661	7.77476	7.8409	7.87732
cgd4_350	Uncharacterized protein	8.23738	7.96373	8.24198	5.25347	5.58958	5.29655	4.73535	4.67503	4.60103
cgd4_3550	Secreted Kazal domain-containing protein	14.3186	14.2989	14.201	10.9893	10.9552	11.0598	11.4751	11.4788	11.4873
cgd4_3590	Uncharacterized protein (HCD gene family)	8.75152	8.24995	8.85045	4.46866	4.20822	4.62529	6.29194	6.55337	6.17172
cgd4_3600	Uncharacterized protein (HCD gene family)	11.9822	11.6361	12.1019	7.70854	7.69987	7.60957	6.9354	7.04611	6.90533
cgd4_3610	Uncharacterized protein	10.146	9.72232	10.2624	5.44539	5.21689	5.09213	5.52472	5.6692	5.54877
cgd4_3620	Immunodominant antigen 23393226	11.9587	12.1009	12.2764	8.4572	8.0817	8.45062	10.0266	9.94963	9.95125
cgd4_3630	Uncharacterized protein	11.8017	11.7178	11.703	7.78943	7.924	8.01317	10.0473	10.0227	10.0394
cgd4_3640	Uncharacterized protein	9.35491	9.2873	9.35498	3.46718	3.53799	3.51681	3.69152	4.09537	4.30017
cgd4_3650	Uncharacterized protein	9.50001	9.13666	9.53749	4.51916	5.00807	4.79043	4.70133	5.17443	5.04653
cgd4_3670	Uncharacterized protein	10.9704	10.8903	10.908	7.11341	7.22461	7.2213	7.83311	7.75971	7.75664
cgd4_3680	Uncharacterized protein	6.38072	6.11998	6.34038	4.65393	5.02056	4.58037	4.52772	4.89191	4.88428
cgd4_3690	Large glycine-rich repeat low complexity protein	9.79645	9.65561	9.6596	7.21281	7.17244	7.21778	7.27272	7.33979	7.28621
cgd4_3730	BCNT-C domain containing protein	7.90006	7.74098	7.86193	5.26044	5.03428	5.03681	4.70007	4.71913	4.93256
cgd4_3740	Ydr140wp-like HemK family methylase	6.08531	5.68055	6.08364	2.95317	3.30801	3.32022	4.56225	4.76061	4.86005
cgd4_3750	Uncharacterized protein	10.6864	10.6505	10.6762	7.81868	7.68175	7.58813	7.9203	7.67327	7.80445
cgd4_3760	Microsomal signal peptidase subunit(SPC12)	9.3065	8.86712	9.22472	6.02989	5.66767	5.95924	5.77287	5.75412	5.61178
cgd4_3770	Eukaryotic translation initiation factor 3 subunit C	10.9494	10.9194	10.9335	9.35661	9.20412	9.21873	8.54532	8.58351	8.52989
cgd4_380	Major facilitator superfamily domain containing protein	9.67766	8.99781	9.88397	7.03101	7.154	7.01717	6.79656	6.7307	6.78
cgd4_3800	Rrp8p like methyltransferase	6.647	6.17792	6.8931	5.12514	5.18477	5.12039	4.97992	5.36232	5.07944
cgd4_3880	Emap RNA binding domain protein	7.90906	7.52032	7.93819	6.06188	6.16071	5.85927	5.84384	5.68923	5.75123
cgd4_3970	Uncharacterized protein	9.5599	9.53358	9.37748	7.83938	7.4988	7.61456	8.04305	7.9106	7.96238
cgd4_3990	Uncharacterized protein	6.0315	5.3422	5.80502	3.95031	4.42284	4.24917	4.33532	4.16376	4.25984
cgd4_4020	Ribosomal protein S5	11.1314	11.0943	11.0262	9.11738	9.36087	9.20521	8.28291	8.37038	8.24644
cgd4_4040	GTP binding/Guanine nucleotide-binding protein-like 3 N-terminal domain containing protein	10.9218	10.7393	10.9866	5.82562	5.98352	5.92973	6.50244	6.72304	6.54402
cgd4_410	Deoxyhypusine hydroxylase	10.3978	10.2301	10.3743	6.35939	6.5366	6.29825	6.15513	6.253	6.12966
cgd4_4110	Uncharacterized protein	10.6419	10.4522	10.5912	5.15695	5.59388	5.36912	5.80968	5.75564	5.84758
cgd4_4140	Uncharacterized protein with Sel1-like repeat	10.1783	9.9217	10.1382	8.44449	8.29082	8.40385	7.68251	7.43301	7.59196
cgd4_420	Gdt1 family	10.4698	10.1898	10.4336	5.67761	5.79454	5.78061	5.57097	5.827	5.62725
cgd4_4200	Tetratricopeptide repeat	6.73315	6.42394	6.77571	5.62109	5.78445	5.47776	4.02126	4.37643	4.54267
cgd4_4210	Uncharacterized protein	9.00499	8.55223	9.21971	4.67673	4.76313	4.37581	4.91391	4.91339	5.01459
cgd4_4220	Uncharacterized protein with WD40-repeat	5.52537	5.4634	5.88094	3.69342	3.97931	3.79085	3.9891	3.84623	4.49187
cgd4_4230	DEAH-box subfamily ATP-dependent helicase	11.3391	11.1447	11.3521	5.27262	5.31904	5.28081	6.07422	6.04447	6.14977
cgd4_4240	Insulinase like peptidase	9.58163	9.07165	9.7812	4.81734	4.4579	4.89943	5.25986	5.35777	5.27382
cgd4_430	Origin recognition complex, subunit 5	8.84515	8.95634	8.83842	5.90781	5.70868	5.67884	5.85127	5.91654	6.18785
cgd4_4300	Beta adaptin	8.3181	8.32938	8.52369	6.77988	6.77229	6.81935	6.86508	6.65439	6.64944
cgd4_4310	Ring finger domain containing protein	12.9989	12.7599	12.997	6.18993	6.25684	6.34257	6.92123	6.8475	7.08406
cgd4_4410	PHD domain containing protein	8.51452	8.56614	8.44264	6.36653	6.16486	6.10362	5.68663	5.67067	5.86893
cgd4_4420	OTU-like cysteine protease	7.72388	7.79089	7.45378	3.6694	3.06973	3.41315	3.33196	3.66836	3.94631
cgd4_4430		8.17825	7.80369	8.03786	3.31844	2.66705	2.59304	3.04671	3.30033	3.16892
cgd4_4440	ABC transporter	8.3239	8.13844	8.49067	4.38836	4.54382	4.18584	4.86285	4.98971	4.97872
cgd4_4500	cysteine rich protein	10.6199	10.6795	10.5371	6.58601	6.70458	6.44871	8.38886	8.28466	8.31546
cgd4_460	Nucleoporin complex subunit 54	9.0049	8.87341	8.8925	6.7486	6.54546	6.60079	6.15575	5.92969	6.15734
cgd4_470	60S ribosomal protein L18	10.2379	10.0984	10.1853	7.80724	8.21424	7.98219	7.14531	7.2878	7.20275
cgd4_540	V-type proton ATPase subunit C	10.5965	10.5915	10.6022	7.92728	8.06966	7.81467	7.20875	7.31725	7.34156
cgd4_570	Ubiquitin-conjugating enzyme	10.0585	10.1001	10.0752	6.9017	6.75707	6.95284	7.00462	7.1074	6.95606
cgd4_660	Ribosome biogenesis factor NIP7-like protein	9.83559	9.73492	9.73615	4.06562	4.01809	4.13808	7.36712	7.32938	7.35495
cgd4_70	SUI1/PUA domain containing protein	9.98319	9.80046	10.0589	5.41581	5.46995	5.38473	6.56735	6.63526	6.58006
cgd4_710	ABT1/ESF2, RNA recognition motif containing protein	9.56319	9.6491	9.43238	4.52401	4.26838	4.35001	3.84181	4.17433	4.44318
cgd4_720	Nucleosome assembly protein (NAP)	9.02159	8.93692	9.0727	5.54585	5.81082	5.58566	4.86693	5.37396	5.33708
cgd4_750	Signal peptide, Kazal domain containing protein	7.94297	7.78567	7.80655	6.1293	6.10414	6.14188	7.10419	7.06881	6.95146
cgd4_80	Sac1p family protein	9.87216	9.72268	9.83693	6.45237	6.63545	6.56439	6.77566	6.6349	6.77018
cgd4_830	Uncharacterized protein	5.93269	5.87285	6.62989	3.91432	3.84894	3.42474	3.3813	3.95825	3.77521
cgd4_840	60S ribosomal protein L24	11.486	11.5374	11.4663	9.54588	9.18677	9.19468	8.39575	8.4775	8.65095
cgd4_860	WWE domain containing protein	11.8164	11.696	11.801	7.83451	7.82011	7.89685	7.63818	7.50155	7.47322
cgd4_880	ZZ finger/SANT/SWIRM domain containing protein	11.4054	11.3151	11.3659	6.85156	6.64149	6.68654	6.55998	6.25993	6.3601
cgd4_90	Ribosomal RNA-processing protein 7 with RNA recognition motif domain	10.0386	9.96403	9.81587	4.01398	3.62297	3.96002	4.10678	4.03072	3.71902
cgd4_930	Pap1p poly A polymerase	9.20192	9.12019	9.33339	5.71978	5.53022	5.64378	5.52895	5.30667	5.59928
cgd4_940	Uncharacterized protein	9.8319	9.74085	9.68784	6.27477	6.34029	6.22057	5.9197	5.98183	6.20021
cgd5_10	Uncharacterized Secreted Protein	15.0421	15.0262	14.9285	10.5327	10.4796	10.5174	10.9592	10.9099	11.022
cgd5_100	RRPp/PMC2 like exosome 3'-5' exoribonuclease subunit/RNAseD domain and an HRDc domain containing protein	10.963	10.9162	11.0071	5.75603	5.8861	5.81558	5.95383	6.11364	5.85583
cgd5_1030	Uncharacterized protein	10.3355	10.2052	10.1361	8.08669	8.00951	8.02545	7.28293	7.09697	7.15519
cgd5_1070	Zinc finger C3H1-type domain containing protein	7.19482	7.04264	7.30555	4.13624	4.15533	3.96625	3.31606	2.64068	3.14543
cgd5_1080	Phospholipid/glycerol acyltransferase	9.30582	9.20574	9.24966	6.13148	6.37701	6.23569	4.88867	5.44583	5.10058
cgd5_1090	Uncharacterized protein	7.55187	7.28581	7.54438	3.31816	2.57027	3.48387	4.20122	4.45479	4.7264
cgd5_110	Pre-mRNA splicing factor component Cdc5p/Cef1with SANT/Myb domain	6.96969	6.92592	7.19518	5.99666	6.11351	5.8958	5.69417	5.52462	5.5981
cgd5_1150	Transcription factor IIS domain containing protein	8.00644	7.63035	7.82513	6.68986	6.69493	6.50063	6.00057	5.94631	5.85043
cgd5_1160	SKP1/BTB/POZ domain containing protein	6.5819	6.30306	6.65111	4.70158	4.89207	4.9123	4.25136	4.18248	4.07789
cgd5_1190	RNA recognition motif domain containing protein	9.96117	9.71937	9.94362	6.25332	6.47949	6.31795	5.95209	5.98845	5.96026
cgd5_120	tRNA methyltransferase TRMD/TRM10-type domain containing protein	7.18124	7.02197	7.15721	2.70723	3.1732	3.00332	2.83564	2.61872	2.26011
cgd5_1200	Zinc finger, RING/FYVE/PHD-type domain containg protein	11.662	11.596	11.6286	7.38971	7.43778	7.44472	7.81091	7.82178	7.75709
cgd5_1240	40S ribosome biogenesis protein Tsr1 and BMS1	11.4296	11.3503	11.3905	6.41319	6.52559	6.46465	7.49567	7.51154	7.52657
cgd5_1320	Actin-like protein	7.77581	7.8164	7.70672	5.6311	5.82792	5.44756	4.63646	5.03621	4.46231
cgd5_1330	RRM domain containing protein	12.1759	12.2222	12.0534	7.83793	8.00382	7.78897	7.3962	7.40886	7.39475
cgd5_1340	3-oxo-5-alpha-steroid 4-dehydrogenase C-terminal domain containing protein	9.17174	8.91285	9.17793	5.17408	5.13335	4.75866	5.07007	4.92636	5.07397
cgd5_1350	Uncharacterized protein	8.52658	7.81106	8.77237	3.82735	4.27495	3.69272	3.95005	3.27837	3.71535
cgd5_1360	Superfamily I helicase	7.61573	6.74937	7.72773	4.91034	4.9845	5.25361	4.99241	5.19545	5.13957
cgd5_1380	Zinc finger C3H1-type domain containing protein	6.78077	6.88953	6.74805	3.21489	3.33109	3.85334	4.98141	5.18952	5.32789
cgd5_1460	Uncharacterized protein	9.82987	9.77757	9.84333	7.22563	7.0145	7.28289	6.69233	6.53282	6.69958
cgd5_1470	Nucleoside diphosphate kinase	14.0547	13.9615	14.0146	10.5322	10.8818	10.5788	9.96453	10.0577	10.072
cgd5_150	HARP like SWI/SNF ATpase	7.56718	7.32365	7.61188	5.94402	5.9155	6.18699	6.32521	6.2718	6.11889
cgd5_1560	Uncharacterized protein	6.92307	6.23987	7.3136	5.01599	5.07001	4.97188	4.91187	4.69932	4.65931
cgd5_1570	YIP1 protein like transporter GTpase interacting factor	6.81	6.65487	6.90785	4.97606	5.27051	5.01318	4.45152	4.28141	4.62055
cgd5_1580	Ribosomal protein L3	11.9188	11.7868	11.852	9.84909	9.92306	9.73351	8.98571	9.03281	8.91114
cgd5_160	Uncharacterized protein	10.5801	10.3174	10.6023	5.49203	5.40244	5.35178	5.13284	5.21092	5.44792
cgd5_1600	Initiation factor 2B-related	7.56882	7.3087	7.65577	5.28312	5.69726	5.59329	4.65921	4.83787	4.79286
cgd5_1610	Uncharacterized protein	6.80499	6.64682	6.89803	5.37591	5.58569	5.53076	4.61445	4.53839	4.60927
cgd5_1620	Uncharacterized protein with CW-type Zinc finger	10.8388	10.7736	10.8221	8.02638	7.92448	7.83249	7.3852	7.29015	7.15511
cgd5_1630	Amino acid transporter	7.50391	7.63927	7.6585	6.32707	6.38601	6.30455	5.68577	5.89055	5.73778
cgd5_1710	CTP synthase	12.3716	12.3063	12.3013	8.3599	8.40569	8.33353	8.05035	8.04531	8.09242
cgd5_1730	16S rRNA methyltransferase RsmB/F	8.50279	8.39555	8.51988	5.82658	6.03009	5.88974	6.01297	5.63379	5.94397
cgd5_1760	H/ACA ribonucleoprotein complex subunit	11.3252	11.2212	11.2083	6.38391	6.27172	6.24933	6.45186	6.2807	6.5082
cgd5_1770	RAB/RAS GTpase	6.82891	6.65858	6.76779	4.1621	4.04808	4.22778	3.68006	3.52191	3.77575
cgd5_1780	Fibronectin-binding protein A N-terminus domain containing protein	12.1209	12.0422	12.0435	8.02605	7.84508	7.96239	7.79257	7.72801	7.58798
cgd5_180	Rdx type Selenoprotein	9.00584	8.98512	9.04439	6.56765	6.67432	6.37282	6.18891	6.17189	5.89924
cgd5_1830	Zinc finger C3H1-type domain containing protein	7.39525	6.80394	7.45624	3.78321	3.65681	3.56783	5.52603	5.4484	5.63022
cgd5_1840	Vir superfamily protein	11.5925	11.5816	11.5814	6.8488	6.55706	6.45711	6.4084	6.55963	6.62132
cgd5_1850	GPI1/PIG-Q like N-acetylglucosaminyl-phosphatidylinositol transferase involved in GIP anchor biosynthesis	9.23096	9.25057	9.45988	5.76056	6.01263	5.73231	5.44113	5.09921	5.54695
cgd5_1860	Las1-like	10.3562	9.98442	10.5613	5.39482	5.67011	5.67835	5.72405	5.25606	5.47953
cgd5_1890	Uncharacterized protein	8.34919	8.40416	8.4154	7.37477	7.39376	7.26208	6.42636	6.39093	6.33497
cgd5_1900	Ras like GTPase	8.58561	8.67806	8.49518	5.04122	5.24012	5.08918	4.32638	4.72891	4.50475
cgd5_1910	EF-hand domain containing protein	6.80714	6.72067	7.01325	4.27121	3.91362	4.03592	3.73595	3.67485	3.10791
cgd5_1970	PH domain containing protein	8.92468	8.9653	8.81373	6.03982	5.44326	5.91675	5.38341	5.13632	5.43603
cgd5_1980	Uncharacterized protein	10.4127	10.329	10.372	5.89687	5.80061	5.85538	6.38383	6.12198	6.04479
cgd5_1990	Peptidase family M60 domain containing protein	7.40023	7.11265	7.5073	5.34805	4.98254	5.14378	5.92852	6.03183	6.23975
cgd5_2000	RIO kinase	10.9746	11.1707	10.9298	5.6296	5.21923	5.46022	5.53459	5.73713	5.59898
cgd5_2010	AAA+ ATPase domain containing protein	11.8367	11.7582	11.7955	5.83426	5.77792	5.85434	5.94825	5.79261	5.84948
cgd5_2060	Uncharacterized protein	13.9391	13.9569	13.8642	9.99103	10.1148	10.0351	9.23753	9.29029	9.21561
cgd5_2110	Transcription elongation factor 1	8.63609	8.59807	8.55247	5.33475	5.30133	5.31014	4.55279	4.81739	4.7079
cgd5_2140	Uncharacterized protein with CCHC-type Zinc finger	10.8985	10.8361	10.8883	7.13756	7.00912	6.96962	6.51255	6.36675	6.52042
cgd5_2150	ZIP Zinc transporter	11.2251	11.074	11.2095	6.76494	6.8919	6.63001	6.68391	6.91348	6.76671
cgd5_2190	DNA/RNA non-specific endonuclease	8.75204	8.62925	8.52667	7.52855	7.36335	7.20659	6.85112	6.98043	6.8385
cgd5_2210	40S ribosomal protein S13	9.89468	9.74241	9.86845	7.99745	8.09564	8.08063	7.13322	7.32657	7.14555
cgd5_2220	Small nuclear ribonucleoprotein D1/ SM domain containing protein	8.34035	8.19433	8.41026	5.75236	5.73333	5.46801	4.33934	4.69202	4.36634
cgd5_2270	Serine/threonine protein kinase	9.27027	8.79804	9.46445	4.86469	4.82899	4.74046	6.23733	6.41372	6.09993
cgd5_2350	Peptidase C19, ubiquitin carboxyl-terminal hydrolase	6.9803	6.14558	6.78339	5.38509	5.39652	5.30294	4.51271	4.21998	4.21309
cgd5_2370	60S acidic ribosomal protein L12/LP1-like protein	10.4729	10.606	10.6594	8.31552	8.34318	8.56194	7.62184	7.86	7.81678
cgd5_2380	Uncharacterized Protein	7.53258	7.44631	7.47208	6.11021	6.19277	6.08306	5.53157	5.39488	5.21572
cgd5_2390	GCD10p. RNA methylase	8.78838	8.75956	8.82161	4.95091	5.09205	5.04252	4.77869	4.7845	4.74407
cgd5_240	G-patch domain containing protein	6.61243	6.37747	6.67591	3.16181	3.14182	3.01684	3.73068	3.23192	3.68463
cgd5_2440	tRNA-dihydrouridine synthase	7.52166	7.42343	7.43389	4.63968	4.74112	4.69074	5.64868	5.6714	5.71171
cgd5_2460	RRM domain containing protein	10.1024	10.1115	10.019	7.73659	7.66929	7.71468	7.90263	7.82459	7.87999
cgd5_2470	tRNA (adenine(58)-N(1))-methyltransferase	8.8269	8.76472	8.71025	4.61633	4.9373	4.30208	5.30517	5.23229	5.4927
cgd5_250	Serine/threonine protein kinase	10.3486	10.0094	10.5086	6.70947	6.74349	6.72851	6.30761	6.42524	6.39178
cgd5_2540	WD40-repeat-containing protein	8.04608	7.80118	8.14146	5.21787	5.30953	5.1497	4.71898	4.7688	4.45031
cgd5_2590	Glycosyltransferase 2-like	9.73135	9.58815	9.75689	5.91803	5.61757	5.68648	7.1391	6.84619	6.89112
cgd5_2620	Pumilio RNA-binding repeat containing protein	10.5862	10.0795	10.7245	6.23606	6.24627	6.0988	6.45788	6.58933	6.39973
cgd5_2630	60S ribosomal protein L7-B Rp17bp L30 RNA binding domain	11.0899	10.7505	11.0322	5.42114	5.37254	5.29811	5.67048	5.61573	5.59733
cgd5_2700	Uncharacterized protein	8.18518	7.87586	8.34724	5.45212	5.76156	5.36612	5.20601	5.38966	5.27315
cgd5_2720	Uncharacterized Secreted Protein	12.5043	12.1549	12.5634	7.9167	7.65119	7.86792	8.37481	8.37484	8.29473
cgd5_2760	Uncharacterized protein	9.88767	9.72474	9.72119	6.67607	6.82903	6.80351	6.11025	6.01342	6.18768
cgd5_2780	Plectin/S10 domain containing protein	10.439	10.4194	10.2804	8.74566	8.78308	8.68589	7.60318	7.77631	7.73905
cgd5_2790	Katanin p60/fidgetin family with AAA ATpase	9.45769	9.12679	9.42086	6.49736	6.34961	6.40594	8.11556	8.14255	8.03245
cgd5_2800	Actin depolymerizing factor	11.4312	11.497	11.3417	9.76096	9.26001	9.52099	9.22764	9.07909	9.30552
cgd5_2810	ULP1 like chllamydin domain containing protease	9.4596	9.16881	9.41097	6.00496	5.90009	5.73061	6.34103	6.12061	6.23231
cgd5_2880	C1p1p GTpase. Pre-mRNA cleavaage complex protein	7.88295	7.88004	7.80371	6.00958	6.13682	6.09253	5.76459	6.01743	6.0798
cgd5_2930	DNA polymerase V	12.1268	11.9075	12.1687	7.48235	7.44417	7.50046	8.00794	8.21562	8.14263
cgd5_2950	DNAj domain containing protein	10.0522	10.1728	10.0167	5.59384	5.58625	5.56003	6.35768	6.27927	6.45766
cgd5_2960	U5snrp Brr2 SFII RNA helicase (sec63 and the second part of the RNA)	8.40931	8.05448	8.21392	6.88132	6.85139	6.85959	6.94955	7.01267	7.09699
cgd5_2970		6.79634	6.52979	7.13206	5.43391	5.5697	5.51225	5.44828	5.41877	5.4506
cgd5_2980		7.1211	6.18577	7.59787	4.69083	5.35018	4.78152	4.80143	5.18381	5.00352
cgd5_2990	Uncharacterized protein with Armadillo-like helical	9.22137	8.64647	9.35428	5.39296	5.23627	5.33625	5.39978	5.41773	5.45297
cgd5_30	Uncharacterized protein	10.1149	10.1876	10.0566	3.95109	3.69954	3.77453	5.43256	5.51315	5.41393
cgd5_3010	Plus-3 domain containing protein	9.38805	9.35895	9.42217	6.37238	6.28747	6.11111	5.57606	5.50769	5.10326
cgd5_3040	40S ribosomal protein S7	11.1645	11.1315	11.1371	8.18348	8.45521	8.2898	7.53621	7.60598	7.39196
cgd5_3110	ATPase, dynein-related, AAA domain containing protein	5.4274	5.28548	5.62027	4.08159	4.14428	4.33044	4.58489	5.01362	4.55175
cgd5_3280	Uncharacterized protein	6.65675	6.97206	6.64695	3.5337	3.62127	4.06604	3.92506	3.22018	3.96901
cgd5_3290	Transcription elongation factor TFIIS	9.47708	9.34413	9.48256	4.75852	4.69626	4.65967	4.74713	4.81402	4.89673
cgd5_3300	Zinc finger, RING/FYVE/PHD-type domain containg protein	11.1642	11.0869	11.0819	7.95485	8.05844	8.03352	8.0697	8.04987	7.88509
cgd5_3310	Uncharacterized protein with WD40 repeat	10.584	10.2354	10.5689	4.50014	4.72925	4.72189	4.54799	4.61574	4.6217
cgd5_3330	Derlin	6.69296	6.68494	6.66437	4.62534	5.06204	4.81345	4.74268	4.69795	4.44017
cgd5_3340	vacuolar ATP synthase subunit d	11.6137	11.4288	11.5855	7.75846	8.20047	8.02348	7.73822	7.71189	7.69285
cgd5_3350	Cyclophilin peptidyl-prolyl cis-trans isomerase	8.31742	8.12808	8.12085	4.81671	4.78333	4.90735	4.28541	4.42194	4.72393
cgd5_3360	Adenylate kinase	10.4759	10.3353	10.3777	6.89798	7.09967	6.82742	6.66195	6.76811	6.72437
cgd5_3400	Insulinase (Peptidase family M16)	7.8226	7.5367	7.87834	5.09583	5.27321	4.9892	4.44025	4.82271	5.08704
cgd5_3470	DTW domain containing protein	6.98069	7.07295	6.81584	5.47231	5.74923	5.77779	5.15585	5.23515	5.06122
cgd5_3480	Thioesterase/HotDog domain containing protein	7.27098	7.05515	7.04904	5.25876	5.62072	5.45822	5.68864	5.76442	5.89352
cgd5_3500	Major facilitator superfamily domain containing protein	11.6241	11.4342	11.6496	6.91319	7.10759	6.99099	6.96924	7.05672	6.91781
cgd5_3510	GrpE nucleotide exchange factor	7.88029	7.77602	7.87923	4.31302	4.22789	4.40983	3.87678	4.18263	3.70423
cgd5_3520	Chaperone/DNAj domain containing protein	9.01215	8.8227	8.85709	4.77802	4.36216	4.85533	4.10012	4.30854	3.99052
cgd5_3540	Transcription factor TFIIB with cyclin-like domain	12.1149	12.0096	12.0533	7.92042	7.97189	7.95696	7.66419	7.60645	7.57626
cgd5_3550	Glycolipid transfer protein (GLTP)	5.43783	5.07908	5.26357	1.80621	1.64909	1.90205	1.81155	1.53339	1.86048
cgd5_3560	SAM-dependent methyltransferase RsmB/NOP2-type	10.7201	10.6765	10.6736	6.20981	6.0695	6.02211	6.77495	6.77331	7.05292
cgd5_3650	PH domain-like protein	10.4471	10.3131	10.4183	6.49352	6.46259	6.58526	6.40321	6.29293	6.33918
cgd5_3710	Sm-like protein Lsm1	6.86665	6.31843	7.05036	4.28441	4.57918	3.89345	3.18403	3.26535	3.72099
cgd5_3720	30S ribosomal protein S17e [rps17e].	10.7336	10.5788	10.6104	8.27311	8.30173	8.37387	7.33736	7.54662	7.48654
cgd5_3740	50S ribosomal protein L7e/L30e/S12e/Gadd45	9.95005	9.71425	9.86165	8.54668	8.40768	8.32203	7.37142	7.48056	7.43441
cgd5_3760	Uncharacterized protein	8.94271	8.70694	8.99459	4.88802	4.83153	4.74406	4.33567	4.35678	4.62421
cgd5_3770	SAM Mtases/PrmA	10.6788	10.3332	10.7838	5.04542	5.04291	5.07158	5.69471	5.57001	5.48018
cgd5_3780	Uncharacterized protein with HIT-type Zinc finger	8.61611	8.6371	8.57611	2.67799	3.00099	3.10525	3.64493	3.01201	3.70476
cgd5_3790	Snf7 family	7.71054	7.42544	7.78215	5.41294	5.6635	5.22146	5.17099	5.20437	5.20279
cgd5_390	Winged helix-turn-helix DNA-binding domain containing protein	10.4235	10.4774	10.4793	9.30266	9.11177	9.08199	8.6664	8.45143	8.4237
cgd5_3940	Aspartic peptidase domain containing protein	7.63218	7.3792	7.61541	3.51542	4.13561	3.97934	4.98696	5.50259	5.43656
cgd5_3950	Ran-binding protein	7.44525	7.31253	7.30386	7.05392	7.04139	6.97419	6.03409	5.95585	5.85005
cgd5_3960	Secreted Alpha/Beta hydrolase	11.8006	11.5557	11.7662	5.20948	5.77659	5.34447	5.69048	5.52748	5.8357
cgd5_4090	DHR1/Ecm16p/kurz. HrpA family SFII helicase	10.1378	9.96342	10.1638	6.90686	6.37918	6.7998	7.47318	7.46592	7.71299
cgd5_4260	WD40-repeat-containing protein	11.1502	10.6672	11.1835	6.05532	6.24115	6.05199	6.19104	6.02877	6.05059
cgd5_4290	Swi/SNf2 RAD26	11.3151	11.2797	11.1941	5.8514	5.6617	6.02405	6.13957	5.91466	5.79195
cgd5_4330	Protein-lysine N-methyltransferase Efm4	9.04443	8.74596	9.06476	4.5026	4.6226	4.53513	5.59686	5.46245	5.7755
cgd5_4350	Uncharacterized protein	10.8406	10.5917	10.8798	5.85229	5.86731	5.83726	5.97727	5.74097	5.99734
cgd5_4360	Uncharacterized Protein	10.1938	10.2717	10.1292	8.27176	8.10314	8.27341	8.08014	8.18586	8.05283
cgd5_4410	rRNA-processing protein Efg1	9.45489	9.21477	9.51548	3.65112	4.2492	4.07216	4.74269	4.62702	4.6071
cgd5_4420	S-adenosyl-L-methionine-dependent methyltransferase	9.0167	8.64863	9.0581	4.2554	4.24581	4.45325	4.67498	4.79707	4.92723
cgd5_4430	WD40-repeat-containing protein	9.32914	8.50894	9.78848	6.19904	6.17167	6.13599	6.36552	6.51859	6.21382
cgd5_450	Uncharacterized protein with RING-type Zinc finger	9.1352	8.82974	9.05026	5.04336	4.91115	4.54613	5.20538	4.92435	5.12101
cgd5_4530	Uncharacterized protein	8.25301	8.32573	8.28244	6.2122	6.24418	5.9593	5.46799	5.49789	5.61193
cgd5_520	tRNA(Ile)-lysidine/2-thiocytidine synthase	6.94089	6.75805	7.03606	4.0905	4.35442	4.00253	3.7462	4.09511	3.83064
cgd5_530	ATPase V1 complex subunit D	10.0258	9.99528	9.94962	7.20487	7.30576	7.06715	6.91271	6.87788	6.80313
cgd5_630	Bromodomain/Ankyrin repeat containing domain	12.1502	12.096	12.0814	5.98262	6.08792	5.97488	6.83018	6.59488	6.89657
cgd5_660	Thioredoxin domain containing protein	5.74556	5.95944	5.48957	4.46539	4.85541	4.44771	3.79194	3.64549	3.71796
cgd5_670	RuvB-like helicase	10.8918	10.7884	10.7224	7.22671	7.11225	6.92907	6.58288	6.58536	6.53546
cgd5_680	WD40-repeat-containing protein	8.60383	8.46509	8.4624	6.75921	6.81197	6.4469	5.69805	5.56222	5.57407
cgd5_700	RNA recognition motif domain containing protein	12.0464	12.0715	11.9222	8.53505	8.53574	8.53103	8.82007	8.54773	8.58886
cgd5_730	DNA-directed RNA polymerase subunit	9.48138	9.43072	9.5038	7.06995	7.17425	7.15596	7.06421	7.08699	7.23222
cgd5_750	Malic oxidoreductase	9.62307	9.52027	9.62744	7.17198	7.20979	7.24194	7.33965	7.27944	7.31491
cgd5_800	Uncharacterized protein	9.49098	9.58917	9.5756	5.26867	5.36829	5.19274	6.1384	6.04317	5.66218
cgd5_850	V-type proton ATPase subunit F	10.8758	10.8689	10.8552	6.21649	6.25134	6.30637	5.64891	5.92705	5.94402
cgd5_880	TsaA-like domain containing protein	7.38352	7.10441	7.31786	5.83755	5.88574	5.58382	5.00608	4.76579	4.91465
cgd5_90	Uncharacterized protein	9.66667	9.49698	9.59107	7.55513	7.40011	7.41363	7.0471	6.9059	6.83555
cgd5_900	Flagellum site-determining protein YlxH/ Fe-S cluster assembling factor NBP35	8.65655	8.35218	8.63889	6.27878	6.15579	6.10642	6.13005	5.92002	5.88435
cgd5_960	Oxr1p like TLDc domain containing protein	7.00843	7.03353	6.90727	5.45376	5.42489	5.39044	5.46322	5.24535	5.31333
cgd5_970	60S ribosomal protein L13A	10.958	10.8086	10.8645	8.73167	8.80473	8.64255	8.07146	8.01637	8.08682
cgd6_10	Uncharacterized protein	13.4145	13.3582	13.2988	8.50861	8.77525	8.77554	8.90957	8.94032	8.97779
cgd6_100	Uncharacterized protein with Leucine-rich repeat	9.50083	8.85891	9.60257	4.4624	4.72198	4.68792	6.00121	6.11173	6.21111
cgd6_1020	Translation initiation factor if-4E	10.2679	10.4169	10.2281	7.30515	7.31554	7.13048	6.88779	7.00616	7.25123
cgd6_1040	RNAse P Rpr2/Rpp21 subunit domain containing protein	7.22869	7.0143	6.91561	3.86767	4.03158	3.97084	4.66535	4.43242	5.15179
cgd6_1050	Iron-sulfur cluster assembly protein	11.2239	11.2323	11.2905	6.3389	6.06658	6.01446	6.46975	6.54493	6.5153
cgd6_1150	Uncharacterized protein	9.1038	9.26481	9.06747	6.82359	6.65862	6.47625	5.87994	5.75156	5.92953
cgd6_1200	Diphthine synthase	9.36021	9.2719	9.33689	6.30367	6.21209	6.1845	6.0637	5.78581	6.01439
cgd6_1230	GTpase Grc3p-like Pre-mRNA cleavage complex	8.20815	8.07797	8.28979	4.03149	3.7327	4.25713	5.02076	5.1111	5.13452
cgd6_130	Cation/H+ exchanger (CPA1)	9.65236	9.56785	9.78551	6.35791	6.25637	6.34154	6.62542	6.38667	6.50206
cgd6_1380	Histone deacetylase	9.78848	9.77995	9.64594	7.59433	7.61292	7.51229	6.59636	6.53658	6.65539
cgd6_1390	Ribosomal protein S23	9.72915	9.394	9.65024	8.16098	8.06948	8.13965	7.29664	7.39268	7.354
cgd6_140	Cation/H+ exchanger (CPA1)	12.4577	12.3774	12.3238	8.58455	8.68283	8.61183	8.23811	8.34005	8.33265
cgd6_1410	Pre-mRNA splicing factor ATP-dependent RNA helicase, putative	8.70034	8.58497	8.62155	7.56095	7.4719	7.50537	6.79178	6.69346	6.78718
cgd6_1420	Cdc2-related protein kinase, putative	8.38044	8.50739	8.34274	6.63862	6.67577	6.53923	6.13515	5.88957	5.9709
cgd6_1430	Transcription factor E2F/DP	13.1369	13.0601	13.0216	9.07638	8.92962	9.06641	8.70517	8.6119	8.75321
cgd6_1460	CRAL-TRIO lipid biding/Sec14d domain containing protein	7.64526	7.33727	7.64227	5.56886	5.41486	5.24244	5.96503	6.04949	5.89574
cgd6_1470	SET/Zinc finger, RING/FYVE/PHD-type domain containing protein	8.64565	8.34274	8.68604	6.19407	6.15623	6.23547	5.38419	5.32637	5.21712
cgd6_150	Uncharacterized protein	9.90021	9.91512	9.86404	5.57353	5.56098	5.57065	5.3934	5.473	4.86483
cgd6_1520	2-methylthioadenine synthetase MiaB	8.30847	8.28453	8.27177	5.4895	5.69733	5.58872	5.00245	4.63888	5.39683
cgd6_1530	DNA repair protein Rad4	9.36039	9.06758	9.36785	7.15548	7.16403	7.21379	6.85283	6.66369	6.86089
cgd6_1590	Ataxin-2 C-terminal/MIF4G domain containing protein	11.7491	11.6824	11.6678	9.20779	9.15212	9.17459	8.81192	8.83284	8.84502
cgd6_1610	Uncharacterized protein	8.18721	8.00713	8.07126	6.95053	6.87168	6.69784	6.65377	6.33894	6.31214
cgd6_1820	Ribosomal L28/Mak16	10.3193	10.2029	10.2219	4.50959	5.01109	4.38422	4.56426	4.34111	4.93962
cgd6_1830	HT-1080/Cdc123p-like protein	8.27146	7.90249	8.20757	3.59191	3.51984	3.48488	3.89747	3.26479	3.83282
cgd6_1880	BCP1 family protein	8.91689	8.4526	8.92869	4.23923	3.94392	3.93052	3.97413	3.86567	4.08982
cgd6_1890	Uncharacterized protein	8.8005	8.6032	8.70374	4.76864	4.20565	4.62471	4.17018	3.73861	3.96333
cgd6_1900	Kinesin motor domain containing protein	10.1479	10.0232	9.99221	7.81802	7.59461	7.67351	8.02701	7.87619	7.95692
cgd6_20	IMP dehydrogenase/GMP reductase	12.0966	12.0425	11.9595	5.91929	5.94315	6.02708	6.1049	5.98275	5.91003
cgd6_2040	Oligosaccharyl transferase STT3 protein	8.83999	8.79271	8.77976	7.66388	7.75775	7.74284	7.67115	7.56428	7.56911
cgd6_2150	RRM domain containing protein	9.07472	8.78217	8.98125	5.32552	5.2455	5.26087	5.22151	4.75154	5.04196
cgd6_2160	Uncharacterized protein	6.42353	6.10508	6.44931	5.33091	5.15891	4.96831	4.50293	4.53368	4.46923
cgd6_2170	60S ribosomal protein L5	10.6978	10.5219	10.5528	7.80259	8.31417	8.08143	7.15285	7.40116	7.2862
cgd6_2180	GTpase translation initiation factor IF2	12.0068	11.981	11.8926	9.56395	9.47036	9.49141	8.95776	8.83044	8.89558
cgd6_2200	Leucine-rich repeat containing protein	7.43465	7.04354	7.46205	7.3671	7.2882	7.617	5.8728	5.87588	5.86278
cgd6_2230	Diphthamide synthesis DPH1/DPH2	8.49671	8.46025	8.49943	5.45707	5.58422	5.51445	5.11429	4.83173	4.96829
cgd6_2260	Hca4p helicase DBP4 (Helicase CA4). EIF4A-1-family RNA SFII helicase	9.5136	9.4099	9.55606	6.01476	5.79132	5.8549	5.7965	5.62458	5.66302
cgd6_2270	Uncharacterized protein	9.92909	9.39784	10.0511	6.21541	6.27568	6.37609	6.16814	6.34397	6.32507
cgd6_2280	Glycosylphosphatidylinositol-mannosyltransferase I	7.5942	7.58485	7.62997	6.36528	6.34381	6.24651	5.90832	5.77077	5.90892
cgd6_2340	Major facilitator superfamily protein	8.1827	7.96387	8.29128	5.80815	6.14259	5.68165	5.07078	5.42514	5.21791
cgd6_2350	Mitochondrial carrier protein	8.53532	8.19306	8.46874	5.03523	5.31148	5.19625	4.78019	4.82377	5.0275
cgd6_2360	Mitochondrial carrier protein	7.16596	6.80397	7.35358	4.74194	5.28294	4.68044	3.82691	4.08488	3.84348
cgd6_2420	Sensitivity To Red Light Reduced-like protein	8.41868	7.93867	8.69081	4.54408	4.98725	4.76703	4.61458	4.4919	3.91912
cgd6_2430	Nascent polypeptide-associated complex subunit beta	9.82811	9.89464	9.75318	7.74331	7.76816	7.65229	6.87591	6.80728	6.99368
cgd6_2440	Uncharacterized protein	9.24242	9.29156	9.20139	5.58514	5.54501	5.68576	5.38699	5.62646	5.58369
cgd6_2460	60s ribosomal protein L21	10.3732	10.275	10.3208	8.02118	8.08914	8.02813	7.95972	8.01139	7.98389
cgd6_2470	Sulfhydryl oxidase	9.52533	9.5456	9.472	7.64643	7.616	7.55093	8.46325	8.45897	8.46323
cgd6_2480	NOT2/NOT3/NOT5	10.02	9.93891	9.90122	6.69248	6.73749	6.47293	6.18467	6.04285	5.97363
cgd6_2500	Uncharacterized protein	9.00688	8.90911	8.95591	7.22597	7.02954	7.07704	6.64661	6.57411	6.52874
cgd6_2530	RNAse P Rpr2/Rpp21 subunit	8.25521	8.11674	8.12929	3.67098	3.78103	3.57353	3.60449	3.88296	3.7223
cgd6_2540	tRNA dimethylallyltransferase	8.12192	8.02896	8.2287	3.90892	4.12551	3.81594	3.85798	3.77942	4.19849
cgd6_2550	Luc7-related protein	7.34239	7.22309	7.11141	5.46759	5.4747	5.06076	5.81099	5.62991	5.58165
cgd6_2590	Histone acetyltransferase	9.27547	9.16619	9.11545	5.26041	5.40443	5.2479	5.40224	5.14008	5.21557
cgd6_2600	Uncharacterized protein	15.1078	15.1321	15.0657	8.24764	8.15513	8.13881	8.48555	8.41632	8.42458
cgd6_2610	ERCC1/RAD10/SWI10 family	5.27313	5.08077	5.23307	3.7636	3.95665	3.46647	4.49214	4.79256	4.25856
cgd6_2620	Vesicle-associated membrane protein with MSP (Major sperm protein) domain	11.3325	11.293	11.2461	7.46449	7.45486	7.38713	7.52918	7.48538	7.61309
cgd6_2650	DNAJ protein-like	8.17591	8.15657	7.89119	5.4109	5.93029	5.57723	4.92742	4.87518	5.10223
cgd6_2720	Uncharacterized protein	12.9264	13.0063	12.8022	6.96077	7.02181	6.93256	6.99033	7.19636	6.92553
cgd6_2730	Signal Peptide Uncharacterized transmembrane Protein	9.44111	9.47756	9.36407	3.88555	4.18412	3.88983	3.74282	3.30096	3.70126
cgd6_2740	RNA recognition motif domain containing protein	6.88365	6.56316	6.88581	6.69275	6.80558	6.49607	5.66396	5.27302	5.25275
cgd6_2750	OTU-like cysteine protease	10.0113	9.8817	9.95051	4.43462	4.99007	4.42949	5.00517	5.38783	5.56953
cgd6_2760	Uncharacterized protein	10.2237	10.1621	10.1148	4.68411	5.20313	4.67055	5.25652	5.39488	5.33849
cgd6_2770	Regulator of chromosome condensation 1/beta-lactamase-inhibitor protein II	9.83069	9.83375	9.7569	5.60574	5.64502	5.56396	6.01894	5.80457	5.72771
cgd6_2810	RNA polymerase I specific transcription initiation factor RRN3	9.01579	8.78857	9.15534	4.8314	4.83486	5.0369	4.6104	5.03618	4.59121
cgd6_2820	S-adenosyl-L-methionine-dependent methyltransferase	8.84291	8.56567	8.85552	4.48262	4.96411	4.49837	4.70935	4.33024	4.03173
cgd6_2880	Uncharacterized protein	7.16698	7.19271	7.07007	6.14335	5.96576	5.89245	6.21619	5.81726	5.91891
cgd6_2950	Uncharacterized Protein	10.1543	10.1117	10.0323	8.94015	8.87198	8.95948	8.74107	8.70654	8.73116
cgd6_2960	Bax inhibitor 1-related protein	8.9467	8.86585	8.97226	7.14288	7.23934	7.09696	6.43588	6.62295	6.42692
cgd6_2970	Tyrosyl-tRNA synthetase (Tyrosyl-tRNA ligase TyrRS). class-I aaRS	8.67279	8.65908	8.6479	7.24648	7.3863	7.18861	7.23774	7.14287	7.0742
cgd6_2980	Folate receptor-like protein	9.5371	9.50812	9.45479	6.32719	6.43493	6.10528	5.98832	6.00296	5.94531
cgd6_2990	unspecified product	8.95911	8.74678	8.94848	4.40972	4.60011	4.9063	6.41852	6.56794	6.416
cgd6_30	Uncharacterized protein	8.13882	7.50705	8.46335	6.81251	7.04325	6.84377	5.53512	5.64569	5.50059
cgd6_3000	Ferredoxin-like protein	7.62094	7.17434	7.48766	4.34125	4.6208	4.57687	5.75358	5.96239	5.66672
cgd6_3010	Polyadenylate-binding protein	14.9608	14.8708	14.8926	10.4144	10.5276	10.4821	10.4014	10.5624	10.4981
cgd6_3110	Uncharacterized protein	10.1925	10.2576	9.92237	5.60841	5.21496	5.40614	6.15929	5.90382	5.80893
cgd6_3130	Uncharacterized protein	8.55663	8.14164	8.51118	5.71844	5.73426	5.77964	6.19422	6.10553	5.94832
cgd6_3190	60S ribosomal protein L4/L1e	12.373	12.2857	12.2798	9.68788	9.87174	9.62993	9.01167	9.06626	9.00072
cgd6_320	Magnesium transporter NIPA	8.29453	7.65296	8.2026	5.22991	4.84884	5.27736	4.72925	4.97295	4.60866
cgd6_3210	Rok1p, eIF4A-1-family RNA SFII helicase	10.8581	10.5997	10.8175	4.81196	5.0364	5.24169	5.51152	5.77795	5.73924
cgd6_3230	RNA (C5-cytosine) methyltransferase NOP2 subfamily signature	12.0824	12.0685	12.0269	6.77855	6.68545	6.58698	6.58042	6.70829	6.74717
cgd6_330	PH domain containing protein	5.25926	4.89012	5.59446	3.70136	3.85039	4.27063	4.52997	4.5155	4.68172
cgd6_3340	60S ribosomal protein L32	11.5628	11.4088	11.534	9.0119	8.79501	8.81923	7.99338	7.98347	8.13503
cgd6_3370	Microtubule-associated protein	11.6577	11.438	11.5909	6.92635	7.00602	6.89944	7.22431	7.16276	7.15384
cgd6_3380	eRF1	9.33403	9.11174	9.26465	7.05522	7.08209	7.11387	7.46539	7.58757	7.51483
cgd6_3430	RRM domain containing protein	6.92455	6.7281	6.81539	3.02854	3.75623	3.2131	3.68782	2.32248	3.62343
cgd6_3440	Uncharacterized protein	7.84856	7.64301	7.85525	3.28448	3.45122	3.23135	3.63377	3.56737	3.78347
cgd6_3450	Eukaryotic rRNA processing protein EBP2	12.024	11.8967	12.0047	5.66307	5.68687	5.52049	6.31226	6.26809	6.33462
cgd6_3470	Uncharacterized protein	9.08038	8.80122	9.08253	6.70665	6.71341	6.82489	5.89885	5.84778	5.59237
cgd6_3480	Uncharacterized protein	6.72047	6.80132	6.81924	2.14366	2.2978	2.02708	1.69559	2.70966	2.32889
cgd6_3490	RNA recognition motif domain containing protein	8.37102	8.21611	8.27069	3.82709	3.72217	3.92025	3.14996	3.19078	3.58141
cgd6_3510	Uncharacterized protein	6.01022	6.10835	6.22069	4.6927	4.81913	5.23453	4.58338	4.92244	4.88706
cgd6_3550	tRNA N6-adenosine threonylcarbamoyltransferase Kae1/OSGEP	8.69292	8.39409	8.669	3.98346	4.12441	4.1546	4.95238	4.82131	4.55661
cgd6_3560	MJ0041-family pseudouridylate synthase Zn finger +thump + Psusyn	8.71377	8.41683	8.71634	4.95966	5.14204	4.84102	5.20727	5.31574	5.08931
cgd6_3660	F-box domain containing protein	6.20703	6.17176	6.22057	4.88773	5.16278	5.09133	4.05739	4.49303	4.22671
cgd6_3760	Uncharacterized protein	12.6095	12.4759	12.5679	7.14838	6.93341	7.03409	7.37995	7.4463	7.46637
cgd6_3810	Cleavage/polyadenylation specificity factor subunit 5	7.85935	7.68546	7.76992	5.11964	4.71932	4.69504	5.94169	5.948	5.76165
cgd6_3840	SET domain containing protein	9.18102	8.79194	9.28618	6.13258	6.13965	6.17006	7.11984	7.17962	7.27229
cgd6_3850	50S ribosomal protein L30e-like	10.081	9.9714	10.0916	6.45262	6.76739	6.5822	6.14711	6.82827	6.59426
cgd6_3860	SNF2 helicase	9.07882	8.85647	9.00057	7.74439	7.61849	7.60749	7.23787	7.15877	7.12264
cgd6_3910	Pleckstrin homology (PH) domain containing protein	11.0054	10.9567	10.8762	5.80679	5.51305	5.70171	8.13646	8.01444	8.02771
cgd6_3920	Uncharacterized protein with Tetratricopeptide-like helical	16.3962	16.2931	16.3668	9.75568	9.69701	9.75384	10.1837	10.227	10.2946
cgd6_3970	Glutaredoxin-like protein 2 thioredoxin folds	6.84196	6.31828	6.86408	5.0914	5.35961	5.11033	4.68311	4.61527	4.49534
cgd6_3980	Uncharacterized protein	9.20774	9.04018	9.21641	4.38372	4.01029	4.12771	4.38498	4.45705	4.54242
cgd6_3990	Elongation factor 1-alpha	12.9253	12.8582	12.8723	12.1802	12.4773	12.4033	11.2239	11.4704	11.3576
cgd6_40	Uncharacterized protein	13.8409	13.7237	13.7195	8.76449	8.87488	8.7704	9.01813	9.03275	9.09322
cgd6_400	Pre-mRNA polyadenylation factor	10.4562	10.5252	10.3333	6.1414	6.16427	5.95635	5.0167	5.10485	4.74292
cgd6_410	Sgn1p-like RRM domain containing protein	8.45815	8.25759	8.21914	5.57587	5.58315	5.50197	5.41059	5.59588	5.2932
cgd6_4110	Uncharacterized protein with Armadillo-like helical	10.6223	10.6148	10.5584	8.48202	8.23114	8.48342	9.23058	9.18163	9.25093
cgd6_4120	Uncharacterized protein	6.13864	5.52282	6.0524	4.14047	3.60227	3.57511	2.50691	3.34914	3.2605
cgd6_4130	Anamorsin	8.67766	8.59414	8.74577	5.99585	6.16127	6.14456	6.3861	6.63846	6.68196
cgd6_4180	Ubiquitin-conjugating enzyme E2	7.74798	7.53109	7.63508	4.54593	4.66119	4.70436	4.389	4.73633	4.60536
cgd6_4190	60S ribosomal protein L10/L16, alpha/beta hammerhead	10.4125	10.2486	10.2015	8.96684	9.36957	9.08115	8.00051	8.26961	8.21894
cgd6_4210	Kinesin motor domain containing protein	9.64793	9.44808	9.78273	7.91097	7.75145	7.79207	8.34464	8.20061	8.24517
cgd6_4230	Uncharacterized protein	10.8126	10.7804	10.7652	7.06299	7.04947	6.88373	6.83832	6.79216	6.93732
cgd6_4260	HSP20-like chaperone	7.94718	7.62668	8.00339	3.31366	3.37419	2.91186	3.20542	3.14088	3.07802
cgd6_4270	GPN-loop GTPase 3	9.08196	8.88588	9.03548	5.15185	5.44347	5.13885	4.21781	4.55795	4.68617
cgd6_4280	Uncharacterized protein	11.3887	11.1022	11.5529	6.73773	6.72963	6.62462	6.2594	6.36557	6.36206
cgd6_4320	40S ribosomal protein S5	9.67193	9.51328	9.58896	8.3341	8.51882	8.38015	7.37642	7.62491	7.57846
cgd6_4470	Uncharacterized protein	13.2313	13.2398	13.212	10.3121	10.2792	10.2587	10.0799	10.172	10.1126
cgd6_4490	RNA recognition motif domain containing protein	6.00923	5.80626	6.1418	4.72467	4.67594	4.56894	3.94904	4.32883	4.04325
cgd6_4580	RNA polymerase III C34 subunit rpc34p	9.4574	9.50693	9.47609	4.50304	4.62124	4.81239	5.94143	6.00397	5.90979
cgd6_4610	Uncharacterized protein with WD40 repeat	7.29917	7.16433	7.28722	5.85173	6.13423	5.96085	5.21252	5.26859	5.4953
cgd6_4620	60S ribosomal protein L26	10.539	10.4413	10.3143	8.9907	9.04226	8.8651	8.23204	8.28565	8.37972
cgd6_4630	40S ribosomal protein S8	10.9924	10.8113	10.8993	8.75868	9.08433	8.80535	7.9651	8.21146	8.22151
cgd6_4650	Transcription elongation factor Spt5	9.70167	9.64624	9.65358	7.90134	7.8674	7.81415	7.65769	7.78521	7.64166
cgd6_4660	Uncharacterized Protein	11.5933	11.5862	11.456	4.40636	4.35841	4.37401	5.20842	5.03542	5.10357
cgd6_4670	Prp9p-like splicing factor 3a subunit 3 snRNP	8.88305	8.85652	8.74903	5.74394	5.99514	5.77002	6.36854	6.23762	6.28812
cgd6_4690	SAC3/GANP/Rpn12p family	9.60653	9.52739	9.60772	7.45167	7.56528	7.61638	7.04997	7.14477	7.11359
cgd6_4710	RRM/RBM19/MRD1 domain containing protein	12.6912	12.621	12.6416	6.19323	6.23216	6.46079	6.63907	6.71323	6.6571
cgd6_4720	Uncharacterized protein	9.16392	9.0614	9.09718	5.34234	4.90686	5.0399	5.14001	5.1957	4.99276
cgd6_4740	Uncharacterized protein	10.6277	10.3013	10.7243	7.11599	6.94382	7.02852	7.28236	7.10973	7.43007
cgd6_4770	Torus/RNA recognition motif domain containing protein	7.74408	7.85247	7.70626	5.19691	5.23577	4.84086	4.53544	4.59366	4.45074
cgd6_4830	DEAD/DEAH box helicase	9.93764	9.86949	9.9188	5.34109	5.29725	5.46408	6.5077	6.37479	6.58732
cgd6_4860	DEAD/DEAH box helicase with GUCT domain	14.768	14.7231	14.6356	8.20517	8.03573	8.03206	8.69645	8.79469	8.7222
cgd6_490	Zinc ZIP transporter protein	9.31502	9.03962	9.53007	6.08005	5.97266	6.00188	6.36797	6.33798	6.3764
cgd6_4900	Acylphosphatase	8.09276	7.86369	8.04896	4.83657	4.60841	4.59923	5.2304	5.23671	5.31186
cgd6_4910	Zinc finger C3H1-type domain containing protein	14.6676	14.5575	14.6409	8.23873	8.17927	8.19852	8.25097	8.29004	8.41727
cgd6_4920	Uncharacterized protein	8.32463	7.85106	8.34835	4.59823	4.15286	4.33102	6.25993	6.16308	6.20739
cgd6_4950	Uncharacterized protein	7.28553	7.3921	7.18488	1.40753	1.27115	1.12722	3.07947	3.54887	3.03703
cgd6_5000	Phosphoprotein phosphatase 2A 65K regulatory chain-like with HEAT repeats	12.564	12.5549	12.4887	8.31796	8.106	8.31206	9.1054	9.12949	9.03008
cgd6_5010		8.18125	8.37054	8.27388	2.6264	2.48673	2.49604	4.68492	4.70318	4.72626
cgd6_5020		8.13957	8.09479	8.10578	1.99612	2.18052	2.82668	4.5238	4.91797	4.64399
cgd6_5030	HSP20-like chaperone with CS domain	7.80733	7.94058	7.65965	4.44305	4.62911	4.61323	4.39843	4.34538	3.99711
cgd6_5090	Ecd protein	6.22241	6.08468	6.22471	4.9112	4.9706	4.92053	4.68774	4.582	5.16473
cgd6_510	Synaptobrevin/VAMP-like protein	6.68405	6.46132	7.00348	4.50678	4.04131	4.04224	4.20259	4.12555	4.19402
cgd6_5110	Uncharacterized protein	9.5285	9.47627	9.5162	7.66543	6.97476	7.48144	8.23775	8.42845	8.44622
cgd6_5130	tRNA (guanine(37)-N1)-methyltransferase	7.6881	7.31709	7.77251	4.20238	4.66254	4.17179	4.84739	4.90657	4.93859
cgd6_520	Serine/threonine-protein kinase	8.16396	7.81041	8.41442	5.93836	5.79564	5.87791	6.54418	6.59962	6.58096
cgd6_5250	Transcription elongation factor Spt6	10.5723	10.3528	10.4402	8.91304	8.89311	8.97073	8.59856	8.69275	8.49123
cgd6_5380	Uncharacterized protein	8.65169	8.19295	8.66504	4.74899	4.49557	4.43417	4.67273	4.78373	4.9192
cgd6_5400	Uncharacterized Secreted Protein	14.8216	14.8222	14.7027	9.54597	9.53767	9.52218	10.1711	10.0938	10.0714
cgd6_5410	Uncharacterized Secreted Protein	16.4214	16.4862	16.3093	11.8654	11.8403	11.9029	12.0365	11.9591	12.0032
cgd6_5430	Uncharacterized protein	12.7661	12.7269	12.7165	9.50704	9.82093	9.64691	9.27571	9.46041	9.32487
cgd6_5520	Metalloenzyme, LuxS/M16 peptidase-like	4.33474	4.77526	4.92676	2.57475	2.75878	3.08105	3.14909	1.76319	1.16224
cgd6_560	Alanyl-tRNA synthetase	9.29783	8.99597	9.34629	7.89239	7.77359	7.78825	8.28356	8.28917	8.24857
cgd6_570	60S ribosomal protein L23	10.6089	10.3891	10.5409	8.55589	8.5547	8.53928	7.67123	7.82785	7.89644
cgd6_610	ATP synthase subunit alpha	7.56563	7.14014	7.79155	5.23486	5.352	5.11	5.2605	5.19062	5.18984
cgd6_620	Casein kinase II, alpha subunit	10.3355	9.95048	10.3899	5.93708	6.26572	5.77283	5.70006	5.87394	5.78738
cgd6_680	C2 domain containing protein	8.7112	8.39919	8.59716	7.44554	7.41276	7.5386	7.06288	7.13217	7.06634
cgd6_780	Thrombospondin type-1 (TSP1) repeat/EGF-like domain containing protein	14.8456	14.7449	14.7487	6.83265	7.00214	6.93846	7.45929	7.58856	7.45417
cgd6_80	Histone deacetylase	9.00866	9.00079	8.99858	5.62456	5.66481	5.50511	4.70046	4.85067	4.70098
cgd6_90	Mechanosensitive ion channel	11.5361	11.4253	11.4991	6.81157	6.34486	6.65159	7.35928	7.46707	7.75668
cgd6_930	rRNA adenine N(6)-methyltransferase	10.1376	10.0139	10.1538	4.26541	4.21191	4.24936	4.33682	4.50624	4.66721
cgd6_940	Pescadillo-like protein	11.6964	11.4367	11.6981	6.2258	6.40952	6.25027	6.54944	6.63197	6.70646
cgd6_960	Cysteinyl-tRNA synthetase	12.4178	12.2723	12.3512	8.86959	8.82569	8.81291	8.6708	8.72132	8.64886
cgd6_990	U1 snrp70. RRM domain containing protein	5.99437	5.64148	5.94326	4.81235	4.86646	4.43365	4.90103	4.5721	4.50913
cgd7_10	Uncharacterized protein	12.0659	12.0092	11.9662	5.61233	5.81173	5.78747	6.28481	6.19763	6.32502
cgd7_100	RING-type Zinc finger domain containing protein	9.57292	9.5314	9.40428	5.4643	5.87173	5.77856	5.06365	5.19682	5.22289
cgd7_1020	G10 protein	6.78276	6.54161	6.94365	4.78313	4.6314	4.53247	3.97505	3.9619	4.29249
cgd7_1030	Exonuclease RNase T/DNA polymerase III	6.65365	6.03346	6.56465	2.87395	3.1155	3.1549	3.47159	2.93864	3.1628
cgd7_1040	RNA-binding S4/S9 domain-containin protein	8.03104	7.56885	8.20517	3.22784	3.67563	3.35594	3.63357	3.73837	3.74191
cgd7_1050	snRNA-activating protein complex, subunit 3	7.53109	6.91943	7.66023	2.89731	2.92161	2.93715	3.3534	3.59198	4.19506
cgd7_1080	elf3f/JAB1/Mov34/MPN/PAD-1 ubiquitin protease	8.29475	7.5597	8.32511	6.10605	6.41217	5.97319	5.46674	5.58698	5.60466
cgd7_110	Sortilin	9.85699	9.82182	9.78475	8.1046	8.14382	8.2223	7.73373	7.7621	7.71872
cgd7_1120	Zinc finger C3H1-type /CCCH-type domian	10.854	10.7782	10.7598	7.00701	6.77833	6.95592	7.46555	7.33048	7.43584
cgd7_1170	Ringfinger+4xC2H2+littlefinger domain-containing protein	9.63586	9.55816	9.6246	7.36341	7.26197	7.20852	7.14611	7.20263	6.95106
cgd7_1180	CBF1 interacting co-repressor CIR domain containing protein	8.50798	8.2005	8.42363	3.89875	3.76085	3.4802	3.14671	3.48693	3.40014
cgd7_1190	Ser/Thr protein kinase	8.4351	8.18986	8.47071	5.98616	5.98259	6.20386	5.8959	5.83483	5.89593
cgd7_120	cAMP-dependent protein kinase regulatory subunit	10.8375	10.8259	10.8081	7.36062	7.41229	7.38384	6.78683	6.67214	6.76146
cgd7_1220	Uncharacterized protein	10.3272	10.1704	10.3834	4.39115	4.32575	4.63553	4.74082	4.67521	4.74436
cgd7_1230	Uncharacterized protein	10.6107	10.4796	10.5092	4.4585	4.16461	4.29733	4.2623	4.89004	4.69884
cgd7_130	Ribosomal protein S11	10.677	10.4695	10.5531	8.46964	8.47498	8.59691	7.60213	7.94282	7.86486
cgd7_1320	Casein kinase II, alpha subunit, putative	5.12666	4.88867	5.34101	2.368	2.02046	1.75077	3.32892	2.82586	3.5722
cgd7_1360	Sec14d/CRAL-TRIO domain-containing protein	11.6418	11.5941	11.6417	7.83033	7.79676	7.84115	7.72472	7.55613	7.59122
cgd7_1370	Uncharacterized protein	5.04577	5.22689	4.67083	3.40593	3.76111	3.7193	4.08398	4.00193	4.18883
cgd7_1380	SbmA/BacA-like/ABC transporter type 1	6.47975	6.5078	6.54371	4.73195	5.00877	4.57388	5.24424	5.27503	5.21326
cgd7_1410	AAA domain containing protein	9.70335	9.77735	9.64726	5.79367	5.75604	5.69973	5.17356	5.35394	5.31658
cgd7_1420	Uncharacterized protein	11.0485	11.1948	10.9077	5.07801	4.98335	4.7986	5.12153	5.26202	5.34139
cgd7_1450	Uncharacterized protein	8.49136	8.3196	8.43301	4.7429	4.8499	4.68154	5.3225	5.22184	5.36896
cgd7_1460	40S ribosomal protein S27	10.0044	9.88471	9.83028	7.23581	6.94259	7.51916	6.9086	7.1945	7.27182
cgd7_1530	PIN+Ribonuclease Nob1 Zn-ribbon-like	11.3892	11.3708	11.2624	6.01967	6.20013	6.034	6.28299	6.28923	6.26242
cgd7_1540	Aspartate--tRNA ligase	11.346	11.1249	11.2343	8.05	8.15121	8.06538	7.61096	7.58378	7.64642
cgd7_1560	Palmitoyltransferase DHHC domain containing protein	7.59607	7.66666	7.57107	3.11505	3.01936	3.12742	5.66558	5.44492	5.61525
cgd7_1580	tRNase Z endonuclease+Mbl domain containing protein	7.32852	7.28991	7.4613	5.22248	5.00903	5.07191	5.34528	5.39327	5.25316
cgd7_1590	Uracil-DNA glycosylase-like	6.13788	5.82408	5.93646	4.32946	4.72413	4.39362	5.18482	5.17585	4.98062
cgd7_160	Trmb type tRNA (guanine-N-7) methyltransferase	9.74461	9.65799	9.60313	4.48267	4.53745	4.04217	3.82352	3.6895	3.86924
cgd7_1600	Ribosomal protein L10	11.1871	11.2737	11.1379	5.34827	5.831	5.33736	5.57032	5.55777	5.94742
cgd7_1620	RNA recognition motif domain containing protein	9.95339	9.91312	10.0407	4.64995	4.52605	4.3919	4.73863	4.89987	4.912
cgd7_1640	GTPase domain-containing signal recognition particle SRP54 subunit	9.60643	9.61089	9.51942	6.87972	6.91328	6.85717	6.28639	6.33031	6.31619
cgd7_1740	Ing1 like PHD finger protein	9.53086	9.45232	9.50972	5.29477	5.6512	5.01414	4.49359	4.67961	4.43242
cgd7_1750	Pre-mRNA splicing Prp18-interacting factor containing protein	7.78244	7.71835	7.56179	5.00265	4.77939	4.51252	4.16972	4.24625	3.88534
cgd7_1780	Exportin-1/Importin-beta-like protein	10.1831	9.99462	9.99256	6.84276	6.96274	6.91411	7.03943	6.98813	7.2591
cgd7_1840	Serine/threonine-protein kinase	10.0989	10.0342	10.0104	5.80962	5.93374	5.95379	7.82027	7.78287	7.78107
cgd7_1880	Zinc-binding ribosomal protein L44	10.9134	10.8303	10.8243	8.78267	8.76547	8.5784	7.76634	7.82367	8.01477
cgd7_1900	Mitochondrial NADH dehydrogenase	9.88533	9.72514	9.7674	7.67644	7.79704	7.76218	7.5226	7.49068	7.45155
cgd7_1980	Tubulin/GTPase domain containing protein	8.64437	8.7928	8.58238	6.53552	6.59504	6.32762	5.76273	5.70633	5.79473
cgd7_1990	Uncharacterized protein	8.80008	8.75952	8.67245	4.14011	3.82875	4.56308	4.45602	4.14274	4.30049
cgd7_20	Ankyrin repeat-containing protein	6.5506	6.28181	6.31617	4.24924	4.48422	4.37418	4.04632	4.57667	4.16322
cgd7_200	Uncharacterized protein	9.89799	9.79413	9.91112	5.96073	6.30939	6.06324	5.05009	5.22399	5.00755
cgd7_2050	Activator of Hsp90 ATPase	7.49947	7.48274	7.42738	5.61545	5.77624	5.20355	4.59971	4.6808	4.80439
cgd7_2080	Mitochondrial processing peptidase, insulinase like metalloprotease	7.13534	7.21391	7.40026	4.94998	4.78952	4.97666	4.81253	4.60669	4.53338
cgd7_2090	RuvB-like helicase	10.2155	10.2049	10.1112	6.43568	6.47469	6.35148	5.81383	5.90831	5.87539
cgd7_210	Peptidylprolyl isomerase	11.8381	11.6497	11.7528	6.41702	6.61719	6.41451	6.67999	6.72946	6.60808
cgd7_2110	60S ribosomal proteins L8/L2	11.6995	11.6901	11.6309	9.70487	9.87546	9.62442	8.76628	8.71606	8.85121
cgd7_2170	Voltage-dependent calcium channel alpha-1 subunit	10.3486	10.2579	10.2596	7.68239	7.71218	7.6452	7.22587	7.244	7.29412
cgd7_2180	Uncharacterized protein	4.77151	4.72857	5.26591	2.79379	2.7177	2.51055	2.47127	3.18073	3.28189
cgd7_2190	Guanylate kinase/L-type calcium channel beta subunit	6.96416	7.03207	6.73173	3.44048	3.28824	3.08093	3.77542	3.3352	3.54669
cgd7_220	GTP-binding nuclear protein	10.1031	9.96107	10.073	8.08399	8.11407	8.05052	7.35625	7.36293	7.22982
cgd7_2200	Uncharacterized protein	6.72417	6.49713	6.96189	4.19785	4.31347	4.01524	5.09919	4.63811	5.23018
cgd7_2210	Kinesin-like protein	6.86093	6.58872	6.84144	4.68274	4.84964	5.16724	3.97632	3.91492	3.77927
cgd7_2220		4.48031	4.96387	4.60511	3.77246	3.30429	4.10556	3.45828	3.17709	3.14091
cgd7_2230	Uncharacterized protein	6.33023	6.31557	6.33257	5.43855	5.16855	5.39945	4.09278	4.31633	4.13946
cgd7_2240	Uncharacterized protein	12.3195	12.3279	12.3085	6.61833	6.68993	6.53381	6.41334	6.49789	6.42349
cgd7_2270	Uncharacterized protein	8.81845	8.86503	8.75454	5.824	5.99946	5.91272	4.95938	4.88696	5.16512
cgd7_2290	rRNA-processing protein Fcf1/Utp23	9.92862	9.90617	9.73517	5.16573	5.03206	5.19307	5.409	5.19663	5.39719
cgd7_230	RPR45-like archaeo-eukaryotic exosomal RNAse PH	8.1357	8.19363	8.0746	5.22674	5.48908	5.25802	4.80375	5.00574	4.75347
cgd7_2300	Translation elongation factor IF5A	12.2046	12.0462	12.1188	8.2358	8.48652	8.31851	7.67159	7.78517	7.67998
cgd7_2380	unspecified product	9.39003	9.22994	9.37126	6.51031	6.53266	6.49727	5.86595	5.92598	5.81925
cgd7_240	Uncharacterized protein	5.36289	4.81441	5.06991	3.88256	4.16928	4.0828	4.11059	4.39014	3.85644
cgd7_2400	GroES chaperonin	8.7536	8.82399	8.74373	4.56972	4.53997	4.80785	3.52379	4.05213	3.92399
cgd7_2410	Uncharacterized Protein	9.04695	8.90232	9.04904	3.44497	3.71739	2.7088	3.63491	3.44221	3.34937
cgd7_2420	60S ribosomal protein L22	9.76035	9.53276	9.6988	8.15913	7.77192	8.06756	7.26302	7.1705	7.32683
cgd7_2430	Translation initiation factor eIF-5 Tif5p/ZnR+W2 domain-containing protein	14.5977	14.4162	14.5056	8.73723	8.78245	8.60492	8.22054	8.28919	8.32172
cgd7_250	Digestive organ expansion factor	11.555	11.451	11.494	6.48884	6.31972	6.30887	7.38954	7.32472	7.16875
cgd7_2520	Uncharacterized protein	7.77275	7.26137	7.92962	5.73912	5.75246	5.71659	5.73105	5.74412	5.88091
cgd7_2540	60S ribosomal protein L35A	11.4038	11.3813	11.3222	9.21772	8.89138	8.94388	8.32949	8.40907	8.44923
cgd7_2550	Serine aminopeptidase S33	8.02275	7.652	7.88607	5.72924	5.85522	5.8281	5.66017	5.65779	5.77264
cgd7_2560	Sgd1p NIC/MA3/MI domain containing protein	7.62139	7.26663	7.81757	4.99581	5.02698	4.76414	4.94772	5.10243	5.05575
cgd7_2570	Adrift-like. FTSJ family RNA methyltransferase	9.79807	9.54832	9.84692	6.78286	6.72498	6.84224	8.02364	7.91426	7.91272
cgd7_260	VIT/Ccc1 family	7.05925	6.95227	6.8778	5.33351	5.63073	5.2157	6.07427	6.02398	6.27182
cgd7_2640	TPR repeat containing protein	10.6637	10.6002	10.5944	6.17267	6.47465	6.18335	6.39495	6.33653	6.29436
cgd7_2650	S-adenosylmethionine synthase	8.27435	8.30795	8.09873	5.84086	5.68293	5.81411	6.36291	6.1098	6.14145
cgd7_2660	Rad24/Rad17/Rf-C activator 1 AAA+ ATpase	10.7809	10.4455	10.9172	6.1936	6.34617	6.31797	6.35997	6.03084	6.29978
cgd7_2670	Serine/threonine-protein phosphatase	11.4767	11.3706	11.3293	8.89571	8.84508	8.87356	9.17376	9.51461	9.54346
cgd7_2680	Clathrin assembly protein	10.3773	10.3835	10.505	6.38148	6.21191	6.1839	5.68183	5.34584	5.59258
cgd7_2690	Uncharacterized protein	7.59304	7.52128	7.55427	4.9353	5.02887	4.83807	4.01193	4.55082	4.28447
cgd7_2730	ABC transporter	7.14878	6.86697	7.14744	6.0203	5.98186	5.79353	5.63258	5.69074	5.49638
cgd7_2790	NOT2 / NOT3 / NOT5 domain containing protein	7.92746	7.50382	7.90767	5.72825	5.6604	5.38336	5.60957	4.93252	5.29936
cgd7_2830	Uncharacterized protein	8.04217	7.65939	8.10122	5.98027	6.20231	5.82346	5.63963	5.63038	5.63156
cgd7_2840	SUMO-conjugating enzyme Ubc9	7.66038	7.41733	7.2777	5.56551	5.44844	5.58346	4.75666	4.57159	4.78252
cgd7_2850	Papain family cysteine protease	9.39785	9.39239	9.47143	8.04475	7.99602	8.02501	7.49167	7.35169	7.44409
cgd7_30	Uncharacterized protein	9.87353	9.83812	9.80015	8.24427	8.30929	8.4587	7.80521	7.79398	7.76092
cgd7_3000	Repressor of RNA polymerase III transcription Maf1	6.78523	6.71135	6.91784	5.1223	5.36243	5.165	4.4115	5.15144	5.03822
cgd7_3010	Uncharacterized protein	13.2987	13.1342	13.1429	7.80275	7.87687	7.79398	8.00876	8.02591	7.88112
cgd7_3020	Rhomboid-like protein	12.5994	12.5418	12.5913	8.1742	8.15791	8.12882	9.0889	9.02453	9.08074
cgd7_3100	LsmAD domain containing protein	11.5074	11.5311	11.478	7.35295	7.29457	7.32357	6.94221	7.03317	6.87143
cgd7_3160	Uncharacterized protein	8.23801	8.07258	8.25579	5.67739	5.9119	5.64049	5.38351	5.05724	5.3785
cgd7_3190	Zinc finger/CCCH-type domain containing protein	11.0147	10.9593	10.8802	7.89685	8.01993	7.94024	7.38836	7.27941	7.30526
cgd7_320	50S-L18Ae/60S-L20/60S-L18A ribosomal proteins	10.7976	10.6915	10.6698	8.3831	8.44302	8.32312	7.64182	7.71027	7.6533
cgd7_3250	Uncharacterized Protein	11.8933	11.4815	11.9182	7.8416	8.21405	8.06504	7.9439	7.96335	7.9041
cgd7_3270	Importin/karyopherin (Arm repeats)	13.2331	13.2051	13.2128	9.61185	9.43319	9.51497	8.96127	8.98126	8.87367
cgd7_3280	ER membrane protein complex subunit 8/9	7.45919	7.27689	7.19507	5.08774	5.21599	5.26519	4.55429	4.38739	4.82976
cgd7_3290	Cleft lip and palate transmembrane protein 1 (CLPTM1)	10.2154	10.0108	10.1489	6.95401	6.96721	6.7704	6.61424	6.59201	6.67024
cgd7_3300	ER lumen protein retaining receptor	9.61911	9.53429	9.63904	6.17762	6.4325	6.32165	5.99198	6.04313	5.95787
cgd7_3310	Ubiquitin-related modifier 1	7.70547	7.48005	7.22835	4.45784	4.15278	4.62829	3.93184	4.46556	4.1638
cgd7_3320	SMAD/FHA/RING/FYVE/PHD domain containing protein	10.2382	10.1158	10.2022	5.58976	5.64521	5.77712	5.66756	5.52335	5.33445
cgd7_3390	Patatin-like phospholipase	9.73784	9.55542	9.62211	7.23674	7.18189	7.15431	6.57974	6.56537	6.63595
cgd7_3410	SNF5 like protein	9.22652	8.95241	9.0068	7.17077	7.05688	7.01032	6.75433	6.64532	6.57677
cgd7_3420	Uncharacterized protein	8.81756	8.69736	8.77426	3.24891	2.61833	3.41429	3.98339	4.32188	4.43517
cgd7_3430	Serine/Threonine protein kinase	11.8526	11.8142	11.7895	7.35411	7.33041	7.36372	6.78901	6.74808	6.96468
cgd7_3440	Uncharacterized protein	6.79729	6.19111	6.58751	5.25093	4.68509	4.69014	3.95344	3.57124	3.84758
cgd7_3450	Major facilitator superfamily (MFS5)	10.3333	10.2488	10.2829	7.47084	7.5871	7.62344	7.30446	7.26644	7.32254
cgd7_3480	Cytidylyltransferase (HIGH family) exon-1	8.97502	8.72981	8.92758	6.36362	6.27199	6.23533	5.62271	5.84946	5.33805
cgd7_3490	Ribosomal protein L1/ribosomal biogenesis protein	10.9557	10.7337	10.8474	5.90973	6.05126	5.99565	5.97089	5.8328	5.78378
cgd7_3500	Leo1-like protein	9.93937	10.0857	9.94548	5.9992	5.97198	5.75098	5.62246	5.4248	5.6327
cgd7_3510	Helicase superfamily 1/2, ATP-binding domain, DinG/Rad3-type containing protein	8.41721	8.11647	8.47157	6.21604	5.87342	6.19754	6.52078	6.55864	6.61727
cgd7_3540	Uncharacterized protein	9.72213	9.75459	9.65138	6.36088	6.37838	6.37395	5.7008	5.39789	5.82811
cgd7_3550	Uncharacterized protein	11.4427	11.3286	11.3554	6.06723	6.01542	5.71986	5.7289	5.8088	5.55896
cgd7_3580	Galactose oxidase	11.1154	11.1821	11.0871	5.99571	5.86676	5.79335	5.87079	5.72121	5.66874
cgd7_3590	Mpp10 family of U3 processosome protein	10.9771	10.7861	10.9651	5.75576	5.60322	5.57203	5.34404	5.57879	5.71412
cgd7_360	Heat shock protein 70	13.3956	13.2296	13.2642	11.5194	11.6501	11.6353	10.6757	10.7692	10.7234
cgd7_3610	CID/ENTH/VHS domain containing protein	7.19621	7.2448	7.17498	5.35911	5.2601	5.04223	4.43693	4.78083	4.35273
cgd7_3620	PP2C phosphatase	6.32828	6.17203	6.53255	4.62004	4.55347	4.31763	5.06207	4.97621	5.11354
cgd7_3630	unspecified product	8.5691	8.62033	8.37543	5.84479	5.83758	5.76016	5.71999	5.71005	5.75527
cgd7_3640	ATP-dependent (S)-NAD(P)H-hydrate dehydratase	8.42876	8.23592	8.43196	6.35599	6.34722	6.39408	5.43238	5.50903	5.58792
cgd7_3650	E2F/DP family winged-helix DNA-binding protein	10.8458	10.6966	10.8052	5.73109	5.82617	5.6961	5.58707	5.48961	5.94933
cgd7_3720	DNA-directed RNA polymerase subunit beta	8.78245	8.89236	8.74537	7.58861	7.46441	7.53323	6.8418	7.07254	6.76109
cgd7_3780	Cyclin	13.4274	13.221	13.447	8.53806	8.59545	8.64644	8.75205	8.76442	8.72897
cgd7_3790	Myosin motor domain containing protein	11.3954	11.3022	11.3579	9.00057	9.13838	9.40012	8.73028	8.77616	8.78689
cgd7_3830	Uncharacterized protein	6.11554	6.2787	6.3369	4.89886	4.86337	4.77748	5.49066	5.34495	5.18925
cgd7_3920	Kinase phosphorylation domain containing protein	6.14081	5.92851	5.90353	3.18908	2.67791	2.85507	3.33309	3.27243	2.67607
cgd7_3930	THIF-type NAD/FAD binding fold-containing protein	4.74337	4.71214	4.98901	3.30445	3.02262	3.36382	2.96501	3.06742	3.444
cgd7_3940	eIF4A-1 eukaryotic translation initiation factor 4A-1 RNA SFII helicase	8.96028	9.02346	8.94097	4.58706	4.69259	4.44063	3.92445	4.15358	4.06626
cgd7_3960	Pleiotropic regulator 1	8.34308	8.29135	8.21831	5.53854	5.75529	5.46081	4.88775	5.14303	4.657
cgd7_3990	ubiquitin-like autophagy protein Atg8	8.25903	8.18617	7.98613	5.89291	5.6838	6.25594	5.04552	5.19517	5.26125
cgd7_4000	Uncharacterized protein	7.48015	7.04829	7.61383	4.03387	4.32564	4.20814	3.55892	3.13943	3.07698
cgd7_4060	Signal recognition particle subunit SRP72	8.99587	8.97603	8.97986	7.45261	7.44728	7.41069	6.54627	6.28706	6.49008
cgd7_4110	WD40/YVTN repeat-like-doman containing protein	11.9979	11.9646	11.9045	5.90915	6.28301	6.24288	6.20683	6.23499	6.35651
cgd7_4120	Glycosyltransferase 2-like	7.92825	7.88205	7.88861	2.76341	3.19873	3.25653	2.4311	1.85714	2.36222
cgd7_4130	SAM-dependent methyltransferase RsmB/NOP2-type	10.2198	10.0505	10.1847	5.23705	5.13487	5.14216	4.86834	4.96751	5.14358
cgd7_4140	WD40/YVTN repeat-like-doman containing protein	8.50715	8.45062	8.36331	5.51319	5.89665	5.68786	5.0146	4.85003	4.7956
cgd7_4190	Cation-transporting P-type Atpase	10.6278	10.5761	10.6039	9.0927	9.06324	9.22621	8.93188	8.96384	8.88821
cgd7_420	Protein with DEXDc plus ring plus HELICc possible SNF2 domain	7.91221	7.83128	7.90464	5.59099	5.28181	5.5472	5.25237	4.98599	5.04542
cgd7_4200	RNA polymerase Rpb4	6.06467	5.9091	6.21108	3.53212	3.76262	3.82304	3.1968	3.21803	3.42391
cgd7_4250	RNA pol II HAD superfamily/BRCT domain containing protein	10.2133	10.1004	10.0843	6.71422	6.84899	6.90717	5.81484	5.96526	5.98117
cgd7_4290	Major facilitator superfamily domain containing protein	11.0993	11.048	11.1004	6.02626	6.13708	6.05498	5.60623	5.71192	5.78051
cgd7_430	Tyrosine-protein kinase	7.75689	7.57884	7.84055	5.27667	5.58019	5.35304	4.71308	4.83685	5.18272
cgd7_4300	Zinc finger C2H2 type domain containing protein	7.14978	7.14911	7.42192	4.7443	4.79774	5.245	4.83465	4.98297	4.87484
cgd7_4320	Uncharacterized Protein	9.25221	8.89325	9.28918	6.74652	7.0487	6.76101	6.1273	6.46043	6.12781
cgd7_4330	Glycoprotein, putative	9.85806	9.71596	9.71248	6.51948	6.6722	6.90106	5.86521	5.93416	5.81525
cgd7_4360	Thioredoxin-like protein	9.6237	9.6743	9.3911	4.24198	4.55813	4.47463	4.17988	4.47335	4.24856
cgd7_4390	Eukaryotic nuclear movement protein nudC-like protein	6.99406	6.64563	6.64486	5.53471	5.54738	5.48451	5.11218	5.14352	4.85532
cgd7_440	Serine/threonine-protein kinase Rio2	12.1917	12.1267	12.125	6.48783	6.52325	6.38855	6.99707	7.10261	7.18579
cgd7_4460	60S ribosomal protein L6	10.4516	10.3307	10.2798	8.2722	8.26776	8.2715	7.68164	7.60537	7.50379
cgd7_4470	Tyrosine-protein phosphatase CDC14	7.91172	7.95558	7.7712	4.82817	5.06793	5.15093	5.08202	5.23022	5.03025
cgd7_4480	RNA recognition motif domain containing protein	11.3653	11.2272	11.3279	7.43371	7.46953	7.32973	7.49952	7.54586	7.5995
cgd7_450	Phosphatidate cytidylyltransferase	9.83265	9.59358	9.88919	6.3424	6.35062	6.22173	7.4122	7.43342	7.29113
cgd7_4510	ABC transporter	12.505	12.2659	12.4883	8.61325	8.67315	8.82154	8.89013	8.87381	8.88183
cgd7_4520	ABC transporter integral membrane type-1 fused domain containing protein	12.0172	11.9619	11.9388	8.32132	8.418	8.57716	9.64005	9.66801	9.54454
cgd7_4570	Snf7	5.51469	5.58343	5.15223	3.90707	3.78474	3.82145	4.20392	4.05091	4.41455
cgd7_4580	Sm-like protein LSm5	9.56902	9.59255	9.41049	5.6017	5.18888	5.34732	4.9812	4.56841	4.72707
cgd7_4590	Alpha/beta knot methyltransferases	9.74476	9.74127	9.65198	4.19414	4.6761	4.29596	4.33471	4.3424	4.6325
cgd7_4600	RNA helicase, DEAD-box type, Q motif domain containing protein	5.89028	6.15003	5.91988	5.26576	5.3903	5.35696	3.8651	4.24866	3.92553
cgd7_4610	Cyclin-like	7.25484	7.14194	7.06697	4.17068	4.31344	4.31463	4.46188	4.00087	4.15385
cgd7_4630	Prefoldin subunit 2	9.78126	9.65506	9.54925	6.15821	5.69879	5.74469	4.83224	5.02844	4.80094
cgd7_4640	PPM-type phosphatase domain containing protein	11.8298	11.7664	11.7786	5.02627	5.14163	4.97611	4.8104	4.73591	4.98024
cgd7_470	type 3 Malate dehydrogenase	8.04204	7.70771	7.81321	7.47405	7.86377	7.57834	6.41421	6.571	6.62776
cgd7_4750	Uncharacterized protein	8.28198	8.11936	8.3862	4.69339	4.92747	4.68161	4.73233	4.74899	4.96874
cgd7_4760	Ribosomal protein S4	12.574	12.5105	12.4296	9.07095	9.30248	9.08296	8.4119	8.35903	8.47335
cgd7_4770	DNA-directed RNA polymerase, subunit RPB6	10.0067	9.96005	9.94326	5.11471	4.84383	4.98374	5.08312	5.24675	4.91082
cgd7_4790	PPM-type phosphatase domain containing protein	13.7626	13.7516	13.6697	3.48125	2.5628	2.68464	7.30315	7.12002	7.46805
cgd7_480	L-lactate/malate dehydrogenase	15.8598	15.7296	15.7667	9.45664	10.003	9.75852	8.66279	8.91543	8.7982
cgd7_4850	Protein kinase domain containing protein	7.57374	7.58093	7.6784	5.10244	5.42101	5.06828	4.68881	4.67316	4.19015
cgd7_4860	Uncharacterized protein	9.23193	8.38006	9.53979	5.25055	5.09052	5.07543	5.55635	5.85962	5.16576
cgd7_490	Uncharacterized protein	8.83043	8.86951	8.80791	5.57449	5.66791	5.60459	5.48291	5.54564	5.35035
cgd7_4960	RRM/Zinc finger, RING/FYVE/PHD-type domain containg protein	11.0801	11.1131	11.0725	7.28346	7.20555	6.99098	7.3013	7.18776	7.17642
cgd7_4970	Protein phosphatase 2A regulatory subunit (Contains a conserved version of EF hands)	7.52086	7.05494	7.76815	6.06943	6.01722	5.96951	5.92379	5.99353	5.73009
cgd7_500	RTR1-type zinc finger	10.2724	10.2052	10.2982	4.97979	4.97889	4.82747	4.74971	4.69713	4.5364
cgd7_5000	Vacuolar ATP synthase subunit A	10.8667	10.6203	10.8116	9.59812	9.5486	9.63441	8.96091	8.97812	8.89198
cgd7_5060	Ribosomal protein S20	10.2536	10.1859	10.2485	8.44941	8.47826	8.46887	7.98126	8.18633	8.12489
cgd7_5090	SET/MYND domain-containing protein	7.61917	7.15755	7.81657	4.79415	4.48394	4.15753	5.2244	5.44373	5.10681
cgd7_5100	Thioredoxin	11.1311	10.8253	11.1255	7.3793	7.41309	7.40048	6.38996	6.5582	6.41246
cgd7_5170	dUTPase-like	10.4219	10.3074	10.3531	7.09913	7.24316	7.14002	6.80534	6.9904	6.95086
cgd7_5180	Eukaryotic translation initiation factor 3 subunit H [EIF3H].	11.1382	11.0212	11.1286	7.61278	7.57841	7.55183	6.84264	6.58892	6.89494
cgd7_5190	Uncharacterized protein	8.48874	8.31622	8.51531	5.07022	5.1631	5.03078	6.67652	6.63766	6.47142
cgd7_5200	Uncharacterized protein	6.80292	6.52949	6.90721	4.30342	4.06976	4.25291	4.44997	4.96955	4.46788
cgd7_5210	Bromo domain containing protein	10.3103	10.1998	10.1861	5.94566	6.19794	5.95179	6.07039	6.08815	5.89817
cgd7_5220	SFCC1/RRM/RBM39 like domain containg protein	9.12028	9.01083	8.96376	6.67671	6.88568	6.79307	7.15626	7.26628	7.26494
cgd7_5230	D-tyrosyl-tRNA(Tyr) deacylase	6.92053	6.56141	6.55005	3.95153	4.28165	3.9688	3.12954	3.47201	3.40467
cgd7_5240	HAD-like domain containing protein	6.31857	6.34161	6.75845	5.32209	5.39633	5.28902	5.27769	4.6779	4.79458
cgd7_5250	Lysine methyltransferase	10.7011	10.7206	10.6997	4.85833	5.07408	4.5452	5.23127	5.36218	5.68211
cgd7_5270	Eukaryotic translation initiation factor 2 alpha subunit/S1 RNA binding domain containing protein	9.64786	9.48569	9.35783	6.7622	7.08124	6.88766	6.37378	6.42192	6.11269
cgd7_530	Prefoldin beta-like	6.21955	6.66918	6.84667	4.1223	3.41571	4.12885	4.94972	4.64656	4.76738
cgd7_5300	Rab geranylgeranyltransferase alpha subunit	5.83568	5.79546	6.10861	5.00886	4.8996	4.78709	4.88244	4.78702	4.81145
cgd7_5310	ribosomal protein L24	12.3581	12.4279	12.2538	5.60892	5.53371	5.36469	5.39041	5.54208	5.65394
cgd7_5320	Cwf5-like/ZnR domain containing protein (CCCH and RRM domains missing)	9.99629	9.88614	9.89026	3.45949	3.19605	3.29555	3.24972	3.05606	3.01816
cgd7_5350	LSM domain containing protein	5.36489	5.23758	5.1133	3.5438	3.44565	3.48219	4.52215	4.23487	4.25721
cgd7_5360	Uncharacterized protein	10.0088	9.98733	10.0208	6.28096	6.05779	5.79992	6.80887	6.72469	6.74348
cgd7_5470	Uncharacterized protein	9.47638	9.19531	9.68737	4.86208	5.12816	5.12239	5.14018	5.49744	5.266
cgd7_5480	Uncharacterized Protein	8.10008	7.80919	8.03204	6.49219	6.50432	6.80049	6.70051	6.58003	6.35092
cgd7_5490	Prp18/PRP4 domain containing protein	9.69738	9.70327	9.52517	3.77277	3.74843	3.70002	4.33765	3.81257	3.85658
cgd7_5520	Hemogen	8.67587	8.63589	8.63808	7.41275	7.38608	7.61357	6.85201	6.67013	6.73952
cgd7_570	TPR repeat-containing protein	11.0759	11.1438	11.0199	5.14944	4.91142	4.95762	5.21255	5.17033	4.91757
cgd7_610	Uncharacterized protein	10.7283	10.7093	10.6182	6.7874	6.63778	6.52075	6.08167	5.77785	5.87014
cgd7_620	Sec14d/CRAL-TRIO domain-containing protein	6.66525	5.88983	6.95431	4.7055	4.77935	4.92029	4.68841	4.36327	4.89677
cgd7_630	Alkylated DNA repair protein alkB homologue 8	8.43361	8.45781	8.46605	4.79405	4.82379	4.79693	4.52024	4.69027	3.96115
cgd7_640	Prp16p pre-mRNA splicing factor. HrpA family SFII helicase	10.7684	10.7315	10.7689	6.70118	6.59699	6.55214	6.97151	7.00214	6.84267
cgd7_690	Sm-like protein Lsm3	7.28029	6.93002	7.14755	4.34909	4.024	4.38829	3.79564	3.76171	3.20604
cgd7_740	Uncharacterized protein	8.63668	8.43545	8.75957	6.04505	5.88111	6.11076	5.84215	6.21752	5.96704
cgd7_750	Uncharacterized protein	7.04773	7.27665	7.28885	5.88831	5.83657	5.66658	5.57602	5.80297	5.70533
cgd7_760	Bruno-like protein with 2 RRM domains	11.8986	11.8748	11.8507	8.26245	8.07219	8.12202	7.7549	7.90777	7.82625
cgd7_790	Uncharacterized protein	13.8626	13.9111	13.6843	8.06463	7.65424	7.77373	7.65005	7.62622	7.76599
cgd7_800	Uncharacterized protein	5.78127	5.489	5.22525	1.61952	0.992683	1.56885	1.87802	2.14911	2.10327
cgd7_820	RAD3'DEXDc+HELICc protein	8.22706	8.06421	8.14818	5.23599	5.04993	4.92999	4.31688	4.45056	4.79549
cgd7_830	Queuine tRNA-ribosyltransferase catalytic subunit 1	8.97922	8.7111	8.803	4.35716	4.67839	4.37117	4.19966	4.53239	4.66059
cgd7_920	N-terminal acetyltransferase A auxiliary subunit with TPR repeat	8.53652	8.0496	8.47089	6.03493	5.85249	5.8542	6.43796	6.50117	6.47861
cgd7_940	Splicing factor RRM domain-containing protein	12.7666	12.7568	12.6201	8.59385	8.67574	8.5745	8.20989	8.16634	8.21428
cgd8_1050	Uncharacterized protein	10.743	10.5852	10.7731	7.46802	7.50957	7.5034	7.8824	7.8354	7.8645
cgd8_1060	H/ACA ribonucleoprotein complex subunit Gar1/Naf1	10.1825	10.1327	10.0928	5.76258	5.81867	5.86086	6.02535	5.95408	5.83995
cgd8_1100	NRAP like nucleolar RNA associated protein	7.29011	7.19001	7.44242	4.98274	4.94353	4.72601	4.80719	4.8767	5.06886
cgd8_1120	HBS1 eRFS. GTpase. (RNA metabolism translation)	9.2553	9.00608	9.36448	4.96449	5.08511	4.57857	5.35188	5.25451	5.72691
cgd8_1150	Cytidyltransferase-like domain containing protein	11.9394	11.9093	11.8084	7.53183	7.57145	7.28545	6.61021	6.54769	6.65053
cgd8_1360	Uncharacterized protein	11.0179	10.9749	10.9218	5.44586	5.65892	5.38943	7.68268	7.78349	7.78487
cgd8_1380	Uncharacterized protein	9.15242	8.7627	9.16572	6.64358	6.48318	6.36163	6.42684	6.39581	6.27226
cgd8_1450	G-protein beta WD-40 repeat	11.9895	11.7888	11.976	6.83879	6.77987	6.69894	7.6768	7.70231	7.59573
cgd8_1460	DNA-directed RNA polymerase III subunit Rpc5	10.6472	10.5376	10.8079	5.9565	6.02141	6.0677	7.25592	7.51449	7.38397
cgd8_1470	PHAX RNA-binding domain containing protein	7.53376	7.20637	7.35242	3.78205	3.95874	3.51704	5.04413	5.07339	4.32952
cgd8_1490	Tyrosine/serine-protein phosphatase IphP-type,Uncharacterized protein,Uncharacterized protein, unspecified product	9.83978	9.6082	9.88257	6.33953	6.45636	6.33461	6.70245	6.58589	6.72952
cgd8_1500	FH2 domain containing protein	9.12821	9.10214	9.03622	6.69198	6.37145	6.62609	6.94985	6.84871	6.79951
cgd8_1550	Zinc finger C2H2-type	9.2785	8.98166	9.33045	5.91388	5.77963	5.62319	6.51255	6.62908	6.78423
cgd8_1560	Peptidyl-prolyl cis-trans isomerase	7.8338	7.36891	7.85105	4.06581	4.24647	3.70694	4.14507	3.98965	3.48715
cgd8_1580	Ribosome biogenesis protein	9.45282	9.34733	9.33221	5.4632	5.74292	5.49307	5.88418	6.04817	6.29491
cgd8_1650	Partner of Nob1 Pno1p Yor145cp like KH domain containing protein	10.9017	10.7943	10.7996	4.85382	4.84806	4.97153	5.1061	5.02182	5.22285
cgd8_1660	Serine/Threonine protein kinase	8.4112	8.39069	8.50698	6.64649	6.66241	6.645	5.99986	5.46058	5.64235
cgd8_1670	Vacuolar ATP synthase subunit B	11.8353	11.7311	11.8168	9.47688	9.54214	9.50925	9.67305	9.77656	9.70415
cgd8_1680	SSNA1	11.7175	11.6527	11.7297	7.46925	7.48408	7.36583	8.62543	8.72433	8.52863
cgd8_170	DNA-directed RNA polymerase subunit beta	10.5199	10.4336	10.5246	6.70004	6.4105	6.59231	6.12038	6.15525	5.99883
cgd8_1770	Uncharacterized Secreted Protein	13.3546	13.298	13.2537	10.0478	9.82806	9.97094	10.7179	10.633	10.5913
cgd8_1780	Uncharacterized protein	9.5673	9.3175	9.62504	7.8113	7.90653	7.98416	7.57985	7.27864	7.38224
cgd8_180	Armadillo-like helical-containing protein	7.98033	7.828	8.013	6.5637	6.3082	6.52918	5.79154	5.9434	5.92846
cgd8_1810	Surfeit locus protein 6	10.2937	10.0401	10.4829	5.16629	5.16633	5.10759	5.3847	5.4383	5.2402
cgd8_1820	ATP-dependent RNA helicase, putative	9.7377	9.71761	9.79787	7.57292	7.64028	7.55072	6.86902	6.87497	6.97101
cgd8_1830	eRF1/Translation release factor pelota	7.71273	7.82567	7.68816	5.28623	5.00743	5.07015	4.81467	4.86116	4.83833
cgd8_1840	Ribosomal protein S4/S9	11.649	11.5458	11.6217	8.44609	8.14196	8.3607	7.60082	7.74524	7.39561
cgd8_1850	E2F/DP family winged-helix DNA-binding domain containing protein	11.979	11.7881	11.8697	6.9077	7.0459	6.93867	6.57744	6.46702	6.46225
cgd8_1860	LisH motif/WD40/YVTN repeat containing protein	11.4497	11.3533	11.405	7.4155	7.36982	7.36533	7.79954	7.85118	7.72529
cgd8_1890	ELMO/CED-12	8.12106	7.87545	8.03335	5.55904	5.76442	5.72708	5.86079	5.96722	5.9289
cgd8_190	Mak5 pre-mRNA splicing RNA SFII helicase	11.9019	11.8703	11.9023	6.64601	6.67497	6.51063	6.66016	6.74416	6.83769
cgd8_1910	Epsin like ENTH/VHS domain containing protein	9.49064	9.44993	9.40238	7.54444	7.35907	7.54312	8.18063	7.97127	8.00689
cgd8_1920	Mannose-6-phosphate isomerase	8.56331	8.55388	8.59126	6.52573	6.58627	6.68738	6.89059	6.82261	6.64041
cgd8_1950	Pre-mRNA-splicing factor Cwf15/Cwc15,Uncharacterized protein, unspecified product	7.04661	7.26309	7.08119	3.59162	3.74008	3.67544	3.98392	4.02943	3.90389
cgd8_2000	RNA cytidine acetyltransferase	12.1229	11.9388	12.1764	6.73881	6.67939	6.59236	9.66289	9.82201	9.63653
cgd8_2030	TATA-box factor binding protein	10.9887	10.94	10.8967	5.34831	5.23007	5.18344	5.4809	5.42395	5.26364
cgd8_2040	Potassium channel tetramerisation-type BTB domain containing protein	5.17901	4.61539	5.08573	3.2213	3.05461	3.72039	2.82662	3.04765	3.66064
cgd8_2050	RRP5 like protein involved in rRNA biogenesis with 7 S1 domains and 5 HAT repeats	13.0497	12.9779	12.9562	7.6799	7.66515	7.76606	7.92867	8.02624	7.94083
cgd8_2090	P-type ATPase, transmembrane domain containing protein	11.1985	11.0787	11.23	7.53663	7.44058	7.53247	8.38916	8.57205	8.51752
cgd8_210	Transcription factor TFIID	8.96163	8.96829	8.89659	5.63734	5.54694	5.42855	5.3479	5.51086	5.4904
cgd8_2100	PH/NUP50/RAN binding domain containing protein	12.2248	12.3176	12.1274	7.08409	6.96033	7.01313	7.57278	7.57173	7.56137
cgd8_2130	ENTH/VHS	5.81694	5.25676	5.4817	4.19573	3.716	3.53971	3.51528	3.55431	2.41499
cgd8_2140	Uncharacterized protein	5.9457	5.7351	5.56893	3.54821	3.45002	3.40448	3.32788	2.92725	2.78675
cgd8_2280	Uncharacterized protein	9.41649	8.83291	9.63046	5.67178	6.16257	5.8948	6.6067	6.60546	6.48745
cgd8_230	Nucleic acid-binding OB-fold containing protein	7.83209	7.85943	7.8088	3.91478	4.49313	4.08823	4.17874	4.07855	3.6761
cgd8_2330	Pyridine nucleotide/ NAD(P) transhydrogenase alpha plus beta subunit	9.26178	9.2035	9.25125	7.33768	7.38685	7.55386	8.35858	8.39407	8.3343
cgd8_2340	Cold-shock DNA-binding domain-containing protein	10.3027	10.0503	10.0702	9.84429	9.74077	9.74781	8.64847	8.66193	8.526
cgd8_2470	Uncharacterized protein	8.8028	8.58507	8.75488	5.89391	6.16152	5.83813	6.44623	6.55771	6.38247
cgd8_2490	Uncharacterized protein	8.06058	8.06174	7.95818	5.31257	5.04617	5.37382	6.80521	6.81508	6.70048
cgd8_2500	Uncharacterized protein	10.2524	10.1379	10.1632	7.76549	7.80489	7.54566	7.54771	7.65967	7.62436
cgd8_2510	Cyclin-dependent kinase regulatory subunit	6.59803	6.29404	6.60813	3.58277	2.87519	3.7034	4.0391	3.51798	3.49248
cgd8_2520	Mtr4p like SKI family SFII helicase	11.5584	11.3751	11.4857	6.58173	6.67863	6.68258	7.73754	7.78814	7.58643
cgd8_2560	Uncharacterized protein with RING-type Zinc finger	8.49205	8.28594	8.39717	7.26631	7.18334	7.18997	7.28329	7.16834	7.10319
cgd8_2660	Uncharacterized protein	8.13886	8.0013	8.2069	4.41558	4.43493	4.23451	4.22611	3.71617	3.73621
cgd8_280	Uncharacterized protein	8.64019	8.57017	8.52205	3.70412	3.86407	3.51668	4.2121	3.88382	3.89533
cgd8_2850	Uncharacterized protein	6.27764	6.01986	6.71073	5.13351	5.21781	5.14521	4.79336	4.9882	5.17917
cgd8_2860	DNAJ protein	7.9458	7.88597	7.98539	6.74528	6.34597	6.44148	5.81233	5.77082	6.02966
cgd8_2870	60S ribosomal protein L10A	11.4645	11.3972	11.3165	9.24259	9.31411	9.14159	8.27139	8.1649	8.41477
cgd8_2880	U4/U6.U5 small nuclear ribonucleoprotein	5.44223	5.63106	5.76753	4.49694	4.4966	4.55006	4.18528	4.24436	3.76395
cgd8_2890	Translation initiation factor SUI1	6.41464	6.38604	6.16615	5.4291	5.23297	5.21609	4.61906	4.67476	4.76238
cgd8_2930	GTpase translation elongation factor 2	11.8285	11.739	11.7315	11.4861	11.5045	11.5511	10.4992	10.4983	10.4462
cgd8_30	Uncharacterized Secreted Protein (SKSR gene family)	8.56434	8.66995	8.66877	4.20514	3.92483	4.02912	4.17962	4.20921	4.29308
cgd8_300	RNA polymerase III C5 subunit	12.387	12.3038	12.2734	6.6718	6.90167	6.77624	6.4705	6.46206	6.59222
cgd8_3000	SYG1/EXS domain containg protein	10.3646	10.1973	10.3726	8.24803	8.28232	8.21293	7.74308	7.64935	7.79501
cgd8_3050	Uncharacterized protein with NHR/GATA-type Zinc finger	12.3539	12.3367	12.2893	7.49374	7.56579	7.35921	7.38357	7.33832	7.17094
cgd8_3080	HAS/SNF2/Helicase/SANT-associated domain containing protein	9.80634	9.66098	9.83374	7.1615	7.16821	7.07327	6.36051	6.26091	6.30413
cgd8_3090	Proteasome activator p28/ Ki autoantigen	9.52852	9.4962	9.54925	5.8798	6.15618	5.80653	5.01925	5.2305	4.92207
cgd8_3100	Valyl-tRNA synthetase	8.96556	8.85505	9.06231	7.53914	7.44323	7.3554	6.35832	6.34541	6.52587
cgd8_3110	Uncharacterized protein with WD40 repeat	12.3686	12.0767	12.4693	6.99887	7.25656	7.02545	7.41927	7.55161	7.45869
cgd8_3120	Uncharacterized protein	5.72651	5.21252	5.63986	4.15242	4.51352	4.65095	2.99412	2.92073	3.20992
cgd8_3150	Fcf2 pre-rRNA processing domain containing protein	9.57085	9.38766	9.5245	5.57076	5.37616	5.35742	4.9793	4.96597	5.25587
cgd8_3220	RNA-binding protein Lupus La	11.207	11.05	11.2184	6.80334	6.98248	6.83518	6.33338	6.52916	6.41326
cgd8_3230	AP2/ERF domain containing protein	15.2588	15.2673	15.2093	11.0363	10.2631	10.636	11.2424	11.4993	11.64
cgd8_3240	Uncharacterized Protein	8.79631	8.79369	8.8052	5.34923	5.00144	5.47075	4.46706	4.52044	4.09486
cgd8_3270	DNAJ protein	8.57959	8.48531	8.54779	7.02132	6.9115	6.87383	7.75992	7.83041	7.79973
cgd8_3280	Phosphatidylinositol-4-phosphate 5-kinase	10.9624	10.7461	10.8768	7.19129	7.1391	7.11539	6.44232	6.55816	6.3862
cgd8_3300	Kinesin-like protein	8.92248	9.03362	8.98896	7.61087	7.36086	7.47075	7.3971	7.2573	7.47416
cgd8_3330	Translation initiation factor 1A	8.61504	8.3573	8.39228	7.05826	6.82854	6.93255	6.43609	6.28964	6.56549
cgd8_3340	PWI domain containing protein	9.09945	8.89591	9.16784	4.93002	5.26966	4.82981	4.738	5.1198	4.8989
cgd8_3380	Rrp12p like nucleolar protein	12.3856	12.2118	12.3972	7.99823	8.0011	7.92663	8.16559	7.98937	7.99866
cgd8_3390	Brix domain containing protein	11.215	11.1316	11.1657	6.1576	6.2049	6.11238	6.65635	6.70987	6.81696
cgd8_340	Exoribonuclease domain containing protein	6.62376	6.65592	6.49219	5.42679	5.11077	5.21714	4.59988	4.62397	4.92279
cgd8_3400	RNA polymerase II CTD/NL1 interacting protein like phosphatase	7.37956	7.17189	7.22137	5.78289	5.99978	5.76049	5.14394	5.33596	5.22576
cgd8_3410	Peptidyl-tRNA hydrolase II domain containing protein	7.27788	7.17907	7.27086	4.73375	4.04427	4.81805	4.19381	4.07256	4.01299
cgd8_3440	Uncharacterized protein with Armadillo-like helical	9.48662	9.35816	9.38451	8.01805	7.99397	8.00744	7.47324	7.50237	7.53571
cgd8_3450	60S ribosomal protein L17/L22	10.5862	10.4082	10.5266	8.28189	8.50322	8.41428	7.48265	7.67687	7.57533
cgd8_3470	Zinc finger, RING/FYVE/PHD-type domain containg protein	11.2757	11.1778	11.2835	6.46901	6.61437	6.63835	7.65482	7.64622	7.55545
cgd8_3480	60S ribosomal protein L34	12.5643	12.3653	12.4035	9.32789	8.99542	9.15693	8.71011	8.55617	8.66429
cgd8_350	Asparaginyl-tRNA synthetase (NOB+tRNA synthase)	10.555	10.6666	10.4913	9.61489	9.59187	9.54466	8.43637	8.46709	8.33782
cgd8_3520	Uncharacterized Secreted Protein	16.3735	16.3917	16.2531	12.6263	12.5044	12.6215	12.9652	12.8974	12.9115
cgd8_3530	Uncharacterized Secreted Protein (WYLE gene family)	10.0971	9.89135	10.0877	6.13587	6.24947	6.08234	5.76127	5.73106	6.02278
cgd8_3540	Uncharacterized Secreted Protein (WYLE gene family)	11.108	10.919	10.9946	7.07375	7.2053	7.14749	7.6493	7.64194	7.6366
cgd8_3560	Uncharacterized Secreted Protein (WYLE gene family)	8.18052	8.02517	8.15928	5.84164	5.92813	5.80487	6.69665	6.65658	6.6582
cgd8_3570	Uncharacterized Secreted Protein (WYLE gene family)	9.17046	8.99063	9.17795	4.99886	5.25528	5.18533	4.84012	4.9941	4.73684
cgd8_3580	Uncharacterized protein	9.69627	9.72841	9.69771	4.53909	4.75125	4.517	6.07172	5.89372	6.135
cgd8_3590	Uncharacterized Secreted Protein (WYLE gene family)	9.66303	9.44119	9.63249	6.47853	6.50799	6.47976	6.53796	6.27224	6.4547
cgd8_360	vacuolar ATP synthase subunit E	11.5191	11.443	11.4545	7.98754	8.21942	7.98428	7.68546	7.66369	7.68835
cgd8_3630	Ubiquitin-fold modifier-conjugating enzyme 1	7.33329	7.04063	7.32039	5.43175	5.38146	5.31303	5.49026	5.54267	5.68539
cgd8_3650	Immunoglobulin-like fold containing protein	8.0606	7.8396	8.12655	5.31682	5.36456	5.29638	4.92614	4.28842	4.79344
cgd8_3660	RNA 3'-Terminal Phosphate Cyclase-like protein	9.90568	9.85153	9.79106	4.77195	5.05012	4.60709	5.72544	5.69498	5.81422
cgd8_3690	Mitosis protein DIM1	7.02336	7.07016	6.85961	3.42428	3.02653	3.76949	5.58005	5.50533	5.10888
cgd8_3700	Uncharacterized protein	8.05705	7.82058	8.06301	4.66893	4.56902	4.25278	4.47443	4.52325	4.84059
cgd8_3710	Uncharacterized protein	8.36551	8.27865	8.23598	3.42841	2.47304	2.98981	3.17835	3.45612	2.98912
cgd8_3720	Zinc finger, RING/FYVE/PHD-type domain containg protein	10.99	10.9851	10.8375	6.27953	6.37587	6.44212	5.98214	6.05348	6.13615
cgd8_3730	Uncharacterized protein	6.373	6.28957	6.33668	3.33425	3.94128	4.06332	3.70332	3.15993	3.4198
cgd8_3740	Yer119cp like amino acid transporter	11.6121	11.6528	11.6092	7.98137	8.09464	8.05815	7.50883	7.50642	7.26378
cgd8_3750	Uncharacterized Secreted Protein	12.7502	12.7005	12.6465	7.22431	7.48618	7.35218	8.03186	7.85349	8.10164
cgd8_3760	Signal Peptide Uncharacterized transmembrane Protein	10.9784	10.8394	10.9731	8.5662	8.5864	8.6212	8.31541	8.31238	8.24024
cgd8_3770	DNAJ like chaperone	14.1899	14.1183	14.0739	8.87686	8.85273	8.82851	8.51442	8.46503	8.57609
cgd8_3800	unspecified product	10.2829	10.1133	10.1257	3.28579	3.70297	3.51253	3.60453	4.21785	3.12091
cgd8_3810		9.61077	8.86597	9.7589	4.6785	4.66328	4.31909	4.7961	4.73566	4.47124
cgd8_3830	Uncharacterized protein	7.46416	7.34825	7.28002	4.47824	4.70354	4.82917	4.97797	4.23489	4.86479
cgd8_3840	Uncharacterized protein	5.26158	5.17846	5.32716	3.54903	4.23601	3.71076	3.53683	3.35591	2.84748
cgd8_3850	Ubiquitin-conjugating enzyme E2	7.22791	7.11816	7.05974	5.9106	6.18461	5.86627	5.69081	5.77727	5.69516
cgd8_3890	Signal Peptide Uncharacterized transmembrane Protein	9.8007	9.75202	9.73783	6.56527	6.63335	6.6967	6.60667	6.596	6.64075
cgd8_390	Protein phosphatase inhibitor 2	6.35536	6.10153	6.41885	2.34842	2.13343	2.33954	3.89718	3.91457	4.18112
cgd8_3960	Uncharacterized protein with WD40-repeat	6.15125	5.54463	5.98247	4.13288	4.1837	4.39574	3.24614	3.16126	2.75891
cgd8_3970	Nucleosome assembly protein (NAP)	7.33459	7.25415	7.51053	5.48984	5.11356	5.16731	4.50586	4.31951	4.26724
cgd8_400	60S ribosomal protein L6	10.409	10.3662	10.4342	7.87631	8.17076	8.01	7.02131	7.29035	7.37574
cgd8_4010	Histidyl-tRNA synthetase	9.30613	9.09478	9.28426	7.79583	7.75912	7.9659	7.43486	7.35621	7.32022
cgd8_4090	Uncharacterized protein	7.79783	6.57371	8.00115	1.47058	1.25031	2.68279	2.78276	2.50645	2.70286
cgd8_410	Uncharacterized Protein	10.3931	10.0578	10.491	6.56593	6.56329	6.62446	6.23546	6.46203	6.42173
cgd8_4100	PRP43 involved in spliceosome disassembly mRNA splicing	9.12022	8.81662	9.24662	5.25319	5.355	5.22422	5.37632	5.15385	4.9643
cgd8_4150	RNA recognition motif domain containing protein	10.2387	10.2989	10.119	7.45141	7.26608	7.22523	6.98693	6.57171	6.51115
cgd8_4170	CCAAT-binding factor	9.2984	8.99937	9.23247	5.47146	5.15929	5.01001	5.74374	5.75318	5.983
cgd8_4180		7.24189	7.30694	7.24918	5.45306	5.63737	5.51394	4.88972	5.09211	4.42127
cgd8_4200	Uncharacterized protein	9.96749	9.9298	9.93448	7.69794	7.56399	7.43547	7.30478	7.25825	7.34655
cgd8_4210	Uncharacterized protein	5.45493	5.32039	5.45663	2.25076	1.99902	1.75431	3.58798	3.74466	3.52792
cgd8_4220	High mobility group box domain containing protein	12.2757	12.3686	12.1822	5.50615	5.51012	5.29844	7.58483	7.77351	7.59979
cgd8_4260	Rad60/SUMO-like domain containing protein	12.0534	12.2114	11.9267	6.74551	6.13054	6.52096	6.2704	6.08822	6.35978
cgd8_4280	KRR1 interacting protein 1	10.7612	10.7586	10.7205	5.81226	5.69914	5.77698	8.41263	8.57884	8.5819
cgd8_430	60S ribosomal protein L7A	11.6674	11.6082	11.5952	9.29205	9.29909	9.11982	8.38929	8.31571	8.43295
cgd8_4320	Uncharacterized Protein	13.7727	13.6607	13.6892	6.08076	6.23776	6.02122	7.1309	7.2664	7.19089
cgd8_4330	Fibrillarin RNA methylase	12.5194	12.4149	12.4141	6.72539	7.18357	6.88694	7.04826	7.18037	6.95462
cgd8_4340	Ubiquitin carboxyl-terminal hydrolase of the cysteine proteinase fold	9.85271	9.39626	10.0508	5.8562	5.68794	5.61153	5.71595	5.77921	5.77256
cgd8_4350	60S ribosomal protein L7/L30	10.4839	10.294	10.5347	8.76935	9.00362	8.77129	8.00588	8.03398	8.00544
cgd8_4360	Ribosomal protein S8	9.92261	9.76138	9.92098	8.17668	8.38971	8.33859	7.26459	7.53375	7.38003
cgd8_4370	Nucleolar protein 14	12.4303	12.388	12.3737	7.32384	7.14829	7.41401	8.32227	8.47352	8.51913
cgd8_4380	SNW family nuclear protein	9.33301	9.43312	9.28536	4.98702	5.11155	4.54535	5.69962	5.51282	5.39726
cgd8_440	60S ribosomal protein L5	11.6516	11.4723	11.5523	9.5463	9.84318	9.56763	8.89994	8.98236	8.8446
cgd8_4410	Uncharacterized protein	9.60122	9.3615	9.78881	6.56945	6.54413	6.46869	6.7735	6.79689	6.82134
cgd8_4420	WD40/YVTN/Zinc finger, RING/FYVE/PHD-type domain containg protein	9.85682	9.69653	9.86447	6.19299	6.22588	6.21597	7.40046	7.32675	7.23567
cgd8_4430	Translation initiation factor IF2/IF5, zinc-binding	8.97206	8.9162	8.83804	6.67531	6.57594	6.36157	6.06631	6.13235	5.9977
cgd8_4440	Acyltransferase 3	10.093	10.0326	10.1992	6.82577	6.84838	6.89917	7.43713	7.2762	7.21179
cgd8_4460	Cell differentiation family Caf40/Rcd1-like	9.63924	9.56168	9.59579	6.62466	6.68685	6.66972	6.78129	6.56189	6.43755
cgd8_450	DnaJ domain containing protein	9.2296	9.19812	9.11781	5.98926	5.80772	5.60214	5.8799	5.8001	5.75647
cgd8_4500	Phosphatidylinositol 3-/4-kinase	7.52874	7.24501	7.85035	5.90984	6.0932	6.24797	5.6118	5.70194	5.96643
cgd8_4510	Uncharacterized protein	12.7477	12.7357	12.6115	9.68494	9.52172	9.55797	9.03373	8.92281	8.94493
cgd8_4530	WD40 repeat containing protein	10.2137	10.0293	10.1168	4.95192	5.11595	4.9703	5.4594	5.48304	5.6429
cgd8_4540	PH domain-like containing protein	6.60535	6.72722	6.56592	5.46539	5.44599	5.5448	5.48811	5.62807	5.51137
cgd8_4630	Elongation of fatty acids protein	10.5354	10.455	10.5628	6.69403	6.90209	6.54518	6.17399	6.08985	6.06991
cgd8_4640	WD40/YVTN repeat-like-containing protein	8.57347	8.62216	8.59352	5.34242	5.21503	5.33376	4.97947	4.71444	4.80099
cgd8_4670	Uncharacterized Protein	7.13381	6.4707	7.47599	4.33456	4.47948	3.74472	4.89999	4.82274	4.68093
cgd8_4680	Brix domain containing protein	10.4816	9.95134	10.4332	5.44637	5.72469	5.51	5.94965	6.11437	6.0171
cgd8_4710	Uncharacterized protein with CCHC-type Zinc finger	13.1828	13.1249	13.1148	5.97214	6.26574	6.1337	6.87997	6.77738	6.98169
cgd8_4720	Seryl-tRNA synthetase, cytoplasmic	10.1192	9.97471	9.9617	7.95498	7.90048	7.70364	7.00435	6.91833	6.89811
cgd8_4750	Dbp5p-like eIF4A-1-family RNA SFII helicase	9.83503	9.59529	9.91306	6.67765	6.92975	6.71403	6.28808	6.33965	6.23898
cgd8_4760	Arginine n-methyltransferase	9.9882	9.77369	10.0615	5.66768	5.77159	5.51732	5.09593	5.45315	5.37684
cgd8_4790	Vacuolar ATP synthase subunit	8.16035	7.99593	8.1722	5.52796	5.78858	5.69347	5.15857	5.40276	5.2084
cgd8_4840	SANT/Myb domain/WD40YVTN repeat containing protein	10.1902	10.1082	10.0756	8.05801	7.74216	7.92816	8.13289	8.31039	8.28665
cgd8_4850	SUN/Galactose-binding domain containing protein	8.50706	7.94246	8.5213	7.35076	7.26832	7.2631	6.77484	6.82841	6.90383
cgd8_4870	rRNA-processing protein Fcf1/Utp23	10.0086	9.63092	10.0389	3.40474	4.0232	3.48846	4.19726	4.21548	4.3656
cgd8_4880	Uncharacterized transmembrane Protein	11.8497	11.6348	11.85	6.44703	6.52069	6.28267	6.53054	6.5581	6.45852
cgd8_4960	Uncharacterized protein	10.3988	10.3864	10.3735	5.67733	5.95371	5.72718	5.61954	5.75063	5.78613
cgd8_50	Uncharacterized Secreted Protein (FLGN gene family)	7.85955	7.55868	7.86062	3.27195	3.51203	3.89478	3.11612	3.19776	4.00471
cgd8_5000	Uncharacterized protein	12.2116	12.1978	12.0755	5.26431	4.93253	5.29444	5.242	5.15725	5.32062
cgd8_510	Pus1p-like type II pseudousynthas TruA	8.79478	8.68451	8.84025	6.136	5.95482	5.74592	5.45318	5.68628	5.37964
cgd8_5100	Uncharacterized protein	7.18774	6.86444	7.14957	3.13989	3.41731	3.18403	5.01329	5.26231	5.31861
cgd8_5110	Uncharacterized protein	8.46789	8.57589	8.48287	3.4116	3.36533	3.43749	4.04144	3.53852	3.613
cgd8_5130	TatSF1-like protein with RNA recognition motif domain	7.30995	7.03258	7.01162	3.06729	2.96834	3.08595	3.24969	3.1208	2.32612
cgd8_5150	Ssd1p/F48E8.6-like RNAseII	7.82573	7.50142	7.95218	5.10365	5.33264	5.42244	5.30863	5.18103	5.57029
cgd8_5160	Uncharacterized protein	9.20748	9.21243	9.1577	5.50065	5.51787	5.49362	6.16099	6.04661	6.07473
cgd8_5170	Uncharacterized protein	5.43898	4.87809	5.55772	3.13581	2.9855	3.45778	2.91319	2.87346	2.87269
cgd8_5200	Phosphatidic acid phosphatase type 2/haloperoxidase	9.64361	9.3678	9.60622	6.24087	6.51335	6.35162	5.87302	6.01688	5.7908
cgd8_5280	Pseudouridine synthase I TruA	8.00931	8.04019	8.14827	3.96109	4.04813	4.1287	4.94218	5.12111	5.10908
cgd8_5290	Uncharacterized Secreted Protein	7.32832	7.36129	7.17552	6.11238	6.17891	6.51216	5.57672	6.04951	5.90732
cgd8_5340	Uncharacterized Secreted Protein	12.677	12.585	12.5975	10.0125	9.88623	9.94015	10.7122	10.5727	10.639
cgd8_5360	Uncharacterized protein	10.8254	10.7442	10.5105	6.92147	6.97688	6.88147	6.1781	6.02079	6.35263
cgd8_5370	Uncharacterized protein	6.67276	6.65512	6.26217	4.23485	4.09659	3.88007	3.4197	3.18496	3.28458
cgd8_5380	Uncharacterized protein	9.92822	10.0636	9.831	6.1176	6.25802	6.37463	7.13432	7.1898	7.14226
cgd8_5390	Uncharacterized protein	9.46228	9.40136	9.35819	3.54156	3.92272	3.90466	4.03776	4.12316	4.12356
cgd8_5420	Uncharacterized protein	12.7426	12.784	12.5848	7.34127	7.38372	7.29244	7.06255	7.08475	6.97378
cgd8_580	Ubiquitin-conjugating enzyme E2	7.8251	8.04384	7.66132	6.10812	6.33027	6.121	5.91778	6.14167	6.08403
cgd8_60	Uncharacterized Protein	12.1039	12.0133	11.934	4.96478	5.09109	4.90459	6.35281	6.64099	6.52673
cgd8_600	Serine aminopeptidase, S33	10.9011	10.5496	10.9577	7.5873	7.90431	7.66982	8.05474	8.25989	8.19967
cgd8_630	26S proteasome non-ATPase regulatory subunit 5	7.92753	6.94439	7.84531	4.28273	4.90426	4.4927	6.27556	6.10855	6.25008
cgd8_650	60S ribosomal protein L23A	9.97642	9.74671	9.86808	8.171	8.11878	8.09199	7.02593	7.15331	7.17521
cgd8_80	Transmembrane amino acid transporter protein	10.914	10.5663	10.9363	6.34034	6.46339	6.17376	6.36486	6.48213	6.20456
cgd8_850	Uncharacterized transmembrane Protein	6.888	6.56222	6.90118	4.75017	5.04772	4.48808	4.18744	4.69069	4.16134
cgd8_900	U3 small nucleolar RNA-associated protein 6	11.1322	11.0332	11.1493	5.7613	5.87905	5.7343	6.68092	6.47141	6.59801
cgd8_940	Uncharacterized protein	11.503	11.6022	11.3866	5.45588	5.47712	5.42819	5.4623	5.54163	5.46811

## Sheet: BulkCluster4
Gene ID	Product Description	sporo_rep1	sporo_rep2	sporo_rep3	24h_rep1	24h_rep2	24hr_rep3	48hr_rep1	48hr_rep2	48hr_rep3
cgd1_1220	Serine/threonine-protein kinases	7.0609	6.82796	7.0586	5.63885	5.67913	5.83367	6.94616	7.01282	6.96962
cgd1_1610	Uncharacterized protein	5.30163	4.2431	5.4772	1.88055	1.80059	2.49248	6.00105	5.93068	6.3318
cgd1_1830	TB2/DP1/HVA22 family integral membrane protein	6.93333	7.00594	6.935	4.83799	4.80905	4.88281	6.93936	6.9717	6.97515
cgd1_1910	DnaJ domain containing protein	4.03123	3.5022	3.97958	0.883108	1.35432	1.26752	4.85191	4.93964	4.87379
cgd1_2010	Uncharacterized protein	9.11475	8.85161	9.03118	7.70351	7.54157	7.47689	8.8946	8.80685	8.77814
cgd1_2060	Rab1 GTPase	5.07297	4.88331	4.9718	3.19863	3.18373	2.81461	5.67939	5.61357	5.89466
cgd1_3120	Condensation domain containing protein	6.65569	6.37438	6.63682	-0.70129	-1.3787	0.106103	8.4247	8.47972	8.30581
cgd1_3280	Uncharacterized protein	6.12212	5.81502	5.8967	4.38065	4.66132	4.30118	5.34382	5.38201	5.43523
cgd1_510	Uncharacterized protein	7.30134	7.23657	7.32115	5.55929	5.81113	5.65359	7.16963	7.10702	6.99148
cgd1_550	Uncharacterized protein	6.81498	6.53378	6.61491	6.2659	5.75554	6.06634	7.00557	7.31128	7.23894
cgd1_670	Signal peptide region containing protein	6.98363	6.65992	7.06268	5.28387	5.55255	5.39386	7.88559	7.88462	7.94746
cgd1_700	ABC transporter	8.85984	8.34623	9.26418	6.49201	6.66189	6.77994	8.41874	8.594	8.51421
cgd1_980	RNase L inhibitor-like protein	10.4485	10.2946	10.3769	7.22193	7.26829	7.2682	9.95124	10.0207	9.85878
cgd2_1230	Uncharacterized protein with Armadillo-type fold	6.01158	5.69913	6.14318	3.26106	2.75021	3.52378	6.83168	6.84226	6.90652
cgd2_1590	Apple/EGF-like/Apple domain containing extracellular protein	5.73942	5.74081	5.63026	2.67576	2.1482	2.38101	7.88616	7.68855	7.7488
cgd2_1880	Protein kinase domain containing protein	6.13115	5.6511	5.87229	4.10869	3.80679	4.10606	5.69004	5.66987	5.75251
cgd2_1890	Uncharacterized protein	7.07274	6.9007	6.77677	4.11786	3.92436	3.9415	7.26948	7.05746	7.14214
cgd2_1950	PHD/MIZ domain containing protein	6.45472	6.3194	6.54096	5.57499	5.66849	5.40916	6.70949	6.5305	6.61043
cgd2_210	Glycerol-3-phosphate dehydrogenase [NAD(+)]	7.39033	7.44657	7.55613	6.24948	6.57884	6.39697	7.6691	7.71028	7.65211
cgd2_240	Ubiquitin-conjugating enzyme	6.61683	6.89732	6.81528	3.5077	3.27984	3.50642	5.41523	5.21898	5.47074
cgd2_2640	Uncharacterized protein	5.32518	5.34624	5.18445	4.19858	4.18864	4.26287	5.36409	5.35932	5.06153
cgd2_2750	Structural maintenance of chromosomes protein	9.8789	9.72249	9.87652	7.41349	7.40116	7.43662	9.49903	9.48279	9.38236
cgd2_2840	Pleckstrin homology domain containing protein	7.75135	7.61966	7.67347	6.63768	6.8099	6.92242	8.23616	8.08028	8.30083
cgd2_3040	Uncharacterized protein	4.53577	4.60242	4.09504	-1.89716	-1.12394	-3.14032	7.14952	7.34339	7.08602
cgd2_3050	Uncharacterized protein	9.68777	9.87991	9.72205	1.22622	1.81251	1.8767	7.13766	7.22347	7.2484
cgd2_3060	Uncharacterized protein	7.03166	6.96841	6.95565	0.132521	0.770585	0.880744	5.79691	6.31278	6.00253
cgd2_3250	Tetratricopeptide repeat	7.75212	7.54334	7.82865	6.01322	6.06902	5.86333	7.32762	7.58832	7.29384
cgd2_3940	fatty acid binding protein	3.20531	4.5493	3.83023	1.88179	1.01798	1.82324	4.94491	4.85527	4.4504
cgd2_4350	Patched family protein	7.72905	7.77286	7.63934	1.94533	2.02992	1.89798	7.81728	7.71361	7.75008
cgd2_490	Uncharacterized protein	5.38619	5.4434	5.37398	0.316394	0.213024	-0.381887	8.08633	8.31289	8.18243
cgd2_60	ABC transporter	9.34874	9.18863	9.21337	7.4861	7.5725	7.58861	9.72863	9.91198	9.83321
cgd3_1520	Uncharacterized protein	7.39111	7.25267	7.48109	-0.705566	0.697669	0.392497	5.15144	5.26228	5.2033
cgd3_1550	Sec14 domain containing protein	7.96826	7.24921	8.36747	5.6659	5.66704	5.82747	7.92055	8.07654	8.07742
cgd3_1620	RNase P subunit p30	8.41754	8.51622	8.51382	4.97593	4.51641	4.74954	6.98302	7.04122	6.99963
cgd3_1720	Uncharacterized protein	5.89647	5.83028	5.85399	4.87666	4.69995	4.3839	5.56023	5.63477	5.80164
cgd3_2490	Uncharacterized protein	4.9865	3.92687	5.18972	0.338731	0.844728	0.916559	6.39556	6.36223	6.56433
cgd3_2890	Pre-mRNA-processing-splicing factor 8	9.02876	8.91595	8.94731	7.94876	7.7844	7.79575	9.57319	9.57926	9.58672
cgd3_3110	Transcription factor TFIIH with vWA domain	7.05044	6.97671	7.29711	5.5768	5.87935	5.77975	6.71173	6.64988	6.76819
cgd3_3550	Trimeric LpxA-like protein	9.10911	8.99116	9.00152	7.44153	7.18061	7.36313	10.0288	9.98583	9.9773
cgd3_360	Uncharacterized protein	5.92564	6.07554	5.59018	4.8424	4.52292	4.54578	6.35874	6.35657	6.24551
cgd3_3700	Uncharacterized protein	4.99241	4.0574	4.66807	2.28378	2.17743	2.64225	5.03372	4.90633	5.34197
cgd3_390	RecQ SF II RNA helicase	7.33451	7.24786	7.28484	5.81907	5.73421	5.80322	7.80728	7.79077	7.72676
cgd3_400	Uncharacterized protein	5.43419	5.45533	5.70406	4.08175	3.5334	3.62966	6.57925	6.68702	6.83365
cgd3_440	C-type lectin containing protein	6.58629	6.7519	6.27641	1.66441	1.5174	1.50519	7.99193	7.6959	7.90125
cgd3_460	Glutathione peroxidase	8.5892	8.53461	8.5774	4.89744	5.00266	4.74486	8.02506	8.16439	8.12941
cgd3_470	Transmembrane amino acid transporter protein	10.4269	10.098	10.4684	7.99234	8.1184	8.15496	9.889	9.9362	9.94996
cgd3_520	PAN/Apple domain containing protein	7.43478	7.44224	7.47026	1.96277	2.13401	2.31887	8.74437	8.64026	8.68458
cgd3_80	Adenosylhomocysteinase	6.05714	5.60467	5.88609	0.652195	0.839836	1.76313	7.99703	7.96304	8.24665
cgd4_1100	START-like domain containing protein	5.64116	5.82892	6.3474	1.20519	-0.0101988	0.996032	7.80054	7.53903	7.63334
cgd4_1320	Alpha/Beta hydrolase fold-containing protein	6.49833	6.04713	6.24669	4.16875	4.15794	4.58891	5.75711	5.65756	5.34064
cgd4_1360	Zinc finger, C3HC4 type (RING) containing protein	3.54776	2.56497	3.42307	-1.37962	-1.36596	0.150971	4.614	4.73074	4.97232
cgd4_1450	Uncharacterized protein	6.43966	6.05468	6.17471	2.09957	1.51479	1.9614	6.04269	6.0542	5.9972
cgd4_1620	unspecified product	7.92991	7.6218	7.8738	3.33935	3.1939	2.79184	7.22711	7.2425	7.26469
cgd4_1880	Uncharacterized protein	8.62446	8.42618	8.62579	4.44504	3.01378	3.37008	10.101	10.1397	10.1686
cgd4_2430	Uncharacterized protein	8.87389	8.62214	8.90423	2.65735	2.08287	2.48648	6.68844	6.71494	6.7171
cgd4_2850	DnaJ domain containing protein	7.68111	7.78728	7.82135	5.4032	5.32196	5.3379	7.04572	6.77426	6.76554
cgd4_2900	Polyketide synthase	7.27922	6.88212	7.25697	6.26158	5.82513	6.13907	7.8038	7.94015	7.39918
cgd4_3090	Oocyst wall protein 6	8.98218	8.9551	8.81519	4.49195	4.51146	4.44343	11.7129	11.6308	11.6951
cgd4_3330	Protein kinase/EF-hand domain containing protein	9.92491	9.81975	9.87203	6.39287	6.17148	6.31466	9.23613	9.09652	9.26086
cgd4_3350	MOB kinase activator family	6.26468	6.26916	5.92917	1.25089	0.845912	1.56347	9.11372	9.26434	9.25518
cgd4_3490	Uncharacterized protein	2.50638	0.880699	2.53111	-3.09351	-0.858066	-1.53607	3.65999	3.84214	3.63881
cgd4_400	Tetratricopeptide repeat-containing protein	4.43894	4.23145	3.98895	0.156434	0.74496	0.848708	5.9234	5.95907	6.00557
cgd4_4050	MFS	6.62717	5.91086	6.8214	5.17788	5.41642	5.57252	6.6166	6.85457	7.14171
cgd4_4400	Uncharacterized protein	5.79009	5.7941	5.79347	-0.0898878	-3.77634	-1.68067	4.39392	4.4269	4.29144
cgd4_900	WD40-repeat-containing protein	9.89951	9.47999	10.1795	5.99656	6.13301	6.20352	8.58731	8.47972	8.58289
cgd5_1420	Uncharacterized Secreted Protein (HCD gene family)	5.95949	5.55593	5.67201	3.13741	2.87729	3.32103	6.02926	5.78299	5.70633
cgd5_2070	SPAC694.02. SKI family SFII helicase	10.1967	9.94941	10.1201	8.52091	8.42191	8.45663	9.89819	9.94891	9.87408
cgd5_2160	EF-hand domain containing protein	7.22337	7.16252	6.93685	4.18663	3.9208	4.44084	6.51076	6.69518	6.57197
cgd5_2280	Uncharacterized protein	6.02028	5.89467	6.50532	3.89667	4.0175	3.53367	5.80017	5.84283	5.69475
cgd5_2290	Uncharacterized protein	5.7433	5.02598	5.92592	4.15318	4.04579	3.94676	6.39049	6.4533	6.38543
cgd5_2300	DAD/Ost2	6.32586	6.00972	6.25814	4.6842	4.1037	4.27318	6.22602	6.22655	6.22909
cgd5_2510	Serine/threonine-protein kinase	7.56184	7.3006	7.40275	5.22132	5.39168	5.31778	7.17613	7.25106	7.41422
cgd5_2730	Uncharacterized protein	5.20234	5.17312	5.11642	3.47183	3.65767	3.32882	5.80473	5.62949	6.09781
cgd5_2750	WH2 domain containing protein	8.81736	8.63763	8.71519	5.71534	5.83576	5.79577	8.64722	8.74008	8.69706
cgd5_2890	Uncharacterized protein	7.16808	6.43709	7.31721	5.87863	6.13612	5.83408	6.61829	6.47768	6.82639
cgd5_310	PolyPPase VTC4 like	5.22929	4.50058	5.29123	3.34322	3.46219	3.46753	4.98023	5.09961	5.32834
cgd5_370	Uncharacterized protein	5.96415	5.08656	6.13153	2.61195	3.3237	2.85729	6.23714	6.2575	6.34131
cgd5_40	Uncharacterized Secreted Protein	9.83496	9.81696	9.71271	7.00319	6.95001	7.16643	8.8237	8.72634	8.75566
cgd5_4310	Uncharacterized protein	4.02821	3.32381	3.96924	1.19061	1.74514	1.1419	4.6764	4.7721	4.7965
cgd5_4320	Frataxin like protein	5.59403	4.82912	5.68492	2.93587	1.9614	2.45138	4.3962	4.09976	4.30574
cgd5_50	Uncharacterized Secreted Protein	8.10012	7.87451	8.07735	4.92871	4.89472	5.00465	7.25392	7.11968	7.19228
cgd5_760	Uncharacterized protein	5.63267	5.61652	5.71283	1.85465	2.4097	2.15864	7.48483	7.26346	7.25462
cgd5_790	Glycosyltransferase family 92	2.3925	2.11243	2.17797	-1.46791	-3.77634	-3.14032	4.54149	4.67635	4.54003
cgd6_1210	Alpha-N-methyltransferase NTM1	6.87224	6.38656	6.89255	3.28407	3.24867	2.92098	6.49783	6.68083	6.53826
cgd6_1330	Uncharacterized protein with CCCH-type Zinc finger	7.24524	7.37527	7.28849	5.24597	5.52247	5.21999	8.0935	8.14887	8.08485
cgd6_1450	Polysaccharide pyruvyl transferase with Fringe-like domain	6.01213	6.1073	6.4857	4.22802	4.48246	4.4843	6.84242	6.91407	6.81643
cgd6_1840	CBS/Cyclin M2-like membrane-associated protein	5.95401	5.47411	5.77817	4.29202	4.59705	4.24363	6.79002	6.56558	6.53973
cgd6_1990	Uncharacterized protein	5.64431	4.94307	5.57869	3.81803	3.84249	3.71543	5.60501	5.26634	5.34177
cgd6_2020	Potassium channel domain containing protein	7.61406	7.75138	7.46143	4.41439	4.60435	4.55909	7.25508	7.50165	7.42922
cgd6_2140	Uncharacterized protein	4.8225	5.34609	5.30186	3.60121	2.9823	3.45732	6.00713	5.88655	6.06007
cgd6_3070	DNA-directed RNA polymerase subunit	7.4386	7.17505	7.38499	5.73664	5.95552	5.57034	6.83304	6.96515	7.03417
cgd6_3290	Zinc finger, RING/FYVE/PHD-type domain containg protein	9.63639	9.46269	9.49454	7.32478	7.27532	7.44122	9.04289	9.16401	9.11521
cgd6_3360	Uncharacterized protein with WD40 repeat	5.08707	4.25889	5.40156	-1.47192	-2.1707	-0.783389	2.36779	2.91968	1.46182
cgd6_3610	TRAPP I complex subunit 5	7.18744	7.15551	7.08078	4.11067	4.05329	4.06133	6.15708	6.41052	6.05438
cgd6_3740	Alpha amylase	5.95539	5.95196	5.82617	4.21103	4.36987	3.75801	5.43585	5.41899	5.26709
cgd6_3750	Hexokinase	4.97884	4.96502	4.75291	1.9453	-0.00868144	1.18918	6.58141	6.53027	6.41016
cgd6_3800	GTP-binding elongation factor protein	7.09963	6.71839	7.06465	5.18711	4.84509	5.29947	6.70539	6.66538	6.54108
cgd6_3960	Uncharacterized protein	5.99154	5.87272	5.30744	5.00874	4.99393	4.73186	6.27999	6.30086	6.28246
cgd6_4090	Uncharacterized protein	1.55109	1.41477	2.90912	0.347231	-2.07743	-1.57104	4.21211	4.49211	4.41909
cgd6_4100	Uncharacterized protein	2.7554	1.31764	1.71622	-0.441699	-3.77634	-0.500786	3.86492	3.33937	3.78672
cgd6_420	Ankyrin repeat-containing protein	5.51163	5.03688	5.96083	1.48468	0.687914	0.700282	7.87382	8.06943	8.13983
cgd6_4590	Chloroquine resistance transporter	8.92284	8.88709	8.92816	4.16585	4.63588	4.14917	8.74205	8.69089	8.67537
cgd6_4890	Uncharacterized protein	6.62081	6.40152	6.68036	4.79517	4.60855	4.89517	6.50728	6.70734	6.28816
cgd6_5050	Uncharacterized protein	2.28087	0.296597	1.50441	-0.991331	-1.52575	0.0627364	2.86885	3.65655	2.93216
cgd6_770	DEAD/DEAH box helicase domain containing protein	9.65623	9.65517	9.54866	3.53301	3.78741	3.4343	10.0752	10.0398	10.0496
cgd7_1160	Cytidine and deoxycytidylate deaminase zinc-binding domain containing protein	6.85869	6.78615	6.82043	5.05505	4.76208	4.82244	7.99775	7.9984	7.97528
cgd7_1470	Uncharacterized protein	7.01661	6.79223	6.78297	5.49211	5.7907	5.45601	6.40408	6.47996	6.3091
cgd7_1570	WD40-repeat-containing protein	5.55468	5.08103	6.00267	3.0914	2.7037	2.23991	4.3378	4.27856	4.15618
cgd7_170	Polysaccharide pyruvyl transferase	6.73399	6.6839	6.42304	1.49222	0.491496	1.63113	5.35861	5.74322	5.83664
cgd7_2580	Inositol polyphosphate kinase	7.01363	6.50034	6.87438	4.50118	4.70561	4.42204	7.76418	7.66776	7.82827
cgd7_2990	Uncharacterized Protein	4.46081	3.17186	4.03429	0.852275	-0.0651745	-0.107128	4.37189	4.03723	4.32841
cgd7_3380	Protein kinase domain containing protein	3.84856	3.64101	4.15032	0.730466	0.654032	-0.090171	4.29651	4.34853	4.3692
cgd7_3760	Heat shock factor binding 1	7.41321	7.50304	7.54056	2.29826	2.90075	2.45651	7.81377	7.7189	7.77598
cgd7_3770	Uncharacterized protein	6.75494	6.69292	6.28292	4.321	4.38417	4.80353	7.45015	7.40988	7.57803
cgd7_3840	Uncharacterized protein	6.87802	6.85316	6.69047	3.9838	3.8703	3.91258	5.67907	5.92996	5.44052
cgd7_4040	Cysteine-rich secretory protein, allergen V5/Tpx-1-related	6.06337	6.12153	5.61969	2.19301	2.67941	2.44719	4.92526	5.38609	5.38468
cgd7_4310	Sushi/SCR/CCP/SbsA/lg-like domain containing protein	10.4436	10.3404	10.3068	4.09637	4.27095	4.29914	11.1755	11.2184	11.2483
cgd7_4560	Glutathione S-transferase,	7.69192	7.53005	7.61578	3.51344	3.26799	2.97306	8.26327	8.50861	8.20371
cgd7_4780	Amino acid transporter	3.17704	3.03189	2.66024	-1.16736	-2.51337	-1.88188	4.83183	4.64564	4.74378
cgd7_4800	Fibronectin II collagen-binding/PA14 domain containing protein	10.0752	9.98829	10.0757	1.38713	1.16419	1.19411	10.0174	10.0957	10.0458
cgd7_4810	Uncharacterized Protein	8.78606	8.68706	8.73896	1.78228	1.86769	1.62291	11.9085	12.1197	12.0281
cgd7_4880	Chitin-binding type-2 domain containing protein	10.1311	9.90435	9.95855	4.35	4.63266	4.39999	10.5113	10.6223	10.5551
cgd7_5150	Cyclophilin-like peptidyl-prolyl cis-trans isomerase	9.49049	9.18877	9.4979	1.09149	1.17144	1.3493	8.43937	8.28091	8.3192
cgd7_520	O-acyltransferase WSD1 C-terminal domain containing protein	7.20882	7.39485	7.52943	5.03469	5.1339	5.23391	7.24187	7.31024	7.19182
cgd7_680	XPA1 binding protein-like GTpase	8.69089	8.45013	8.65539	3.74285	3.16776	3.58055	7.03433	7.05195	7.14653
cgd7_80	Armadillo-like helical protein	7.06018	7.10181	7.13003	2.80176	2.80057	2.90443	5.66999	5.7187	5.47451
cgd7_860	Uncharacterized Secreted Protein	8.9688	8.39913	9.04798	5.83257	5.77922	5.63163	8.36776	8.55932	8.45582
cgd8_1160	Triose-phosphate Transporter	7.6858	7.58406	7.72187	2.06602	3.23082	2.61845	10.6149	10.3569	10.5016
cgd8_1440	Uncharacterized protein	4.74207	4.26289	5.1037	3.52328	3.71791	4.10236	5.63033	5.65746	5.86005
cgd8_2080	XRN 5'-3' exonuclease N-terminus	7.54887	7.57797	7.56558	6.08203	5.92477	6.23847	7.98564	7.99435	8.05753
cgd8_2250	Adenosine kinase/Carbohydrate kinase PfkB	7.88816	7.78648	7.78641	6.01438	5.84343	5.86855	7.34973	7.22107	7.23657
cgd8_2370	Serine/Threonine protein kinase	8.59379	8.46515	8.62418	5.32547	5.48106	5.35435	7.52545	7.51015	7.60932
cgd8_2430	Formin homology 2 domain (FH2) protein	6.19844	6.29469	5.85784	4.15848	4.05782	4.41819	6.70999	6.7122	6.74933
cgd8_2450	Signal peptide Uncharacterized transmembrane Protein	7.8756	7.61476	7.9932	5.7293	5.6343	5.56299	7.39873	7.40601	7.36497
cgd8_2480	Glucose-methanol-choline oxidoreductase	8.49604	8.4026	8.47694	5.16887	5.50578	5.50468	9.03173	9.00289	8.91752
cgd8_2670	Bromodomain/HAS/DEXDc/SNF2 domain containing protein	8.15378	8.12787	8.05277	4.38872	4.26352	4.45686	10.0555	10.0181	10.0175
cgd8_2770	Yh1017wp/PTM1-like protein	10.0261	9.89874	9.97489	7.99119	7.74265	7.95273	9.63915	9.59745	9.55191
cgd8_2950	Glutathione S-transferase	5.72361	5.36442	5.71526	4.19361	4.10196	4.16416	5.96197	5.74309	6.04831
cgd8_2970	Cytosolic Fe-S cluster assembly factor NUBP1	8.2118	8.22436	8.21631	6.7798	6.77863	6.57555	8.20273	8.05084	8.10241
cgd8_3140	S-adenosyl-L-methionine-dependent methyltransferase	8.91507	8.87058	8.79837	5.71953	5.69312	5.73951	8.34635	8.28178	8.20518
cgd8_3290	Mini-chromosome maintenance complex-binding protein	8.45962	8.4969	8.32971	6.35719	6.65011	6.53434	7.91772	7.99441	8.01625
cgd8_3360	FAD dependent oxidoreductase	6.70319	6.26983	6.7488	5.99536	5.90973	5.95806	7.03894	7.05049	7.05321
cgd8_380	PH domain-like protein	7.86931	7.67347	7.87233	3.06115	3.21977	3.41203	6.49909	6.60935	6.65968
cgd8_4290	Helicase superfamily 1-2/SNF2/Zinc finger, RING/FYVE/PHD-type domain containg protein	6.17427	6.10847	6.00088	-1.71215	-0.707054	-0.252965	9.23053	9.29985	9.34662
cgd8_4620	4'-phosphopantetheinyl transferase	11.0984	11.0803	10.9833	9.35295	9.23623	9.3303	10.4736	10.604	10.4863
cgd8_4740	Uncharacterized protein	4.23653	3.4745	4.14776	1.02754	1.01348	0.432833	3.82902	3.67702	3.32736
cgd8_5010	Uncharacterized protein with WD40 repeat	6.1428	5.68951	6.17593	-0.353241	0.84566	0.30478	7.30118	7.21602	7.15693
cgd8_5230	Histone H4	6.67751	6.58365	6.81655	6.22588	5.71115	6.19853	7.26125	7.37471	7.34424
cgd8_880	Transcription initiation factor TFIIB Sua7p ZnR+2cyclins	5.50552	5.64138	5.81181	4.01283	4.69707	3.71537	6.07404	5.97578	5.86005
cgd8_890	CobW/HypB/UreG nucleotide-binding domain-containing hydrolase	4.9629	4.70868	5.16981	3.9829	4.48481	4.11187	5.50537	5.87812	5.72853
cgd8_910	Pep3/Vps18/deep orange vacuolar protein	9.1367	9.50031	6.19911	6.09332	6.33294	9.00112	9.14012	8.98424

## Sheet: BulkCluster5
Gene ID	Product Description	sporo_rep1	sporo_rep2	sporo_rep3	24h_rep1	24h_rep2	24hr_rep3	48hr_rep1	48hr_rep2	48hr_rep3
cgd1_1100	X-Pro dipeptidyl-peptidase	-3.19709	-4.57773	-5.16689	3.6941	3.86747	3.70381	10.4119	10.5638	10.4496
cgd1_1150	Uncharacterized protein	1.53977	1.11162	2.0584	-0.259035	0.253145	0.33607	8.73242	8.71569	8.6856
cgd1_1160	Signal peptide region containing protein	-4.83997	-4.57773	-5.16689	-1.67512	-3.77634	-1.72419	6.91336	7.16718	7.06531
cgd1_1170	Ubiquitin carboxyl-terminal hydrolase	4.86258	5.01318	5.21391	6.50437	6.54487	6.39699	8.02338	8.11256	7.94747
cgd1_1180	RAD54 like SWI/SNF2 ATpase	4.16256	4.26113	4.15735	6.25564	6.09751	6.2079	8.48498	8.57321	8.4916
cgd1_1190	Uncharacterized protein	-4.83997	-0.867422	-0.112221	0.0511347	0.103013	-3.14032	3.5626	3.77628	2.96685
cgd1_1260	Uncharacterized protein	4.22662	3.87029	3.78843	4.17883	4.1839	4.07971	6.14737	6.10364	5.79526
cgd1_1270	PPPDE peptidase/PUB domain containing protein	4.27261	4.29356	4.12451	6.25024	6.47823	6.28379	7.91836	7.87156	7.92713
cgd1_1400	Uncharacterized protein	2.96349	1.56916	3.06955	4.76335	4.877	5.0364	8.16272	8.2423	8.06243
cgd1_1500	Uncharacterized protein	4.37506	4.2856	4.20793	5.42185	5.59955	5.1416	7.83852	7.97994	7.88475
cgd1_1510	Signal peptide region containing protein	0.364435	-0.817701	1.1847	0.589236	0.782106	0.876101	9.21386	9.31147	9.3095
cgd1_1680	Insulinase like protease	4.34333	4.0552	4.88648	2.5643	1.73147	2.451	9.06381	9.11049	8.93664
cgd1_1690	PHD finger containing protein	2.77124	2.92168	2.79418	1.08169	0.540791	1.33948	7.85513	7.75949	7.85041
cgd1_2020	Uncharacterized protein	2.4204	0.935707	2.32257	1.74626	2.15348	1.69384	6.61135	6.47925	6.40528
cgd1_2150	GYF domain containing protein	3.49937	3.58456	3.85605	5.65746	5.66482	5.79083	7.65728	7.57234	7.5552
cgd1_2160	GYF domain containing protein	2.45725	2.19442	1.23061	4.17777	4.05445	4.08888	7.61273	7.45278	7.54136
cgd1_2200	Uncharacterized protein	3.51429	3.69304	3.55505	3.40819	3.67001	3.45344	5.44908	5.51964	5.82365
cgd1_2210	Uncharacterized protein	4.79091	4.70776	4.40688	3.90187	3.20183	4.03402	6.49534	5.91863	6.30647
cgd1_2220	Uncharacterized protein	5.37627	5.25037	5.09199	5.72638	5.87698	5.71806	7.00033	6.83355	6.92878
cgd1_2370	Mitochondrial carrier domain containing protein	5.46101	5.07678	5.26411	4.35182	4.38459	4.16222	6.32085	6.33961	6.44859
cgd1_260	Signal peptide region containing protein	1.94848	1.22297	2.25348	-0.261374	-0.518953	-1.53744	6.03124	5.77969	6.02758
cgd1_280	Short-chain dehydrogenase/reductase SDR	6.36626	6.38116	6.46489	6.30116	6.66521	6.5136	8.2664	8.20237	8.34474
cgd1_2980	14-3-3 protein	5.09162	4.96786	5.02499	2.3183	3.56019	2.63361	8.42564	8.37256	8.43484
cgd1_3020	Fructose-bisphosphate aldolase	5.4979	5.5008	5.54252	7.41969	7.75159	7.71271	9.82808	9.85834	9.9059
cgd1_3150	Cyclin-like protein	-4.83997	-4.57773	-5.16689	-3.09351	-3.77634	-3.14032	4.36034	4.45116	4.75901
cgd1_320	Oxysterol-binding protein	3.96622	4.71877	4.35825	5.84856	5.79918	5.6383	6.93461	6.89856	6.99687
cgd1_3350	Uncharacterized protein	-4.83997	-4.57773	-5.16689	-3.09351	-2.60581	-3.14032	3.60402	3.46297	3.50512
cgd1_3360	ATP-dependent zinc metalloprotease FtsH	4.5432	4.50113	3.92839	4.67606	4.77225	4.96845	6.49761	6.66788	6.35063
cgd1_3520	AP2/ERF domain containing protein	2.71002	3.76659	2.77571	5.75814	5.43544	5.85685	8.63325	8.67982	8.56673
cgd1_3550	Apple domain containing protein	4.29105	4.13827	3.8666	1.46883	0.737727	1.11054	8.78894	8.87112	8.88604
cgd1_3560	Uncharacterized protein	-4.83997	-4.57773	-5.16689	-3.09351	-3.77634	-3.14032	4.69181	5.06754	4.70294
cgd1_3670	Chromo domain/ SNF2 Atpase/Helicase domain containing protein	8.43959	8.46176	8.2523	7.99004	7.7477	7.8911	9.05439	9.01864	8.90646
cgd1_3700	Uncharacterized protein with WD40 repeat	4.78086	4.29816	4.18391	6.48208	6.66168	6.87184	8.84446	8.86648	8.87662
cgd1_3730	Glucosamine-fructose-6-phosphate aminotransferase/Sugar isomerase (SIS)	2.02089	1.10194	2.63371	2.69162	2.87752	2.99399	7.06018	6.98768	7.04942
cgd1_3830	Uncharacterized protein	2.49099	-0.115532	0.632877	-1.57491	-0.90261	-0.430617	4.35876	4.43386	4.36777
cgd1_400	CMGC/MAPK group Protein kinase	4.68617	4.36163	4.47216	5.66537	5.60798	5.89775	7.10148	7.04029	7.22446
cgd1_60	Cyclin dependent kinase A	0.0675395	0.709871	-5.16689	-0.105269	1.11732	0.750696	6.51577	6.79736	6.77415
cgd1_660	Signal peptide region containing protein	1.56152	1.91506	1.16897	3.30021	3.39099	3.28103	10.3202	10.2058	10.2847
cgd1_690	Uncharacterized protein	0.858368	1.97716	1.15457	2.16788	2.31836	2.66833	6.20906	6.37036	6.09263
cgd1_710	Coiled coil protein	4.53968	4.0764	4.67538	5.30287	5.39288	5.50319	8.19266	8.31326	8.23763
cgd1_720	HAD-like domain containing protein	0.29816	0.0905426	-5.16689	-1.80541	-1.73884	-3.14032	6.34737	6.2839	6.26264
cgd1_730	Glutamine cyclotransferase	3.39583	2.95875	2.96632	5.13325	5.01137	4.88649	6.83567	6.99885	6.96881
cgd1_740	SPRY/Peptidase C14 p20 domain containing protein	2.19552	1.61394	1.61463	4.43006	4.52974	4.50426	6.83615	6.85494	6.88676
cgd1_840	Meiotic nuclear division protein 1	-4.83997	-4.57773	-5.16689	-0.550129	-3.77634	-1.37538	3.9074	4.31118	4.29369
cgd1_900	Uncharacterized protein	-4.83997	-4.57773	0.891635	0.188943	-2.26745	-1.48007	3.50736	3.64278	3.21723
cgd1_990	Pyridine nucleotide/ NAD(P) transhydrogenase alpha plus beta subunit	3.14657	3.63311	3.47324	4.88023	4.30559	5.1353	10.7906	10.903	10.7955
cgd2_100	Uncharacterized protein	5.40446	5.01541	5.84198	5.54878	5.66652	5.33944	7.43843	7.52212	7.54816
cgd2_1300	Calcium/calmodulin dependent protein kinase	6.00414	5.90444	5.66334	4.46664	4.53475	4.69923	10.8381	10.7198	10.8363
cgd2_1380	Uncharacterized protein	-4.83997	-4.57773	-5.16689	1.06215	0.774728	-0.193198	6.01062	6.30486	6.45481
cgd2_1620	Uncharacterized protein	4.0246	4.11459	3.52534	5.06883	5.09776	5.00176	6.57542	6.44795	6.68074
cgd2_2100	Uncharacterized protein	1.20791	1.76487	2.25364	-1.17449	-3.77634	-1.22662	9.04799	9.09062	9.03262
cgd2_2110	Uncharacterized protein	1.95655	-2.04488	2.45707	-1.85545	-1.81383	-3.14032	9.09717	9.38299	9.43339
cgd2_2340	R1 like alpha-glucan water dikinase	4.23724	3.18656	4.29314	6.2907	6.0292	5.97094	9.59016	9.65552	9.54589
cgd2_2470	Uncharacterized protein	1.56947	-0.0370274	2.14261	1.76873	1.88396	1.71715	3.80157	3.79806	3.6776
cgd2_2510	Glucose-methanol-choline oxidoreductase	2.87214	2.58047	3.24658	4.24054	4.218	4.19263	9.92015	9.83466	9.8162
cgd2_2610	Secreted GGC gene family protein	7.93241	7.35407	7.75775	6.85619	6.70967	6.86285	9.52525	9.49976	9.48394
cgd2_2850	Uncharacterized protein	2.02578	2.77221	1.91559	1.50949	1.72144	1.6198	4.85412	4.83213	5.15588
cgd2_2860	Uncharacterized protein	3.26813	3.41189	3.07887	3.87008	4.15342	3.89111	6.4335	6.32609	6.51652
cgd2_2920	ER lumen protein retaining receptor	4.01009	3.88462	3.88406	2.68555	2.20646	2.19744	9.08052	9.21715	9.17839
cgd2_2930	Uncharacterized protein	4.82037	4.48133	4.96865	4.4861	4.26091	4.45346	6.72796	6.58157	6.62383
cgd2_3130	Uncharacterized protein	2.35628	-2.24323	2.556	-0.761759	0.029676	-0.810446	7.21826	6.78783	6.73413
cgd2_3140	Uncharacterized protein	1.08431	1.06019	1.16142	0.195885	0.863988	-1.46535	8.16225	7.97418	8.01528
cgd2_3240	Arf GTPase activating protein	6.13195	5.95849	6.15882	6.96747	7.18099	7.12283	8.21893	8.28825	8.22766
cgd2_3270	Phosphoglucomutase	8.64666	8.59364	8.48947	8.1309	8.18835	8.21352	9.45637	9.42388	9.3554
cgd2_3470	Uncharacterized protein	-4.83997	-4.57773	-5.16689	-1.57448	-0.249495	-1.62318	4.55734	4.61097	4.72052
cgd2_3480	Uncharacterized protein	3.12849	3.19985	3.49436	5.82988	5.59277	5.97638	8.66838	8.65142	8.66667
cgd2_3490	AP2/ERF domain containing protein	2.8082	3.03849	2.17183	7.35322	7.13815	7.51902	11.646	11.533	11.5223
cgd2_3500	Uncharacterized protein	1.72942	0.61134	1.85983	4.46801	4.30787	4.22607	8.27977	8.36989	8.28893
cgd2_3610	Uncharacterized protein with WD40 repeat	-1.67478	-4.57773	-3.58605	0.359073	0.556107	-0.341393	7.22339	7.47382	7.14662
cgd2_3620	F-box domain containing protein	-4.83997	-4.57773	-5.16689	-3.09351	-0.0186038	-1.46174	8.67453	8.80094	8.72788
cgd2_3660	Subtilase family	0.406082	-4.57773	0.869297	-3.09351	-0.941482	-0.950848	5.80907	5.78466	5.83362
cgd2_3770	Uncharacterized protein	5.72487	5.28583	5.58714	4.69184	5.03525	4.70246	7.22906	7.33072	7.44597
cgd2_3810	FCP1 homology/Dullard phosphatase/HAD-like domain containing protein	2.48003	2.10502	2.38905	0.641655	0.564071	0.799802	7.79525	7.73269	7.81764
cgd2_3820	Uncharacterized protein	-4.83997	-4.57773	-5.16689	-3.09351	-2.13682	-3.14032	3.86434	3.36684	3.93565
cgd2_3970	RNA recognition motif domain containing protein	3.00277	2.52091	3.65589	0.867591	0.56171	0.944064	7.3895	7.75876	7.78989
cgd2_4040	DEXDc/Helicase domain containing protein	2.39214	2.8294	3.24508	2.88278	2.67768	3.20467	4.87273	4.83905	4.85871
cgd2_4050	Triacylglycerol lipase with Patatin-like phospholipase domain	4.07948	4.06464	3.9942	5.74612	5.5625	5.62009	9.74129	9.7308	9.681
cgd2_4340	Mitogen-activated protein kinase	4.53171	4.71605	4.6129	4.62247	4.83918	4.69663	8.70372	8.79595	8.75432
cgd2_510	Homologous-pairing protein 2	-4.83997	-4.57773	-0.438004	-0.9264	-3.77634	-0.146581	6.83642	6.83517	6.77036
cgd2_590	Nucleotide-sugar transporter	3.73351	3.7695	3.8512	5.14183	5.08077	5.1756	7.58197	7.79521	7.75471
cgd2_630	Inward rectifier potassium channel	4.79638	4.60086	4.82611	5.88026	5.83983	5.98215	8.90824	8.82623	8.88183
cgd2_650	SUN domain containing protein	-4.83997	-4.57773	-5.16689	0.701293	0.685584	1.20318	6.75189	6.55194	6.99377
cgd2_790	LH2/LCCL/SRCR domain containing protein	2.68632	3.06139	3.46851	0.781014	0.826635	0.490177	12.0656	12.2195	12.1255
cgd2_850	Uncharacterized protein	4.50193	4.18162	4.40271	1.87737	2.48112	1.34386	9.0553	9.0766	9.08604
cgd3_1060	U1 like C2H2 zinc finger domain containing protein	3.34801	3.82069	3.53982	3.7147	4.05628	3.898	4.7499	5.12928	5.10695
cgd3_1080	Synaptobrevin	-2.52335	-4.57773	-5.16689	-1.41134	-0.332516	0.43769	4.93948	4.64899	4.21251
cgd3_1100	Uncharacterized protein	1.99036	1.36233	1.63683	2.94775	2.93914	2.98508	5.80341	5.89886	5.81667
cgd3_1240	Uncharacterized protein with WD40 repeat	4.83094	4.07631	4.89896	4.1782	4.03143	3.71737	6.68717	6.73975	6.89065
cgd3_1370	Uncharacterized protein with Immunoglobulin-like fold	4.09001	4.29716	4.13596	5.28578	5.32342	5.49348	6.93224	6.75432	6.96513
cgd3_1400	Pyrophosphate--fructose 6-phosphate 1-phosphotransferase	2.03132	1.82806	2.26659	4.8915	4.66018	4.77794	10.5277	10.3963	10.4002
cgd3_1460	GAF domain containing protein	6.30786	5.91506	6.06116	6.73423	6.73982	6.88911	7.73696	7.754	7.92047
cgd3_1540	Signal peptide containing protein	2.92819	4.02671	3.15173	0.553143	1.25532	0.50597	10.4369	10.4935	10.4386
cgd3_1580	Alpha glucosidase-like faimly 31 glycosyl hydrolases	5.65338	4.72228	5.55279	5.90767	5.56533	5.62337	8.66135	8.65495	8.63481
cgd3_1660	Uncharacterized protein	2.07742	1.39317	2.53311	2.91422	2.86848	2.93829	4.27883	4.23537	4.09363
cgd3_180	KOG1666/V-SNARE domain containing protein	3.98401	3.74016	4.07601	3.51232	3.10145	3.72556	5.66337	5.75587	5.57523
cgd3_1800	Major facilitator superfamily	4.4725	4.08911	4.7366	4.808	4.70197	4.50023	5.95519	5.88842	5.98053
cgd3_1830	Uncharacterized protein	5.47048	5.42538	5.95614	4.55558	4.84769	4.901	7.74649	7.64938	7.67356
cgd3_1860	EGF-like domain containing extracellular protein	2.8623	3.27367	1.77814	0.683185	0.0114382	-0.263413	6.93043	6.61928	6.90717
cgd3_1880	RNA recognition motif domain containing protein	6.05032	5.98925	6.07263	7.0118	6.97774	7.03901	8.35849	8.29552	8.22855
cgd3_190	Fibrillin/EGF-like calcium-binding conserved site-containing protein	3.85474	3.6176	3.59096	1.3948	1.17163	0.651914	10.9086	10.8521	10.8422
cgd3_2180	Type I fatty acid synthase	6.08047	6.00988	6.23674	5.78685	5.85202	6.12298	10.2795	10.524	10.1084
cgd3_220	Uncharacterized protein	4.18007	3.49305	4.03838	2.5662	2.12165	2.22446	7.79201	7.65093	7.66619
cgd3_2480	Uncharacterized protein	5.29976	4.60746	5.01942	4.84362	4.77234	4.45063	8.94619	9.07053	9.03823
cgd3_2720	unspecified product	2.88933	2.28007	2.71639	3.61044	3.81169	3.24569	6.03293	6.13309	6.00731
cgd3_2850	Uncharacterized protein	6.7631	6.85593	6.81981	4.54104	4.75602	4.57054	8.47141	8.45835	8.54238
cgd3_2860	Uncharacterized protein with EF-hand domain	4.10901	4.3462	3.9245	4.73051	4.22791	4.54009	7.85394	7.79148	7.93188
cgd3_2870	acyl-CoA synthetases	5.16709	5.1194	5.19113	5.06348	5.01119	4.90145	8.07235	7.95897	7.97217
cgd3_2970	Uncharacterized protein	4.30167	4.7248	5.01077	2.92494	3.32086	2.97559	6.84785	6.94948	6.68405
cgd3_3050	Uncharacterized protein	3.92503	3.7868	3.44903	2.89269	2.20636	2.92157	10.1639	10.1377	10.2542
cgd3_3100	Major Facilitator Superfamily	5.64563	5.54101	5.30338	5.86294	5.95004	6.18403	8.1534	8.08246	8.15676
cgd3_3130	Uncharacterized protein with Armadillo-type fold	1.72183	-0.735148	2.40098	1.04026	1.89114	0.99031	4.94914	4.91847	5.28888
cgd3_3430	Amine oxidase	1.06242	-0.374762	-0.96401	0.560427	0.000135241	0.513303	10.8621	10.7469	10.7845
cgd3_3450	Uncharacterized protein	1.39985	1.69408	2.04576	-1.76068	-1.20128	-1.81104	8.38993	8.31166	8.44153
cgd3_3740	p-type ATPase 2	2.66413	1.93355	3.2622	0.77246	-0.532243	-0.179228	7.0226	6.99939	7.20888
cgd3_4050	Cyclin	-0.255455	0.71876	-0.583187	-0.0104585	-0.527303	-0.0599127	6.57004	6.55007	6.46888
cgd3_4060	Histone transcription regulator (HIR1)-like WD40 repeat containing protein	6.61067	6.47564	6.65994	6.56417	6.43149	6.23042	8.51029	8.57785	8.52304
cgd3_4200	Secreted insulinase like peptidase/M16 peptidase-like Metalloenzyme	7.71274	7.7607	7.68838	7.08978	7.19379	7.30431	9.58585	9.58244	9.58007
cgd3_4230	Uncharacterized protein	0.793233	-4.57773	1.88442	-1.47627	-0.0164111	-3.14032	6.14843	6.44131	6.30487
cgd3_4350	Amino acid transporter	4.63491	4.51972	4.9916	4.31185	4.259	4.0769	6.12598	5.98948	5.86771
cgd3_680	Papain family cysteine protease	4.83294	4.85195	5.00966	2.51799	2.64025	1.81753	6.81267	6.8112	6.93041
cgd3_710	Uncharacterized protein	4.72511	4.44689	4.71561	5.69409	5.5721	5.97099	8.83402	8.65175	8.7306
cgd3_720	mucin	5.98798	6.01258	5.57869	5.08375	4.45336	4.70045	9.44253	9.26136	9.15955
cgd3_90	Uncharacterized protein	2.30108	2.30158	3.52207	0.746413	0.710746	0.153358	7.01469	7.01501	7.06479
[truncated: 259 more rows]

[truncated: 1 more sheets: BulkCluster6]
