# Supplementary material for: Life cycle progression and sexual development of the apicomplexan parasite Cryptosporidium parvum
Source: Nat Microbiol. 2019 Sep 2;4(12):2226–36. doi: 10.1038/s41564-019-0539-x (PMC6877471; doi:10.1038/s41564-019-0539-x)
Supplement: Supplementary file 6 — Conservation of female or gametocyte expressed genes across three apicomplexan species. Multi-tab excel file containing genes that are shared or uniquely expressed between C. parvum females, P. berghei females and E. tenella gametocytes, as indicated in Supplementary Fig. 8b. [file 41564_2019_539_MOESM6_ESM.xlsx]

## Sheet: Core_41
Ortholog Group	C. parvum Gene ID	P. berghei Gene ID	E. tenella Gene ID	Gene Product Description for C. parvum gene
OG5_126577	cgd6_4560	PBANKA_1344100	ETH_00004005, ETH_00015850, ETH_00037495	Myosin
OG5_126585	cgd4_480	PBANKA_0110500, PBANKA_0301000	ETH_00013680	Uncharacterized protein
OG5_126600	cgd2_1300	PBANKA_0314200, PBANKA_0408200	ETH_00001830, ETH_00039185	Calcium/calmodulin dependent protein kinase
OG5_126605	cgd4_2860	PBANKA_0417700	ETH_00033310	Tubulin alpha chain
OG5_126610	cgd7_1760	PBANKA_1434800	ETH_00041590	Haloacid dehalogenase-like hydrolase/Phospholipid-transporting ATPase
OG5_126646	cgd1_320	PBANKA_0916600	ETH_00005470	Oxysterol-binding protein
OG5_126660	cgd2_3400	PBANKA_0520400	ETH_00019655, ETH_00025695	Dynamin-related protein
OG5_126704	cgd2_210	PBANKA_0932900	ETH_00034505	Glycerol-3-phosphate dehydrogenase [NAD(+)]
OG5_126830	cgd8_5050	PBANKA_0108300, PBANKA_0512000, PBANKA_1243000	ETH_00040335	Palmitoyltransferase
OG5_126834	cgd7_1690	PBANKA_0714000, PBANKA_0939500	ETH_00006130, ETH_00031450	Rad51/DMC1/RadA DNA repair Protein
OG5_126839	cgd6_1950	PBANKA_0611600	ETH_00032610	Ribonucleotide reductase
OG5_126842	cgd1_3730	PBANKA_0509300	ETH_00019125	Glucosamine-fructose-6-phosphate aminotransferase/Sugar isomerase (SIS)
OG5_126885	cgd6_3820	PBANKA_0409700	ETH_00001725	Aspartic peptidase A1 family
OG5_127026	cgd7_3760	PBANKA_0616700, PBANKA_1240700	ETH_00008445, ETH_00025355	Protein kinase domain containing protein
OG5_127098	cgd1_1180	PBANKA_1226800	ETH_00020165, ETH_00034795	RAD54 like SWI/SNF2 ATpase
OG5_127230	cgd7_2370	PBANKA_0405600	ETH_00010720	EB1 like microtubule binding protein
OG5_127241	cgd1_990	PBANKA_1317200	ETH_00023100	Pyridine nucleotide/ NAD(P) transhydrogenase alpha plus beta subunit
OG5_127274	cgd3_2720, cgd8_1350	PBANKA_0511700, PBANKA_1432700	ETH_00013420, ETH_00024720	unspecified product, Spo11/DNA topoisomerase 6 subunit A
OG5_127493	cgd8_3680	PBANKA_1332800	ETH_00009260	Acetyl-CoA carboxylase
OG5_127511	cgd6_1580	PBANKA_0622500	ETH_00009400, ETH_00028215	Exonuclease 1/PIN/XPG/Rad2 endonuclease domain containing protein
OG5_127666	cgd5_3790	PBANKA_1456800	ETH_00013705	Snf7 family
OG5_127770	cgd5_440	PBANKA_0208000	ETH_00000310	Adenylate cyclase-associated CAP
OG5_128390	cgd1_1890	PBANKA_1218400	ETH_00031105	Longin domain-containing Synaptobrevin
OG5_128667	cgd5_1750	PBANKA_1407900	ETH_00022905	HORMA domain containing protein
OG5_128993	cgd6_4140	PBANKA_1115700	ETH_00025165	Kinetochore protein Ndc80
OG5_129101	cgd2_4050	PBANKA_0824900	ETH_00013220	Triacylglycerol lipase with Patatin-like phospholipase domain
OG5_130494	cgd4_2110	PBANKA_1460700	ETH_00001590, ETH_00001600	Papain family cysteine protease
OG5_133365	cgd7_1830	PBANKA_1232300	ETH_00022135	UTP--glucose-1-phosphate uridylyltransferase
OG5_135032	cgd2_790	PBANKA_1035200	ETH_00003270	LH2/LCCL/SRCR domain containing protein
OG5_135662	cgd7_4810	PBANKA_0204500, PBANKA_1315300	ETH_00010425, ETH_00035210	Fibronectin II collagen-binding/PA14 domain containing protein
OG5_136182	cgd8_4800	PBANKA_1357300	ETH_00013820	Zinc finger, RING/FYVE/FHA/SMAD/PHD-type domain containg protein
OG5_136403	cgd5_640	PBANKA_0402700	ETH_00015470, ETH_00033210	Inner membrane complex protein
OG5_137087	cgd3_590	PBANKA_1220500	ETH_00003360, ETH_00039140	Uncharacterized protein
OG5_137912	cgd7_4830	PBANKA_0939000	ETH_00030900	Mechanosensitive ion channel MscS containing protein
OG5_138648	cgd6_3830	PBANKA_1113500	ETH_00028380	Small GTPase
OG5_141231	cgd5_2870	PBANKA_1331700	ETH_00026520	Zinc finger C3H1-type domain containing protein
OG5_141542	cgd7_980	PBANKA_1107700	ETH_00004155, ETH_00004160	MYND plus SET domains plus 5 Ank repeats-containing protein
OG5_141680	cgd1_820	PBANKA_0402000	ETH_00004680	Palmitoyltransferase
OG5_141742	cgd7_300	PBANKA_1319500	ETH_00030950	CpCCP2 extracellular protein with a signal peptide, ricin, discoidin, NEC, LCCL, 2 levanase and an apicomplexan-specific cysteine-rich repeat (ApicA repeat)
OG5_143217	cgd7_5140	PBANKA_0417200	ETH_00024680	Uncharacterized Protein
OG5_145288	cgd4_1690	PBANKA_0908500	ETH_00000385	Myosin motor domain containing protein

## Sheet: CparvumAndPberghei
Ortholog Group	C. parvum Gene ID	P. berghei Gene ID	Gene Product Description for C. parvum gene
OG5_126644	cgd6_4420	PBANKA_0819500, PBANKA_1014800	RecQ bloom helicase (RNA helicase+hrdc)
OG5_126712	cgd5_2510	PBANKA_1133200	Serine/threonine-protein kinase
OG5_126914	cgd7_4950	PBANKA_1022600	Pantothenate kinase 2 with RNase H fold
OG5_127075	cgd2_3810	PBANKA_1403300	FCP1 homology/Dullard phosphatase/HAD-like domain containing protein
OG5_127201	cgd5_2560	PBANKA_0930200	DNA mismatch repair proteins mutL/hexB/PMS1 ATPase
OG5_127417	cgd7_1590	PBANKA_1027700	Uracil-DNA glycosylase-like
OG5_127557	cgd4_3150	PBANKA_1426500	Cullin family
OG5_127789	cgd7_2700	PBANKA_0716000	Structural maintenance of chromosomes protein 3
OG5_127972	cgd3_3600	PBANKA_1323800	BTB/POZ domain/Kelch motif/Galactose oxidase central domain containing protein
OG5_128031	cgd1_2060	PBANKA_1445800	Rab1 GTPase
OG5_128083	cgd7_340	PBANKA_0501600	GRASP55/65 PDZ-like domain containing protein
OG5_128284	cgd3_730	PBANKA_0712200	Alpha/Beta hydrolase fold containing protein
OG5_128533	cgd1_1110	PBANKA_1142700	Phosphatidyl serine synthase
OG5_128568	cgd2_510	PBANKA_0605100	Homologous-pairing protein 2
OG5_128851	cgd4_1320	PBANKA_0604600	Alpha/Beta hydrolase fold-containing protein
OG5_130566	cgd7_370	PBANKA_0707200	PhoPQ-activated pathogenicity-related protein
OG5_132764	cgd3_250	PBANKA_1329500	Serine/threonine-protein phosphatase
OG5_132955	cgd1_730	PBANKA_1310700	Glutamine cyclotransferase
OG5_133188	cgd3_1110	PBANKA_0910300	P-type ATPase A /Adenylate and Guanylate cyclase catalytic domain-containing protein
OG5_139606	cgd7_1730	PBANKA_1300700	CpCCp1/Cpa135
OG5_141599	cgd8_2760	PBANKA_1308800	Uncharacterized protein
OG5_141728	cgd3_340	PBANKA_0818300	Uncharacterized protein
OG5_141752	cgd3_3900	PBANKA_0620800	Uncharacterized protein
OG5_143208	cgd1_2220	PBANKA_1025000	Uncharacterized protein
OG5_143209	cgd8_730	PBANKA_0720900	Modulator of levamisole receptor-1
OG5_145099	cgd8_4310	PBANKA_0704800	PH domain-like protein
OG5_145100	cgd8_4290	PBANKA_0704900	PH domain-like protein
OG5_146625	cgd4_3330	PBANKA_0925500	Protein kinase/EF-hand domain containing protein
OG5_149380	cgd6_1710	PBANKA_1336900	Zinc finger, Mcm10/DnaG-type containg protein
OG5_152117	cgd8_710	PBANKA_1444500	Myosin motor domain containing protein
OG5_153851	cgd6_420	PBANKA_0603300	Uncharacterized protein

## Sheet: CparvumAndEtenella
Ortholog Group	C. parvum Gene ID	E. tenella Gene ID	Gene Product Description for C. parvum gene
OG5_126607	cgd6_4880	ETH_00033530	Cryptopain-cysteine proteinase secreted
OG5_126611	cgd6_4760	ETH_00002520	Tubulin beta chain
OG5_126619	cgd3_1860	ETH_00021345, ETH_00029950	EGF-like domain containing extracellular protein
OG5_126628	cgd6_3790	ETH_00016495	Glyceraldehyde-3-phosphate dehydrogenase
OG5_126633	cgd3_2180, cgd4_2900	ETH_00005785, ETH_00005790, ETH_00015480, ETH_00015485, ETH_00043845	Type I fatty acid synthase, Polyketide synthase
OG5_126679	cgd8_2610	ETH_00030245	Serine hydroxymethyltransferase
OG5_126680	cgd1_3710	ETH_00007195	Acetyl-coenzyme A synthetase
OG5_126685	cgd1_2040	ETH_00011145	Pyruvate kinase
OG5_126711	cgd3_460	ETH_00011565	Glutathione peroxidase
OG5_126764	cgd7_1710	ETH_00027210	Threonyl-tRNA synthetase
OG5_126765	cgd1_3700	ETH_00011860	Uncharacterized protein with WD40 repeat
OG5_126776	cgd7_910	ETH_00015140	Phosphoglycerate kinase
OG5_126853	cgd4_2600	ETH_00015660	UDP-glucose 4-epimerase
OG5_126855	cgd3_3740	ETH_00009635, ETH_00009640	p-type ATPase 2
OG5_126880	cgd3_1580	ETH_00023295	Alpha glucosidase-like faimly 31 glycosyl hydrolases
OG5_126961	cgd4_300	ETH_00007120	Alpha/Beta hydrolase
OG5_127002	cgd1_3040	ETH_00004665	Triosephosphate isomerase
OG5_127063	cgd4_3350	ETH_00032535	MOB kinase activator family
OG5_127105	cgd5_3140	ETH_00004055	Glycosyl transferase, family 1
OG5_127110	cgd1_2370	ETH_00018950	Mitochondrial carrier domain containing protein
OG5_127143	cgd1_3020	ETH_00015505	Fructose-bisphosphate aldolase
OG5_127171	cgd3_3430	ETH_00028385	Amine oxidase
OG5_127173	cgd3_1360	ETH_00013895	Methyltransferase domain containing protein
OG5_127226	cgd2_3260, cgd2_3270	ETH_00002785	Phosphoglucomutase
OG5_127233	cgd3_80	ETH_00027110	Adenosylhomocysteinase
OG5_127280	cgd3_3090	ETH_00013460, ETH_00039215	Kinesin motor domain containing protein
OG5_127385	cgd4_4460	ETH_00026125	Bifunctional dihydrofolate reductase/thymidylate synthase
OG5_127440	cgd7_1850	ETH_00003335, ETH_00040015	Structural maintenance of chromosomes protein
OG5_127449	cgd2_2750	ETH_00001260, ETH_00010230	Structural maintenance of chromosomes protein
OG5_127465	cgd8_610	ETH_00037340, ETH_00040580, ETH_00043305	AAA-type ATPase/BRCT/DNA polymerase III delta subunit/Replication factor RFC1 C terminal domain containing protein
OG5_127473	cgd1_1830	ETH_00028315	TB2/DP1/HVA22 family integral membrane protein
OG5_127491	cgd7_4270	ETH_00039380	2,3-bisphosphoglycerate-dependent phosphoglycerate mutase [gpmA].
OG5_127539	cgd7_4620	ETH_00018370	Replication protein A
OG5_127579	cgd6_3280	ETH_00002275, ETH_00008195, ETH_00030295	Glycogen branching enzyme (1,4-alpha-glucan branching enzyme)
OG5_127616	cgd7_1680	ETH_00033345	Rab7 GTPase
OG5_127763	cgd7_4933	ETH_00029005	ALDH/Gamma-glutamyl phosphate reductase
OG5_127794	cgd5_710	ETH_00033045	Yif1 family protein
OG5_127874	cgd8_1620	ETH_00017430	DNA polymerase delta2, inactive calcineurin like phosphatase subunit
OG5_127989	cgd2_590	ETH_00019790	Nucleotide-sugar transporter
OG5_128177	cgd3_4290	ETH_00009100	DNA polymerase
OG5_128249	cgd6_4840	ETH_00005950	Serine protease, subtilase family, signal peptide
OG5_128314	cgd6_2770	ETH_00011715	Regulator of chromosome condensation 1/beta-lactamase-inhibitor protein II
OG5_128387	cgd1_1170	ETH_00002580	Ubiquitin carboxyl-terminal hydrolase
OG5_128398	cgd8_2370	ETH_00026795	Adenosine kinase/Carbohydrate kinase PfkB
OG5_128697	cgd6_2610	ETH_00015500	ERCC1/RAD10/SWI10 family
OG5_128727	cgd6_950	ETH_00026540	CRAL-TRIO lipid biding/Sec14d domain containing protein
OG5_128917	cgd5_690	ETH_00005370	Glycosyl transferase family 2
OG5_129020	cgd8_5013	ETH_00005820	Uncharacterized protein with WD40 repeat
OG5_129023	cgd6_900	ETH_00011545	Peptidase C78, ubiquitin fold modifier-specific peptidase 1/ 2
OG5_129313	cgd5_3270	ETH_00026405	RRM domain containing protein
OG5_129816	cgd8_490	ETH_00033780	Centriolar protein SAS N-terminal-containing protein
OG5_130261	cgd4_3240	ETH_00036835	unspecified product
OG5_130495	cgd2_4350, cgd7_850	ETH_00005030, ETH_00005435	Patched family protein, Patched family protein/Sterol-sensing domain-containing protein
OG5_131474	cgd5_3420	ETH_00028220	TSP1/LNR (Lin-12/Notch) repeat containing protein
OG5_131645	cgd1_500	ETH_00013330	Exonuclease V
OG5_133154	cgd6_4890	ETH_00000105	Chloroquine resistance transporter
OG5_135569	cgd2_3230	ETH_00033895, ETH_00042870	DnaJ/Thioredoxin domain containing protein
OG5_138034	cgd2_4340	ETH_00005380	Mitogen-activated protein kinase
OG5_140543	cgd5_2530	ETH_00000620, ETH_00010150	CECR6/TMEM121 family
OG5_141425	cgd3_3860	ETH_00032515, ETH_00038520	Kinetochore protein Nuf2
OG5_141747	cgd5_3940	ETH_00016620	Aspartic peptidase domain containing protein
OG5_141760	cgd3_2210	ETH_00001770	Replication protein A1 large subunit
OG5_141762	cgd6_4050	ETH_00005735	Uncharacterized protein
OG5_143200	cgd2_60	ETH_00012930	ABC transporter
OG5_143202	cgd7_1010	ETH_00011465, ETH_00035690, ETH_00037020, ETH_00038280, ETH_00039010, ETH_00039580	EF-hand calcium-binding domain-containing potein
OG5_143221	cgd8_2220	ETH_00017055	Male gamete fusion factor
OG5_144201	cgd7_60	ETH_00039005	Hat1-like acetyltransferase
OG5_145292	cgd5_4390	ETH_00016115	Serine/threonine protein kinase
OG5_146518	cgd7_1330	ETH_00000575	Serine/Threonine protein kinase
OG5_149677	cgd2_3660	ETH_00006825, ETH_00009270	Subtilase family
OG5_152220	cgd8_2830	ETH_00041000	LRR repeat containing protein
OG5_153543	cgd5_810	ETH_00023135	Leucine-rich repeat containing protein
OG5_153605	cgd6_1330	ETH_00008440	Uncharacterized protein with CCCH-type Zinc finger
OG5_156113	cgd2_2510	ETH_00031405	Glucose-methanol-choline oxidoreductase
OG5_158717	cgd2_630	ETH_00023945	Inward rectifier potassium channel
OG5_160577	cgd1_2150	ETH_00000500	GYF domain containing protein
OG5_160925	cgd1_1100	ETH_00012555	X-Pro dipeptidyl-peptidase
OG5_165464	cgd4_3090	ETH_00027310	Oocyst wall protein 6
OG5_165466	cgd5_3130	ETH_00013725, ETH_00025555	EF-hand domain containing protein
OG5_165488	cgd7_4560	ETH_00019935	Sushi/SCR/CCP/SbsA/lg-like domain containing protein
OG5_168383	cgd1_3500	ETH_00037795	Thrombospondin related adhesive protein
OG5_169775	cgd6_4020	ETH_00016360	3'5'-cyclic nucleotide phosphodiesterase
OG5_169880	cgd8_2800	ETH_00031640	Signal peptide LNR (Lin-12/Notch) repeat containing protein
OG5_171983	cgd6_4940	ETH_00002735	C2 domain containing protein
OG5_180680	cgd8_1220	ETH_00017035	Alpha/Beta hydrolase fold containing protein
OG5_181207	cgd3_2870	ETH_00030935	acyl-CoA synthetases
OG5_181216	cgd6_670	ETH_00028250	Aspartic acid and asparagine hydroxylation/Peptidase C11, clostripain domain contining protein

## Sheet: PbergheiAndEtenella
Ortholog Group	P. berghei Gene ID	E. tenella Gene ID	Gene Product Description for P. berghei gene
OG5_126558	PBANKA_0214000	ETH_00002045, ETH_00004010, ETH_00008795, ETH_00008800, ETH_00008805, ETH_00008810, ETH_00008815, ETH_00008820, ETH_00009590, ETH_00009595, ETH_00009600, ETH_00009605, ETH_00009610, ETH_00009615, ETH_00014510, ETH_00017810, ETH_00017815, ETH_00017820, ETH_00017825, ETH_00017830, ETH_00022685, ETH_00022690, ETH_00022695, ETH_00022700, ETH_00022705, ETH_00022710, ETH_00023540, ETH_00023545, ETH_000…	dynein heavy chain, putative
OG5_126596	PBANKA_1237800	ETH_00002465, ETH_00002570, ETH_00016795, ETH_00039335, ETH_00043570	multidrug resistance protein 1, putative
OG5_126672	PBANKA_1355700	ETH_00011215, ETH_00015160	myosin A
OG5_126732	PBANKA_0104700	ETH_00008245	long chain polyunsaturated fatty acid elongation enzyme, putative
OG5_126812	PBANKA_0522400	ETH_00012565, ETH_00015640	steroid dehydrogenase, putative
OG5_126856	PBANKA_1344400	ETH_00012985	AMP deaminase, putative
OG5_126888	PBANKA_0410400	ETH_00028715	glycogen synthase kinase 3, putative
OG5_126939	PBANKA_1110700	ETH_00013640	stearoyl-CoA desaturase, putative
OG5_127017	PBANKA_1001500, PBANKA_1225600	ETH_00017840	alpha/beta hydrolase, putative
OG5_127024	PBANKA_0407400	ETH_00029220	serine/threonine protein kinase, putative
OG5_127109	PBANKA_1022300	ETH_00043890	mannose-1-phosphate guanyltransferase, putative
OG5_127126	PBANKA_1231400	ETH_00001045	sporozoite surface antigen MB2, putative
OG5_127148	PBANKA_1011600	ETH_00042510, ETH_00042995	chromatin assembly factor 1 P55 subunit, putative
OG5_127200	PBANKA_1458300	ETH_00040625	kinesin-13, putative
OG5_127224	PBANKA_0702700	ETH_00032220	rhomboid protease ROM3
OG5_127265	PBANKA_1027000	ETH_00008460	serine palmitoyltransferase, putative
OG5_127354	PBANKA_1463200	ETH_00002010	vacuolar protein sorting-associated protein 26, putative
OG5_127356	PBANKA_1346200	ETH_00031705, ETH_00036665	signal peptidase complex catalytic subunit SEC11, putative
OG5_127432	PBANKA_0415200	ETH_00028740	vacuolar protein sorting-associated protein 46, putative
OG5_127542	PBANKA_1113800	ETH_00004965	ATP-dependent DNA helicase UvrD, putative
OG5_127613	PBANKA_1210900	ETH_00024460	phosphoglucomutase, putative
OG5_127650	PBANKA_0418300	ETH_00000065	protein RER1, putative
OG5_127672	PBANKA_1217300	ETH_00020690	UDP-N-acetylglucosamine--dolichyl-phosphate N-acetylglucosaminephosphotransferase, putative
OG5_127696	PBANKA_1241700	ETH_00034485	transmembrane emp24 domain-containing protein, putative
OG5_127747	PBANKA_0924300	ETH_00042105	endoplasmic reticulum oxidoreductin, putative
OG5_127825	PBANKA_1343800	ETH_00033350	transcriptional regulatory protein sir2a
OG5_127853	PBANKA_0307200	ETH_00005185, ETH_00033030	monocarboxylate transporter, putative
OG5_127859	PBANKA_0204300	ETH_00004905, ETH_00007820	fatty acid elongation protein, GNS1/SUR4 family, putative, pseudogene
OG5_127868	PBANKA_0816800	ETH_00002215	glycolipid transfer protein, putative
OG5_127882	PBANKA_1325200	ETH_00015820	meiotic nuclear division protein 1, putative
OG5_127886	PBANKA_0937100	ETH_00013940	vacuolar protein sorting-associated protein 35, putative
OG5_127894	PBANKA_1017000	ETH_00016085	CorA-like Mg2+ transporter protein, putative
OG5_127979	PBANKA_0610200	ETH_00003580	DNA replication licensing factor MCM5, putative
OG5_128053	PBANKA_0919500	ETH_00004650	GPI-anchor transamidase, putative
OG5_128091	PBANKA_0109300	ETH_00028455	SNARE associated Golgi protein, putative
OG5_128240	PBANKA_0415700	ETH_00011205	autophagy-related protein 3, putative
OG5_128397	PBANKA_0417000	ETH_00007290	signal peptidase complex subunit 3, putative
OG5_128711	PBANKA_1423700	ETH_00001545	GDP-mannose 4,6-dehydratase, putative
OG5_128870	PBANKA_1232400	ETH_00034850	F-actin-capping protein subunit beta
OG5_128881	PBANKA_1345500	ETH_00039155	CTLH domain-containing protein, putative
OG5_128905	PBANKA_1449800	ETH_00043550	inorganic pyrophosphatase, putative
OG5_128972	PBANKA_0515200	ETH_00011310	MORN repeat-containing protein 1, putative
OG5_128995	PBANKA_0909500	ETH_00024180	AAA family ATPase, putative
OG5_129083	PBANKA_1222100	ETH_00036610	regulator of chromosome condensation, putative
OG5_129277	PBANKA_1125300	ETH_00023965, ETH_00023970, ETH_00023975	conserved Plasmodium protein, unknown function
OG5_129442	PBANKA_1013300	ETH_00035055	mitogen-activated protein kinase 1
OG5_129509	PBANKA_0308200	ETH_00002595	apicoplast beta-ketoacyl-acyl carrier protein synthase III precursor, putative
OG5_129627	PBANKA_0819000	ETH_00005385	glideosome-associated protein 50, putative
OG5_129676	PBANKA_1451200	ETH_00017570	p25-alpha family protein, putative
OG5_129705	PBANKA_0702000	ETH_00023510	conserved protein, unknown function
OG5_130116	PBANKA_1018300	ETH_00025255	dynein intermediate chain, putative
OG5_130150	PBANKA_1420700	ETH_00005660	MAATS1 domain-containing protein, putative
OG5_130233	PBANKA_0917400	ETH_00013995	armadillo repeat protein PF16
OG5_130310	PBANKA_0830300	ETH_00042505	conserved protein, unknown function
OG5_130443	PBANKA_0105700	ETH_00006180	MYND-type zinc finger protein, putative
OG5_130466	PBANKA_1229800	ETH_00000185	enoyl-acyl carrier reductase
OG5_130659	PBANKA_0312600	ETH_00014680	palmitoyltransferase DHHC11, putative
OG5_130799	PBANKA_1003400	ETH_00004110	lysine decarboxylase, putative
OG5_130816	PBANKA_1001600	ETH_00011405	SET domain protein, putative
OG5_130908	PBANKA_1012500	ETH_00017855, ETH_00017870	leucine-rich repeat protein
OG5_131432	PBANKA_1305500	ETH_00018800	acid cluster protein 33 homologue, putative
OG5_131493	PBANKA_1202600	ETH_00025150	E3 ubiquitin-protein ligase, putative
OG5_132015	PBANKA_0817000	ETH_00001900, ETH_00018015	major facilitator superfamily domain-containing protein, putative
OG5_132157	PBANKA_1351700	ETH_00011045	LMBR1 domain-containing protein, putative
OG5_133162	PBANKA_1414900	ETH_00001760	SAS6-like protein
OG5_133351	PBANKA_0815400	ETH_00028660	conserved protein, unknown function
OG5_133395	PBANKA_0824000	ETH_00029315	OTU domain-containing protein, putative
OG5_134118	PBANKA_0810700	ETH_00020290	subpellicular microtubule protein 1, putative
OG5_134960	PBANKA_0505000	ETH_00030970	dihydrolipoamide acyltransferase, putative
OG5_135236	PBANKA_0212800	ETH_00022045	alpha/beta hydrolase, putative
OG5_136021	PBANKA_1227000	ETH_00005590	filament assembling protein, putative
OG5_136796	PBANKA_1318700	ETH_00018660	protein phosphatase PPM3
OG5_137246	PBANKA_1108100	ETH_00023435, ETH_00034310	guanidine nucleotide exchange factor, putative
OG5_137697	PBANKA_1335800	ETH_00037325	protein disulfide-isomerase, putative
OG5_139161	PBANKA_1364400	ETH_00024620	inner membrane complex protein 1f, putative
OG5_139383	PBANKA_0815700	ETH_00009430	major facilitator superfamily-related transporter, putative
OG5_139591	PBANKA_1347000	ETH_00023260	conserved protein, unknown function
OG5_139596	PBANKA_1126800	ETH_00034580	HECT-domain (ubiquitin-transferase), putative
OG5_140063	PBANKA_1354100	ETH_00023275	ras-related protein Rab-11B, putative
OG5_140109	PBANKA_0936000	ETH_00029430	endonuclease/exonuclease/phosphatase family protein, putative
OG5_140130	PBANKA_0931600	ETH_00013430	guanine nucleotide-exchange factor SEC12, putative
OG5_140457	PBANKA_1205500	ETH_00011035	RING zinc finger protein, putative
OG5_140481	PBANKA_0105800	ETH_00006315	RING zinc finger protein, putative
OG5_140539	PBANKA_1232600	ETH_00019550	apicortin, putative
OG5_140540	PBANKA_0102600	ETH_00018940	centrosomal protein CEP76, putative
OG5_140542	PBANKA_1338900	ETH_00004135, ETH_00026615, ETH_00026620	glideosome associated protein with multiple membrane spans 1, putative
OG5_141018	PBANKA_1210200	ETH_00030365	PRE-binding protein, putative
OG5_141151	PBANKA_0608500	ETH_00006235	SNARE protein, putative
OG5_141533	PBANKA_1012000	ETH_00031760	SF-assemblin, putative
OG5_141554	PBANKA_1457200	ETH_00002295, ETH_00043220	double C2-like domain-containing protein, putative
OG5_141671	PBANKA_1304300	ETH_00011490, ETH_00013545, ETH_00036845	zinc finger protein, putative
OG5_141737	PBANKA_1026500	ETH_00014590	metacaspase-3, putative
OG5_141740	PBANKA_1115300	ETH_00026960	glideosome-associated protein 40, putative
OG5_141744	PBANKA_1360900	ETH_00000635, ETH_00043475	GTPase, putative
OG5_141745	PBANKA_0830400	ETH_00034670	G2 protein
OG5_141751	PBANKA_0307500	ETH_00011495	conserved protein, unknown function
OG5_141754	PBANKA_0932800	ETH_00023200, ETH_00042275	conserved protein, unknown function
OG5_141755	PBANKA_0523900	ETH_00005860	glideosome associated protein with multiple membrane spans 2, putative
OG5_142552	PBANKA_0104100	ETH_00004270	serine/threonine protein kinase, putative
OG5_143198	PBANKA_1229900	ETH_00011800	conserved protein, unknown function
OG5_143227	PBANKA_1035400	ETH_00015255	glideosome associated protein with multiple membrane spans 3, putative
OG5_143329	PBANKA_1120100	ETH_00027970	conserved Plasmodium protein, unknown function
OG5_144120	PBANKA_1436600	ETH_00012960	inner membrane complex protein 1h
OG5_144390	PBANKA_1319100	ETH_00005420	hemolysin III, putative
OG5_144710	PBANKA_1202000	ETH_00000450	inner membrane complex protein 1c
OG5_144803	PBANKA_1125200	ETH_00016940, ETH_00016945	CRAL/TRIO domain-containing protein, putative
OG5_145097	PBANKA_1109900	ETH_00001605	stripes inner membrane complex protein, putative
OG5_145098	PBANKA_1313300	ETH_00018765	conserved protein, unknown function
OG5_145101	PBANKA_0620700	ETH_00014445	conserved Plasmodium protein, unknown function
OG5_145108	PBANKA_0620300	ETH_00018165	conserved protein, unknown function
OG5_146347	PBANKA_0824400	ETH_00014265	cyclin-dependent kinases regulatory subunit, putative
OG5_147428	PBANKA_1437600	ETH_00011025	glideosome-associated protein 45, putative
OG5_147434	PBANKA_1343500	ETH_00030530	conserved protein, unknown function
OG5_147448	PBANKA_0923300	ETH_00027710	conserved protein, unknown function
OG5_147636	PBANKA_0314800	ETH_00042500	conserved protein, unknown function
OG5_147639	PBANKA_1120400	ETH_00031620	inner membrane complex protein 1j, putative
OG5_147656	PBANKA_1334700	ETH_00005450	transmembrane protein 43, putative
OG5_149511	PBANKA_0911700	ETH_00006275	subtilisin-like protease 2
OG5_149985	PBANKA_1129800	ETH_00009205	tetratricopeptide repeat protein, putative
OG5_150041	PBANKA_1354900	ETH_00029325	inner membrane complex protein 1k, putative
OG5_150452	PBANKA_1330700	ETH_00033370	50S ribosomal protein L22, apicoplast, putative
OG5_150520	PBANKA_0919400	ETH_00001310	conserved protein, unknown function
OG5_150568	PBANKA_0406900	ETH_00024485	conserved protein, unknown function
OG5_150586	PBANKA_1329100	ETH_00025725	plasmepsin VIII
OG5_152769	PBANKA_0417800	ETH_00007030, ETH_00034235, ETH_00035550	conserved protein, unknown function
OG5_153429	PBANKA_1310000	ETH_00011720	conserved Plasmodium protein, unknown function
OG5_153552	PBANKA_1434400	ETH_00006075	secreted ookinete protein, putative
OG5_153587	PBANKA_0713100	ETH_00020670	rhoptry neck protein 5, putative
OG5_154294	PBANKA_0518100	ETH_00016195	thioredoxin-like associated protein 2, putative
OG5_156002	PBANKA_1013000	ETH_00010500	inner membrane complex suture component, putative
OG5_156112	PBANKA_0514900	ETH_00015440	ookinete surface protein P28
OG5_156194	PBANKA_0932000	ETH_00035535	rhoptry neck protein 4
OG5_156470	PBANKA_1237600	ETH_00043880	zinc finger protein, putative
OG5_156798	PBANKA_0402600	ETH_00015475	inner membrane complex protein 1a
OG5_156822	PBANKA_0106300	ETH_00023725	conserved Plasmodium protein, unknown function
OG5_158067	PBANKA_0714400	ETH_00003425	EF-hand calcium-binding domain-containing protein, putative
OG5_158826	PBANKA_0705900	ETH_00019645	lipase maturation factor, putative
OG5_159805	PBANKA_0927000	ETH_00030565	tyrosine kinase-like protein, putative
OG5_162012	PBANKA_0620400	ETH_00017125	conserved protein, unknown function
OG5_166936	PBANKA_1104100	ETH_00032785	MOLO1 domain-containing protein, putative
OG5_167388	PBANKA_1326600	ETH_00018725	mediator of RNA polymerase II transcription subunit 20, putative

## Sheet: CparvumOnly
Ortholog Group	C. parvum Gene ID	Gene Product Description
OG5_126620	cgd8_3140	Cytosolic Fe-S cluster assembly factor NUBP1
OG5_126624	cgd1_1900, cgd8_2810	Fur1p like uracil phosphoribosyltransferase, Phosphoribulokinase/uridine kinase/Uracil phosphoribosyltransferase
OG5_126632	cgd6_1840	CBS/Cyclin M2-like membrane-associated protein
OG5_126637	cgd6_3290	DNA-directed RNA polymerase subunit
OG5_126649	cgd3_4050	Cyclin
OG5_126676	cgd5_3230	Manganese/iron superoxide dismutase
OG5_126696	cgd2_3410	ARF1/2 like small Gtpase
OG5_126703	cgd5_2550	Ubiquitin
OG5_126743	cgd6_3800	Hexokinase
OG5_126786	cgd8_5280	Pseudouridine synthase I TruA
OG5_126788	cgd6_4970	Hsp60 GroEL-like chaperone (ATpase)
OG5_126801	cgd6_3720	Pyrroline-5-carboxylate reductase
OG5_126805	cgd7_1160	DEAD/DEAH box helicase domain containing protein
OG5_126904	cgd8_1400	Glycerol-3-phosphate acyltransferase family
OG5_126926	cgd1_330	CDC48 like AAA ATPase
OG5_126956	cgd5_3090	N-acetyltransferase subunit ARD1
OG5_126977	cgd8_3910	Major facilitator superfamily (MFS) domain containing protein
OG5_126979	cgd8_920	UDP-glucose 6-dehydrogenase
OG5_126994	cgd6_3000	Ferredoxin-like protein
OG5_126999	cgd6_2450	Glycogen/starch/alpha-glucan phosphorylase
OG5_127000	cgd7_4800	Amino acid transporter
OG5_127041	cgd8_1970	ATP-NAD kinase
OG5_127068	cgd5_2790	Katanin p60/fidgetin family with AAA ATpase
OG5_127079	cgd5_2040	Glycosyl transferase family 2
OG5_127086	cgd6_4570	Glutamine synthetase type I
OG5_127140	cgd8_1720	Aldehyde/Alcohol dehydrogenase
OG5_127146	cgd3_350	Pop2p-like 3'5' exonuclease/CCR4-NOT transcription complex
OG5_127149	cgd1_980	RNase L inhibitor-like protein
OG5_127163	cgd7_5020	Ubiquilin
OG5_127248	cgd6_2550	Luc7-related protein
OG5_127250	cgd6_3380	eRF1
OG5_127293	cgd5_2600	leucine aminopeptidase
OG5_127320	cgd7_4730	UBA/TS-N/XPC-binding/Ubiquitin-associated domain-containing/Rad23-like protein
OG5_127375	cgd3_3820	DNA ligase
OG5_127402	cgd8_4400	Transcription elongation factor TFIIS
OG5_127431	cgd2_3450	Ubiquitin carboxyl-terminal hydrolase
OG5_127441	cgd7_450	Phosphatidate cytidylyltransferase
OG5_127453	cgd8_1080	STXBP/UNC-18/SEC1 syntaxin involved in golgi transport
OG5_127456	cgd4_1170	26S proteasome subunit P45
OG5_127492	cgd2_1900	dTDP-glucose 4-6-dehydratase-like protein
OG5_127538	cgd8_3950	MutS like ABC Atpase
OG5_127567	cgd6_2970	Tyrosyl-tRNA synthetase (Tyrosyl-tRNA ligase TyrRS). class-I aaRS
OG5_127577	cgd4_1200	Ubiquitin fusion degradation protein UFD1
OG5_127578	cgd3_2890	Pre-mRNA-processing-splicing factor 8
OG5_127599	cgd8_750	Cyclic nucleotide (CGMP)-dependent protein kinase with 3 cNMP binding domains and a Ser/Thr kinase domain
OG5_127629	cgd6_1210	Alpha-N-methyltransferase NTM1
OG5_127646	cgd6_2790	Kinesin-like protein
OG5_127768	cgd7_1500	Histidine phosphatase superfamily clade-2
OG5_127799	cgd3_3110	Transcription factor TFIIH with vWA domain
OG5_127808	cgd8_860	Coatomer protein complex subunit alpha
OG5_127813	cgd2_3240	Arf GTPase activating protein
OG5_127818	cgd8_1600	Sugar phosphate permease
OG5_127938	cgd6_3880	Mitochondrial carrier protein
OG5_127945	cgd8_1410	DNA primase large subunit
OG5_127962	cgd8_800	Prp5p C terminal KH. eIF4A-1-family RNA SFII helicase
OG5_127992	cgd8_1980	Actin-related protein 2/3 complex subunit 1
OG5_128020	cgd3_3610	Aminopeptidase I zinc metalloprotease (M18)
OG5_128030	cgd8_3070	Serine/threonine protein kinase
OG5_128085	cgd3_1790	Cse1-like Exportin/Importin
OG5_128096	cgd6_4670	Prp9p-like splicing factor 3a subunit 3 snRNP
OG5_128129	cgd7_880	eIF-3A like translation initiation factor that has a WD40 repeat-containing beta propeller protein
OG5_128130	cgd8_4280	KRR1 interacting protein 1
OG5_128188	cgd7_80	XPA1 binding protein-like GTpase
OG5_128190	cgd8_1230	Serine/Threonine protein kinase
OG5_128209	cgd1_3670	Chromo domain/ SNF2 Atpase/Helicase domain containing protein
OG5_128239	cgd6_1070	Uncharacterized protein
OG5_128247	cgd2_3250	Tetratricopeptide repeat
OG5_128264	cgd4_40	Ubiquitin-like modifier-activating enzyme Apg7
OG5_128285	cgd2_2500	DNA polymerase alpha/epsilon subunit B
OG5_128297	cgd1_3720	Mannosyltransferase DXD
OG5_128308	cgd5_950	Csn12p/Rpn3p family protein component of the COP9 signalsome
OG5_128538	cgd8_1880	Vps9p/ RAB5 like RAB GTpase binding protein
OG5_128548	cgd7_1810	Chitobiosyldiphosphodolichol beta-mannosyltransferase ALG1-like
OG5_128566	cgd2_550	Mannose-P-dolichol utilization defect 1-like protein with PQ-loop repeat
OG5_128591	cgd5_2590	Glycosyltransferase 2-like
OG5_128622	cgd3_3590	GPI mannosyltransferase
OG5_128656	cgd5_1740	Pre-mRNA-splicing factor 3
OG5_128773	cgd7_1440	TPR repeat containing protein
OG5_128816	cgd3_1060	U1 like C2H2 zinc finger domain containing protein
OG5_128823	cgd1_740	SPRY/Peptidase C14 p20 domain containing protein
OG5_128837	cgd6_880	Gdb1p glycogen debranching enzyme
OG5_128877	cgd7_5090	SET/MYND domain-containing protein
OG5_128888	cgd8_1630	GINS complex subunit Sld5
OG5_128926	cgd3_1260	RING domain protein
OG5_128942	cgd2_730	Transcription factor IIIC subunit 5
OG5_128951	cgd1_1270	PPPDE peptidase/PUB domain containing protein
OG5_128979	cgd4_2720	p-type Atpase
OG5_129088	cgd4_70	SUI1/PUA domain containing protein
OG5_129158	cgd7_3120	Thiamine pyrophosphate enzyme
OG5_129166	cgd6_4680	Transcription elongation factor Spt5
OG5_129317	cgd3_1620	RNase P subunit p30
OG5_129432	cgd8_4940	Alpha-trehalose-phosphate synthase
OG5_129440	cgd7_2760	Separin
OG5_129626	cgd8_3270	DNAJ protein
OG5_129690	cgd8_1870	Zinc finger, RING/FYVE/PHD-type domain containg protein
OG5_129721	cgd4_690	Pyruvate:ferredoxin oxidoreductase/NADPH-cytochrome P450 reductase PNO
OG5_129869	cgd2_3140, cgd5_420	Uncharacterized protein
OG5_130105	cgd1_1140	Acyl-CoA-binding protein ACBP with Ankyrin repeat
OG5_130164	cgd8_3360	Mini-chromosome maintenance complex-binding protein
OG5_130255	cgd5_4370	Peptidase S9 prolyl oligopeptidase
OG5_130695	cgd7_310	GLE1-like protein
OG5_131111	cgd6_1570	Apyrase
OG5_131114	cgd3_1400	Pyrophosphate--fructose 6-phosphate 1-phosphotransferase
OG5_131445	cgd1_280	Short-chain dehydrogenase/reductase SDR
OG5_131557	cgd5_2910	Alpha amylase
OG5_131776	cgd5_2920	SNF2-related N-terminal/Helicase superfamily 1/2 ATP-binding domain containing protein
OG5_131837	cgd5_1810	t-SNARE coiled-coil homology domain containing protein
OG5_131852	cgd5_3410	Triose-phosphate Transporter family
OG5_132161	cgd2_3460	Myb-like DNA-binding /CHY zinc finger domain-containing protein
OG5_133083	cgd3_950	Condensin-2 complex subunit H2
OG5_133088	cgd2_1950	PHD/MIZ domain containing protein
OG5_133401	cgd7_1000	Eukariotic RRM plus AlkB domain containing protein
OG5_135066	cgd3_720	mucin
OG5_135252	cgd6_5150	Zinc finger, RING/FYVE/PHD-type domain containg protein
OG5_135834	cgd2_2760	insulinase-like peptidase
OG5_136209	cgd5_4440	Thymidine kinase
OG5_136602	cgd3_1890	Dual specificity phosphatase/Membrane bound phosphatase
OG5_136915	cgd6_3750	Alpha amylase
OG5_137450	cgd1_3060	NodB homology domain containing protein
OG5_137543	cgd2_2340	R1 like alpha-glucan water dikinase
OG5_137714	cgd6_1730	Cleavage and polyadenylation specificity factor 4-like 3x Zn C3H1 domains
OG5_137829	cgd4_4340	Diacylglycerol kinase
OG5_138393	cgd5_2180	Uncharacterized protein
OG5_138484	cgd2_470	Uncharacterized protein
OG5_139157	cgd3_2900	Serine-threonine/tyrosine-protein kinase
OG5_139289	cgd1_400	CMGC/MAPK group Protein kinase
OG5_139441	cgd8_380	FAD dependent oxidoreductase
OG5_139443	cgd6_2250	Myb-like DNA-binding domain containing protein
OG5_139463	cgd8_2180	Serine/Threonine protein kinase
OG5_139477	cgd1_1330	SWI/SNF-related matrix associated actin-dependent regulator of chromatin subfamily A with DEAD/H box 1
OG5_140102	cgd8_4950	RecQ4 SF II RNA helicase
OG5_141055	cgd2_1910	MORN repeat
OG5_141312	cgd7_2310	ORC/CDC6 like AAA ATpase
OG5_141655	cgd2_800	Major facilitator superfamily
OG5_141676	cgd2_3610	Uncharacterized protein with WD40 repeat
OG5_141733	cgd1_720	HAD-like domain containing protein
OG5_142636	cgd6_4590	Ankyrin repeat-containing protein
OG5_143214	cgd8_1990	Dynamin like TRAFAC class GTpase domain containing protein
OG5_143222	cgd2_1610	Protein kinase domain containing protein
OG5_144872	cgd7_2820	Uncharacterized protein
OG5_145286	cgd2_3320	Papain family cysteine protease
OG5_146338	cgd6_2090	Growth factor receptor cysteine-rich domain containing protein
OG5_146792	cgd4_130	RRM/KH domain containing protein
OG5_147419	cgd2_3490	AP2/ERF domain containing protein
OG5_149307	cgd1_370	carboxypeptidase A with signal peptide region
OG5_149598	cgd4_1300	Uncharacterized protein
OG5_149693	cgd8_3290	S-adenosyl-L-methionine-dependent methyltransferase
OG5_149702	cgd7_5130	Uncharacterized protein
OG5_150590	cgd7_4920	Uncharacterized Protein
OG5_153327	cgd4_4290	Possible gamma-tubulin complex 4
OG5_153841	cgd6_3460	Uncharacterized protein
OG5_153850	cgd5_3570, cgd7_5500, cgd8_1740	Secreted GGC gene family protein
OG5_155151	cgd4_650	Bromodomain/Zinc finger, CCHC-type
OG5_156102	cgd8_1340	Uncharacterized protein
OG5_156426	cgd6_2840	Sucrose-phosphatase-like protein /HAD superfamily hydrolase
OG5_156779	cgd6_4960	Serine/threonine-protein kinase
OG5_158367	cgd5_3073	Carboxylic ester hydrolase
OG5_158818	cgd5_1220	Uncharacterized protein
OG5_159014	cgd1_710	Coiled coil protein
OG5_159968	cgd8_1260	Uncharacterized protein
OG5_160932	cgd5_2830, cgd5_2840	Chorein/VPS13 like protein involved in vacuolar transport, Vacuolar protein sorting-associated protein 13 C-terminal domain containing protein
OG5_160938	cgd5_3980	Uncharacterized protein
OG5_163620	cgd3_190	Fibrillin/EGF-like calcium-binding conserved site-containing protein
OG5_163916	cgd5_2130	Regulator of chromosome condensation 1/beta-lactamase-inhibitor protein II
OG5_163925	cgd4_910	Histidine phosphatase superfamily clade-2
OG5_163996	cgd6_1450	Polysaccharide pyruvyl transferase with Fringe-like domain
OG5_164057	cgd6_1100	Uncharacterized Secreted Protein
OG5_164075	cgd3_1540	Signal peptide containing protein
OG5_164427	cgd6_4370	RRM domain containing protein
OG5_164997	cgd6_2700	Uncharacterized Protein
OG5_165028	cgd1_1410	Uncharacterized protein
OG5_165030	cgd1_870
OG5_165092	cgd8_4830	Signal peptide, Kazal-type serine protease inhibitor domain containing protein
OG5_165457	cgd3_3550	Trimeric LpxA-like protein
OG5_165477	cgd6_710	Uncharacterized Secreted Protein
OG5_165480	cgd6_2100, cgd6_2110	Uncharacterized protein
OG5_168198	cgd4_500	Oocyst wall protein 7
OG5_168219	cgd4_2820	Uncharacterized protein
OG5_168949	cgd8_1160	Uncharacterized Secreted Protein
OG5_169690	cgd5_2850	Uncharacterized protein
OG5_169724	cgd2_4080	OB fold single strand binding protein
OG5_169928	cgd5_2260	Uncharacterized protein
OG5_170078	cgd4_1910	Alpha/Beta hydrolase fold-containing protein
OG5_170209	cgd6_810	BRCT/SMAD/FHA containing proetin
OG5_170347	cgd7_1840	Serine/threonine-protein kinase
OG5_171144	cgd5_3900	Uncharacterized transmembrane Protein
OG5_171222	cgd2_3640	Bromodomain containing protein
OG5_171291	cgd5_4470	Thrombospondin type-1 (TSP1) repeat/EGF-like domain containing protein
OG5_171636	cgd6_2860	Uncharacterized protein
OG5_171840	cgd7_2870	Uncharacterized protein
OG5_171955	cgd1_460	Uncharacterized protein
OG5_171962	cgd2_1590	Apple/EGF-like/Apple domain containing extracellular protein
OG5_171966	cgd3_40	Casein kinase I
OG5_171976	cgd6_300	Uncharacterized protein
OG5_171990	cgd7_5150	Chitin-binding type-2 domain containing protein
OG5_174946	cgd8_2670	Glucose-methanol-choline oxidoreductase
OG5_175651	cgd7_2583	Polysaccharide pyruvyl transferase
OG5_175777	cgd7_4310	Cysteine-rich secretory protein, allergen V5/Tpx-1-related
OG5_175809	cgd8_1750	Uncharacterized Secreted Protein
OG5_176463	cgd8_5190	BRCT repeat containing proetin
OG5_176553	cgd8_830	unspecified product
OG5_177094	cgd3_1050	Vacuolar sorting protein 39 domain 2/Citron homology (CNH) domain-containing protein
OG5_177119	cgd1_1460	Uncharacterized protein
OG5_177168	cgd6_740	Uncharacterized protein
OG5_177488	cgd1_2030	Transmembrane protein TauE-like
OG5_177601	cgd7_5050	NIMA-related kinase 5
OG5_177823	cgd5_4010	Uncharacterized protein
OG5_178747	cgd6_4080	Serine aminopeptidase S33
OG5_178784	cgd4_1110	AP2/ERF domain containing protein
OG5_178838	cgd7_4900	Ubiquitin carboxyl-terminal hydrolase
OG5_178846	cgd3_4060	Histone transcription regulator (HIR1)-like WD40 repeat containing protein
OG5_178964	cgd1_3550	Apple domain containing protein
OG5_179004	cgd4_1640	Uncharacterized protein
OG5_179239	cgd8_810	AP2/ERF domain containing protein
OG5_179282	cgd3_1100	Uncharacterized protein
OG5_179446	cgd3_390	RecQ SF II RNA helicase
OG5_180602	cgd1_1680	Insulinase like protease
OG5_180615	cgd2_2840	Pleckstrin homology domain containing protein
OG5_180616	cgd2_3770	Uncharacterized protein
OG5_180623	cgd3_1550	Sec14 domain containing protein
OG5_180629	cgd4_640	Fibronectin type III domain containing protein
OG5_180637	cgd4_4280	Gamma-tubulin complex component protein
OG5_180646	cgd5_1210	Uncharacterized protein
OG5_180658	cgd6_1340	Calycin/START domain containing protein
OG5_180665	cgd6_3730	Signal peptide, Peptidase S8/S53 domain containing protein
OG5_180667	cgd6_4440	Uncharacterized protein
OG5_180670	cgd7_770	LuxS/M16 peptidase-like Metalloenzyme
OG5_180674	cgd7_5040	unspecified product
OG5_180679	cgd8_820	Uncharacterized protein
OG5_181210	cgd2_100	Uncharacterized protein
OG5_186555	cgd2_1240, cgd6_2470	EH domain containing protein
OG5_188518	cgd7_270	AD/NAD(P)-binding domain containing protein
OG5_188524	cgd3_430	Vacuolar protein sorting-associated protein 13
OG5_188604	cgd7_3020	Rhomboid-like protein
OG5_189078	cgd8_910	Pep3/Vps18/deep orange vacuolar protein
OG5_189241	cgd4_3710	Ser/Thr protein kinase
OG5_189276	cgd8_4910	Exonuclease, RNase T/DNA polymerase III
OG5_190032	cgd2_3670	Uncharacterized protein
OG5_190188	cgd4_4450	Transmembrane amino acid transporter protein
OG5_190757	cgd7_5200	Uncharacterized protein
OG5_191130	cgd5_2050	SMAD/FHA/Forkhead-associated (FHA) domain containing protein
OG5_191675	cgd1_2160	GYF domain containing protein
OG5_191778	cgd3_450	mRNA triphosphatase Cet1-like protein
OG5_191816	cgd5_3060	Uncharacterized protein
OG5_191853	cgd7_2990	Inositol polyphosphate kinase
OG5_192247	cgd6_800	Thrombospondin type-1 (TSP1) repeat/EGF-like domain containing protein
OG5_193277	cgd6_5160	Microtubule-binding calmodulin-regulated spectrin-associated protein
OG5_193319	cgd5_1423	Uncharacterized Secreted Protein (HCD gene family)
OG5_193450	cgd8_4230	Glucose-methanol-choline oxidoreductase
OG5_193562	cgd5_2660	Peptidase M16 C-terminal domain containing protein
OG5_193901	cgd3_90	Uncharacterized protein
OG5_193918	cgd1_760	Dual specificity phosphatase
OG5_194612	cgd3_1520	Uncharacterized protein
OG5_194877	cgd1_60	Cyclin dependent kinase A
OG5_194885	cgd1_260	Signal peptide region containing protein
OG5_194887	cgd1_470	Armadillo-type fold/Signal peptide region containing protein
OG5_194888	cgd1_510	Uncharacterized protein
OG5_194891	cgd1_650	Uncharacterized Secreted Protein (CpLSP gene family)
OG5_194892	cgd1_660	Signal peptide region containing protein
OG5_194893	cgd1_670	Signal peptide region containing protein
OG5_194901	cgd1_1000	Uncharacterized protein
OG5_194907	cgd1_1160	Signal peptide region containing protein
OG5_194911	cgd1_1260	Uncharacterized protein
OG5_194913	cgd1_1390	Uncharacterized protein
OG5_194914	cgd1_1400	Uncharacterized protein
OG5_194918	cgd1_1500	Uncharacterized protein
OG5_194919	cgd1_1510	Signal peptide region containing protein
OG5_194921	cgd1_1610	Uncharacterized protein
OG5_194924	cgd1_1690	PHD finger containing protein
OG5_194925	cgd1_1700	GATA zinc finger/AT hook containing protein
OG5_194931	cgd1_1910	DnaJ domain containing protein
OG5_194932	cgd1_2010	Uncharacterized protein
OG5_194933	cgd1_2020	Uncharacterized protein
OG5_194938	cgd1_2200	Uncharacterized protein
OG5_194955	cgd1_2980	14-3-3 protein
OG5_194956	cgd1_3110	Uncharacterized protein
OG5_194957	cgd1_3120	Condensation domain containing protein
OG5_194960	cgd1_3150	Cyclin-like protein
OG5_194961	cgd1_3180	Uncharacterized protein
OG5_194965	cgd1_3240	Uncharacterized protein
OG5_194971	cgd1_3510	PAN domain/Thrombospondin type-1 (TSP1) repeat containing protein
OG5_194972	cgd1_3520	AP2/ERF domain containing protein
OG5_194979	cgd1_3740	Ankyrin repeat/transmembrane domain-containing protein
OG5_194986	cgd2_490	Uncharacterized protein
OG5_194988	cgd2_580	Uncharacterized protein
OG5_194989	cgd2_650	SUN domain containing protein
OG5_194992	cgd2_850	Uncharacterized protein
OG5_194994	cgd2_910	Protein kinase domain containing protein
OG5_194998	cgd2_1220	Uncharacterized protein
OG5_195008	cgd2_1700	EF-hand domain containing protein
OG5_195015	cgd2_1890	Uncharacterized protein
OG5_195022	cgd2_2100	Uncharacterized protein
OG5_195023	cgd2_2110	Uncharacterized protein
OG5_195037	cgd2_2580	Uncharacterized protein
OG5_195038	cgd2_2610	Secreted GGC gene family protein
OG5_195044	cgd2_2920	ER lumen protein retaining receptor
OG5_195045	cgd2_2930	Uncharacterized protein
OG5_195047	cgd2_2980	Uncharacterized protein
OG5_195051	cgd2_3100	Acyltransferase 3
OG5_195059	cgd2_3500	Uncharacterized protein
OG5_195062	cgd2_3750	Uncharacterized protein
OG5_195074	cgd2_4130	Rho termination factor
OG5_195077	cgd2_4210	Uncharacterized protein
OG5_195085	cgd3_220	Uncharacterized protein
OG5_195089	cgd3_380	Uncharacterized protein
OG5_195092	cgd3_440	C-type lectin containing protein
OG5_195096	cgd3_520	PAN/Apple domain containing protein
OG5_195105	cgd3_670	Uncharacterized protein
OG5_195107	cgd3_710	Uncharacterized protein
OG5_195116	cgd3_940	Uncharacterized protein
OG5_195121	cgd3_1240	Uncharacterized protein with WD40 repeat
OG5_195122	cgd3_1280	Uncharacterized protein
OG5_195128	cgd3_1460	GAF domain containing protein
OG5_195129	cgd3_1480	Pp2c protein phosphatase 2 C
OG5_195136	cgd3_1800	Major facilitator superfamily
OG5_195137	cgd3_1830	Uncharacterized protein
OG5_195138	cgd3_1840	Uncharacterized protein
OG5_195155	cgd3_2480	Uncharacterized protein
OG5_195156	cgd3_2490	Uncharacterized protein
OG5_195157	cgd3_2600	Uncharacterized protein
OG5_195158	cgd3_2610	Uncharacterized protein
OG5_195160	cgd3_2710	Uncharacterized protein with RmlC-like jelly roll fold
OG5_195165	cgd3_2850	Uncharacterized protein with EF-hand domain
OG5_195166	cgd3_2860	Uncharacterized protein
OG5_195174	cgd3_3050	Uncharacterized protein
OG5_195184	cgd3_3450	Uncharacterized protein
OG5_195196	cgd3_3940	membrane associated protein
OG5_195217	cgd4_560	Uncharacterized protein
OG5_195218	cgd4_670	Oocyst wall protein 3
OG5_195219	cgd4_680	Uncharacterized protein
OG5_195222	cgd4_850	Uncharacterized Secreted Protein (CpLSP gene family)
OG5_195226	cgd4_980	Uncharacterized protein
OG5_195228	cgd4_1100	START-like domain containing protein
OG5_195230	cgd4_1450	Uncharacterized protein
OG5_195233	cgd4_1600	Uncharacterized protein
OG5_195234	cgd4_1610	Serine/threonine protein kinase
OG5_195236	cgd4_1620	unspecified product
OG5_195239	cgd4_1800	Uncharacterized protein
OG5_195241	cgd4_1870	Uncharacterized protein
OG5_195242	cgd4_1880	Uncharacterized protein
OG5_195252	cgd4_2410	Uncharacterized protein
OG5_195253	cgd4_2430	Uncharacterized protein
OG5_195263	cgd4_2850	DnaJ domain containing protein
OG5_195276	cgd4_3280	Uncharacterized protein with NHR/GATA-type Zinc finger
OG5_195279	cgd4_3440	Uncharacterized protein
OG5_195282	cgd4_3480	Uncharacterized protein
OG5_195293	cgd4_3720	Uncharacterized protein with Tetratricopeptide repeat
OG5_195296	cgd4_3830	Ankyrin repeat containing protein
OG5_195297	cgd4_3840	Ankyrin repeat containing protein
OG5_195302	cgd4_4253	Uncharacterized protein with Armadillo-like helical
OG5_195303	cgd4_4350	START-like domain containing protein
OG5_195306	cgd4_4390	Uncharacterized protein
OG5_195307	cgd4_4400	Uncharacterized protein
OG5_195309	cgd5_3390	Uncharacterized protein
OG5_195325	cgd5_2750	WH2 domain containing protein
OG5_195330	cgd5_2690	Uncharacterized protein
OG5_195331	cgd5_2680	Uncharacterized protein
OG5_195334	cgd5_2500	Peptidase C19, ubiquitin carboxyl-terminal hydrolase
OG5_195343	cgd5_2080	SCC2/Zinc finger, RING/FYVE/PHD-type domain containg protein
OG5_195348	cgd5_1800	Uncharacterized protein
OG5_195355	cgd5_1530	Uncharacterized protein
OG5_195356	cgd5_1510	Uncharacterized protein
OG5_195364	cgd5_1230	Uncharacterized protein
OG5_195373	cgd5_760	Uncharacterized protein
OG5_195377	cgd5_380	Uncharacterized protein
OG5_195378	cgd5_370	Uncharacterized protein
OG5_195389	cgd5_4300	Uncharacterized protein
OG5_195393	cgd5_4230	EGF-like domain containing protein
OG5_195394	cgd5_4150	Uncharacterized protein
OG5_195404	cgd5_3910	PH domain-like protein
OG5_195412	cgd6_190	Pleckstrin homology domain containing protein
OG5_195413	cgd6_210	Oocyst wall protein 9
OG5_195417	cgd6_770	Uncharacterized protein
OG5_195419	cgd6_820	Uncharacterized Secreted Protein
OG5_195422	cgd6_1010	PP2C like protein phosphatase
OG5_195424	cgd6_1060	Protein with spectrin repeats, CG12008-like
OG5_195428	cgd6_1160	Uncharacterized protein
OG5_195442	cgd6_1720	Uncharacterized protein
OG5_195445	cgd6_1930	Uncharacterized protein
OG5_195460	cgd6_2670	Uncharacterized protein
OG5_195461	cgd6_2680	Uncharacterized protein
OG5_195462	cgd6_2710	Uncharacterized protein
OG5_195470	cgd6_2900	Exostosin-like protein
OG5_195471	cgd6_2920	Uncharacterized protein
OG5_195474	cgd6_2990	unspecified product
OG5_195475	cgd6_3020	Uncharacterized protein
OG5_195484	cgd6_3160	Inner centromere protein ARK-binding domain containing protein
OG5_195496	cgd6_3640	Disulfide-isomerase, signal peptide plus ER retention motif
OG5_195502	cgd6_3910	Pleckstrin homology (PH) domain containing protein
OG5_195508	cgd6_4070	EEIG1/EHBP1 N-terminal domain containing protein
OG5_195517	cgd6_4510	Telomeric DNA binding protein SANT DNA-binding domain containing protein
OG5_195518	cgd6_4520	Uncharacterized protein
OG5_195522	cgd6_4870	Uncharacterized protein
OG5_195524	cgd6_4920	Uncharacterized protein
OG5_195527	cgd6_5050	Uncharacterized protein
OG5_195531	cgd6_5170	Protein kinase-like domain containing protein
OG5_195532	cgd6_5180	Uncharacterized protein
OG5_195533	cgd6_5240	Serine/threonine-protein kinase
OG5_195534	cgd6_5280	Uncharacterized protein
OG5_195535	cgd6_5310	Uncharacterized protein
OG5_195537	cgd6_5340	Uncharacterized Secreted Protein (HCD gene family)
OG5_195545	cgd7_70	Integral membrane protein with 6 transmembrane domains and possible ring domain
OG5_195546	cgd7_150	Uncharacterized protein
OG5_195549	cgd7_280	Serine/Threonine protein kinase
OG5_195550	cgd7_290	Rad21/Rec8-like protein
OG5_195552	cgd7_380	Uncharacterized protein
OG5_195553	cgd7_400	Uncharacterized protein
OG5_195556	cgd7_580	Uncharacterized protein
OG5_195576	cgd7_1290	Uncharacterized protein
OG5_195580	cgd7_1350	Uncharacterized protein
OG5_195592	cgd7_1800	Chitin-binding type-2 domain containing protein
OG5_195596	cgd7_2010	Uncharacterized protein with Armadillo-like helical domain
OG5_195605	cgd7_2360	CDC50/LEM3 family
OG5_195608	cgd7_2470	14-3-3 domain containing protein
OG5_195610	cgd7_2490	Cyclin
OG5_195616	cgd7_2740	WD40 repeat-containing protein
OG5_195617	cgd7_2770	BRCT domain-containing protein
OG5_195669	cgd7_4530	Uncharacterized Protein
OG5_195674	cgd7_4710	START domain containing protein
OG5_195677	cgd7_4790	PPM-type phosphatase domain containing protein
OG5_195684	cgd7_5110	FANC-like protein
OG5_195688	cgd7_5260	Uncharacterized protein
OG5_195691	cgd7_5400	Uncharacterized protein
OG5_195694	cgd7_5440	Uncharacterized protein
OG5_195695	cgd7_5450	Uncharacterized protein
OG5_195701	cgd8_140	Uncharacterized protein
OG5_195705	cgd8_240	Uncharacterized protein
OG5_195712	cgd8_420	Uncharacterized protein
OG5_195719	cgd8_770	Uncharacterized protein
OG5_195723	cgd8_990	Uncharacterized protein
OG5_195725	cgd8_1020	Rad21/Rec8-like
OG5_195735	Cgd8_1390	Uncharacterized protein
OG5_195737	cgd8_1510	Uncharacterized transmembrane Protein
OG5_195738	cgd8_1610	Histidine kinase-like ATPase domain containing-protein
OG5_195741	cgd8_1700	Iron-containing alcohol dehydrogenase
OG5_195749	cgd8_2060	Uncharacterized protein
OG5_195750	cgd8_2070	Signal peptide Uncharacterized transmembrane Protein
OG5_195754	cgd8_2270	Uncharacterized protein
OG5_195761	cgd8_2470	Uncharacterized protein
OG5_195762	cgd8_2480	Signal peptide Uncharacterized transmembrane Protein
OG5_195767	cgd8_2580	Serine hydroxymethyltransferase
OG5_195774	cgd8_2680	Uncharacterized protein
OG5_195776	cgd8_2750	Uncharacterized protein
OG5_195780	cgd8_2970	Glutathione S-transferase
OG5_195786	cgd8_3350	Oocyst wall protein 4
OG5_195808	cgd8_3920	Uncharacterized protein
OG5_195817	cgd8_4390	Uncharacterized protein
OG5_195819	cgd8_4420	WD40/YVTN/Zinc finger, RING/FYVE/PHD-type domain containg protein
OG5_195821	cgd8_4450	Uncharacterized protein
OG5_195822	cgd8_4490	Uncharacterized protein
OG5_195823	cgd8_4520	Uncharacterized Protein
OG5_195827	cgd8_4660	Uncharacterized protein
OG5_195828	cgd8_4690	Uncharacterized protein
OG5_195833	cgd8_4860	Uncharacterized protein with WD40 repeat
OG5_195837	cgd8_5010	Uncharacterized protein
OG5_195840	cgd8_5090	Uncharacterized protein
OG5_195844	cgd8_5323	Serine/threonine-protein kinase
OG5_196660	cgd2_3970	RNA recognition motif domain containing protein
OG5_211517	cgd6_5220	Cysteine-rich protein with zinc finger
OG5_214660	cgd7_4880	Uncharacterized Protein
OG5_215154	cgd4_4500	cysteine rich protein
OG5_216490	cgd7_40	Protein kinase/EF-hand domain containing protein
OG5_222493	cgd2_1380	Uncharacterized protein
OG5_222507	cgd2_2860	Uncharacterized protein
OG5_222511	cgd2_3040	Uncharacterized protein
OG5_222512	cgd2_3060	Uncharacterized protein
OG5_222517	cgd2_3480	Uncharacterized protein
OG5_222519	cgd2_3620	F-box domain containing protein
OG5_222547	cgd3_1660	Uncharacterized protein
OG5_222574	cgd3_4230	Uncharacterized protein
OG5_222592	cgd4_1410	Uncharacterized protein
OG5_222593	cgd4_1630	Uncharacterized protein
OG5_222622	cgd4_3700	Uncharacterized protein
OG5_222630	cgd4_4270	Uncharacterized protein
OG5_222639	cgd5_3243	Uncharacterized protein
OG5_222648	cgd5_1370	Uncharacterized protein
OG5_222654	cgd5_350	Uncharacterized protein
OG5_222656	cgd5_50	Uncharacterized Secreted Protein
OG5_222659	cgd5_4380	RmlC-like jelly roll fold containing protein
OG5_222664	cgd5_3930	Uncharacterized protein
OG5_222676	cgd6_1080	Glycoprotein GP40
OG5_222680	cgd6_1360	Uncharacterized protein
OG5_222687	cgd6_2910	Uncharacterized protein
OG5_222713	cgd6_5500	Uncharacterized protein
OG5_222734	cgd7_2750	Uncharacterized protein
OG5_222737	cgd7_2960	Uncharacterized protein
OG5_222749	cgd7_5390	Uncharacterized protein
OG5_222765	cgd8_1960	Uncharacterized protein
OG5_222770	cgd8_2390	Diacylglycerol kinase
OG5_222786	cgd8_4300	Uncharacterized protein
OG5_222799	cgd8_5400	Uncharacterized protein
OG5_225238	cgd5_3810	Uncharacterized protein
OG5_225269	cgd6_200	Oocyst wall protein 8
OG5_225291	cgd5_4190	Uncharacterized protein
OG5_225292	cgd3_680	Papain family cysteine protease
OG5_cpar|cgd3_4200	cgd3_4200	Secreted insulinase like peptidase/M16 peptidase-like Metalloenzyme
OG5_cpar|cgd8_620	cgd8_620	Uncharacterized protein

## Sheet: PbergheiOnly
Ortholog Group	P. berghei Gene ID	Gene Product Description
OG5_126538	PBANKA_1125900	ankyrin-repeat protein, putative
OG5_126539	PBANKA_0607700	telomere repeat-binding zinc finger protein, putative
OG5_126574	PBANKA_1018100	ABC transporter G family member 2, putative
OG5_126615	PBANKA_0915600	aquaglyceroporin
OG5_126635	PBANKA_1460000	rac-beta serine/threonine protein kinase, putative
OG5_126721	PBANKA_1213700, PBANKA_1242100	methionine aminopeptidase 1b, putative, methionine aminopeptidase 1a, putative
OG5_126734	PBANKA_0823100	S-adenosylmethionine synthetase, putative
OG5_126736	PBANKA_1360000	DNA topoisomerase 3, putative
OG5_126746	PBANKA_1364300	glycerol kinase, putative
OG5_126783	PBANKA_1459200	delta-aminolevulinic acid synthetase
OG5_126858	PBANKA_1323600	biotin--protein ligase 2
OG5_126862	PBANKA_1013200	succinyl-CoA ligase [ADP-forming] subunit beta, putative
OG5_126868	PBANKA_0307600	syntaxin, putative
OG5_126869	PBANKA_0719200	mRNA-binding protein PUF2
OG5_126871	PBANKA_1130900	large subunit rRNA methyltransferase, putative
OG5_126884	PBANKA_1239400	50S ribosomal protein L12, apicoplast, putative
OG5_126891	PBANKA_0402400	IBR domain protein, putative
OG5_126892	PBANKA_1009500	glutamate synthase [NADH], putative
OG5_126893	PBANKA_1428800	succinate dehydrogenase [ubiquinone] iron-sulfur subunit, mitochondrial, putative
OG5_126903	PBANKA_0914600	RNA (uracil-5-)methyltransferase, putative
OG5_126913	PBANKA_1229500	endonuclease III-like protein 1, putative
OG5_126955	PBANKA_1143400	NADH-cytochrome b5 reductase, putative
OG5_126960	PBANKA_0816000	type II NADH:ubiquinone oxidoreductase
OG5_126973	PBANKA_1028200	atypical protein kinase, ABC-1 family, putative
OG5_126978	PBANKA_0923600	GrpE protein homolog, mitochondrial, putative
OG5_127020	PBANKA_1318200	iron sulfur cluster assembly protein, putative
OG5_127044	PBANKA_0934300	UDP-galactose transporter, putative
OG5_127102	PBANKA_1359000	protein transport protein SEC61 subunit alpha, putative
OG5_127104	PBANKA_1124500	poly(A) polymerase PAP, putative
OG5_127106	PBANKA_0938500	succinyl-CoA synthetase alpha subunit, putative
OG5_127133	PBANKA_1458600	50S ribosomal protein L3, mitochondrial, putative
OG5_127172	PBANKA_0617000	LEM3/CDC50 family protein, putative
OG5_127187	PBANKA_0405700	ATP-dependent Clp protease proteolytic subunit, putative
OG5_127198	PBANKA_1015000	mitochondrial ribosomal protein L15 precursor, putative
OG5_127220	PBANKA_0601100	mitochondrial phosphate carrier protein, putative
OG5_127247	PBANKA_1453500	HD superfamily phosphohydrolase protein, putative
OG5_127251	PBANKA_1225700	GTPase-activating protein, putative
OG5_127283	PBANKA_0303800	cysteine desulfuration protein SufE
OG5_127289	PBANKA_0102100	dihydroorotate dehydrogenase, putative
OG5_127360	PBANKA_1416900	structural maintenance of chromosomes protein 2, putative
OG5_127361	PBANKA_0518000	ribosomal protein L27, putative
OG5_127367	PBANKA_1031600	ribosome maturation protein SBDS, putative
OG5_127371	PBANKA_0711300	conserved protein, unknown function
OG5_127383	PBANKA_0504000	tRNA methyltransferase, putative
OG5_127395	PBANKA_0608000	porphobilinogen deaminase
OG5_127401	PBANKA_1234100	protoheme IX farnesyltransferase, putative
OG5_127408	PBANKA_1241100	WD repeat-containing protein 55, putative
OG5_127414	PBANKA_1114200	ribose-5-phosphate isomerase, putative
OG5_127415	PBANKA_0110900	cytoplasmic tRNA 2-thiolation protein 1, putative
OG5_127423	PBANKA_1237200	50S ribosomal protein L17, apicoplast, putative
OG5_127425	PBANKA_1460500	serine/threonine protein kinase, putative
OG5_127509	PBANKA_1223200	coenzyme Q-binding protein COQ10 homolog, mitochondrial, putative
OG5_127515	PBANKA_0707000	lipoate-protein ligase B
OG5_127570	PBANKA_0506700	citrate synthase, mitochondrial, putative
OG5_127594	PBANKA_0902500	oocyst rupture protein 1
OG5_127595	PBANKA_0312700	DEAD/DEAH box helicase, putative
OG5_127604	PBANKA_1301300	trailer hitch homolog
OG5_127639	PBANKA_0828500	serine/threonine protein phosphatase 4
OG5_127642	PBANKA_1434900	raf kinase inhibitor, putative
OG5_127648	PBANKA_0501700	phosphomannomutase, putative
OG5_127670	PBANKA_0621800	ubiquinone biosynthesis O-methyltransferase, putative
OG5_127679	PBANKA_0712400	rRNA-processing protein FCF1, putative
OG5_127685	PBANKA_1361300	TBC domain protein, putative
OG5_127689	PBANKA_1204300	CCR4-NOT transcription complex subunit 5, putative
OG5_127702	PBANKA_1110100	topoisomerase I, putative
OG5_127710	PBANKA_0706700	dicarboxylate/tricarboxylate carrier, putative
OG5_127721	PBANKA_1452800	pre-mRNA-splicing factor CWC22, putative
OG5_127752	PBANKA_1218000	nicotinamidase, putative
OG5_127804	PBANKA_1217700	ATP-dependent RNA helicase DDX6
OG5_127816	PBANKA_1028000	ubiquitin carboxyl-terminal hydrolase, putative
OG5_127821	PBANKA_0505800	deoxyribose-phosphate aldolase, putative
OG5_127824	PBANKA_1205100	PPPDE peptidase, putative
OG5_127835	PBANKA_1040100	choline kinase
OG5_127869	PBANKA_1330100	60S ribosome subunit biogenesis protein NIP7, putative
OG5_127888	PBANKA_1414100	CDP-diacylglycerol--inositol 3-phosphatidyltransferase, putative
OG5_127903	PBANKA_0213500	ribosome biogenesis protein BRX1, putative
OG5_127906	PBANKA_0607800	cytosolic iron-sulfur protein assembly protein 1, putative
OG5_127909	PBANKA_0512500	nucleolar preribosomal assembly protein, putative
OG5_127914	PBANKA_0800800	MIP18 family protein, putative
OG5_127925	PBANKA_0209700	zinc-carboxypeptidase, putative
OG5_127948	PBANKA_1009000	GTPase Era, putative
OG5_127971	PBANKA_0506600	serine/arginine-rich splicing factor 4, putative
OG5_127982	PBANKA_0407200	dual specificity protein phosphatase
OG5_127985	PBANKA_0611900	histidine triad protein, putative
OG5_128002	PBANKA_1138200	RuvB-like helicase 3, putative
OG5_128059	PBANKA_1107900	triose phosphate transporter
OG5_128090	PBANKA_1001400	pre-mRNA-splicing factor CLF1, putative
OG5_128094	PBANKA_1237000	18S rRNA (guanine-N(7))-methyltransferase, putative
OG5_128111	PBANKA_0714600	vacuolar protein sorting-associated protein 2, putative
OG5_128122	PBANKA_0504400	conserved Plasmodium protein, unknown function
OG5_128140	PBANKA_0828100	fumarate hydratase, putative
OG5_128173	PBANKA_0906000	alpha/beta hydrolase, putative
OG5_128219	PBANKA_1458900	epsin-like protein, putative
OG5_128229	PBANKA_1024300	ATP-dependent RNA helicase DBP4, putative
OG5_128250	PBANKA_0835500	UBX domain-containing protein, putative
OG5_128253	PBANKA_0822700	ribosome production factor 1, putative
OG5_128258	PBANKA_1300900	cytochrome c oxidase assembly protein COX11, putative
OG5_128328	PBANKA_1305700	vacuolar protein sorting-associated protein 60, putative
OG5_128332	PBANKA_1203800	DnaJ protein, putative
OG5_128341	PBANKA_1212700	SPRY domain-containing protein, putative
OG5_128356	PBANKA_1128100	phospholipase
OG5_128405	PBANKA_1455000	mitochondrial carrier protein, putative
OG5_128422	PBANKA_0505700	ATP-dependent RNA helicase ROK1, putative
OG5_128426	PBANKA_1009800	cytochrome c oxidase assembly protein COX15, putative
OG5_128432	PBANKA_0613600	phosphopantothenate--cysteine ligase, putative
OG5_128435	PBANKA_1355900	phosphoenolpyruvate carboxykinase, putative
OG5_128449	PBANKA_1008300	GTP-binding protein, putative
OG5_128481	PBANKA_0506300	methyltransferase, putative
OG5_128487	PBANKA_0707500	RWD domain-containing protein, putative
OG5_128496	PBANKA_1233200	cyclin
OG5_128515	PBANKA_1338500	N-acetyltransferase, GNAT family, putative
OG5_128535	PBANKA_1357700	aspartate carbamoyltransferase, putative
OG5_128540	PBANKA_1203700	regulator of nonsense transcripts 1, putative
OG5_128542	PBANKA_1208000	tubulin--tyrosine ligase, putative
OG5_128543	PBANKA_0710600	phosphatidylglycerophosphate synthase, putative
OG5_128571	PBANKA_0922900	mitochondrial import inner membrane translocase subunit TIM44, putative
OG5_128599	PBANKA_0938900	IWS1-like protein, putative
OG5_128684	PBANKA_1432900	GTP-binding protein EngA, putative
OG5_128704	PBANKA_0812100	phosphatidylinositol N-acetylglucosaminyltransferase, putative
OG5_128707	PBANKA_1243100	F-actin-capping protein subunit alpha
OG5_128708	PBANKA_1339600	PRELI domain-containing protein, putative
OG5_128787	PBANKA_1214100	tubulin binding cofactor c, putative
OG5_128805	PBANKA_0518500	ADP-ribosylation factor, putative
OG5_128868	PBANKA_1208200	kinesin-4, putative
OG5_128872	PBANKA_1323300	pyridoxal 5'-phosphate synthase, putative
OG5_128932	PBANKA_1138400	calpain, putative
OG5_128957	PBANKA_1120200	pyridoxine biosynthesis protein PDX1, putative
OG5_128960	PBANKA_1104500	conserved protein, unknown function
OG5_128984	PBANKA_1111900	CDK-activating kinase assembly factor MAT1, putative
OG5_129002	PBANKA_1345700	GPI transamidase subunit PIG-U, putative
OG5_129017	PBANKA_0609800	DNA helicase MCM8, putative
OG5_129033	PBANKA_0600800	cytochrome c oxidase assembly protein COX19, putative
OG5_129045	PBANKA_1131400	metacaspase-1
OG5_129096	PBANKA_1130100	RNA polymerase II transcription factor B subunit 4, putative
OG5_129098	PBANKA_1318000	SNF1-related serine/threonine protein kinase KIN
OG5_129173	PBANKA_1013800	cytochrome c oxidase subunit 2, putative
OG5_129183	PBANKA_0719900	cdc2-related protein kinase 1
OG5_129186	PBANKA_0209300	actin-related protein
OG5_129198	PBANKA_1212400	GDP-L-fucose synthase, putative
OG5_129206	PBANKA_1007300	peptide chain release factor 2, putative
OG5_129238	PBANKA_1322900	OPA3-like protein, putative
OG5_129256	PBANKA_0210100	vacuolar protein sorting-associated protein VTA1, putative
OG5_129316	PBANKA_0927300	palmitoyltransferase DHHC3
OG5_129346	PBANKA_0502800	tRNA wybutosine-synthesizing protein, putative
OG5_129362	PBANKA_1323400	bax inhibitor 1, putative
OG5_129375	PBANKA_0108700	RNA-binding protein 25, putative
OG5_129450	PBANKA_0414900	dynein intermediate light chain, putative
OG5_129463	PBANKA_0110100, PBANKA_0902300	conserved Plasmodium protein, unknown function
OG5_129563	PBANKA_1233500	mRNA-binding protein PUF1
OG5_129659	PBANKA_0924100	thioredoxin-like protein, putative
OG5_129805	PBANKA_0308800	GDP-fructose:GMP antiporter, putative
OG5_129806	PBANKA_0621000	dynactin subunit 5, putative
OG5_129935	PBANKA_0721100	conserved Plasmodium protein, unknown function
OG5_129938	PBANKA_1106200	histone deacetylase, putative
OG5_129977	PBANKA_1314300	S-adenosylmethionine-dependent methyltransferase, putative
OG5_130072	PBANKA_1465700	fam-a protein
OG5_130153	PBANKA_0515350	OTU-like cysteine protease, putative
OG5_130319	PBANKA_0903300	bicoid-interacting protein BIN3, putative
OG5_130328	PBANKA_1113700	tubulin--tyrosine ligase, putative
OG5_130367	PBANKA_1338200	beta-hydroxyacyl-ACP dehydratase, putative
OG5_130467	PBANKA_0111700	50S ribosomal protein L18, apicoplast, putative
OG5_130478	PBANKA_1363500	N6-adenine-specific methylase, putative
OG5_130726	PBANKA_1300500	tubulin epsilon chain, putative
OG5_130828	PBANKA_0832400	conserved protein, unknown function
OG5_130830	PBANKA_0819700	dihydrouridine synthase, putative
OG5_130898	PBANKA_0931500	folate transporter 2, putative
OG5_130909	PBANKA_1457000	ubiquitin-conjugating enzyme E2, putative
OG5_130954	PBANKA_1332400	shewanella-like protein phosphatase 1
OG5_130975	PBANKA_1114600	pre-mRNA-splicing factor CWC2, putative
OG5_131022	PBANKA_0205100	mitochondrial carrier protein, putative
OG5_131264	PBANKA_0823300	para-aminobenzoic acid synthetase, putative
OG5_131281	PBANKA_1117600	LMBR1 domain-containing protein, putative
OG5_131282	PBANKA_1224500	Dpy-19-like C-mannosyltransferase, putative
OG5_131387	PBANKA_1207800	metalloprotease, putative
OG5_131401	PBANKA_0814500	protease, putative
OG5_131430	PBANKA_1113300	deoxyribodipyrimidine photo-lyase, putative
OG5_131529	PBANKA_1312300	SNARE protein, putative
OG5_131588	PBANKA_0810400	GDP-fucose protein O-fucosyltransferase 2, putative
OG5_131748	PBANKA_1205200	transmembrane protein 147, putative
OG5_132022	PBANKA_0301700	5'-3' exonuclease, putative
OG5_133090	PBANKA_0111600	rhoptry protein ROP14, putative
OG5_133546	PBANKA_1014500, PBANKA_1222500	plasmepsin IX putative, plasmepsin X putative
OG5_134280	PBANKA_0824200, PBANKA_1006300	perforin-like protein 3, perforin-like protein 1
OG5_134283	PBANKA_0717600	GTP:AMP phosphotransferase, putative
OG5_134354	PBANKA_1318800	protein tyrosine phosphatase
OG5_134579	PBANKA_0417400	GTPase-activating protein, putative
OG5_134946	PBANKA_1028700	26S proteasome regulatory subunit RPN13, putative
OG5_135108	PBANKA_1231300	major facilitator superfamily domain-containing protein, putative
OG5_135176	PBANKA_0301600	conserved Plasmodium protein, unknown function
OG5_135638	PBANKA_1429300	integral membrane protein GPR180, putative
OG5_135654	PBANKA_1016000	heme/steroid binding domain containing protein, putative
OG5_135731	PBANKA_1106500	rhomboid protease ROM4
OG5_135732	PBANKA_0824500	lipoate-protein ligase 2
OG5_135771	PBANKA_1362500	peptidase, putative
OG5_136346	PBANKA_1144800	conserved protein, unknown function
OG5_137359	PBANKA_1305200	serine/threonine protein kinase, putative
OG5_137871	PBANKA_1442600	RNA pseudouridylate synthase, putative
OG5_138101	PBANKA_1121400	RNA methyltransferase, putative
OG5_138369	PBANKA_1107100	subtilisin-like protease 1
OG5_138427	PBANKA_0412900	circumsporozoite- and TRAP-related protein
OG5_138480	PBANKA_1348400	histone H3-like centromeric protein CSE4, putative
OG5_138804	PBANKA_1430700	conserved protein, unknown function
OG5_138805	PBANKA_0709600	conserved protein, unknown function
OG5_139187	PBANKA_1245300	formin 1, putative
OG5_139194	PBANKA_1423100	phospholipase DDHD1, putative
OG5_139549	PBANKA_1453400	protein kinase 2
OG5_139563	PBANKA_0512300	RING zinc finger protein, putative
OG5_139620	PBANKA_0800300	conserved Plasmodium protein, unknown function
OG5_139999	PBANKA_1227200	peptidyl-prolyl cis-trans isomerase, putative
OG5_140056	PBANKA_1107800	longevity-assurance (LAG1) protein, putative
OG5_140107	PBANKA_1227600	adenylyl cyclase beta, putative
OG5_140116	PBANKA_1415400	conserved protein, unknown function
OG5_140207	PBANKA_0704400	alpha/beta hydrolase, putative
OG5_140372	PBANKA_0932500	histone-lysine N-methyltransferase SET7, putative
OG5_140536	PBANKA_0702400	conserved protein, unknown function
OG5_140544	PBANKA_0502500	serine/threonine protein phosphatase 8
OG5_140944	PBANKA_0200600, PBANKA_0317141, PBANKA_0700500	fam-a protein
OG5_141155	PBANKA_1210700	cytochrome b-c1 complex subunit 7, putative
OG5_141204	PBANKA_1025300	rap guanine nucleotide exchange factor, putative
OG5_141223	PBANKA_0935800	peptidyl-prolyl cis-trans isomerase, putative
OG5_141346	PBANKA_0817100	thioredoxin 3, putative
OG5_141393	PBANKA_1361000	step II splicing factor, putative
OG5_141424	PBANKA_1135500	high mobility group protein B4, putative
OG5_141470	PBANKA_0929700	haloacid dehalogenase-like hydrolase, putative
OG5_141750	PBANKA_0620600	protein CPH1, putative
OG5_141757	PBANKA_1459500	myosin A tail domain interacting protein MTIP, putative
OG5_142437	PBANKA_0806300	P-type ATPase, putative
OG5_142451	PBANKA_1448000	pentatricopeptide repeat domain-containing protein, putative
OG5_142475	PBANKA_0203650, PBANKA_0203750	conserved protein unknown function, phosphatidate cytidylyltransferase putative
OG5_142490	PBANKA_1105200	conserved protein, unknown function
OG5_142570	PBANKA_0828400	RNA-binding protein, putative
OG5_142642	PBANKA_1419000	conserved Plasmodium protein, unknown function
OG5_142653	PBANKA_1019800	calcium-dependent protein kinase, putative
OG5_142839	PBANKA_0302000	conserved Plasmodium protein, unknown function
OG5_142857	PBANKA_1362100	tyrosine kinase-like protein, putative
OG5_142982	PBANKA_1351400	conserved Plasmodium protein, unknown function
OG5_143115	PBANKA_0716900	armadillo-domain containing rhoptry protein, putative
OG5_143206	PBANKA_0514200	claudin-like apicomplexan microneme protein, putative
OG5_143213	PBANKA_0100800	zinc finger protein, putative
OG5_143215	PBANKA_1112800	conserved protein, unknown function
OG5_143224	PBANKA_1412000	conserved protein, unknown function
OG5_143356	PBANKA_1345900	protein kinase, putative
OG5_144125	PBANKA_1212200	conserved Plasmodium protein, unknown function
OG5_144177	PBANKA_1143700	secreted ookinete protein, putative
OG5_144193	PBANKA_1358900	dynactin subunit 2, putative
OG5_144235	PBANKA_0925100	leucine-rich repeat protein
OG5_144342	PBANKA_1313100	crossover junction endonuclease MUS81, putative
OG5_144441	PBANKA_0714300	small heat shock protein HSP20
OG5_144475	PBANKA_1141400	DNA topoisomerase 6 subunit B, putative
OG5_144536	PBANKA_0100041, PBANKA_0201051, PBANKA_1365721	conserved rodent malaria protein, unknown function
OG5_145102	PBANKA_1416500	conserved protein, unknown function
OG5_145113	PBANKA_0606700	cysteine repeat modular protein 3
OG5_145114	PBANKA_0606200	blood stage antigen 41-3 precursor, putative
OG5_145116	PBANKA_0716600	acylated pleckstrin-homology domain-containing protein, putative
OG5_145118	PBANKA_0517600	plasmepsin VII
OG5_145120	PBANKA_0932600	conserved protein, unknown function
OG5_145121	PBANKA_1023100	conserved Plasmodium protein, unknown function
OG5_145122	PBANKA_1112700	conserved protein, unknown function
OG5_145294	PBANKA_0310300	protein kinase 7
OG5_146276	PBANKA_0901900	tubulin--tyrosine ligase, putative
OG5_146307	PBANKA_1139500	DNase I-like protein, putative
OG5_146323	PBANKA_1240600	inner membrane complex protein 1g, putative
OG5_146327	PBANKA_1348700	RING zinc finger protein, putative
OG5_146350	PBANKA_1038900	condensin complex subunit 1, putative
OG5_146435	PBANKA_1025400	cysteine protease ATG4, putative
OG5_146564	PBANKA_0112300	conserved Plasmodium protein, unknown function
OG5_146568	PBANKA_0207400	3'-5' exonuclease, putative
OG5_146638	PBANKA_0605600	conserved Plasmodium protein, unknown function
OG5_146920	PBANKA_1315000	E3 SUMO-protein ligase NSE2, putative
OG5_146960	PBANKA_0810000	mitochondrial carrier protein, putative
OG5_147139	PBANKA_1122300	MEI2-like RNA-binding protein, putative
OG5_147285	PBANKA_0820200	thioredoxin-like protein 1, putative
OG5_147400	PBANKA_1402500	condensin complex subunit 2, putative
OG5_147409	PBANKA_1137700	cytochrome c oxidase subunit 2, putative
OG5_147423	PBANKA_1219200	Cg8 protein, putative
OG5_147427	PBANKA_1417200	conserved protein, unknown function
OG5_147433	PBANKA_0816700	cytochrome c oxidase subunit ApiCOX30, putative
OG5_147454	PBANKA_0713600	conserved protein, unknown function
OG5_147476	PBANKA_0514800	calmodulin, putative
OG5_147482	PBANKA_0907200	EELM2 domain-containing protein, putative
OG5_147629	PBANKA_1414500	protein kinase, putative
OG5_147633	PBANKA_0721000	conserved protein, unknown function
OG5_147638	PBANKA_0903800	serine/threonine protein kinase, putative
OG5_149282	PBANKA_0703000	magnesium transporter, putative
OG5_149334	PBANKA_0515400	conserved Plasmodium protein, unknown function
OG5_149542	PBANKA_0932100	palmitoyltransferase DHHC9
OG5_150088	PBANKA_1202700	RNA-binding protein, putative
OG5_150090	PBANKA_0408400	phosphoglycerate mutase, putative
OG5_150172	PBANKA_1361200	conserved Plasmodium protein, unknown function
OG5_150183	PBANKA_1307100	heptatricopeptide repeat-containing protein, putative
OG5_150370	PBANKA_0904300	apicoplast import protein Tic20, putative
OG5_150506	PBANKA_1453300	acyl-CoA synthetase, putative
OG5_150514	PBANKA_0102900	AP2 domain transcription factor, putative
OG5_150522	PBANKA_1303500	cytochrome c oxidase subunit ApiCOX26, putative
OG5_150523	PBANKA_1204200	IMP1-like protein, putative
OG5_150524	PBANKA_1204100	conserved protein, unknown function
OG5_150525	PBANKA_0715400	ATP synthase-associated protein, putative
OG5_150534	PBANKA_1138000	cytochrome c oxidase subunit ApiCOX24, putative
OG5_150538	PBANKA_0931100	conserved protein, unknown function
OG5_150542	PBANKA_1329400	conserved protein, unknown function
OG5_150543	PBANKA_1328400	cytochrome c oxidase subunit ApiCOX25, putative
OG5_150555	PBANKA_1359500	conserved protein, unknown function
OG5_150557	PBANKA_0104000	conserved protein, unknown function
OG5_150562	PBANKA_1131500	conserved Plasmodium protein, unknown function
OG5_150563	PBANKA_1338100	conserved protein, unknown function
OG5_150570	PBANKA_1421700	secreted ookinete protein, putative
OG5_150571	PBANKA_1103800	ATP-dependent RNA helicase DDX27, putative
OG5_150574	PBANKA_0929200	conserved protein, unknown function
OG5_150577	PBANKA_0213700	conserved Plasmodium protein, unknown function
OG5_150578	PBANKA_0213800	conserved protein, unknown function
OG5_150579	PBANKA_1010400	conserved protein, unknown function
OG5_150580	PBANKA_1444200	conserved Plasmodium protein, unknown function
OG5_150581	PBANKA_0911500	apical exonemal protein, putative
OG5_150585	PBANKA_1424500	conserved Plasmodium protein, unknown function
OG5_150587	PBANKA_1403700	AP2 domain transcription factor, putative
OG5_150589	PBANKA_0932300	AP2 domain transcription factor, putative
OG5_150593	PBANKA_0204600	photosensitized INA-labeled protein PHIL1
OG5_150602	PBANKA_1008900	conserved Plasmodium protein, unknown function
OG5_150604	PBANKA_1128800	CPW-WPC family protein
OG5_150767	PBANKA_0812200	conserved protein, unknown function
OG5_151225	PBANKA_0405800	spindle and kinetochore-associated protein 2, putative
OG5_151233	PBANKA_0830700	procollagen lysine 5-dioxygenase, putative
OG5_151924	PBANKA_0616400	conserved protein, unknown function
OG5_151927	PBANKA_0813300	conserved protein, unknown function
OG5_151928	PBANKA_0829900	conserved protein, unknown function
OG5_152314	PBANKA_0701300	prolyl 4-hydroxylase subunit alpha, putative
OG5_152384	PBANKA_1434600	formin 2, putative
OG5_152440	PBANKA_1454800	RNA-binding protein, putative
OG5_152488	PBANKA_0206700	conserved Plasmodium protein, unknown function
OG5_152611	PBANKA_1108500	conserved Plasmodium protein, unknown function
OG5_152850	PBANKA_1429200	kelch domain-containing protein, putative
OG5_152873	PBANKA_1342900	regulator of nonsense transcripts 3B, putative
OG5_152950	PBANKA_0409400	kinase-related protein PKRP
OG5_152981	PBANKA_0909000	carbonic anhydrase, putative
OG5_153026	PBANKA_0705600	conserved Plasmodium protein, unknown function
OG5_153144	PBANKA_0913900	alpha/beta hydrolase, putative
OG5_153152	PBANKA_1353400	secreted ookinete protein, putative
OG5_153324	PBANKA_1364700	GTP-binding protein, putative
OG5_153509	PBANKA_0510400	conserved protein, unknown function
OG5_153528	PBANKA_0509500	conserved protein, unknown function
OG5_153530	PBANKA_1123200	CPW-WPC family protein
OG5_153536	PBANKA_0707100	inner membrane complex protein 1i
OG5_153538	PBANKA_1400900	conserved protein, unknown function
OG5_153539	PBANKA_1006200	sporozoite invasion-associated protein 1
OG5_153545	PBANKA_1352400	conserved protein, unknown function
OG5_153546	PBANKA_1027600	conserved protein, unknown function
OG5_153547	PBANKA_0810900	FHA domain protein, putative
OG5_153550	PBANKA_1319000	conserved protein, unknown function
OG5_153568	PBANKA_1413800	conserved protein, unknown function
OG5_153591	PBANKA_1225500	conserved Plasmodium protein, unknown function
OG5_153592	PBANKA_1352500	CPW-WPC family protein
OG5_153602	PBANKA_0821400	ADP-ribosylation factor, putative
OG5_153611	PBANKA_0940300	DEAD/DEAH box helicase, putative
OG5_153622	PBANKA_1443700	conserved Plasmodium protein, unknown function
OG5_153626	PBANKA_1436500	conserved Plasmodium protein, unknown function
OG5_153627	PBANKA_0301100	conserved Plasmodium protein, unknown function
OG5_153786	PBANKA_0907100	inner membrane complex protein 1b
OG5_153828	PBANKA_1228500	sentrin-specific protease 2, putative
OG5_153845	PBANKA_0902900	conserved protein, unknown function
OG5_153847	PBANKA_1244900	conserved Plasmodium protein, unknown function
OG5_153854	PBANKA_1319700	AP2 domain transcription factor, putative
OG5_153865	PBANKA_0508300	conserved Plasmodium protein, unknown function
OG5_154321	PBANKA_0710200	conserved protein, unknown function
OG5_154443	PBANKA_0304500	conserved Plasmodium protein, unknown function
OG5_154472	PBANKA_0828000	zinc finger protein, putative
OG5_154761	PBANKA_1421600	calcium/calmodulin-dependent protein kinase, putative
OG5_154773	PBANKA_0905900	AP2 domain transcription factor AP2-O
OG5_154796	PBANKA_1031500	conserved Plasmodium protein, unknown function
OG5_155011	PBANKA_1453100	sphingomyelin phosphodiesterase, putative
OG5_155336	PBANKA_0516400	conserved protein, unknown function
OG5_155356	PBANKA_0831200	diacylglycerol kinase, putative
OG5_155418	PBANKA_1333700	phosphodiesterase delta
OG5_155432	PBANKA_0708500	phosphorylated CTD interacting factor 1 WW domain-containing protein, putative
OG5_155508	PBANKA_0921700	autophagy-related protein 23, putative
OG5_155509	PBANKA_0402500	phosphatidylethanolamine-binding protein, putative
OG5_156053	PBANKA_0515000	ookinete surface protein P25
OG5_156068	PBANKA_1212500	merozoite surface protein MSA180, putative
OG5_156109	PBANKA_1353100	conserved Plasmodium protein, unknown function
OG5_156251	PBANKA_1136700	guanylyl cyclase beta
OG5_156257	PBANKA_1343400	conserved Plasmodium protein, unknown function
OG5_156781	PBANKA_1139800	nuclear fusion protein
OG5_156792	PBANKA_1026300	conserved protein, unknown function
OG5_156796	PBANKA_1115000	conserved protein, unknown function
OG5_156797	PBANKA_1233600	secreted ookinete protein, putative
OG5_156799	PBANKA_1449300	upregulated in late gametocytes ULG8, putative
OG5_156801	PBANKA_1245200	CPW-WPC family protein
OG5_156804	PBANKA_0707900	thrombospondin-related protein 1
OG5_156814	PBANKA_0926800	conserved protein, unknown function
OG5_156819	PBANKA_0312100	conserved Plasmodium protein, unknown function
OG5_156821	PBANKA_1346300	CPW-WPC family protein
OG5_156839	PBANKA_0716200	calmodulin-like protein, putative
OG5_156842	PBANKA_1223400	conserved Plasmodium protein, unknown function
OG5_156844	PBANKA_0910700	conserved Plasmodium protein, unknown function
OG5_156847	PBANKA_1406400	tripartite motif protein, putative
OG5_156859	PBANKA_1213300	conserved Plasmodium protein, unknown function
OG5_156882	PBANKA_1123100	conserved Plasmodium protein, unknown function
OG5_156921	PBANKA_1337700	conserved Plasmodium protein, unknown function
OG5_156924	PBANKA_0719700	conserved Plasmodium protein, unknown function
OG5_156926	PBANKA_0801800	conserved Plasmodium protein, unknown function
OG5_157121	PBANKA_0417100	conserved protein, unknown function
OG5_157155	PBANKA_0925800	conserved Plasmodium protein, unknown function
OG5_157156	PBANKA_0211700	conserved Plasmodium protein, unknown function
OG5_157157	PBANKA_0926500	peptidase M16, putative
OG5_157159	PBANKA_0109800	conserved protein, unknown function
OG5_157161	PBANKA_1233700	conserved protein, unknown function
OG5_157167	PBANKA_0907900	conserved Plasmodium protein, unknown function
OG5_157168	PBANKA_1209900	conserved protein, unknown function
OG5_157210	PBANKA_1406500	conserved Plasmodium protein, unknown function
OG5_157644	PBANKA_1453000	conserved Plasmodium protein, unknown function
OG5_157658	PBANKA_1452900	conserved protein, unknown function
OG5_157867	PBANKA_1346400	conserved Plasmodium protein, unknown function
OG5_158049	PBANKA_1311600	calponin homology domain-containing protein, putative
OG5_158050	PBANKA_0309500	secreted protein with altered thrombospondin repeat domain, putative
OG5_158057	PBANKA_1444800	thioredoxin-like associated protein 1, putative
OG5_158058	PBANKA_1445000	subpellicular microtubule protein 2, putative
OG5_158060	PBANKA_1323500	rhoptry protein, putative
OG5_158063	PBANKA_1034500	conserved protein, unknown function
OG5_158068	PBANKA_0811800	actin-like protein, putative
OG5_158071	PBANKA_1350000	conserved protein, unknown function
OG5_158072	PBANKA_1325100	MORN repeat protein, putative
OG5_158073	PBANKA_1422900	conserved protein, unknown function
OG5_158075	PBANKA_0208400	major facilitator superfamily-related transporter, putative
OG5_158082	PBANKA_0408300	phd finger protein, putative
OG5_158124	PBANKA_0812600	conserved Plasmodium protein, unknown function
OG5_158125	PBANKA_0943400	CPW-WPC family protein
OG5_158134	PBANKA_1357900	conserved Plasmodium protein, unknown function
OG5_158462	PBANKA_0606300	conserved Plasmodium protein, unknown function
OG5_158563	PBANKA_1122400	superoxide dismutase [Fe], putative
OG5_158770	PBANKA_0826600	armadillo repeat protein, putative
OG5_158892	PBANKA_1312800	CLASP domain-containing protein, putative
OG5_158909	PBANKA_1316900	conserved Plasmodium protein, unknown function
OG5_158981	PBANKA_0512200	protoporphyrinogen oxidase, putative
OG5_159683	PBANKA_1009200	conserved Plasmodium protein, unknown function
OG5_159736	PBANKA_0619000	conserved Plasmodium protein, unknown function
OG5_159753	PBANKA_0609500	kinesin-7, putative
OG5_159850	PBANKA_0619500	conserved Plasmodium protein, unknown function
OG5_159941	PBANKA_1439100	BRO1 domain-containing protein, putative
OG5_159942	PBANKA_0413500	conserved Plasmodium protein, unknown function
OG5_159961	PBANKA_0112100	AP2 domain transcription factor, putative
OG5_160159	PBANKA_1142000	conserved protein, unknown function
OG5_160300	PBANKA_0941700	WD repeat-containing protein WRAP73, putative
OG5_160431	PBANKA_1133100	serine/threonine protein kinase, putative
OG5_160480	PBANKA_1025900	lysine--tRNA ligase, putative
OG5_160534	PBANKA_1441000	haloacid dehalogenase-like hydrolase, putative
OG5_160547	PBANKA_0609600	HSP20-like chaperone, putative
OG5_160572	PBANKA_1204600	heptatricopeptide repeat-containing protein, putative
OG5_160575	PBANKA_0703300	conserved Plasmodium protein, unknown function
OG5_160576	PBANKA_0406400	zinc finger protein, putative
OG5_160594	PBANKA_1342500	conserved Plasmodium protein, unknown function
OG5_160596	PBANKA_0912500	conserved Plasmodium protein, unknown function
OG5_160602	PBANKA_0807800	DNA replication complex GINS protein, putative
OG5_160619	PBANKA_1237100	conserved Plasmodium protein, unknown function
OG5_160621	PBANKA_1305400	conserved Plasmodium protein, unknown function
OG5_160629	PBANKA_1445900	conserved Plasmodium protein, unknown function
OG5_160649	PBANKA_1143800	conserved Plasmodium protein, unknown function
OG5_160653	PBANKA_0920900	protein disulfide-isomerase, putative
OG5_160698	PBANKA_1435900	conserved Plasmodium protein, unknown function
OG5_160704	PBANKA_1017500	lipase, putative
OG5_160718	PBANKA_1245500	conserved Plasmodium protein, unknown function
OG5_160794	PBANKA_1238500	conserved Plasmodium protein, unknown function
OG5_160826	PBANKA_0202400	conserved Plasmodium protein, unknown function
OG5_160858	PBANKA_1446000	conserved Plasmodium protein, unknown function
OG5_160903	PBANKA_0212700	RING zinc finger protein, putative
OG5_160937	PBANKA_1320100	conserved Plasmodium protein, unknown function
OG5_160939	PBANKA_1303900	conserved Plasmodium protein, unknown function
OG5_160962	PBANKA_1463000	osmiophilic body protein G377
OG5_161142	PBANKA_1419400	conserved Plasmodium protein, unknown function
OG5_161374	PBANKA_1127100	protease, putative
OG5_161382	PBANKA_1138600	conserved protein, unknown function
OG5_161409	PBANKA_1324700	conserved Plasmodium protein, unknown function
OG5_161494	PBANKA_1336600	conserved protein, unknown function
OG5_161518	PBANKA_1020000	conserved Plasmodium protein, unknown function
OG5_161568	PBANKA_1436300	conserved Plasmodium protein, unknown function
OG5_161575	PBANKA_1363600	conserved Plasmodium protein, unknown function
OG5_161689	PBANKA_1411500	conserved Plasmodium protein, unknown function
OG5_161690	PBANKA_0313700	conserved Plasmodium membrane protein, unknown function
OG5_161715	PBANKA_0815100	conserved Plasmodium protein, unknown function
OG5_161725	PBANKA_0618500	conserved Plasmodium protein, unknown function
OG5_161768	PBANKA_1104400	conserved Plasmodium protein, unknown function
OG5_161967	PBANKA_1304500	protein SOC3
OG5_161972	PBANKA_0818400	conserved Plasmodium protein, unknown function
OG5_161994	PBANKA_1341000	conserved Plasmodium protein, unknown function
OG5_162005	PBANKA_0823200	conserved protein, unknown function
OG5_162013	PBANKA_1243500	conserved protein, unknown function
OG5_162031	PBANKA_1316100	conserved Plasmodium protein, unknown function
OG5_162068	PBANKA_0311400	serine/threonine protein kinase, putative
OG5_162072	PBANKA_0417600	LCCL domain-containing protein
OG5_162074	PBANKA_0510500	conserved Plasmodium protein, unknown function
OG5_162081	PBANKA_0908400	conserved Plasmodium protein, unknown function
OG5_162090	PBANKA_1101400	rhoptry-associated protein 2/3
OG5_162091	PBANKA_1102100	conserved Plasmodium protein, unknown function
OG5_162093	PBANKA_1119200	secreted ookinete protein 25
OG5_162094	PBANKA_1132300	conserved Plasmodium protein, unknown function
OG5_162097	PBANKA_1145000	conserved Plasmodium protein, unknown function
OG5_162098	PBANKA_1300800	cysteine repeat modular protein 4
OG5_162104	PBANKA_1320800	conserved Plasmodium protein, unknown function
OG5_162107	PBANKA_1324800	conserved Plasmodium protein, unknown function
OG5_162109	PBANKA_1344700	apicoplast calcium binding protein 1, putative
OG5_162112	PBANKA_1359700	6-cysteine protein
OG5_162113	PBANKA_1360400	conserved protein, unknown function
OG5_162115	PBANKA_1410600	GYF domain-containing protein, putative
OG5_162116	PBANKA_1421500	conserved Plasmodium protein, unknown function
OG5_162577	PBANKA_0922600	kelch domain-containing protein, putative
OG5_162652	PBANKA_0302600	3'-5' exonuclease, putative
OG5_162756	PBANKA_1124000	sphingomyelin synthase 2, putative
OG5_162815	PBANKA_1210600	rhoptry associated adhesin, putative
OG5_162890	PBANKA_0929300	actin-related protein 2/3 complex subunit 1, putative
OG5_162972	PBANKA_0604400	targeted glyoxalase II, putative
OG5_163005	PBANKA_1013900	PhIL1 interacting protein PIP3, putative
OG5_163008	PBANKA_0506900	phospholipid scramblase, putative
OG5_163123	PBANKA_1038500	dynein light chain, putative
OG5_163229	PBANKA_1106800	subtilisin-like protease 3, putative
OG5_163335	PBANKA_1032400	alpha/beta hydrolase, putative
OG5_163505	PBANKA_1016200	protein kinase, putative
OG5_163742	PBANKA_1216300	conserved Plasmodium protein, unknown function
OG5_163810	PBANKA_1025700	inner membrane complex protein 1l, putative
OG5_163823	PBANKA_1004300	conserved Plasmodium protein, unknown function
OG5_163853	PBANKA_1439300	WD repeat-containing protein, putative
OG5_163895	PBANKA_1124700	conserved Plasmodium protein, unknown function
OG5_163911	PBANKA_1103300	myosin B
OG5_163914	PBANKA_1228300	lysine-specific histone demethylase, putative
OG5_163945	PBANKA_1419900	phosphodiesterase gamma, putative
OG5_163982	PBANKA_0109700	SWIB/MDM2 domain-containing protein, putative
OG5_164102	PBANKA_0512800	merozoite TRAP-like protein
OG5_164182	PBANKA_0820100	PPPDE peptidase, putative
OG5_164209	PBANKA_0712500	dynactin subunit 6, putative
OG5_164258	PBANKA_1363200	ubiquitin-activating enzyme E1, putative
OG5_164481	PBANKA_0608600	zinc finger protein, putative
OG5_164699	PBANKA_0206400	2-C-methyl-D-erythritol 4-phosphate cytidylyltransferase, putative
OG5_164745	PBANKA_1411700	peptidyl-prolyl cis-trans isomerase, putative
OG5_164861	PBANKA_1232000	conserved Plasmodium protein, unknown function
OG5_164905	PBANKA_0109900	basal complex transmembrane protein 1, putative
OG5_164958	PBANKA_1206000	conserved Plasmodium protein, unknown function
OG5_164975	PBANKA_1446100	amino acid transporter, putative
OG5_164981	PBANKA_0815800	GINS complex subunit Psf3, putative
OG5_164989	PBANKA_1015400	CPW-WPC family protein
OG5_164990	PBANKA_1218600	conserved protein, unknown function
OG5_165012	PBANKA_1415200	conserved protein, unknown function
OG5_165016	PBANKA_0409900	heptatricopeptide repeat-containing protein, putative
OG5_165022	PBANKA_0615300	conserved Plasmodium protein, unknown function
OG5_165023	PBANKA_1307000	conserved Plasmodium protein, unknown function
OG5_165031	PBANKA_0907700	conserved protein, unknown function
OG5_165052	PBANKA_1431100	conserved Plasmodium protein, unknown function
OG5_165061	PBANKA_1207100	Plasmodium exported protein, unknown function
OG5_165085	PBANKA_0605900	conserved Plasmodium protein, unknown function
OG5_165086	PBANKA_0815900	BSD-domain protein, putative
OG5_165215	PBANKA_1109300	conserved Plasmodium protein, unknown function
OG5_165216	PBANKA_1138900	conserved Plasmodium protein, unknown function
OG5_165244	PBANKA_1017300	conserved Plasmodium protein, unknown function
OG5_165368	PBANKA_0918600	phosphatidylinositol-4-phosphate 5-kinase, putative
OG5_165370	PBANKA_1420800	conserved Plasmodium protein, unknown function
OG5_165385	PBANKA_0503800	conserved Plasmodium protein, unknown function
OG5_165420	PBANKA_1309600	conserved Plasmodium protein, unknown function
OG5_165439	PBANKA_1309800	conserved Plasmodium protein, unknown function
OG5_165442	PBANKA_1316800	dynactin subunit 4, putative
OG5_165445	PBANKA_1038200	nuclear formin-like protein MISFIT
OG5_165446	PBANKA_1145200	conserved Plasmodium protein, unknown function
OG5_165451	PBANKA_1416800	conserved Plasmodium protein, unknown function
OG5_165462	PBANKA_1450800	conserved Plasmodium protein, unknown function
OG5_165467	PBANKA_0802500	protein phosphatase PPM12, putative
OG5_165468	PBANKA_1356800	conserved Plasmodium protein, unknown function
OG5_165470	PBANKA_0503000	conserved protein, unknown function
OG5_165473	PBANKA_1121000	conserved Plasmodium protein, unknown function
OG5_165476	PBANKA_0828200	conserved Plasmodium protein, unknown function
OG5_165478	PBANKA_0403700	conserved Plasmodium protein, unknown function
OG5_165481	PBANKA_1225100	conserved Plasmodium protein, unknown function
OG5_165485	PBANKA_1306900	serine/threonine protein kinase, putative
OG5_165486	PBANKA_1101500	anaphase-promoting complex subunit 3
OG5_165487	PBANKA_0713200	conserved protein, unknown function
OG5_165491	PBANKA_1353900	conserved Plasmodium protein, unknown function
OG5_165495	PBANKA_0833300	palmitoyltransferase DHHC6, putative
OG5_165514	PBANKA_0937500	conserved Plasmodium protein, unknown function
OG5_165529	PBANKA_1201800	conserved Plasmodium protein, unknown function
OG5_165539	PBANKA_1039000	conserved Plasmodium protein, unknown function
OG5_165563	PBANKA_1447200	CG2-related protein, putative
OG5_165568	PBANKA_1463300	conserved Plasmodium protein, unknown function
OG5_165573	PBANKA_0622000	conserved Plasmodium protein, unknown function
OG5_165578	PBANKA_1004100	NYN domain-containing protein, putative
OG5_165879	PBANKA_1340600	conserved Plasmodium protein, unknown function
OG5_165880	PBANKA_1135900	conserved Plasmodium protein, unknown function
OG5_165890	PBANKA_1021100	DnaJ protein, putative
OG5_165891	PBANKA_0810200	conserved Plasmodium protein, unknown function
OG5_165906	PBANKA_0720700	regulator of chromosome condensation, putative
OG5_165922	PBANKA_0513900	conserved Plasmodium protein, unknown function
OG5_165924	PBANKA_0505400	conserved Plasmodium protein, unknown function
OG5_165936	PBANKA_1334800	conserved Plasmodium protein, unknown function
OG5_165983	PBANKA_0926900	WD repeat-containing protein, putative
OG5_166027	PBANKA_0938000	conserved Plasmodium protein, unknown function
OG5_166095	PBANKA_0103400	glyoxalase I-like protein GILP, putative
OG5_166101	PBANKA_1214700	conserved Plasmodium protein, unknown function
OG5_166121	PBANKA_0708200	conserved Plasmodium protein, unknown function
OG5_166125	PBANKA_0507600	HORMA domain protein, putative
OG5_166153	PBANKA_0306600	conserved Plasmodium protein, unknown function
OG5_166168	PBANKA_1211400	zinc finger protein, putative
OG5_166171	PBANKA_1119600	merozoite surface protein 10, putative
OG5_166188	PBANKA_1242400	conserved Plasmodium protein, unknown function
OG5_166215	PBANKA_1015500	AP2 domain transcription factor AP2-O3
OG5_166359	PBANKA_1023600	conserved Plasmodium protein, unknown function
OG5_166426	PBANKA_1240100	conserved protein, unknown function
OG5_166432	PBANKA_0108100	conserved Plasmodium protein, unknown function
OG5_166433	PBANKA_0833900	conserved Plasmodium protein, unknown function
OG5_166435	PBANKA_1321500	conserved Plasmodium protein, unknown function
OG5_166437	PBANKA_1218700	conserved Plasmodium protein, unknown function
OG5_166461	PBANKA_1200700	conserved Plasmodium protein, unknown function
OG5_166520	PBANKA_1450400	conserved Plasmodium protein, unknown function
OG5_166522	PBANKA_0207500	cyclin-dependent kinases regulatory subunit, putative
OG5_166587	PBANKA_0510800	conserved Plasmodium protein, unknown function
OG5_166607	PBANKA_1310500	conserved Plasmodium protein, unknown function
OG5_166796	PBANKA_1026100	conserved Plasmodium protein, unknown function
OG5_166836	PBANKA_1423000	conserved protein, unknown function
OG5_166841	PBANKA_0938800	conserved Plasmodium protein, unknown function
OG5_166858	PBANKA_1445700	conserved Plasmodium protein, unknown function
OG5_166859	PBANKA_1356100	conserved Plasmodium protein, unknown function
OG5_166863	PBANKA_0714500	conserved Plasmodium protein, unknown function
OG5_166869	PBANKA_0101500	conserved Plasmodium protein, unknown function
OG5_166879	PBANKA_0102700	conserved Plasmodium protein, unknown function
OG5_166881	PBANKA_0103200	conserved protein, unknown function
OG5_166882	PBANKA_1464900	rhoptry neck protein 3, putative
OG5_166888	PBANKA_1451500	conserved Plasmodium protein, unknown function
OG5_166896	PBANKA_1453900	conserved protein, unknown function
OG5_166897	PBANKA_1363700	AP2 domain transcription factor AP2-O4
OG5_166935	PBANKA_1228900	von Willebrand factor A domain-related protein
OG5_166967	PBANKA_1215700	conserved Plasmodium protein, unknown function
OG5_166970	PBANKA_0101800	conserved Plasmodium protein, unknown function
OG5_166973	PBANKA_0104500	conserved Plasmodium protein, unknown function
OG5_166982	PBANKA_1330900	conserved Plasmodium protein, unknown function
OG5_166990	PBANKA_0203600	conserved Plasmodium protein, unknown function
OG5_166993	PBANKA_0205800	eukaryotic translation initiation factor 2-alpha kinase 2
OG5_166995	PBANKA_0209000	conserved Plasmodium protein, unknown function
OG5_167003	PBANKA_0300700	nucleic acid binding protein, putative
OG5_167006	PBANKA_0304100	conserved Plasmodium protein, unknown function
OG5_167009	PBANKA_0305900	conserved Plasmodium protein, unknown function
OG5_167014	PBANKA_0311500	conserved Plasmodium protein, unknown function
OG5_167016	PBANKA_0312000	conserved Plasmodium protein, unknown function
OG5_167037	PBANKA_0503100	conserved Plasmodium protein, unknown function
OG5_167038	PBANKA_0503300	conserved Plasmodium protein, unknown function
OG5_167049	PBANKA_0510300	conserved Plasmodium protein, unknown function
OG5_167052	PBANKA_0513000	inner membrane complex protein 1m, putative
OG5_167055	PBANKA_0513700	conserved Plasmodium protein, unknown function
OG5_167056	PBANKA_0514300	conserved Plasmodium protein, unknown function
OG5_167058	PBANKA_0515300	conserved Plasmodium protein, unknown function
OG5_167059	PBANKA_0515700	conserved Plasmodium protein, unknown function
OG5_167060	PBANKA_0520100	conserved Plasmodium protein, unknown function
OG5_167073	PBANKA_0605500	conserved Plasmodium protein, unknown function
OG5_167074	PBANKA_0607000	conserved Plasmodium protein, unknown function
OG5_167078	PBANKA_0609200	conserved Plasmodium protein, unknown function
OG5_167081	PBANKA_0612400	conserved Plasmodium protein, unknown function
OG5_167085	PBANKA_0614900	conserved Plasmodium protein, unknown function
OG5_167086	PBANKA_0615500	conserved Plasmodium protein, unknown function
OG5_167087	PBANKA_0616500	conserved protein, unknown function
OG5_167091	PBANKA_0619200	secreted ookinete protein, putative
OG5_167092	PBANKA_0621300	conserved Plasmodium protein, unknown function
OG5_167095	PBANKA_0622400	kinesin-19, putative
OG5_167097	PBANKA_0700800	Plasmodium exported protein (PHIST), unknown function
OG5_167100	PBANKA_0703800	conserved Plasmodium protein, unknown function
OG5_167102	PBANKA_0704700	conserved Plasmodium protein, unknown function
OG5_167104	PBANKA_0706600	conserved Plasmodium protein, unknown function
OG5_167106	PBANKA_0709700	protein kinase 1
OG5_167108	PBANKA_0710700	RNA-binding protein, putative
OG5_167109	PBANKA_0711400	perforin-like protein 4
OG5_167111	PBANKA_0711600	perforin-like protein 5
OG5_167112	PBANKA_0712700	zinc finger protein, putative
OG5_167116	PBANKA_0716400	conserved Plasmodium protein, unknown function
OG5_167117	PBANKA_0717700	conserved Plasmodium protein, unknown function
OG5_167118	PBANKA_0719800	conserved Plasmodium protein, unknown function
OG5_167120	PBANKA_0720400	conserved Plasmodium protein, unknown function
OG5_167124	PBANKA_0802200	serine/threonine protein kinase, putative
OG5_167129	PBANKA_0807200	conserved Plasmodium protein, unknown function
OG5_167134	PBANKA_0810300	conserved Plasmodium protein, unknown function
OG5_167137	PBANKA_0812900	conserved Plasmodium protein, unknown function
OG5_167142	PBANKA_0815500	conserved Plasmodium protein, unknown function
OG5_167143	PBANKA_0816300	heptatricopeptide repeat-containing protein, putative
OG5_167146	PBANKA_0816900	conserved Plasmodium protein, unknown function
OG5_167148	PBANKA_0818200	conserved protein, unknown function
OG5_167149	PBANKA_0819400	conserved Plasmodium protein, unknown function
OG5_167150	PBANKA_0819600	conserved Plasmodium protein, unknown function
OG5_167151	PBANKA_0820800	regulator of chromosome condensation-PP1-interacting protein, putative
OG5_167154	PBANKA_0825400	conserved Plasmodium protein, unknown function
OG5_167155	PBANKA_0825500	conserved Plasmodium protein, unknown function
OG5_167156	PBANKA_0825900	conserved Plasmodium protein, unknown function
OG5_167157	PBANKA_0827100	protein kinase, putative
OG5_167158	PBANKA_0827400	conserved Plasmodium protein, unknown function
OG5_167159	PBANKA_0827600	conserved Plasmodium protein, unknown function
OG5_167165	PBANKA_0835400	conserved Plasmodium protein, unknown function
OG5_167169	PBANKA_0904000	conserved Plasmodium protein, unknown function
OG5_167170	PBANKA_0904600	conserved Plasmodium protein, unknown function
OG5_167171	PBANKA_0905300	conserved Plasmodium protein, unknown function
OG5_167172	PBANKA_0906100	conserved Plasmodium protein, unknown function
OG5_167173	PBANKA_0906800	conserved Plasmodium protein, unknown function
OG5_167174	PBANKA_0907000	heptatricopeptide repeat-containing protein, putative
OG5_167176	PBANKA_0910900	sporozoite surface protein essential for liver stage development
OG5_167182	PBANKA_0914100	conserved Plasmodium protein, unknown function
OG5_167185	PBANKA_0916500	conserved Plasmodium protein, unknown function
OG5_167186	PBANKA_0916700	conserved Plasmodium protein, unknown function
OG5_167188	PBANKA_0916900	conserved Plasmodium protein, unknown function
OG5_167190	PBANKA_0918900	conserved Plasmodium protein, unknown function
OG5_167192	PBANKA_0919900	ATP-dependent 6-phosphofructokinase, putative
OG5_167193	PBANKA_0920500	conserved Plasmodium protein, unknown function
OG5_167199	PBANKA_0929400	myosin light chain B, putative
OG5_167200	PBANKA_0930100	conserved Plasmodium protein, unknown function
OG5_167207	PBANKA_0939100	AP2 domain transcription factor, putative
OG5_167208	PBANKA_0940000	conserved Plasmodium protein, unknown function
OG5_167214	PBANKA_1002100	6-cysteine protein
OG5_167216	PBANKA_1002300	conserved Plasmodium protein, unknown function
OG5_167217	PBANKA_1002500	conserved Plasmodium protein, unknown function
OG5_167218	PBANKA_1002600	6-cysteine protein
OG5_167221	PBANKA_1004500	conserved Plasmodium protein, unknown function
OG5_167225	PBANKA_1005600	conserved Plasmodium protein, unknown function
OG5_167227	PBANKA_1006400	conserved Plasmodium protein, unknown function
OG5_167229	PBANKA_1007900	conserved Plasmodium protein, unknown function
OG5_167230	PBANKA_1009600	conserved protein, unknown function
OG5_167231	PBANKA_1009900	conserved Plasmodium protein, unknown function
OG5_167232	PBANKA_1010900	protein kinase, putative
OG5_167239	PBANKA_1020500	14-3-3 protein, putative
OG5_167241	PBANKA_1020800	conserved Plasmodium protein, unknown function
OG5_167242	PBANKA_1021200	conserved Plasmodium protein, unknown function
OG5_167251	PBANKA_1033300	conserved Plasmodium protein, unknown function
OG5_167257	PBANKA_1037400	conserved Plasmodium protein, unknown function
OG5_167261	PBANKA_1103900	conserved Plasmodium protein, unknown function
OG5_167268	PBANKA_1107600	6-cysteine protein
OG5_167269	PBANKA_1109600	conserved Plasmodium protein, unknown function
OG5_167270	PBANKA_1110200	conserved Plasmodium protein, unknown function
OG5_167273	PBANKA_1110900	conserved Plasmodium protein, unknown function
OG5_167276	PBANKA_1113400	secreted ookinete protein
OG5_167278	PBANKA_1114000	aspartate--tRNA ligase, putative
OG5_167279	PBANKA_1114100	conserved Plasmodium protein, unknown function
OG5_167281	PBANKA_1115200	conserved Plasmodium protein, unknown function
OG5_167286	PBANKA_1118300	conserved Plasmodium protein, unknown function
OG5_167297	PBANKA_1127200	conserved Plasmodium protein, unknown function
OG5_167298	PBANKA_1128900	conserved Plasmodium protein, unknown function
OG5_167301	PBANKA_1131300	conserved Plasmodium protein, unknown function
OG5_167305	PBANKA_1134900	zinc finger protein, putative
OG5_167308	PBANKA_1138100	14-3-3 protein, putative
OG5_167309	PBANKA_1138800	conserved Plasmodium protein, unknown function
OG5_167330	PBANKA_1212000	conserved Plasmodium protein, unknown function
OG5_167333	PBANKA_1214400	conserved Plasmodium protein, unknown function
OG5_167338	PBANKA_1217200	conserved Plasmodium protein, unknown function
OG5_167339	PBANKA_1218300	CPW-WPC family protein
OG5_167340	PBANKA_1219100	inner membrane complex protein 1d
OG5_167347	PBANKA_1225300	conserved Plasmodium protein, unknown function
OG5_167352	PBANKA_1236800	conserved Plasmodium protein, unknown function
OG5_167368	PBANKA_1312700	gamete egress and sporozoite traversal protein
OG5_167369	PBANKA_1313200	AP2 domain transcription factor AP2-O5, putative
OG5_167372	PBANKA_1314900	conserved Plasmodium protein, unknown function
OG5_167376	PBANKA_1318500	conserved Plasmodium protein, unknown function
OG5_167377	PBANKA_1318600	conserved protein, unknown function
OG5_167380	PBANKA_1320200	conserved Plasmodium protein, unknown function
OG5_167392	PBANKA_1329000	conserved Plasmodium protein, unknown function
OG5_167401	PBANKA_1335700	conserved Plasmodium protein, unknown function
OG5_167402	PBANKA_1336200	conserved Plasmodium protein, unknown function
OG5_167406	PBANKA_1337900	conserved Plasmodium protein, unknown function
OG5_167410	PBANKA_1341100	conserved Plasmodium protein, unknown function
OG5_167412	PBANKA_1341700	conserved Plasmodium protein, unknown function
OG5_167417	PBANKA_1346900	conserved protein, unknown function
OG5_167427	PBANKA_1354600	inner membrane complex suture component, putative
OG5_167429	PBANKA_1355600	sporozoite protein essential for cell traversal
OG5_167430	PBANKA_1358500	inner membrane complex protein, putative
OG5_167433	PBANKA_1359600	6-cysteine protein
OG5_167435	PBANKA_1360800	conserved Plasmodium protein, unknown function
OG5_167443	PBANKA_1404300	conserved Plasmodium protein, unknown function
OG5_167450	PBANKA_1410100	conserved Plasmodium protein, unknown function
OG5_167451	PBANKA_1411200	conserved Plasmodium protein, unknown function
OG5_167456	PBANKA_1417400	conserved Plasmodium protein, unknown function
OG5_167459	PBANKA_1418100	ACDC domain-containing protein, putative
OG5_167460	PBANKA_1419300	conserved Plasmodium protein, unknown function
OG5_167462	PBANKA_1422800	conserved Plasmodium protein, unknown function
OG5_167464	PBANKA_1425200	sporozoite surface protein 3, putative
OG5_167467	PBANKA_1427100	aquaporin, putative
OG5_167468	PBANKA_1427600	conserved Plasmodium protein, unknown function
OG5_167470	PBANKA_1428100	asparagine-rich antigen, putative
OG5_167471	PBANKA_1430300	conserved Plasmodium protein, unknown function
OG5_167472	PBANKA_1432200	male development gene 1
OG5_167473	PBANKA_1432400	perforin-like protein 2
OG5_167474	PBANKA_1433000	conserved protein, unknown function
OG5_167477	PBANKA_1433600	thrombospondin-related apical membrane protein
OG5_167478	PBANKA_1433700	conserved Plasmodium protein, unknown function
OG5_167481	PBANKA_1435200	zinc finger protein, putative
OG5_167490	PBANKA_1443900	conserved Plasmodium protein, unknown function
OG5_167496	PBANKA_1451100	conserved Plasmodium protein, unknown function
OG5_167500	PBANKA_1457700	conserved Plasmodium protein, unknown function
OG5_167502	PBANKA_1459100	conserved Plasmodium protein, unknown function
OG5_167504	PBANKA_1461300	conserved Plasmodium protein, unknown function
OG5_168100	PBANKA_1224900	conserved Plasmodium protein, unknown function
OG5_169036	PBANKA_1225900	conserved Plasmodium protein, unknown function
OG5_169686	PBANKA_1437700	conserved Plasmodium protein, unknown function
OG5_169994	PBANKA_0907600	phosphatidylinositol N-acetylglucosaminyltransferase subunit H, putative
OG5_170043	PBANKA_0935700	Josephin domain-containing protein, putative
OG5_170161	PBANKA_1362800	conserved Plasmodium protein, unknown function
OG5_171217	PBANKA_1432300	cell traversal protein for ookinetes and sporozoites
OG5_171226	PBANKA_0928400	conserved Plasmodium protein, unknown function
OG5_171295	PBANKA_0503500	zinc finger protein, putative
OG5_171325	PBANKA_1106100	conserved Plasmodium protein, unknown function
OG5_171530	PBANKA_0214800	heat shock protein, putative
OG5_172113	PBANKA_1351300	conserved Plasmodium protein, unknown function
OG5_172398	PBANKA_0310700	conserved protein, unknown function
OG5_172463	PBANKA_0503900	conserved Plasmodium protein, unknown function
OG5_172686	PBANKA_0107800	citrate synthase-like protein, putative
OG5_172706	PBANKA_1228100	AP2 domain transcription factor, putative
OG5_173114	PBANKA_1102300	conserved Plasmodium protein, unknown function
OG5_173160	PBANKA_0721800	apical merozoite protein, putative
OG5_173165	PBANKA_1219900	Cg7 protein, putative
OG5_173172	PBANKA_0412500	conserved Plasmodium protein, unknown function
OG5_173721	PBANKA_1227500	conserved Plasmodium protein, unknown function
OG5_173790	PBANKA_0307800	conserved Plasmodium protein, unknown function
OG5_173791	PBANKA_0308700	pseudouridine synthase, putative
OG5_173792	PBANKA_0407300	conserved Plasmodium protein, unknown function
OG5_173793	PBANKA_0408100	50S ribosomal protein L9, apicoplast, putative
OG5_173802	PBANKA_0510100	conserved protein, unknown function
OG5_173804	PBANKA_0521500	conserved Plasmodium protein, unknown function
OG5_173806	PBANKA_0600600	NIMA related kinase 3, putative
OG5_173820	PBANKA_0801100	conserved Plasmodium protein, unknown function
OG5_173823	PBANKA_0816200	ribonuclease H2 subunit C, putative
OG5_173824	PBANKA_0817300	conserved Plasmodium protein, unknown function
OG5_173826	PBANKA_0821200	conserved Plasmodium protein, unknown function
OG5_173831	PBANKA_0831600	conserved Plasmodium protein, unknown function
OG5_173833	PBANKA_0834100	conserved Plasmodium protein, unknown function
OG5_173835	PBANKA_0904200	conserved Plasmodium protein, unknown function
OG5_173836	PBANKA_0907500	conserved Plasmodium protein, unknown function
OG5_173839	PBANKA_0917100	serpentine receptor, putative
OG5_173847	PBANKA_0927600	conserved Plasmodium protein, unknown function
OG5_173858	PBANKA_1037800	secreted ookinete adhesive protein
OG5_173860	PBANKA_1107000	conserved Plasmodium protein, unknown function
OG5_173863	PBANKA_1124400	conserved Plasmodium protein, unknown function
OG5_173865	PBANKA_1129200	conserved Plasmodium protein, unknown function
OG5_173866	PBANKA_1132800	conserved Plasmodium protein, unknown function
OG5_173868	PBANKA_1137400	conserved Plasmodium protein, unknown function
OG5_173871	PBANKA_1143200	conserved Plasmodium protein, unknown function
OG5_173875	PBANKA_1207400	conserved Plasmodium protein, unknown function
OG5_173883	PBANKA_1239000	conserved Plasmodium membrane protein, unknown function
OG5_173886	PBANKA_1308500	shikimate dehydrogenase, putative
OG5_173891	PBANKA_1331300	conserved Plasmodium protein, unknown function
OG5_173895	PBANKA_1343700	conserved Plasmodium protein, unknown function
OG5_173898	PBANKA_1353800	conserved Plasmodium protein, unknown function
OG5_173903	PBANKA_1361800	conserved Plasmodium protein, unknown function
OG5_179801	PBANKA_0703500	conserved Plasmodium protein, unknown function
OG5_184302	PBANKA_1130600	conserved Plasmodium protein, unknown function
OG5_184387	PBANKA_0701200	conserved Plasmodium protein, unknown function
OG5_184619	PBANKA_0207600	asparagine-rich antigen, putative
OG5_184623	PBANKA_0000301	fam-b protein
OG5_184623	PBANKA_1465841	fam-b protein
OG5_184639	PBANKA_0909400	conserved Plasmodium protein, unknown function
OG5_184655	PBANKA_1334900	conserved Plasmodium protein, unknown function
OG5_184656	PBANKA_1335000	conserved Plasmodium protein, unknown function
OG5_184663	PBANKA_1463900	HSP20-like chaperone, putative
OG5_186572	PBANKA_1020300	ankyrin-repeat protein, putative
OG5_196690	PBANKA_1325500	conserved Plasmodium protein, unknown function
OG5_205345	PBANKA_0107200	conserved Plasmodium protein, unknown function
OG5_205357	PBANKA_0502000	conserved Plasmodium protein, unknown function
OG5_205367	PBANKA_0608800	conserved Plasmodium protein, unknown function
OG5_205376	PBANKA_0719100	conserved Plasmodium protein, unknown function
OG5_205382	PBANKA_0836500	conserved rodent malaria protein, unknown function
OG5_205386	PBANKA_0902700	conserved Plasmodium protein, unknown function
OG5_205390	PBANKA_1008600	conserved Plasmodium protein, unknown function
OG5_205392	PBANKA_1018800	conserved Plasmodium protein, unknown function
OG5_205399	PBANKA_1038800	conserved Plasmodium protein, unknown function
OG5_205402	PBANKA_1101200	Plasmodium exported protein, unknown function
OG5_243270	PBANKA_1444400	conserved Plasmodium protein, unknown function
OG5_pber|PBANKA_124620	PBANKA_1246200	fam-b protein
OG5_pyoe|PY05007	PBANKA_0502650	conserved Plasmodium protein, unknown function

## Sheet: EtenellaOnly
Ortholog Group	E. tenella Gene ID	Gene Product Description
ETH_00000235	ETH_00000235	hypothetical protein
ETH_00000370	ETH_00000370	hypothetical protein
ETH_00000380	ETH_00000380	hypothetical protein
ETH_00000640	ETH_00000640	hypothetical protein
ETH_00000895	ETH_00000895	hypothetical protein
ETH_00000970	ETH_00000970	hypothetical protein
ETH_00001165	ETH_00001165	hypothetical protein
ETH_00001195	ETH_00001195	hypothetical protein
ETH_00001230	ETH_00001230	hypothetical protein
ETH_00001460	ETH_00001460	hypothetical protein, conserved
ETH_00001595	ETH_00001595	hypothetical protein, conserved
ETH_00001635	ETH_00001635	hypothetical protein
ETH_00001815	ETH_00001815	hypothetical protein
ETH_00001875	ETH_00001875	hypothetical protein
ETH_00001970	ETH_00001970	hypothetical protein, conserved
ETH_00002050	ETH_00002050	hypothetical protein
ETH_00002060	ETH_00002060	hypothetical protein
ETH_00002195	ETH_00002195	hypothetical protein
ETH_00002335	ETH_00002335	hypothetical protein
ETH_00002350	ETH_00002350	hypothetical protein
ETH_00002390	ETH_00002390	hypothetical protein
ETH_00002730	ETH_00002730	hypothetical protein, conserved
ETH_00002935	ETH_00002935	hypothetical protein, conserved
ETH_00002950	ETH_00002950	hypothetical protein, conserved
ETH_00003000	ETH_00003000	hypothetical protein
ETH_00003285	ETH_00003285	hypothetical protein
ETH_00003330	ETH_00003330	hypothetical protein
ETH_00003385	ETH_00003385	hypothetical protein
ETH_00003455	ETH_00003455	hypothetical protein
ETH_00003490	ETH_00003490	hypothetical protein
ETH_00003640	ETH_00003640	hypothetical protein
ETH_00003725	ETH_00003725	hypothetical protein
ETH_00003740	ETH_00003740	hypothetical protein
ETH_00003775	ETH_00003775	hypothetical protein
ETH_00003780	ETH_00003780	hypothetical protein
ETH_00004030	ETH_00004030	hypothetical protein
ETH_00004280	ETH_00004280	hypothetical protein, conserved
ETH_00004330	ETH_00004330	hypothetical protein
ETH_00004430	ETH_00004430	hypothetical protein, conserved
ETH_00004995	ETH_00004995	hypothetical protein, conserved
ETH_00005280	ETH_00005280	hypothetical protein, conserved
ETH_00005535	ETH_00005535	hypothetical protein
ETH_00005635	ETH_00005635	hypothetical protein
ETH_00005875	ETH_00005875	hypothetical protein
ETH_00005990	ETH_00005990	hypothetical protein
ETH_00006010	ETH_00006010	hypothetical protein, conserved
ETH_00006050	ETH_00006050	kazal-type serine protease inhibitor domain-containing protein, putative
ETH_00006135	ETH_00006135	hypothetical protein
ETH_00006220	ETH_00006220	hypothetical protein, conserved
ETH_00006230	ETH_00006230	hypothetical protein, conserved
ETH_00006245	ETH_00006245	hypothetical protein
ETH_00006445	ETH_00006445	hypothetical protein
ETH_00006455	ETH_00006455	hypothetical protein
ETH_00006460	ETH_00006460	hypothetical protein
ETH_00006480	ETH_00006480	hypothetical protein
ETH_00006690	ETH_00006690	hypothetical protein
ETH_00006745	ETH_00006745	hypothetical protein, conserved
ETH_00007015	ETH_00007015	hypothetical protein
ETH_00007020	ETH_00007020	hypothetical protein, conserved
ETH_00007330	ETH_00007330	hypothetical protein, conserved
ETH_00007520	ETH_00007520	hypothetical protein
ETH_00007545	ETH_00007545	hypothetical protein
ETH_00007560	ETH_00007560	hypothetical protein, conserved
ETH_00007645	ETH_00007645	hypothetical protein
ETH_00008240	ETH_00008240	hypothetical protein
ETH_00008285	ETH_00008285	hypothetical protein, conserved
ETH_00008350	ETH_00008350	hypothetical protein
ETH_00008625	ETH_00008625	hypothetical protein
ETH_00008665	ETH_00008665	hypothetical protein, conserved
ETH_00008750	ETH_00008750	hypothetical protein, conserved
ETH_00008920	ETH_00008920	hypothetical protein
ETH_00008965	ETH_00008965	hypothetical protein, conserved
ETH_00009295	ETH_00009295	hypothetical protein
ETH_00009320	ETH_00009320	hypothetical protein
ETH_00009475	ETH_00009475	hypothetical protein
ETH_00009745	ETH_00009745	hypothetical protein
ETH_00009765	ETH_00009765	hypothetical protein
ETH_00009800	ETH_00009800	hypothetical protein
ETH_00010090	ETH_00010090	hypothetical protein
ETH_00010110	ETH_00010110	hypothetical protein
ETH_00010115	ETH_00010115	hypothetical protein, conserved
ETH_00010155	ETH_00010155	hypothetical protein
ETH_00010225	ETH_00010225	hypothetical protein
ETH_00010445	ETH_00010445	hypothetical protein
ETH_00010640	ETH_00010640	hypothetical protein
ETH_00010710	ETH_00010710	F-box domain-containing protein, putative
ETH_00011235	ETH_00011235	hypothetical protein
ETH_00011275	ETH_00011275	hypothetical protein
ETH_00011450	ETH_00011450	hypothetical protein, conserved
ETH_00011510	ETH_00011510	hypothetical protein
ETH_00011550	ETH_00011550	hypothetical protein, conserved
ETH_00012065	ETH_00012065	hypothetical protein, conserved
ETH_00012140	ETH_00012140	hypothetical protein
ETH_00012310	ETH_00012310	hypothetical protein, conserved
ETH_00012315	ETH_00012315	hypothetical protein
ETH_00012490	ETH_00012490	hypothetical protein, conserved
ETH_00012525	ETH_00012525	hypothetical protein
ETH_00012600	ETH_00012600	hypothetical protein
ETH_00012610	ETH_00012610	hypothetical protein
ETH_00012765	ETH_00012765	hypothetical protein
ETH_00012770	ETH_00012770	hypothetical protein
ETH_00012785	ETH_00012785	hypothetical protein
ETH_00012825	ETH_00012825	1-acyl-sn-glycerol-3-phosphate acyltransferase, putative
ETH_00012970	ETH_00012970	hypothetical protein
ETH_00013315	ETH_00013315	hypothetical protein
ETH_00013380	ETH_00013380	hypothetical protein
ETH_00013530	ETH_00013530	hypothetical protein
ETH_00013555	ETH_00013555	hypothetical protein, conserved
ETH_00013830	ETH_00013830	hypothetical protein, conserved
ETH_00014110	ETH_00014110	hypothetical protein
ETH_00014470	ETH_00014470	hypothetical protein, conserved
ETH_00014545	ETH_00014545	hypothetical protein
ETH_00014580	ETH_00014580	protein kinase, PfEST homolog, putative
ETH_00014595	ETH_00014595	hypothetical protein, conserved
ETH_00014600	ETH_00014600	hypothetical protein
ETH_00014925	ETH_00014925	hypothetical protein
ETH_00015000	ETH_00015000	hypothetical protein, conserved
ETH_00015115	ETH_00015115	hypothetical protein
ETH_00015165	ETH_00015165	hypothetical protein
ETH_00015235	ETH_00015235	ICE-like protease (caspase) p20 domain-containing protein, putative
ETH_00015405	ETH_00015405	hypothetical protein, conserved
ETH_00015555	ETH_00015555	enterophilin-2L, putative
ETH_00015785	ETH_00015785	hypothetical protein, conserved
ETH_00015840	ETH_00015840	hypothetical protein
ETH_00016045	ETH_00016045	hypothetical protein
ETH_00016160	ETH_00016160	hypothetical protein, conserved
ETH_00016170	ETH_00016170	hypothetical protein
ETH_00016185	ETH_00016185	hypothetical protein
ETH_00016210	ETH_00016210	hypothetical protein
ETH_00016225	ETH_00016225	hypothetical protein
ETH_00016365	ETH_00016365	hypothetical protein, conserved
ETH_00016435	ETH_00016435	hypothetical protein
ETH_00016450	ETH_00016450	hypothetical protein
ETH_00016630	ETH_00016630	hypothetical protein, conserved
ETH_00016700	ETH_00016700	hypothetical protein
ETH_00016800	ETH_00016800	hypothetical protein, conserved
ETH_00017050	ETH_00017050	Generative cell specific-1
ETH_00017115	ETH_00017115	hypothetical protein
ETH_00017215	ETH_00017215	hypothetical protein, conserved
ETH_00017220	ETH_00017220	hypothetical protein
ETH_00017235	ETH_00017235	hypothetical protein
ETH_00017390	ETH_00017390	hypothetical protein
ETH_00017455	ETH_00017455	hypothetical protein
ETH_00017555	ETH_00017555	hypothetical protein
ETH_00017630	ETH_00017630	hypothetical protein, conserved
ETH_00017650	ETH_00017650	hypothetical protein, conserved
ETH_00017655	ETH_00017655	hypothetical protein
ETH_00017805	ETH_00017805	hypothetical protein, conserved
ETH_00017945	ETH_00017945	hypothetical protein
ETH_00017950	ETH_00017950	hypothetical protein
ETH_00018100	ETH_00018100	hypothetical protein
ETH_00018115	ETH_00018115	hypothetical protein, conserved
ETH_00018130	ETH_00018130	hypothetical protein
ETH_00018135	ETH_00018135	hypothetical protein
ETH_00018445	ETH_00018445	hypothetical protein, conserved
ETH_00018790	ETH_00018790	hypothetical protein
ETH_00019265	ETH_00019265	hypothetical protein
ETH_00019780	ETH_00019780	hypothetical protein
ETH_00019885	ETH_00019885	hypothetical protein
ETH_00020115	ETH_00020115	hypothetical protein, conserved
ETH_00020120	ETH_00020120	hypothetical protein, conserved
ETH_00020565	ETH_00020565	hypothetical protein
ETH_00021030	ETH_00021030	hypothetical protein
ETH_00021195	ETH_00021195	hypothetical protein
ETH_00021220	ETH_00021220	hypothetical protein
ETH_00021310	ETH_00021310	hypothetical protein
ETH_00021315	ETH_00021315	hypothetical protein
ETH_00021350	ETH_00021350	hypothetical protein
ETH_00021600	ETH_00021600	hypothetical protein
ETH_00021700	ETH_00021700	hypothetical protein
ETH_00021720	ETH_00021720	hypothetical protein
ETH_00021725	ETH_00021725	hypothetical protein
ETH_00021795	ETH_00021795	hypothetical protein, conserved
ETH_00021805	ETH_00021805	hypothetical protein, conserved
ETH_00021840	ETH_00021840	hypothetical protein, conserved
ETH_00021955	ETH_00021955	hypothetical protein, conserved
ETH_00022115	ETH_00022115	hypothetical protein
ETH_00022125	ETH_00022125	hypothetical protein
ETH_00022130	ETH_00022130	hypothetical protein
ETH_00022155	ETH_00022155	hypothetical protein
ETH_00022175	ETH_00022175	hypothetical protein
ETH_00022190	ETH_00022190	hypothetical protein
ETH_00022230	ETH_00022230	hypothetical protein
ETH_00022730	ETH_00022730	hypothetical protein, conserved
ETH_00022745	ETH_00022745	hypothetical protein
ETH_00022770	ETH_00022770	hypothetical protein
ETH_00022840	ETH_00022840	hypothetical protein, conserved
ETH_00022885	ETH_00022885	hypothetical protein
ETH_00022895	ETH_00022895	subtilase family serine protease, putative
ETH_00022900	ETH_00022900	hypothetical protein
ETH_00023190	ETH_00023190	hypothetical protein
ETH_00023225	ETH_00023225	hypothetical protein
ETH_00023645	ETH_00023645	hypothetical protein, conserved
ETH_00023655	ETH_00023655	hypothetical protein
ETH_00023670	ETH_00023670	hypothetical protein
ETH_00023680	ETH_00023680	hypothetical protein
ETH_00023885	ETH_00023885	hypothetical protein
ETH_00023960	ETH_00023960	hypothetical protein, conserved
ETH_00024010	ETH_00024010	hypothetical protein, conserved
ETH_00024635	ETH_00024635	hypothetical protein
ETH_00024640	ETH_00024640	hypothetical protein
ETH_00024880	ETH_00024880	hypothetical protein
ETH_00024895	ETH_00024895	hypothetical protein, conserved
ETH_00024955	ETH_00024955	hypothetical protein, conserved
ETH_00024960	ETH_00024960	hypothetical protein
ETH_00024990	ETH_00024990	hypothetical protein
ETH_00024995	ETH_00024995	hypothetical protein, conserved
ETH_00025025	ETH_00025025	hypothetical protein
ETH_00025055	ETH_00025055	hypothetical protein
ETH_00025130	ETH_00025130	hypothetical protein, conserved
ETH_00025235	ETH_00025235	hypothetical protein, conserved
ETH_00025415	ETH_00025415	hypothetical protein
ETH_00025575	ETH_00025575	hypothetical protein
ETH_00025610	ETH_00025610	hypothetical protein
ETH_00025795	ETH_00025795	hypothetical protein, conserved
ETH_00026035	ETH_00026035	hypothetical protein
ETH_00026195	ETH_00026195	hypothetical protein
ETH_00026275	ETH_00026275	hypothetical protein
ETH_00026310	ETH_00026310	hypothetical protein, conserved
ETH_00026320	ETH_00026320	hypothetical protein, conserved
ETH_00026355	ETH_00026355	hypothetical protein
ETH_00026375	ETH_00026375	hypothetical protein
ETH_00026760	ETH_00026760	hypothetical protein
ETH_00026790	ETH_00026790	hypothetical protein, conserved
ETH_00027185	ETH_00027185	hypothetical protein
ETH_00027410	ETH_00027410	hypothetical protein
ETH_00027455	ETH_00027455	hypothetical protein, conserved
ETH_00027470	ETH_00027470	hypothetical protein
ETH_00027490	ETH_00027490	hypothetical protein, conserved
ETH_00027510	ETH_00027510	hypothetical protein, conserved
ETH_00027770	ETH_00027770	hypothetical protein
ETH_00027775	ETH_00027775	hypothetical protein
ETH_00027800	ETH_00027800	hypothetical protein
ETH_00027820	ETH_00027820	hypothetical protein
ETH_00027835	ETH_00027835	hypothetical protein, conserved
ETH_00028020	ETH_00028020	hypothetical protein, conserved
ETH_00028060	ETH_00028060	hypothetical protein, conserved
ETH_00028600	ETH_00028600	hypothetical protein, conserved
ETH_00028720	ETH_00028720	hypothetical protein
ETH_00028895	ETH_00028895	hypothetical protein, conserved
ETH_00029750	ETH_00029750	hypothetical protein, conserved
ETH_00029855	ETH_00029855	hypothetical protein, conserved
ETH_00029860	ETH_00029860	hypothetical protein, conserved
ETH_00030200	ETH_00030200	hypothetical protein
ETH_00030300	ETH_00030300	hypothetical protein
ETH_00030315	ETH_00030315	hypothetical protein
ETH_00030470	ETH_00030470	hypothetical protein, conserved
ETH_00030505	ETH_00030505	WD domain, G-beta repeat-containing protein, putative
ETH_00030840	ETH_00030840	hypothetical protein
ETH_00030880	ETH_00030880	hypothetical protein, conserved
ETH_00030985	ETH_00030985	hypothetical protein
ETH_00030995	ETH_00030995	hypothetical protein
ETH_00031065	ETH_00031065	hypothetical protein, conserved
ETH_00031070	ETH_00031070	hypothetical protein
ETH_00031145	ETH_00031145	hypothetical protein
ETH_00031195	ETH_00031195	hypothetical protein
ETH_00031240	ETH_00031240	hypothetical protein
ETH_00031365	ETH_00031365	hypothetical protein
ETH_00031390	ETH_00031390	hypothetical protein, conserved
ETH_00032275	ETH_00032275	hypothetical protein
ETH_00032375	ETH_00032375	hypothetical protein
ETH_00032400	ETH_00032400	hypothetical protein
ETH_00032415	ETH_00032415	hypothetical protein
ETH_00032450	ETH_00032450	fibrillin-2 precursor, putative
ETH_00032575	ETH_00032575	hypothetical protein, conserved
ETH_00032620	ETH_00032620	hypothetical protein
ETH_00032655	ETH_00032655	hypothetical protein
ETH_00032685	ETH_00032685	hypothetical protein
ETH_00032710	ETH_00032710	hypothetical protein
ETH_00032750	ETH_00032750	hypothetical protein
ETH_00032815	ETH_00032815	hypothetical protein
ETH_00033175	ETH_00033175	hypothetical protein, conserved
ETH_00033230	ETH_00033230	hypothetical protein, conserved
ETH_00033495	ETH_00033495	hypothetical protein
ETH_00033525	ETH_00033525	hypothetical protein
ETH_00033540	ETH_00033540	hypothetical protein
ETH_00033635	ETH_00033635	hypothetical protein, conserved
ETH_00033665	ETH_00033665	hypothetical protein
ETH_00033755	ETH_00033755	hypothetical protein
ETH_00033815	ETH_00033815	hypothetical protein
ETH_00033840	ETH_00033840	hypothetical protein
ETH_00033850	ETH_00033850	hypothetical protein
ETH_00033980	ETH_00033980	hypothetical protein
ETH_00034005	ETH_00034005	hypothetical protein
ETH_00034010	ETH_00034010	hypothetical protein
ETH_00034015	ETH_00034015	hypothetical protein, conserved
ETH_00034045	ETH_00034045	hypothetical protein
ETH_00034060	ETH_00034060	hypothetical protein, conserved
ETH_00034070	ETH_00034070	hypothetical protein
ETH_00034090	ETH_00034090	hypothetical protein
ETH_00034130	ETH_00034130	hypothetical protein
ETH_00034145	ETH_00034145	hypothetical protein, conserved
ETH_00034150	ETH_00034150	hypothetical protein
ETH_00034165	ETH_00034165	hypothetical protein
ETH_00034185	ETH_00034185	hypothetical protein
ETH_00035090	ETH_00035090	hypothetical protein, conserved
ETH_00035160	ETH_00035160	hypothetical protein, conserved
ETH_00035360	ETH_00035360	hypothetical protein
ETH_00035405	ETH_00035405	hypothetical protein
ETH_00035410	ETH_00035410	hypothetical protein, conserved
ETH_00035415	ETH_00035415	hypothetical protein
ETH_00035475	ETH_00035475	hypothetical protein
ETH_00035480	ETH_00035480	hypothetical protein, conserved
ETH_00035520	ETH_00035520	hypothetical protein
ETH_00035545	ETH_00035545	hypothetical protein, conserved
ETH_00035585	ETH_00035585	hypothetical protein
ETH_00035670	ETH_00035670	hypothetical protein
ETH_00035735	ETH_00035735	hypothetical protein
ETH_00035770	ETH_00035770	hypothetical protein
ETH_00035775	ETH_00035775	hypothetical protein
ETH_00035830	ETH_00035830	hypothetical protein
ETH_00035905	ETH_00035905	hypothetical protein
ETH_00035945	ETH_00035945	hypothetical protein
ETH_00035990	ETH_00035990	hypothetical protein
ETH_00036035	ETH_00036035	hypothetical protein
ETH_00036045	ETH_00036045	hypothetical protein, conserved
ETH_00036115	ETH_00036115	hypothetical protein
ETH_00036135	ETH_00036135	hypothetical protein
ETH_00036185	ETH_00036185	hypothetical protein
ETH_00036395	ETH_00036395	hypothetical protein
ETH_00036445	ETH_00036445	hypothetical protein, conserved
ETH_00036500	ETH_00036500	hypothetical protein
ETH_00036510	ETH_00036510	hypothetical protein, conserved
ETH_00036645	ETH_00036645	hypothetical protein
ETH_00036655	ETH_00036655	hypothetical protein
ETH_00036660	ETH_00036660	PIK3R4 kinase-related protein (incomplete catalytic triad), putative
ETH_00036685	ETH_00036685	hypothetical protein
ETH_00036775	ETH_00036775	hypothetical protein, conserved
ETH_00036785	ETH_00036785	hypothetical protein
ETH_00036935	ETH_00036935	hypothetical protein, conserved
ETH_00036980	ETH_00036980	hypothetical protein
ETH_00037105	ETH_00037105	hypothetical protein
ETH_00037115	ETH_00037115	hypothetical protein
ETH_00037125	ETH_00037125	hypothetical protein, conserved
ETH_00037160	ETH_00037160	hypothetical protein
ETH_00037240	ETH_00037240	hypothetical protein, conserved
ETH_00037260	ETH_00037260	hypothetical protein
ETH_00037280	ETH_00037280	hypothetical protein, conserved
ETH_00037395	ETH_00037395	hypothetical protein
ETH_00037425	ETH_00037425	hypothetical protein
ETH_00037475	ETH_00037475	hypothetical protein
ETH_00037490	ETH_00037490	hypothetical protein
ETH_00037510	ETH_00037510	tubulin-tyrosine ligase family protein, putative
ETH_00037520	ETH_00037520	hypothetical protein
ETH_00037545	ETH_00037545	hypothetical protein
ETH_00037610	ETH_00037610	hypothetical protein, conserved
ETH_00037665	ETH_00037665	hypothetical protein
ETH_00037685	ETH_00037685	hypothetical protein
ETH_00037690	ETH_00037690	hypothetical protein
ETH_00037730	ETH_00037730	hypothetical protein, conserved
ETH_00037820	ETH_00037820	hypothetical protein
ETH_00037835	ETH_00037835	hypothetical protein
ETH_00037880	ETH_00037880	hypothetical protein
ETH_00037885	ETH_00037885	hypothetical protein, conserved
ETH_00037900	ETH_00037900	hypothetical protein
ETH_00037925	ETH_00037925	hypothetical protein, conserved
ETH_00037965	ETH_00037965	hypothetical protein
ETH_00038000	ETH_00038000	hypothetical protein
ETH_00038005	ETH_00038005	hypothetical protein
ETH_00038035	ETH_00038035	aldo/keto reductase family oxidoreductase, putative
ETH_00038085	ETH_00038085	hypothetical protein
ETH_00038090	ETH_00038090	hypothetical protein
ETH_00038165	ETH_00038165	hypothetical protein
ETH_00038205	ETH_00038205	hypothetical protein, conserved
ETH_00038270	ETH_00038270	hypothetical protein
ETH_00038330	ETH_00038330	hypothetical protein
ETH_00038345	ETH_00038345	hypothetical protein
ETH_00038425	ETH_00038425	hypothetical protein
ETH_00038430	ETH_00038430	hypothetical protein
ETH_00038450	ETH_00038450	protein phosphatase 2C, putative
ETH_00038485	ETH_00038485	hypothetical protein
ETH_00038505	ETH_00038505	hypothetical protein, conserved
ETH_00038570	ETH_00038570	hypothetical protein
ETH_00038610	ETH_00038610	hypothetical protein
ETH_00038615	ETH_00038615	hypothetical protein
ETH_00038620	ETH_00038620	hypothetical protein
ETH_00038650	ETH_00038650	autophagy protein APG9, putative
ETH_00038695	ETH_00038695	hypothetical protein, conserved
ETH_00038705	ETH_00038705	hypothetical protein, conserved
ETH_00038755	ETH_00038755	hypothetical protein, conserved
ETH_00038875	ETH_00038875	hypothetical protein
ETH_00038885	ETH_00038885	hypothetical protein, conserved
ETH_00038950	ETH_00038950	hypothetical protein
ETH_00039020	ETH_00039020	hypothetical protein
ETH_00039050	ETH_00039050	hypothetical protein
ETH_00039100	ETH_00039100	hypothetical protein, conserved
ETH_00039190	ETH_00039190	hypothetical protein
ETH_00039315	ETH_00039315	hypothetical protein
ETH_00039330	ETH_00039330	hypothetical protein, conserved
ETH_00039395	ETH_00039395	hypothetical protein
ETH_00039410	ETH_00039410	hypothetical protein
ETH_00039490	ETH_00039490	hypothetical protein, conserved
ETH_00039560	ETH_00039560	hypothetical protein
ETH_00039660	ETH_00039660	hypothetical protein, conserved
ETH_00039670	ETH_00039670	hypothetical protein
ETH_00039680	ETH_00039680	hypothetical protein, conserved
ETH_00039785	ETH_00039785	hypothetical protein
ETH_00039895	ETH_00039895	hypothetical protein
ETH_00039955	ETH_00039955	hypothetical protein
ETH_00039960	ETH_00039960	hypothetical protein, conserved
ETH_00039965	ETH_00039965	hypothetical protein
ETH_00039975	ETH_00039975	hypothetical protein
ETH_00039990	ETH_00039990	hypothetical protein, conserved
ETH_00040060	ETH_00040060	hypothetical protein
ETH_00040065	ETH_00040065	hypothetical protein
ETH_00040070	ETH_00040070	hypothetical protein
ETH_00040085	ETH_00040085	hypothetical protein, conserved
ETH_00040090	ETH_00040090	hypothetical protein, conserved
ETH_00040125	ETH_00040125	hypothetical protein
ETH_00040215	ETH_00040215	hypothetical protein
ETH_00040275	ETH_00040275	hypothetical protein
ETH_00040290	ETH_00040290	hypothetical protein
ETH_00040440	ETH_00040440	hypothetical protein, conserved
ETH_00040450	ETH_00040450	hypothetical protein
ETH_00040530	ETH_00040530	hypothetical protein
ETH_00040665	ETH_00040665	hypothetical protein
ETH_00040730	ETH_00040730	hypothetical protein
ETH_00040750	ETH_00040750	hypothetical protein
ETH_00040765	ETH_00040765	hypothetical protein, conserved
ETH_00040795	ETH_00040795	hypothetical protein
ETH_00040840	ETH_00040840	CAM Kinase, RAD family, putative
ETH_00040890	ETH_00040890	hypothetical protein
ETH_00040940	ETH_00040940	hypothetical protein
ETH_00041015	ETH_00041015	hypothetical protein, conserved
ETH_00041020	ETH_00041020	hypothetical protein, conserved
ETH_00041065	ETH_00041065	hypothetical protein, conserved
ETH_00041100	ETH_00041100	hypothetical protein
ETH_00041135	ETH_00041135	hypothetical protein
ETH_00041150	ETH_00041150	hypothetical protein
ETH_00041195	ETH_00041195	hypothetical protein, conserved
ETH_00041295	ETH_00041295	hypothetical protein, conserved
ETH_00041335	ETH_00041335	hypothetical protein
ETH_00041455	ETH_00041455	hypothetical protein
ETH_00041465	ETH_00041465	hypothetical protein
ETH_00041475	ETH_00041475	hypothetical protein, conserved
ETH_00041490	ETH_00041490	hypothetical protein
ETH_00041495	ETH_00041495	hypothetical protein
ETH_00041500	ETH_00041500	hypothetical protein
ETH_00041505	ETH_00041505	hypothetical protein
ETH_00041515	ETH_00041515	hypothetical protein
ETH_00041575	ETH_00041575	hypothetical protein
ETH_00041580	ETH_00041580	hypothetical protein, conserved
ETH_00041585	ETH_00041585	hypothetical protein
ETH_00041595	ETH_00041595	hypothetical protein
ETH_00041600	ETH_00041600	hypothetical protein
ETH_00041605	ETH_00041605	hypothetical protein
ETH_00041610	ETH_00041610	hypothetical protein
ETH_00041615	ETH_00041615	hypothetical protein
ETH_00041700	ETH_00041700	vacuolar sorting protein 9 domain-containing protein, putative
ETH_00041720	ETH_00041720	hypothetical protein
ETH_00041730	ETH_00041730	hypothetical protein, conserved
ETH_00041740	ETH_00041740	hypothetical protein
ETH_00041790	ETH_00041790	hypothetical protein
ETH_00041930	ETH_00041930	hypothetical protein
ETH_00041945	ETH_00041945	hypothetical protein, conserved
ETH_00042010	ETH_00042010	hypothetical protein
ETH_00042030	ETH_00042030	acetyltransferase domain-containing protein, putative
ETH_00042060	ETH_00042060	hypothetical protein, conserved
ETH_00042295	ETH_00042295	hypothetical protein
ETH_00042340	ETH_00042340	hypothetical protein, conserved
ETH_00042440	ETH_00042440	hypothetical protein, conserved
ETH_00042535	ETH_00042535	hypothetical protein
ETH_00042550	ETH_00042550	hypothetical protein
ETH_00042620	ETH_00042620	hypothetical protein
ETH_00042630	ETH_00042630	hypothetical protein
ETH_00042650	ETH_00042650	hypothetical protein
ETH_00042695	ETH_00042695	hypothetical protein
ETH_00042775	ETH_00042775	protein phosphatase 2C, putative
ETH_00042780	ETH_00042780	hypothetical protein, conserved
ETH_00042785	ETH_00042785	hypothetical protein
ETH_00042810	ETH_00042810	hypothetical protein
ETH_00042990	ETH_00042990	hypothetical protein
ETH_00043010	ETH_00043010	hypothetical protein
ETH_00043045	ETH_00043045	hypothetical protein
ETH_00043070	ETH_00043070	phosphatidylinositol 3-and 4-kinase domain-containing protein, putative
ETH_00043090	ETH_00043090	hypothetical protein
ETH_00043135	ETH_00043135	hypothetical protein
ETH_00043145	ETH_00043145	hypothetical protein
ETH_00043150	ETH_00043150	hypothetical protein
ETH_00043290	ETH_00043290	hypothetical protein
ETH_00043355	ETH_00043355	hypothetical protein, conserved
ETH_00043400	ETH_00043400	hypothetical protein, conserved
ETH_00043470	ETH_00043470	hypothetical protein
ETH_00043510	ETH_00043510	hypothetical protein, conserved
ETH_00043525	ETH_00043525	hypothetical protein
ETH_00043560	ETH_00043560	hypothetical protein, conserved
ETH_00043625	ETH_00043625	hypothetical protein
ETH_00043650	ETH_00043650	hypothetical protein, conserved
ETH_00043865	ETH_00043865	hypothetical protein
OG5_126560	ETH_00000860, ETH_00004830, ETH_00010160, ETH_00012675, ETH_00017745, ETH_00017935, ETH_00021715, ETH_00023595, ETH_00024225, ETH_00026250, ETH_00030420, ETH_00031735, ETH_00031825, ETH_00032135, ETH_00043085	hypothetical protein, conserved
OG5_126566	ETH_00029580	hypothetical protein, conserved
OG5_126567	ETH_00005500, ETH_00034725	hypothetical protein conserved, Similar to Transposon MAGGYgagandpolgenehomologues, related
OG5_126572	ETH_00030960	histone H2B variant 1, putative
OG5_126583	ETH_00020355	aldo/keto reductase family oxidoreductase, putative
OG5_126588	ETH_00025545	heat shock protein 70, putative
OG5_126593	ETH_00032305	peroxidoxin 2, putative
OG5_126613	ETH_00034420	thioredoxin, putative
OG5_126616	ETH_00011625	hypothetical protein, conserved
OG5_126618	ETH_00013835	oxoacyl-ACP reductase, putative
OG5_126623	ETH_00009330	heat shock protein 90, putative
OG5_126638	ETH_00009725	hypothetical protein
OG5_126645	ETH_00007200, ETH_00022855, ETH_00036235, ETH_00038670	Ca2+-ATPase putative, hypothetical protein conserved
OG5_126648	ETH_00000225, ETH_00026350	Chromosome III complete sequence related, hypothetical protein
OG5_126650	ETH_00007730	sulfate transporter, putative
OG5_126655	ETH_00021990	CAM kinase, SNF1 family, putative
OG5_126662	ETH_00004510	cystathionine beta-synthase, putative
OG5_126691	ETH_00025665	aconitate hydratase, putative
OG5_126698	ETH_00024910	enolase 2, putative
OG5_126701	ETH_00029865	activating signal cointegrator 1 complex subunit 3, putative
OG5_126713	ETH_00031410	hypothetical protein
OG5_126716	ETH_00001540, ETH_00017475, ETH_00040145	hypothetical protein, conserved
OG5_126729	ETH_00019660	sodium/hydrogen exchanger, putative
OG5_126735	ETH_00030635	histone acetyltransferase, putative
OG5_126740	ETH_00027140, ETH_00027860, ETH_00031100	HMG-like nucleosome/chromatin assembly factor D related, high mobility group protein, putative
OG5_126755	ETH_00006750	hypothetical protein
OG5_126755	ETH_00040700	cysteinyl-tRNA synthetase, putative
OG5_126768	ETH_00012105	DNA-(apurinic or apyrimidinic site) lyase, putative
OG5_126775	ETH_00024155	cystathionine beta-lyase, putative
OG5_126781	ETH_00004180	CMGC kinase, MAPK family (ERK) TgMAPK-1, putative
OG5_126785	ETH_00003395	glutathione reductase, putative
OG5_126791	ETH_00025245	cation channel domain-containing protein, putative
OG5_126810	ETH_00012965	inositol monophosphatase, putative
OG5_126823	ETH_00016690, ETH_00021530	hypothetical protein, ribonucleotide-diphosphate reductase small subunit putative
OG5_126828	ETH_00029435	aminoalcoholphosphotransferase, putative
OG5_126829	ETH_00002765	yippee-like protein, putative
OG5_126833	ETH_00004750, ETH_00017345, ETH_00025240	Kinesin superfamily protein 16B related, kinesin motor domain cointaining protein putative
OG5_126838	ETH_00022815	hypothetical protein
OG5_126840	ETH_00007230, ETH_00007235	Dolichyl-diphosphooligosaccharide--protein glycosyltransferase subunit STT3A-like, related
OG5_126843	ETH_00006210	protein disulfide isomerase, putative
OG5_126847	ETH_00006185	peptide methionine sulfoxide reductase, putative
OG5_126850	ETH_00020605	hypothetical protein, conserved
OG5_126854	ETH_00027655	Proteophosphoglycan ppg1, related
OG5_126857	ETH_00033375	NADP-specific glutamate dehydrogenase, putative
OG5_126865	ETH_00028790	RNA pseudouridylate synthase, putative
OG5_126866	ETH_00029175	glycine-rich protein 2, putative
OG5_126873	ETH_00027300	Mannitol-1-phosphatase
OG5_126911	ETH_00005300	lactate dehydrogenase
OG5_126917	ETH_00037955	hypothetical protein
OG5_126932	ETH_00008060	DNA-binding protein, putative
OG5_126935	ETH_00026340	heat shock protein 28, putative
OG5_126948	ETH_00013240	MORN repeat-containing protein, putative
OG5_126950	ETH_00025200	hypothetical protein, conserved
OG5_126952	ETH_00028735	hypothetical protein, conserved
OG5_126967	ETH_00018975	cytochrome b5, putative
OG5_126969	ETH_00016760	microtubial-binding protein, putative
OG5_126974	ETH_00017450	RNA recognition motif domain-containing protein, putative
OG5_126975	ETH_00013785	hypothetical protein
OG5_126980	ETH_00004495	hypothetical protein, conserved
OG5_126982	ETH_00005205	ornithine aminotransferase, putative
OG5_126985	ETH_00027910, ETH_00027915	3-oxoacyl-[acyl-carrier-protein] synthase, related
OG5_126992	ETH_00008300	deoxyuridine 5'-triphosphate nucleotidohydrolase, putative
OG5_127004	ETH_00000170	succinate-semialdehyde dehydrogenase, putative
OG5_127006	ETH_00027810	D-3-phosphoglycerate dehydrogenase, putative
OG5_127027	ETH_00039880	hypothetical protein
OG5_127028	ETH_00016440	acyl carrier protein, putative
OG5_127047	ETH_00015815	endomembrane domain70-containing protein, putative
OG5_127049	ETH_00000785	pyridoxal phosphate phosphatase, putative
OG5_127057	ETH_00005540, ETH_00037035	Isocitrate dehydrogenase [NADP] cytoplasmic, related
OG5_127071	ETH_00031885	kinesin motor domain-containing protein, putative
OG5_127076	ETH_00037065	glutamine-dependent NAD(+) synthetase protein, putative
OG5_127081	ETH_00027980	beta adaptin protein, putative
OG5_127111	ETH_00018400	hypothetical protein
OG5_127112	ETH_00022355	aminotransferase, putative
OG5_127120	ETH_00034355, ETH_00038985	hypothetical protein, dgat2l1-prov protein, putative
OG5_127121	ETH_00001825, ETH_00022160	hypothetical protein, Glucose-6-phosphate dehydrogenase, putative
OG5_127141	ETH_00014335	Serine/threonine-protein phosphatase , related
OG5_127175	ETH_00033645, ETH_00041310	6-phosphogluconate dehydrogenase, decarboxylating, related
OG5_127189	ETH_00029300	X-prolyl aminopeptidase, putative
OG5_127195	ETH_00015570, ETH_00015645	Protein-L-isoaspartate O-methyltransferase , related
OG5_127203	ETH_00006120	protein transport protein Sec23, putative
OG5_127213	ETH_00015760	phosphotyrosyl phosphatase activator, putative
OG5_127215	ETH_00022360	glycerol-3-phosphate dehydrogenase, putative
OG5_127216	ETH_00020990	pyruvate dehydrogenase, putative
OG5_127238	ETH_00011825	transaldolase, putative
OG5_127239	ETH_00026725	solute carrier family 13, putative
OG5_127253	ETH_00017025	tubulin delta chain, putative
OG5_127256	ETH_00042135	RAB6 protein, putative
OG5_127257	ETH_00020720, ETH_00032835, ETH_00034160	alcohol dehydrogenase class III, putative
OG5_127263	ETH_00011165, ETH_00019530	hypothetical protein, conserved
OG5_127291	ETH_00029720	hydroxyacylglutathione hydrolase, putative
OG5_127297	ETH_00007535	transport protein Sec24, putative
OG5_127307	ETH_00032045	acyl-coenzyme A oxidase, putative
OG5_127310	ETH_00002120	RAS small GTpase, putative
OG5_127311	ETH_00026585	TBC domain-containing protein, putative
OG5_127315	ETH_00019415	lipase domain-containing protein, putative
OG5_127323	ETH_00003675	protein tyrosine phosphatase-like domian-containing protein, putative
OG5_127325	ETH_00031085	hypothetical protein, conserved
OG5_127326	ETH_00001835	myosin heavy chain, putative
OG5_127329	ETH_00011255, ETH_00027670	Acyl-protein thioesterase 1 related, phospholipase/carboxylesterase putative
OG5_127352	ETH_00007715	proliferating cell nuclear antigen 1, putative
OG5_127359	ETH_00000275	UDP-N-acetylglucosamine pyrophosphorylase (Fragment)
OG5_127363	ETH_00026295	SCO1/SenC domain-containing protein, putative
OG5_127366	ETH_00007660	acyl-CoA-binding protein, putative
OG5_127413	ETH_00031080	hypothetical protein, conserved
OG5_127424	ETH_00001340	proteasome subunit alpha type 7, putative
OG5_127429	ETH_00021120	DNA polymerase delta catalytic subunit, putative
OG5_127430	ETH_00009000	S-phase kinase-associated protein, putative
OG5_127435	ETH_00027645	haloacid dehalogenase-like hydrolase domain-containing protein, putative
OG5_127439	ETH_00002830	CMGC kinase, Dyrk family, putative
OG5_127469	ETH_00004060	cyclin-dependent kinase, putative
OG5_127472	ETH_00012790	flap endonuclease-1, putative
OG5_127474	ETH_00005150	mu1 adaptin, putative
OG5_127477	ETH_00034600	hypothetical protein, conserved
OG5_127478	ETH_00029845	ribosomal protein S9, putative
OG5_127480	ETH_00021065	clathrin heavy chain, putative
OG5_127494	ETH_00024695	hypothetical protein, conserved
OG5_127504	ETH_00010215	acyltransferase, putative
OG5_127508	ETH_00028820	vacuolar sorting ATPase Vps4, putative
OG5_127524	ETH_00006700	pyruvate dehydrogenase E1 beta subunit, putative
OG5_127543	ETH_00002825	amidohydrolase domain-containing protein, putative
OG5_127550	ETH_00034675	ubiquitin carboxyl-terminal hydrolase, putative
OG5_127593	ETH_00011410	proteasome subunit alpha type 5, putative
OG5_127610	ETH_00012590	hypothetical protein, conserved
OG5_127612	ETH_00018060	hypothetical protein, conserved
OG5_127618	ETH_00009125	2-methylbutyryl-CoA dehydrogenase, putative
OG5_127619	ETH_00026095	coatomer beta subunit, putative
OG5_127623	ETH_00016670	proteasome subunit alpha type 6, putative
OG5_127627	ETH_00003665	lactoylglutathione lyase, putative
OG5_127632	ETH_00018740	vacuolar protein sorting-associated protein, putative
OG5_127645	ETH_00002025	tRNA 2' phosphotransferase, putative
OG5_127690	ETH_00011140	coatomer delta subunit, putative
OG5_127693	ETH_00000330	1,3-beta-glucan synthase component domain-containing protein, putative
OG5_127697	ETH_00024715	Ankyrin repeat protein, related
OG5_127700	ETH_00002175, ETH_00035240	Proteasome subunit beta type , related
OG5_127717	ETH_00000245	ubiquitin carboxyl-terminal hydrolase isozyme, putative
OG5_127738	ETH_00022040	proline oxidase, putative
OG5_127740	ETH_00020540	tricarboxylate carrier, putative
OG5_127755	ETH_00021820	proteasome subunit alpha type 3, putative
OG5_127759	ETH_00011175	proteasome subunit alpha type 4, subunit, putative
OG5_127760	ETH_00016825, ETH_00041840	hypothetical protein, coatomer protein complex subunit beta putative
OG5_127762	ETH_00000830	proteasome component PRE3 precursor, putative
OG5_127764	ETH_00022315	hypothetical protein
OG5_127767	ETH_00005015	trans-2,3-enoyl-CoA reductase, putative
OG5_127775	ETH_00013440	glucose inhibited division protein A, putative
OG5_127780	ETH_00024755	sec1 family domain-containing protein, putative
OG5_127785	ETH_00009455, ETH_00011475	P-type ATPase (P-ATPase) Superfamily related, cation-transporting ATPase putative
OG5_127791	ETH_00027335	proteasome subunit alpha type 2, putative
OG5_127834	ETH_00021535	proteasome subunit beta type 1, putative
OG5_127875	ETH_00040585	SAC1 phosphoinositide phosphatase, putative
OG5_127877	ETH_00029190	hypothetical protein, conserved
OG5_127900	ETH_00011415	transmembrane trafficking protein, transmembrane protein Tmp21 precursor, putative
OG5_127913	ETH_00040365	S-adenosyl-methyltransferase mraW, putative
OG5_127916	ETH_00004800	histone H2A, putative
OG5_127944	ETH_00001755	RuvB-like 1, putative
OG5_127960	ETH_00028860	DNA replication licensing factor, putative
OG5_127963	ETH_00022400	SGS domain-containing protein, putative
OG5_127987	ETH_00027870	protein translocation complex, SEC61 gamma subunit, putative
OG5_128036	ETH_00034385	sortilin, putative
OG5_128045	ETH_00031720	transmembrane protein, putative
OG5_128049	ETH_00031375	hypothetical protein, conserved
OG5_128060	ETH_00022760	hypothetical protein, conserved
OG5_128075	ETH_00012090, ETH_00019485, ETH_00021285	Carbonyl reductase-like 20beta-hydroxysteroid dehydrogenase, related
OG5_128077	ETH_00002805	N-acetylglucosaminylphosphatidylinositol deacetylase, putative
OG5_128120	ETH_00015830	elongin c, putative
OG5_128134	ETH_00035595	DNA replication licensing factor, putative
OG5_128149	ETH_00002550	oxidoreductase, putative
OG5_128153	ETH_00027080, ETH_00027085	DNA/RNA non-specific endonuclease domain-containing protein , related
OG5_128183	ETH_00023270	Ras family domain-containing protein, putative
OG5_128185	ETH_00019020	hypothetical protein, conserved
OG5_128197	ETH_00036485	2e999-prov protein, related
OG5_128203	ETH_00011555	acetyl-CoA transporter, putative
OG5_128205	ETH_00005175	hypothetical protein, conserved
OG5_128230	ETH_00015250	ubiquitin-conjugating enzyme e2, putative
OG5_128241	ETH_00008545, ETH_00008550	DNA replication licensing factor, putative
OG5_128246	ETH_00010045	lung seven transmembrane receptor domain-containing protein, putative
OG5_128280	ETH_00013345	DNA/RNA binding protein, putative
OG5_128310	ETH_00037315	GRAM domain-containing protein, putative
OG5_128317	ETH_00016820	immunoglobulin-binding protein, putative
OG5_128319	ETH_00001575	ADP-ribosylation factor domain-containing protein, putative
OG5_128321	ETH_00031615	hypothetical protein, conserved
OG5_128374	ETH_00030630	signal peptide peptidase domain-containing protein, putative
OG5_128377	ETH_00007790	hypothetical protein, conserved
OG5_128382	ETH_00033260	adaptin, putative
OG5_128393	ETH_00022665	calnexin, putative
OG5_128400	ETH_00025910	hypothetical protein, conserved
OG5_128402	ETH_00032105	DnaJ domain-containing protein, putative
OG5_128427	ETH_00043050	phosphoserine aminotransferase, putative
OG5_128429	ETH_00011765	hypothetical protein, conserved
OG5_128438	ETH_00011185	Mov34/MPN/PAD-1 domain-containing protein, putative
OG5_128455	ETH_00005885	gamma-tubulin complex component 2, putative
OG5_128460	ETH_00001490	kinesin motor domain containing protein, putative
OG5_128573	ETH_00001330	hypothetical protein, conserved
OG5_128581	ETH_00024045	hypothetical protein, conserved
OG5_128590	ETH_00000665	citrate synthase, putative
OG5_128615	ETH_00012450	hypothetical protein, conserved
OG5_128690	ETH_00010190	tubulin-specific chaperone a, putative
OG5_128698	ETH_00002930	gamma-glutamylcysteine synthetase, putative
OG5_128701	ETH_00027115	hypothetical protein, conserved
OG5_128703	ETH_00038845	hypothetical protein
OG5_128757	ETH_00024415	hypothetical protein, conserved
OG5_128781	ETH_00043735	hypothetical protein, conserved
OG5_128793	ETH_00014165	DNA polymerase alpha subunit, putative
OG5_128799	ETH_00038215	TPR domain-containing protein, putative
OG5_128852	ETH_00020765	3-oxo-5 alpha-steroid delta 4-dehydrogenase alpha 2, putative
OG5_128861	ETH_00030205	Poly(A) ribonuclease subunit, related
OG5_128880	ETH_00031005, ETH_00031010	beta-tubulin cofactor d, putative
OG5_128884	ETH_00018960	hypothetical protein, conserved
OG5_128896	ETH_00008620, ETH_00031860	leucine rich repeat protein, putative
OG5_128898	ETH_00018995	hypothetical protein, conserved
OG5_128921	ETH_00027340, ETH_00033655, ETH_00036100	hypothetical protein, dopey N-terminal domain-containing protein putative
OG5_128930	ETH_00012255	GTP-binding protein TypA, related, related
OG5_128931	ETH_00006820	golgi SNARE protein, putative
OG5_128937	ETH_00011375	ATPase, AAA family domain-containing protein, putative
OG5_128955	ETH_00041360	Related to phosphotidylinositol kinase, related
OG5_128968	ETH_00029265	hypothetical protein
OG5_128997	ETH_00015930	hypothetical protein, conserved
OG5_129016	ETH_00011210	SNARE domain-containing protein, putative
OG5_129027	ETH_00012085	origin recognition complex subunit 2, putative
OG5_129087	ETH_00033135	oligoribonuclease, putative
OG5_129118	ETH_00007110	hypothetical protein, conserved
OG5_129128	ETH_00020375	phosphatidylinositol N-acetylglucosaminyltransferase subunit, putative
OG5_129131	ETH_00011285	hypothetical protein
OG5_129139	ETH_00028780	Related to human G protein-coupled receptor, related
OG5_129140	ETH_00027215	WD-repeat protein, putative
OG5_129142	ETH_00025420, ETH_00027740	peroxisomal multifunctional enzyme, putative
OG5_129176	ETH_00008420	Tctex-1 family domain containing protein, putative
OG5_129249	ETH_00014235	58 kDa phosphoprotein, putative
OG5_129318	ETH_00035135	hypothetical protein, conserved
OG5_129322	ETH_00005895	growth-arrest-specific protein 8, putative
OG5_129327	ETH_00025530	Trehalose-6-phosphate synthase, related
OG5_129327	ETH_00026200	Trehalose-6-phosphate synthase subunit 1 , related
OG5_129340	ETH_00035125	molybdopterin cofactor sulfurase, putative
OG5_129348	ETH_00011095	coatomer epsilon subunit, putative
OG5_129378	ETH_00024685	phosphoglycerate mutase protein, putative
OG5_129380	ETH_00009985	centrin, putative
OG5_129382	ETH_00005615	WD domain, G-beta repeat-containing protein, putative
OG5_129386	ETH_00010170	N-acetylglucosamine transferase, related
OG5_129391	ETH_00012915	hypothetical protein, conserved
OG5_129397	ETH_00029520	hypothetical protein, conserved
OG5_129400	ETH_00004395	hypothetical protein
OG5_129400	ETH_00020875, ETH_00041975	Granule-bound starch synthase WX-TsB protein, glycogen synthase, putative
OG5_129403	ETH_00034630	hypothetical protein, conserved
OG5_129446	ETH_00042715	Mgc81305 protein, related, related
OG5_129459	ETH_00005575	delta3,5-delta2,4-dienoyl-CoA isomerase, putative
OG5_129525	ETH_00019920	protein kinase (incomplete catalytic triad), putative
OG5_129533	ETH_00009050	sulfate transporter, putative
OG5_129554	ETH_00014050, ETH_00014055	hypothetical protein, conserved
OG5_129574	ETH_00031635	mog1 protein, putative
OG5_129586	ETH_00032225	autophagy protein, putative
OG5_129602	ETH_00007220	WD domain, G-beta repeat-containing protein, putative
OG5_129605	ETH_00011770	sybindin-like family domain-containing protein, putative
OG5_129607	ETH_00005645	Dpy-30 motif containing protein, putative
OG5_129611	ETH_00004365	hypothetical protein, conserved
OG5_129646	ETH_00021200	hypothetical protein, conserved
OG5_129648	ETH_00001980	peroxisome biogenesis factor 7, putative
OG5_129655	ETH_00040515	ATP-citrate synthase, putative
OG5_129658	ETH_00013375	Glyoxylate reductase/hydroxypyruvate reductase-like, related
OG5_129672	ETH_00030835	intraflagellar transport particle protein, putative
OG5_129723	ETH_00019285	fatty acid hydroxylase, putative
OG5_129743	ETH_00021485	dipeptidyl peptidase IV domain-containing protein, putative
OG5_129754	ETH_00023525, ETH_00023530	hypothetical protein
OG5_129767	ETH_00034390	macrophage migration inhibitory factor
OG5_129787	ETH_00010275	Phosphatidate cytidylyltransferase , related
OG5_129799	ETH_00013975	C-Myc binding protein, putative
OG5_129802	ETH_00030810	WD domain, G-beta repeat-containing protein, putative
OG5_129808	ETH_00009450	membrane-associated calcum-binding protein, related, putative
OG5_129820	ETH_00036915	hypothetical protein, conserved
OG5_129900	ETH_00006380	SWIB/MDM2 domain-containing protein, putative
OG5_129904	ETH_00023370	PRPF39 protein, related, related
OG5_129927	ETH_00031250	hypothetical protein, conserved
OG5_129928	ETH_00015650	hypothetical protein
OG5_129931	ETH_00029790	hypothetical protein, conserved
OG5_129932	ETH_00031770	hypothetical protein, conserved
OG5_129963	ETH_00004080	Gpi16 subunit, GPI transamidase domain-containing protein, putative
OG5_129971	ETH_00021125, ETH_00021130	hypothetical protein, ATP-dependent heat shock protein, putative
OG5_129987	ETH_00022210	hypothetical protein, conserved
OG5_130008	ETH_00023330	WD domain, G-beta repeat-containing protein, putative
OG5_130018	ETH_00003635	hypothetical protein, conserved
OG5_130019	ETH_00008850	hypothetical protein, conserved
OG5_130027	ETH_00019675	very long-chain acyl-CoA synthetase, putative
OG5_130035	ETH_00013910	hypothetical protein, conserved
OG5_130042	ETH_00012330	hypothetical protein, conserved
OG5_130052	ETH_00025250	dynein intermediate chain, putative
OG5_130053	ETH_00013425, ETH_00026525	hypothetical protein, conserved
OG5_130069	ETH_00014070	hypothetical protein
OG5_130086	ETH_00015755	hypothetical protein, conserved
OG5_130089	ETH_00038585	hypothetical protein, conserved
OG5_130109	ETH_00029565	meiosis-specific nuclear structural protein 1, putative
OG5_130121	ETH_00041870	Sir2 domain-containing protein, putative
OG5_130162	ETH_00000150	CMGC kinase, Dyrk family, putative
OG5_130175	ETH_00015230	oxidoreductase, putative
OG5_130217	ETH_00033380	machado-joseph disease protein, putative
OG5_130228	ETH_00004820, ETH_00004825	hypothetical protein
OG5_130250	ETH_00012245	hypothetical protein, conserved
OG5_130251	ETH_00033100	Tyrosine kinase-like (TKL) protein, putative
OG5_130252	ETH_00001660	lipid phosphate phosphohydrolase 3, putative
OG5_130256	ETH_00007785	hypothetical protein
OG5_130260	ETH_00002095	hypothetical protein, conserved
OG5_130265	ETH_00020235	WD-repeat protein, putative
OG5_130267	ETH_00008255	hypothetical protein, conserved
OG5_130286	ETH_00011270	RNA dependent RNA polymerase domain-containing protein, putative
OG5_130299	ETH_00006350	hypothetical protein
OG5_130312	ETH_00012230	hypothetical protein, conserved
OG5_130347	ETH_00023465	hypothetical protein, conserved
OG5_130420	ETH_00000675	hypothetical protein, conserved
OG5_130445	ETH_00002515	hypothetical protein, conserved
OG5_130448	ETH_00025700	hypothetical protein, conserved
OG5_130468	ETH_00035225	heat shock protein hslv, putative
OG5_130473	ETH_00004645	hypothetical protein, conserved
OG5_130516	ETH_00009730	purine nucleoside phosphorylase, putative
OG5_130521	ETH_00032050	protein phosphatase 2C, putative
OG5_130526	ETH_00023640	hypothetical protein, conserved
OG5_130542	ETH_00013105, ETH_00015595, ETH_00017485, ETH_00042825	aminopeptidase N, putative
OG5_130573	ETH_00032775	hypothetical protein, conserved
OG5_130583	ETH_00020580	DnaJ protein, putative
OG5_130587	ETH_00014435	sulfate adenylyltransferas-adenylylsulfate kinase, putative
OG5_130590	ETH_00004865	axonemal inner arm I1 intermediate chain dynein IC138, putative
OG5_130604	ETH_00004870	hypothetical protein, conserved
OG5_130613	ETH_00002345	hypothetical protein, conserved
OG5_130657	ETH_00041420	hypothetical protein, conserved
OG5_130685	ETH_00006780	hypothetical protein, conserved
OG5_130687	ETH_00012805	M protein, putative
OG5_130704	ETH_00022085	hypothetical protein, conserved
OG5_130762	ETH_00000180	hypothetical protein
OG5_130764	ETH_00013925	dpy-30 motif-containing protein, putative
OG5_130953	ETH_00013980	Flagellar associated protein, related
OG5_131006	ETH_00019130	leucine rich repeat protein, putative
OG5_131103	ETH_00006385	hypothetical protein, conserved
OG5_131335	ETH_00004845	hypothetical protein, conserved
OG5_131396	ETH_00013930	hypothetical protein, conserved
OG5_131400	ETH_00043855	nuclear movement domain-containing protein, putative
OG5_131415	ETH_00017120	hypothetical protein, conserved
OG5_131454	ETH_00026145	enoyl-CoA hydratase/isomerase family protein, putative
OG5_131460	ETH_00006070	hypothetical protein, conserved
OG5_131486	ETH_00002085	hypothetical protein, conserved
OG5_131492	ETH_00009280	PHD-zinc finger (C3HC4 type) protein, putative
OG5_131495	ETH_00012655	hypothetical protein, conserved
OG5_131537	ETH_00006775	hypothetical protein, conserved
OG5_131547	ETH_00035100	Ras family domain-containing protein, putative
OG5_131558	ETH_00009755	Cysteine repeat modular protein 2 PbCRM2 related, Cytadherence high molecular weight protein 2 related
OG5_131582	ETH_00010555	hypothetical protein, conserved
OG5_131610	ETH_00032010	hypothetical protein, conserved
OG5_131654	ETH_00006025	ferredoxin, putative
OG5_131658	ETH_00014060	thrombospondin type 1 domain-containing protein, putative
OG5_131682	ETH_00020365	hypothetical protein, conserved
OG5_131774	ETH_00034720	hypothetical protein, conserved
OG5_131823	ETH_00033660	homoserine O-acetyltransferase, putative
OG5_131839	ETH_00003220	TBC domain-containing kinase (incomplete catalytic triad), putative
OG5_131861	ETH_00002895	hypothetical protein, conserved
OG5_131863	ETH_00020860, ETH_00039775	hypothetical protein, conserved
OG5_131912	ETH_00009960	hypothetical protein, conserved
OG5_132033	ETH_00004695	Alpha amylase, catalytic domain containing protein, putative
OG5_132040	ETH_00015385	ankyrin repeat-containing protein, putative
OG5_132041	ETH_00011455	mitochondrial carrier protein, putative
OG5_132077	ETH_00025705	thioredoxin, putative
OG5_132126	ETH_00022630	hypothetical protein, conserved
OG5_132127	ETH_00040000	hypothetical protein, conserved
OG5_132142	ETH_00005410	hypothetical protein
OG5_132171	ETH_00017020	Tubulin gamma chain, related
OG5_132206	ETH_00021545	leucine rich repeat domain containing protein, putative
OG5_132230	ETH_00014970	zinc finger (C3HC4 RING finger) protein, putative
OG5_132246	ETH_00035130	hypothetical protein, conserved
OG5_132295	ETH_00033065	hypothetical protein, conserved
OG5_132317	ETH_00029100	nuclear movement domain-containing protein, putative
OG5_132329	ETH_00013845, ETH_00013850	hypothetical protein conserved, kinesin motor domain-containing protein, putative
OG5_132419	ETH_00034840	hypothetical protein, conserved
OG5_132431	ETH_00008775	sarcoma antigen NY-SAR-97, putative
OG5_132466	ETH_00014755	B-box zinc finger family protein, related
OG5_132484	ETH_00025220	hypothetical protein, conserved
OG5_132591	ETH_00015105	MmgE/PrpD family domain containing protein, putative
OG5_132594	ETH_00020145	IMP-specific 5'-nucleotidase 1, related
OG5_132652	ETH_00026840	methionyl-tRNA formyltransferase, putative
OG5_132670	ETH_00008345	hypothetical protein, conserved
OG5_132710	ETH_00036345	Ras family domain-containing protein, putative
OG5_132721	ETH_00017865, ETH_00018495	hypothetical protein conserved, leucine rich repeat protein putative
OG5_132738	ETH_00009130	sterol-regulatory element binding protein site 2 protease, putative
OG5_132744	ETH_00040605, ETH_00043930	hypothetical protein
OG5_132879	ETH_00017070	hypothetical protein, conserved
OG5_132883	ETH_00004675	hypothetical protein, conserved
OG5_132901	ETH_00007885	hypothetical protein, conserved
OG5_132918	ETH_00015120	O-acetylserine (thiol) lyase, putative
OG5_132970	ETH_00021135	hypothetical protein, conserved
OG5_133100	ETH_00020285	hypothetical protein
OG5_133128	ETH_00008010	PAN domain-containing protein, putative
OG5_133182	ETH_00033240	hypothetical protein, conserved
OG5_133248	ETH_00043700	DNA polymerase, putative
OG5_133321	ETH_00030795	4-alpha-glucanotransferase, putative
OG5_133324	ETH_00036640	alkyl sulfatase, putative
OG5_133407	ETH_00020515	hypothetical protein, conserved
OG5_133545	ETH_00006305	hypothetical protein, conserved
OG5_133776	ETH_00027760	hypothetical protein, conserved
OG5_133880	ETH_00006890	hypothetical protein, conserved
OG5_133897	ETH_00016990	hypothetical protein
OG5_134226	ETH_00002170	hypothetical protein, conserved
OG5_134266	ETH_00042125	hypothetical protein
OG5_134295	ETH_00030395	hypothetical protein
OG5_134376	ETH_00023005	hypothetical protein, conserved
OG5_134455	ETH_00001485	hypothetical protein
OG5_134515	ETH_00017075	adenylyl cyclase, putative
OG5_134603	ETH_00000435	hypothetical protein, conserved
OG5_134752	ETH_00019150	hypothetical protein, conserved
OG5_134765	ETH_00004185	protein phosphatase 2C, putative
OG5_134918	ETH_00010375	hypothetical protein, conserved
OG5_134971	ETH_00012815, ETH_00026205, ETH_00027460	hypothetical protein, PAN domain-containing protein , related
OG5_135200	ETH_00011100	hypothetical protein, conserved
OG5_135307	ETH_00041205	dihydrolipoyl dehydrogenase protein, putative
OG5_135343	ETH_00030360	hypothetical protein, conserved
OG5_135448	ETH_00030045	hypothetical protein, conserved
OG5_135634	ETH_00009550	Tyrosine kinase-like (TKL) protein, putative
OG5_135812	ETH_00031465	hypothetical protein, conserved
OG5_135951	ETH_00007540	mannitol-1-phosphate dehydrogenase
OG5_136029	ETH_00009710	kinesin heavy chain-like protein, putative
OG5_136181	ETH_00012840	KdE2, related
OG5_136226	ETH_00004475, ETH_00040495	Conserved Plasmodium protein, related
OG5_136227	ETH_00001885	hypothetical protein, conserved
OG5_136330	ETH_00024120	phosphatidylcholine transfer protein, putative
OG5_136751	ETH_00023585	hypothetical protein, conserved
OG5_136768	ETH_00028150	hypothetical protein, conserved
OG5_136820	ETH_00041285	hypothetical protein
OG5_136837	ETH_00001040	AGC kinase, putative
OG5_136942	ETH_00029250	penicillin amidase domain-containing protein, putative
OG5_137126	ETH_00000250	hypothetical protein, conserved
OG5_137233	ETH_00009010	acyltransferase domain containing protein, putative
OG5_137268	ETH_00014655	translin, putative
OG5_137345	ETH_00008235, ETH_00014105, ETH_00022090	hypothetical protein
OG5_137440	ETH_00032680	hypothetical protein, conserved
OG5_137532	ETH_00020645	glycerol-3-phosphate acyltransferase, putative
OG5_137749	ETH_00035105	PX domain-containing protein, putative
OG5_137901	ETH_00028955	hypothetical protein, conserved
OG5_137972	ETH_00020400	transporter, major facilitator family domain containing protein, putative
OG5_138032	ETH_00022615	hypothetical protein, conserved
OG5_138079	ETH_00007115	Chromosome III, complete sequence, related
OG5_138116	ETH_00014340, ETH_00042090	hypothetical protein
OG5_138123	ETH_00005775	hypothetical protein
OG5_138335	ETH_00026815	hypothetical protein, conserved
OG5_138407	ETH_00026950	PPR repeat-containing protein, putative
OG5_138490	ETH_00025460	protein kinase (incomplete catalytic triad), putative
OG5_138533	ETH_00042235	hypothetical protein
OG5_138617	ETH_00017005	hypothetical protein, conserved
OG5_138620	ETH_00034450	hypothetical protein, conserved
OG5_138671	ETH_00033115	hypothetical protein, conserved
OG5_138807	ETH_00008760	caltractin, putative
OG5_138809	ETH_00031215	hypothetical protein, conserved
OG5_139311	ETH_00002575	thioredoxin, putative
OG5_139433	ETH_00027665	hypothetical protein, conserved
OG5_139512	ETH_00015905	Espin, related
OG5_139604	ETH_00025615	hypothetical protein
OG5_139605	ETH_00000960	hypothetical protein, conserved
OG5_139741	ETH_00013210	hypothetical protein, conserved
OG5_140126	ETH_00014640, ETH_00014645	proliferating cell nuclear antigen, putative
OG5_140270	ETH_00001075	regulator of chromosome condensation domain-containing protein, putative
OG5_140472	ETH_00003520	hypothetical protein, conserved
OG5_140619	ETH_00002780	N-acetylgalactosaminyl transferase (Fragment)
OG5_140620	ETH_00012385	hypothetical protein, conserved
OG5_141098	ETH_00038465	potassium channel tetramerisation domain containing protein, putative
OG5_141163	ETH_00038055, ETH_00041185	hypothetical protein
OG5_141175	ETH_00030100	TPR domain-containing protein, putative
OG5_141227	ETH_00005620	hypothetical protein, conserved
OG5_141266	ETH_00014170	C2 domain-containing protein, putative
OG5_141394	ETH_00013285	ankyrin repeat-containing protein, putative
OG5_141466	ETH_00018980, ETH_00018985	DnaJ domain-containing protein, putative
OG5_141497	ETH_00024610, ETH_00029420	zinc finger (CCCH type) protein, putative
OG5_141497	ETH_00029755	hypothetical protein, conserved
OG5_141732	ETH_00020415, ETH_00023475	hypothetical protein, conserved
OG5_141738	ETH_00025405, ETH_00025410	hypothetical protein, conserved
OG5_142870	ETH_00012760	rhoptry neck protein 2, putative
OG5_142874	ETH_00005060	14-3-3 protein, putative
OG5_142922	ETH_00029735, ETH_00029740	mitochondrial carrier domain-containing protein, putative
OG5_142977	ETH_00039510	Ccaat-box DNA binding protein subunit B, related, related
OG5_143151	ETH_00012890	hypothetical protein, conserved
OG5_143228	ETH_00041440	hypothetical protein, conserved
OG5_143965	ETH_00013990	roadblock/LC7 domain-containing protein, putative
OG5_144700	ETH_00022035	hypothetical protein, conserved
OG5_144749	ETH_00039630	hypothetical protein
OG5_145090	ETH_00003275, ETH_00008355	hypothetical protein
OG5_145090	ETH_00029825	hypothetical protein, conserved
OG5_146376	ETH_00041200, ETH_00042360	hypothetical protein conserved, GF17743 related
OG5_146425	ETH_00025105	hypothetical protein, conserved
OG5_146522	ETH_00021450	lectin-domain protein, putative
OG5_146525	ETH_00016970, ETH_00036900	hypothetical protein, conserved
OG5_146787	ETH_00028690	hypothetical protein, conserved
OG5_147009	ETH_00008290	hypothetical protein, conserved
OG5_147324	ETH_00000160	acetyltransferase domain-containing protein, putative
OG5_147366	ETH_00032295	opine dehydrogenase, putative
OG5_147426	ETH_00035230	hypothetical protein, conserved
OG5_147452	ETH_00004860	apical membrane antigen, putative
OG5_147461	ETH_00017880	Chromosome III, complete sequence, related
OG5_147468	ETH_00009265, ETH_00011335	protamine P1 protein, putative
OG5_147470	ETH_00042285	CMGC kinase, putative
OG5_147475	ETH_00013340	DEAD/DEAH box helicase, putative
OG5_149959	ETH_00005720	hypothetical protein, conserved
OG5_149995	ETH_00018155	hypothetical protein
OG5_150547	ETH_00004940	Importin subunit alpha, related
OG5_150603	ETH_00023650	CMGC kinase, putative
OG5_150761	ETH_00028180	hypothetical protein, conserved
OG5_151232	ETH_00043340	hypothetical protein, conserved
OG5_151256	ETH_00026965	hypothetical protein, conserved
OG5_151923	ETH_00027705	Rhoptry kinase family protein ROP30, putative
OG5_152336	ETH_00039495	histone H3 variant, putative
OG5_152429	ETH_00043200	hypothetical protein, conserved
OG5_152464	ETH_00024740	zinc finger (CCCH type) protein, putative
OG5_152816	ETH_00008925	hypothetical protein
OG5_152966	ETH_00020805	hypothetical protein, conserved
OG5_153039	ETH_00019635	Galactosyltransferase, related, related
OG5_153082	ETH_00000580, ETH_00000585	CAMP-dependent protein kinase catalytic subunit alpha related, AGC kinase putative
OG5_153147	ETH_00024160	hypothetical protein, conserved
OG5_153578	ETH_00040825	hypothetical protein
OG5_154280	ETH_00004570	hypothetical protein, conserved
OG5_154284	ETH_00006770	Secreted protein with signal peptide and 12 KAZAL repeats and a mucin-like stretch of threonines, related
OG5_154330	ETH_00032270	hypothetical protein, conserved
OG5_154339	ETH_00029525	hypothetical protein, conserved
OG5_154343	ETH_00010580	Pdz domain protein, related, related
OG5_154969	ETH_00033015	TBC domain-containing protein, putative
OG5_155286	ETH_00036450	kelch motif domain-containing protein, putative
OG5_156263	ETH_00017040, ETH_00017045	EF hand domain-containing protein, putative
OG5_156481	ETH_00040520	zinc finger (C3HC4 RING finger) protein, putative
OG5_156608	ETH_00039540	hypothetical protein
OG5_156671	ETH_00011740	adaptin N terminal region domain-containing protein, putative
OG5_156782	ETH_00008105, ETH_00043730	hypothetical protein
OG5_157695	ETH_00019910	hypothetical protein, conserved
OG5_157837	ETH_00019295	MORN repeat protein, putative
OG5_157843	ETH_00025400	endonuclease/exonuclease/phosphatase domain-containing protein, putative
OG5_158677	ETH_00022225	hypothetical protein, conserved
OG5_159454	ETH_00015380	hypothetical protein, conserved
OG5_159574	ETH_00015240	hypothetical protein, conserved
OG5_159764	ETH_00012605	hypothetical protein, conserved
OG5_159964	ETH_00021670	hypothetical protein, conserved
OG5_160605	ETH_00013615, ETH_00028155	hypothetical protein, conserved
OG5_160615	ETH_00007150	hypothetical protein, conserved
OG5_160875	ETH_00025920	BTB/POZ domain-containing protein, putative
OG5_160924	ETH_00004300	hypothetical protein, conserved
OG5_160947	ETH_00004485	glutathione s-transferase, putative
OG5_161547	ETH_00031955	protein kinase (incomplete catalytic triad), putative
OG5_162001	ETH_00031960	hypothetical protein, conserved
OG5_162003	ETH_00010705	hypothetical protein, conserved
OG5_162016	ETH_00012545	hypothetical protein, conserved
OG5_162549	ETH_00042885	hypothetical protein, conserved
OG5_162590	ETH_00008755	hypothetical protein, conserved
OG5_162599	ETH_00029695	Patched family domain containing protein, putative
OG5_162707	ETH_00016615	dense granule protein GRA11, putative
OG5_162847	ETH_00002885, ETH_00018450, ETH_00033600, ETH_00043260	hypothetical protein conserved, GPI transamidase subunit PIG-U putative
OG5_162926	ETH_00020840	hypothetical protein, conserved
OG5_163009	ETH_00016890	subtilase family serine protease, putative
OG5_163290	ETH_00038475	hypothetical protein
OG5_163828	ETH_00018095	Cell surface glycoprotein 1, related
OG5_163857	ETH_00001315	hypothetical protein, conserved
OG5_163902	ETH_00026080	hypothetical protein, conserved
OG5_164170	ETH_00006675	KH domain-containing protein, putative
OG5_164196	ETH_00006320	zinc finger (C3HC4 type RING finger) protein, putative
OG5_164719	ETH_00014475	hypothetical protein, conserved
OG5_165865	ETH_00017680	hypothetical protein, conserved
OG5_165877	ETH_00002600	hypothetical protein, conserved
OG5_165980	ETH_00021675	CAM kinase, CDPK family CAM kinase TgTPK5, putative
OG5_166096	ETH_00018780	hypothetical protein, conserved
OG5_166813	ETH_00028440, ETH_00028445	hypothetical protein, conserved
OG5_166870	ETH_00019650	zinc-finger-Ran binding domain-containing protein, putative
OG5_168155	ETH_00007860, ETH_00009645	hypothetical protein conserved, copper-transporting ATPase 1 putative
OG5_168576	ETH_00010195	hypothetical protein, conserved
OG5_169596	ETH_00007435	hypothetical protein, conserved
OG5_169703	ETH_00025995	hypothetical protein, conserved
OG5_169863	ETH_00028615	AGC kinase, putative
OG5_170011	ETH_00029000	hypothetical protein
OG5_171200	ETH_00041860	hypothetical protein, conserved
OG5_171228	ETH_00027160	Chromosome III, complete sequence, related
OG5_171895	ETH_00007050	hypothetical protein, conserved
OG5_171895	ETH_00039105	hypothetical protein, conserved
OG5_171961	ETH_00039845	hypothetical protein, conserved
OG5_171969	ETH_00006395, ETH_00006400	hypothetical protein, IQ calmodulin-binding motif domain-containing protein, putative
OG5_171972	ETH_00030890	high mobility group (HMG) box domain-containing protein, putative
OG5_171978	ETH_00015260	hypothetical protein, conserved
OG5_171979	ETH_00040035	hypothetical protein, conserved
OG5_172588	ETH_00034870	kinesin motor domain-containing protein, putative
OG5_172792	ETH_00028620	PH domain-containing protein, putative
OG5_173846	ETH_00015655	hypothetical protein, conserved
OG5_176350	ETH_00019155	hypothetical protein, conserved
OG5_176406	ETH_00022150	ankyrin repeat-containing protein, putative
OG5_177874	ETH_00025540	COG3639: ABC-type phosphate/phosphonate transport system, permease component (ISS), related
OG5_178085	ETH_00024095	C2 domain-containing protein, putative
OG5_178855	ETH_00014985	hypothetical protein, conserved
OG5_178862	ETH_00001235	tropomyosin 1 alpha chain, putative
OG5_180625	ETH_00003630	hypothetical protein, conserved
OG5_180818	ETH_00022390	hypothetical protein, conserved
OG5_181212	ETH_00043820	60S ribosomal protein L37, putative
OG5_181535	ETH_00008310	hypothetical protein, conserved
OG5_181655	ETH_00027695	hypothetical protein, conserved
OG5_181796	ETH_00015715	hypothetical protein, conserved
OG5_182147	ETH_00031865	non-muscle myosin II heavy chain, putative
OG5_184396	ETH_00026610	dynein light chain type 1, putative
OG5_185799	ETH_00022460	gamma-glutamyl hydrolase, putative
OG5_186158	ETH_00011930	hypothetical protein, conserved
OG5_186533	ETH_00010485	ubiquitin-transferase domain-containing protein, putative
OG5_186579	ETH_00029310	zinc finger (C3HC4 type RING finger) protein, putative
OG5_187429	ETH_00021000	hypothetical protein, conserved
OG5_187594	ETH_00001335	ATP-dependent (S)-NAD(P)H-hydrate dehydratase , related
OG5_187781	ETH_00021150	hypothetical protein, conserved
OG5_189178	ETH_00015095	alanine dehydrogenase, putative
OG5_189898	ETH_00029110	hypothetical protein, conserved
OG5_191253	ETH_00000850	cyclic nucleotide-binding domain containing protein, putative
OG5_191697	ETH_00016165	hypothetical protein, conserved
OG5_191747	ETH_00025650	hypothetical protein
OG5_191791	ETH_00006240	hypothetical protein, conserved
OG5_191855	ETH_00000605	hypothetical protein, conserved
OG5_192899	ETH_00015205	Cupin 4 family protein, related, related
OG5_193199	ETH_00027865	Zgc:110343, related
OG5_193504	ETH_00007315	hypothetical protein, conserved
OG5_195488	ETH_00017740	Protein kinase domain-containing protein , related
OG5_195795	ETH_00029455	Niemann-Pick type C1 disease protein/ patched like cholesterol transporter of the SecD family, 12 transmembrane domain, related, related
OG5_195834	ETH_00024430	hypothetical protein, conserved
OG5_195881	ETH_00004935	hypothetical protein, conserved
OG5_196098	ETH_00034265	hypothetical protein, conserved
OG5_196489	ETH_00012635	hypothetical protein, conserved
OG5_196675	ETH_00009790, ETH_00042675	protease, subtilase family serine protease, putative
OG5_196688	ETH_00035050	Acyl-CoA wax alcohol acyltransferase 2, related
OG5_197385	ETH_00004850	hypothetical protein
OG5_197775	ETH_00025430	TPR domain-containing protein, putative
OG5_198197	ETH_00029085	cyclic nucleotide-binding domain containing protein, putative
OG5_203783	ETH_00031400	glucose-methanol-choline oxidoreductase, putative
OG5_203825	ETH_00021290	hypothetical protein
OG5_204675	ETH_00006840	hypothetical protein, conserved
OG5_204675	ETH_00006850	hypothetical protein, conserved
OG5_204804	ETH_00020250	p97 protein, putative
OG5_204814	ETH_00012295	Calcium-dependent protein kinase 2
OG5_204822	ETH_00023830	hypothetical protein, conserved
OG5_204831	ETH_00015360	Dynein light chain 8a protein
OG5_204835	ETH_00022890, ETH_00023890, ETH_00024275	hypothetical protein
OG5_204838	ETH_00027480	hypothetical protein, conserved
OG5_204841	ETH_00043360	hypothetical protein, conserved
OG5_204846	ETH_00037365, ETH_00039210	hypothetical protein
OG5_204867	ETH_00008825	hypothetical protein
OG5_204884	ETH_00031645, ETH_00031650, ETH_00031655	hypothetical protein
OG5_207763	ETH_00033095	MORN repeat-containing protein, putative
OG5_208634	ETH_00002660	hypothetical protein, conserved
OG5_209056	ETH_00021765	ABC transporter, putative
OG5_209125	ETH_00015770	aquaporin, putative
OG5_209863	ETH_00012470	oocyst wall protein, putative
OG5_210096	ETH_00028865	hypothetical protein, conserved
OG5_210465	ETH_00010490	interferon gamma-inducible protein 30, putative
OG5_210651	ETH_00012935	hypothetical protein, conserved
OG5_210917	ETH_00027715	glycosylphosphatidylinositol anchor attachment 1 protein, putative
OG5_210919	ETH_00005770	hypothetical protein
OG5_210960	ETH_00006080	histone deacetylase interacting domain-containing protein, putative
OG5_211255	ETH_00027615	hypothetical protein, conserved
OG5_211377	ETH_00000920, ETH_00039250	hypothetical protein
OG5_211683	ETH_00003145	hypothetical protein
OG5_212009	ETH_00013675	hypothetical protein, conserved
OG5_212585	ETH_00022805	elongation factor ts, putative
OG5_214315	ETH_00000280	hypothetical protein, conserved
OG5_214364	ETH_00035320	hypothetical protein
OG5_214377	ETH_00032810	hypothetical protein, conserved
OG5_214437	ETH_00020595	18 kDa cyclophilin, putative
OG5_214706	ETH_00022545	phosphodiesterase, putative
OG5_214897	ETH_00006695	DnaJ domain-containing protein, putative
OG5_222115	ETH_00023835	hypothetical protein, conserved
OG5_222271	ETH_00015365, ETH_00015370	hypothetical protein conserved, BTB/POZ domain-containing protein putative
OG5_222662	ETH_00030455	hypothetical protein, conserved
OG5_222670	ETH_00042405	hypothetical protein, conserved
OG5_222691	ETH_00022200	hypothetical protein, conserved
OG5_222697	ETH_00017795	high-affinity cGMP-specific 3',5'-cyclic phosphodiesterase 9A, putative
OG5_222787	ETH_00040195	4'-phosphopantetheinyl transferase, putative
OG5_224094	ETH_00021980	hypothetical protein, conserved
OG5_224259	ETH_00008500, ETH_00042400	hypothetical protein, conserved
OG5_225022	ETH_00021770	hypothetical protein, conserved
OG5_225026	ETH_00001220	hypothetical protein, conserved
OG5_225215	ETH_00014180	tola protein., putative
OG5_225227	ETH_00001925	hypothetical protein, conserved
OG5_225233	ETH_00034105	hypothetical protein, conserved
OG5_225236	ETH_00027945	replication factor A protein 3 domain-containing protein, putative
OG5_225255	ETH_00022590	hypothetical protein, conserved
OG5_225256	ETH_00011615	pseudouridylate synthase 1, putative
OG5_225257	ETH_00013565	Ankyrin repeat-containing protein, related
OG5_225286	ETH_00036735	hypothetical protein, conserved
OG5_225429	ETH_00019335, ETH_00019340, ETH_00019345	protein antigen, putative
OG5_226282	ETH_00010830	hypothetical protein, conserved
OG5_226507	ETH_00033915	hypothetical protein, conserved
OG5_226563	ETH_00013030	hypothetical protein, conserved
OG5_226709	ETH_00000590	hypothetical protein, conserved
OG5_226865	ETH_00027170	hypothetical protein, conserved
OG5_227287	ETH_00041080	hypothetical protein, conserved
OG5_228652	ETH_00019050, ETH_00034740	hypothetical protein
OG5_228987	ETH_00041935	hypothetical protein, conserved
OG5_229586	ETH_00004730, ETH_00004735, ETH_00004740, ETH_00004745	hypothetical protein
OG5_230441	ETH_00002500	phosphopantethiene--protein transferase domain containing protein, putative
OG5_231172	ETH_00014185	hypothetical protein, conserved
OG5_231712	ETH_00028630	CMGC kinase, CK2 family, putative
OG5_232356	ETH_00041865	hypothetical protein
OG5_234194	ETH_00024150	hypothetical protein, conserved
OG5_234542	ETH_00031830	hypothetical protein
OG5_234737	ETH_00009480, ETH_00009485	hypothetical protein conserved, ATP-binding cassette sub-family B member 5, putative
OG5_235722	ETH_00026430	PIK3R4 kinase-related protein (incomplete catalytic triad), putative
OG5_236986	ETH_00010370	Pex2 / Pex12 amino terminal domain-containing protein, putative
OG5_237023	ETH_00021470	hypothetical protein, conserved
OG5_239216	ETH_00039925	hypothetical protein, conserved
OG5_239227	ETH_00013915	hypothetical protein, conserved
OG5_239230	ETH_00009815, ETH_00039815	hypothetical protein, conserved
OG5_239235	ETH_00010655	hypothetical protein, conserved
OG5_239245	ETH_00022015	CAM kinase, CDPK family, putative
OG5_239253	ETH_00020000	hypothetical protein, conserved
OG5_239256	ETH_00000775	hypothetical protein
OG5_239262	ETH_00038140	hypothetical protein
OG5_239274	ETH_00036370	capping protein alpha-like subunit, putative
OG5_239275	ETH_00029575	hypothetical protein, conserved
OG5_239291	ETH_00011290	transport protein particle component Bet3 domain-containing protein, putative
OG5_239295	ETH_00002055	Conserved Plasmodium protein, related
OG5_239307	ETH_00025735	oocyst wall protein COWP, putative
OG5_239311	ETH_00007630	hypothetical protein, conserved
OG5_239314	ETH_00017530	hypothetical protein, conserved
OG5_239316	ETH_00019480	hypothetical protein, conserved
OG5_239317	ETH_00018455, ETH_00018460, ETH_00018465, ETH_00018470	hypothetical protein conserved, protein kinase putative
OG5_239337	ETH_00032185	CMGC kinase, MAPK family, MEK kinase-related (incomplete catalytic triad), putative
OG5_239349	ETH_00003025	hypothetical protein, conserved
OG5_239355	ETH_00026590	hypothetical protein, conserved
OG5_239368	ETH_00008270	hypothetical protein, conserved
OG5_239371	ETH_00012040	MORN repeat-containing protein, putative
OG5_239392	ETH_00010560, ETH_00010565	hypothetical protein
OG5_239393	ETH_00039260	hypothetical protein, conserved
OG5_239394	ETH_00005970	hypothetical protein, conserved
OG5_239395	ETH_00007280, ETH_00007285	hypothetical protein
OG5_239417	ETH_00023300	hypothetical protein, conserved
OG5_239418	ETH_00023315	hypothetical protein, conserved
OG5_239420	ETH_00033360	oxidoreductase, putative
OG5_239425	ETH_00022715, ETH_00022720	hypothetical protein
OG5_239432	ETH_00012365	hypothetical protein, conserved
OG5_239433	ETH_00038535	CMGC kinase, CDK family, putative
OG5_239434	ETH_00021035	hypothetical protein, conserved
OG5_239452	ETH_00008000	protein kinase, putative
OG5_239468	ETH_00039165	hypothetical protein
OG5_239479	ETH_00013880	hypothetical protein, conserved
OG5_239481	ETH_00036230	hypothetical protein, conserved
OG5_239493	ETH_00026455	Cleft lip and palate transmembrane protein 1, putative
OG5_239499	ETH_00009885	hypothetical protein, conserved
OG5_239502	ETH_00013065	hypothetical protein, conserved
OG5_239517	ETH_00011340, ETH_00025145	subtilase family serine protease putative, Subtilisin-like
OG5_239519	ETH_00001990	hypothetical protein, conserved
OG5_239535	ETH_00004855	hypothetical protein
OG5_239543	ETH_00006410	hypothetical protein, conserved
OG5_239571	ETH_00028625	hypothetical protein, conserved
OG5_239579	ETH_00000900	hypothetical protein, conserved
OG5_239619	ETH_00025485	hypothetical protein, conserved
OG5_239624	ETH_00021515, ETH_00042455	hypothetical protein, conserved
OG5_239638	ETH_00024480	hypothetical protein, conserved
OG5_239655	ETH_00017685	hypothetical protein, conserved
OG5_239669	ETH_00010470	hypothetical protein, conserved
OG5_239693	ETH_00015740, ETH_00015745	hypothetical protein, conserved
OG5_239695	ETH_00002690, ETH_00023850	hypotherical protein conserved, RNB-like protein domain containing protein putative
OG5_239696	ETH_00001245	hypothetical protein, conserved
OG5_239714	ETH_00000395	subtilase family serine protease, putative
OG5_239733	ETH_00012845	hypothetical protein, conserved
OG5_239746	ETH_00026400	hypothetical protein, conserved
OG5_239754	ETH_00034260	hypothetical protein, conserved
OG5_239765	ETH_00022620	hypothetical protein, conserved
OG5_239806	ETH_00012695, ETH_00012700	hypothetical protein, conserved
OG5_239863	ETH_00019565	hypothetical protein, conserved
OG5_239909	ETH_00007550	hypothetical protein
OG5_239936	ETH_00029465	hypothetical protein, conserved
OG5_240005	ETH_00003695	lipase domain-containing protein, putative
OG5_240014	ETH_00007985	microneme protein 7, putative
OG5_240025	ETH_00007420	hypothetical protein, conserved
OG5_240029	ETH_00020545	hypothetical protein, conserved
OG5_240045	ETH_00030525	hypothetical protein, conserved
OG5_240050	ETH_00012355	GDA1/CD39 (nucleoside phosphatase) family domain containing protein, putative
OG5_240063	ETH_00032955	hypothetical protein, conserved
OG5_240078	ETH_00022445	RNA recognition motif-containing protein, putative
OG5_240080	ETH_00022650	hypothetical protein, conserved
OG5_240091	ETH_00019135	hypothetical protein, conserved
OG5_240096	ETH_00009735	hypothetical protein, conserved
OG5_240097	ETH_00006260	CAM kinase, putative
OG5_240102	ETH_00027290	hypothetical protein, conserved
OG5_240106	ETH_00012855	Condensin subunit, related
OG5_240107	ETH_00009540	hypothetical protein
OG5_240121	ETH_00021810	hypothetical protein, conserved
OG5_240128	ETH_00012820	hypothetical protein
OG5_240150	ETH_00013525	hypothetical protein, conserved
OG5_240160	ETH_00006805	hypothetical protein, conserved
OG5_240163	ETH_00024785	hypothetical protein, conserved
OG5_240167	ETH_00023940	hypothetical protein, conserved
OG5_240171	ETH_00007455	caltractin (centrin), putative
OG5_240202	ETH_00033110	hypothetical protein, conserved
OG5_240231	ETH_00022005	hypothetical protein, conserved
OG5_240232	ETH_00015995	hypothetical protein, conserved
OG5_240241	ETH_00036750	hypothetical protein, conserved
OG5_240243	ETH_00005050	Calcium/calmodulin-dependent 3',5'-cyclic nucleotide phosphodiesterase, related
OG5_240244	ETH_00012430	hypothetical protein, conserved
OG5_240253	ETH_00006020	hypothetical protein, conserved
OG5_240254	ETH_00006015	hypothetical protein, conserved
OG5_240265	ETH_00019225	hypothetical protein, conserved
OG5_240292	ETH_00038020	hypothetical protein, conserved
OG5_240300	ETH_00014210	RNA recognition motif domain-containing protein, putative
OG5_240313	ETH_00016215	hypothetical protein, conserved
OG5_240323	ETH_00019270	hypothetical protein, conserved
OG5_240327	ETH_00029260	calmodulin, putative
OG5_240332	ETH_00042185	hypothetical protein, conserved
OG5_240344	ETH_00027405, ETH_00035315	hypothetical protein, conserved
OG5_240348	ETH_00027700	Rhoptry kinase family protein ROP25, putative
OG5_240382	ETH_00013480	hypothetical protein, conserved
OG5_240390	ETH_00032675	hypothetical protein, conserved
OG5_240396	ETH_00004775	hypothetical protein, conserved
OG5_240407	ETH_00017065	hypothetical protein, conserved
OG5_240466	ETH_00030800	hypothetical protein
OG5_240493	ETH_00010725	hypothetical protein, conserved
OG5_240496	ETH_00008490	hypothetical protein, conserved
OG5_240499	ETH_00040410	hypothetical protein, conserved
OG5_240503	ETH_00000270	hypothetical protein, conserved
OG5_240508	ETH_00000265	hypothetical protein, conserved
OG5_240522	ETH_00020260	hypothetical protein, conserved
OG5_240545	ETH_00017400	hypothetical protein, conserved
OG5_240546	ETH_00024305	hypothetical protein, conserved
OG5_240553	ETH_00019765	hypothetical protein, conserved
OG5_240561	ETH_00017575	hypothetical protein, conserved
OG5_240570	ETH_00012705	hypothetical protein, conserved
OG5_240610	ETH_00000790	hypothetical protein
OG5_240623	ETH_00004230	hypothetical protein, conserved
OG5_240636	ETH_00003370, ETH_00003375	hypothetical protein
OG5_240649	ETH_00030185	hypothetical protein, conserved
OG5_240665	ETH_00018645	hypothetical protein, conserved
OG5_240683	ETH_00020810	hypothetical protein, conserved
OG5_240690	ETH_00020280	cGMP-inhibited 3',5'-cyclic phosphodiesterase, putative
OG5_240700	ETH_00010630	hypothetical protein, conserved
OG5_240715	ETH_00001155	hypothetical protein, conserved
OG5_240725	ETH_00011850	hypothetical protein, conserved
OG5_240750	ETH_00020615, ETH_00028835	hypothetical protein conserved, Protein serine/threonine kinase related
OG5_240763	ETH_00009015	hypothetical protein, conserved
OG5_240764	ETH_00030255	hypothetical protein, conserved
OG5_240767	ETH_00030195	fasciclin domain-containing protein, putative
OG5_240770	ETH_00029585	hypothetical protein, conserved
OG5_240771	ETH_00022140	hypothetical protein
OG5_240792	ETH_00038010	hypothetical protein, conserved
OG5_240811	ETH_00005715	hypothetical protein, conserved
OG5_240818	ETH_00006860	hypothetical protein, conserved
OG5_240837	ETH_00003230	hypothetical protein, conserved
OG5_240839	ETH_00016765	hypothetical protein, conserved
OG5_240847	ETH_00015790	hypothetical protein, conserved
OG5_240854	ETH_00018965	hypothetical protein, conserved
OG5_240859	ETH_00021385	armadillo/beta-catenin-like repeat-containing protein, putative
OG5_240874	ETH_00008505	hypothetical protein, conserved
OG5_240876	ETH_00036700	hypothetical protein, conserved
OG5_240904	ETH_00035720, ETH_00041660	hypothetical protein
OG5_240946	ETH_00008495	guanylate binding protein, putative
OG5_240959	ETH_00018695	hypothetical protein, conserved
OG5_240980	ETH_00030230	myosin light chain TgMLC1, putative
OG5_240985	ETH_00015305	Rhoptry neck protein 5, related
OG5_240985	ETH_00015310	hypothetical protein, conserved
OG5_240997	ETH_00043515	hypothetical protein, conserved
OG5_241004	ETH_00013050	hypothetical protein, conserved
OG5_241007	ETH_00000795, ETH_00036140, ETH_00037740	hypothetical protein
OG5_241018	ETH_00025720	hypothetical protein, conserved
OG5_241032	ETH_00008660	hypothetical protein, conserved
OG5_241058	ETH_00009760	splicing factor U2AF 65 kDa subunit, putative
OG5_241082	ETH_00007945, ETH_00007950	hypothetical protein, conserved
OG5_241089	ETH_00031985	hypothetical protein, conserved
OG5_241099	ETH_00004170	hypothetical protein, conserved
OG5_241101	ETH_00032570	hypothetical protein, conserved
OG5_241103	ETH_00020345	hypothetical protein, conserved
OG5_241105	ETH_00032520	hypothetical protein, conserved
OG5_241126	ETH_00018935	hypothetical protein, conserved
OG5_241128	ETH_00018895	hypothetical protein, conserved
OG5_241134	ETH_00003995	hypothetical protein, conserved
OG5_241146	ETH_00000955	hypothetical protein, conserved
OG5_241182	ETH_00023145	hypothetical protein, conserved
OG5_241183	ETH_00021225	acetyltransferase domain-containing protein, putative
OG5_241189	ETH_00005675, ETH_00005690	hypothetical protein
OG5_241190	ETH_00009630, ETH_00023490	hypothetical protein, conserved
OG5_241208	ETH_00022565	hypothetical protein, conserved
OG5_241213	ETH_00017835	hypothetical protein, conserved
OG5_241222	ETH_00023500	hypothetical protein, conserved
OG5_241233	ETH_00024510	hypothetical protein, conserved
OG5_241235	ETH_00007475	hypothetical protein, conserved
OG5_241260	ETH_00025640	thrombospondin type 1 domain-containing protein, putative
OG5_241264	ETH_00011440	hypothetical protein, conserved
OG5_241268	ETH_00000365	hypothetical protein, conserved
OG5_241273	ETH_00017060	hypothetical protein, conserved
OG5_241296	ETH_00003240	hypothetical protein, conserved
OG5_241315	ETH_00002405	protein disulfide isomerase, putative
OG5_241375	ETH_00003990	hypothetical protein, conserved
OG5_241390	ETH_00043655	hypothetical protein
OG5_241398	ETH_00041045	leucine rich repeat family protein, putative
OG5_241405	ETH_00023065	nucleoside-triphosphatase, putative
OG5_241449	ETH_00032100	hypothetical protein, conserved
OG5_241725	ETH_00032805	ABC transporter, putative
OG5_250431	ETH_00007300	hypothetical protein, conserved
OG5_250833	ETH_00027145	hypothetical protein, conserved
OG5_bant|YP_017486	ETH_00022570	hypothetical protein, conserved
OG5_bmaa|12998.m00019	ETH_00031495	hypothetical protein, conserved
OG5_ccay|cyc_01168	ETH_00001085, ETH_00007565, ETH_00016150, ETH_00016710, ETH_00025965, ETH_00031345	hypothetical protein, conserved
OG5_ccay|cyc_02380	ETH_00019945	hypothetical protein, conserved
OG5_ccay|cyc_03380	ETH_00007320, ETH_00022280, ETH_00022285, ETH_00022290, ETH_00022300, ETH_00022305	56 kDa gametocyte antigen, related
OG5_ccay|cyc_04114	ETH_00022560	hypothetical protein
OG5_ccay|cyc_04309	ETH_00022660	hypothetical protein, conserved
OG5_ccay|cyc_04499	ETH_00016985	hypothetical protein, conserved
OG5_ccay|cyc_04962	ETH_00010730, ETH_00010740, ETH_00010745, ETH_00010750, ETH_00010760, ETH_00010765, ETH_00010775, ETH_00010785, ETH_00010790, ETH_00010795, ETH_00010835, ETH_00010850, ETH_00010870, ETH_00023375, ETH_00024330, ETH_00034935, ETH_00035010	SAG family member (sag2)
OG5_ccay|cyc_07361	ETH_00027875	hypothetical protein, conserved
OG5_ccay|cyc_08588	ETH_00016295	hypothetical protein, conserved
OG5_cmur|CMU_004090	ETH_00042835	hypothetical protein, conserved
OG5_crei|108248	ETH_00005055	calcium/calmodulin-dependent 3',5'-cyclic nucleotide phosphodiesterase, putative
OG5_crei|177153	ETH_00030680	AAA family ATPase, putative
OG5_csui|CSUI_000353	ETH_00011730	hypothetical protein, conserved
OG5_csui|CSUI_003243	ETH_00023355	hypothetical protein, conserved
OG5_csui|CSUI_005106	ETH_00006550	hypothetical protein, conserved
OG5_csui|CSUI_005938	ETH_00007000	hypothetical protein
OG5_eace|EAH_00000630	ETH_00009560	hypothetical protein, conserved
OG5_eace|EAH_00000670	ETH_00009535	hypothetical protein, conserved
OG5_eace|EAH_00001120	ETH_00019950	hypothetical protein, conserved
OG5_eace|EAH_00001380	ETH_00021360	hypothetical protein, conserved
OG5_eace|EAH_00001720	ETH_00029200	hypothetical protein, conserved
OG5_eace|EAH_00001780	ETH_00021185	hypothetical protein, conserved
OG5_eace|EAH_00002040	ETH_00029255	hypothetical protein, conserved
OG5_eace|EAH_00002080	ETH_00020910	hypothetical protein
OG5_eace|EAH_00002300	ETH_00014450, ETH_00014455	hypothetical protein, conserved
OG5_eace|EAH_00002330	ETH_00014440	hypothetical protein, conserved
OG5_eace|EAH_00002540	ETH_00034575	hypothetical protein, conserved
OG5_eace|EAH_00002820	ETH_00000315	hypothetical protein, conserved
OG5_eace|EAH_00003080	ETH_00019420	hypothetical protein, conserved
OG5_eace|EAH_00003640	ETH_00010910, ETH_00010915	zinc finger (CCCH type) protein, putative
OG5_eace|EAH_00003760	ETH_00011040	hypothetical protein, conserved
OG5_eace|EAH_00004020	ETH_00022580	hypothetical protein, conserved
OG5_eace|EAH_00004770	ETH_00014225, ETH_00014230	hypothetical protein
OG5_eace|EAH_00005220	ETH_00029715	hypothetical protein, conserved
OG5_eace|EAH_00005390	ETH_00031810, ETH_00031815	hypothetical protein, conserved
OG5_eace|EAH_00006080	ETH_00002555	hypothetical protein, conserved
OG5_eace|EAH_00006090	ETH_00002560	Trichohyalin, putative
OG5_eace|EAH_00006330	ETH_00026845, ETH_00026850, ETH_00026855	hypothetical protein, conserved
OG5_eace|EAH_00006980	ETH_00013645	hypothetical protein, conserved
OG5_eace|EAH_00007010	ETH_00013665	hypothetical protein, conserved
OG5_eace|EAH_00007260	ETH_00002040, ETH_00018120, ETH_00037150, ETH_00039930	hypothetical protein, conserved
OG5_eace|EAH_00007570	ETH_00025690	hypothetical protein, conserved
OG5_eace|EAH_00007730	ETH_00029540	hypothetical protein, conserved
OG5_eace|EAH_00007790	ETH_00029570	hypothetical protein
OG5_eace|EAH_00007900	ETH_00004835, ETH_00004840	hypothetical protein, conserved
OG5_eace|EAH_00008060	ETH_00016025	hypothetical protein, conserved
OG5_eace|EAH_00008140	ETH_00005375	hypothetical protein, conserved
OG5_eace|EAH_00008460	ETH_00038990, ETH_00039130	hypothetical protein
OG5_eace|EAH_00009110	ETH_00027190, ETH_00040955	zinc finger (CCCH type) protein, putative
OG5_eace|EAH_00009440	ETH_00004945	hypothetical protein, conserved
OG5_eace|EAH_00009550	ETH_00001400	hypothetical protein, conserved
OG5_eace|EAH_00009680	ETH_00027555	hypothetical protein, conserved
OG5_eace|EAH_00009730	ETH_00014505	hypothetical protein, conserved
OG5_eace|EAH_00009730	ETH_00033795	hypothetical protein
OG5_eace|EAH_00010070	ETH_00007225	hypothetical protein, conserved
OG5_eace|EAH_00010130	ETH_00028665	non-muscle myosin heavy chain, putative
OG5_eace|EAH_00010240	ETH_00016975	hypothetical protein, conserved
OG5_eace|EAH_00010250	ETH_00016980	hypothetical protein, conserved
OG5_eace|EAH_00010290	ETH_00016995, ETH_00017000	hypothetical protein, nucleoside diphosphate kinase putative
OG5_eace|EAH_00010430	ETH_00032120	hypothetical protein, conserved
OG5_eace|EAH_00011080	ETH_00022000	hypothetical protein, conserved
OG5_eace|EAH_00012310	ETH_00007460	hypothetical protein, conserved
OG5_eace|EAH_00012750	ETH_00015490	hypothetical protein, conserved
OG5_eace|EAH_00014210	ETH_00011910	Jacob 6, related
OG5_eace|EAH_00014690	ETH_00011805	hypothetical protein, conserved
OG5_eace|EAH_00014720	ETH_00011790	hypothetical protein, conserved
OG5_eace|EAH_00014880	ETH_00032720, ETH_00038965	hypothetical protein
OG5_eace|EAH_00015540	ETH_00020705	hypothetical protein, conserved
OG5_eace|EAH_00015570	ETH_00020740	hypothetical protein, conserved
OG5_eace|EAH_00015640	ETH_00018505	hypothetical protein, conserved
OG5_eace|EAH_00016000	ETH_00030825	hypothetical protein, conserved
OG5_eace|EAH_00016010	ETH_00030830	hypothetical protein, conserved
OG5_eace|EAH_00016940	ETH_00003235	hypothetical protein, conserved
OG5_eace|EAH_00017320	ETH_00017315, ETH_00017320, ETH_00017325, ETH_00017330, ETH_00017335	hypothetical protein
OG5_eace|EAH_00018260	ETH_00025090	hypothetical protein, conserved
OG5_eace|EAH_00018500	ETH_00005710	hypothetical protein, conserved
OG5_eace|EAH_00018650	ETH_00011365	hypothetical protein, conserved
OG5_eace|EAH_00018790	ETH_00019355	hypothetical protein, conserved
OG5_eace|EAH_00019190	ETH_00014295, ETH_00014300	hypothetical protein, conserved
OG5_eace|EAH_00019800	ETH_00030235	hypothetical protein, conserved
OG5_eace|EAH_00020220	ETH_00015425	hypothetical protein, conserved
OG5_eace|EAH_00020260	ETH_00035120	hypothetical protein, conserved
OG5_eace|EAH_00020550	ETH_00027165, ETH_00033275, ETH_00042855	hypothetical protein, conserved
OG5_eace|EAH_00021810	ETH_00034300	chemotaxis protein, putative
OG5_eace|EAH_00021830	ETH_00021860	hypothetical protein, conserved
OG5_eace|EAH_00022260	ETH_00014045	hypothetical protein, conserved
OG5_eace|EAH_00022490	ETH_00031670	hypothetical protein, conserved
OG5_eace|EAH_00023210	ETH_00005230	hypothetical protein, conserved
OG5_eace|EAH_00023470	ETH_00040915	hypothetical protein, conserved
OG5_eace|EAH_00024090	ETH_00024505	hypothetical protein, conserved
OG5_eace|EAH_00025010	ETH_00022220	hypothetical protein
OG5_eace|EAH_00025480	ETH_00024280	Myosin IJ heavy chain, putative
OG5_eace|EAH_00025590	ETH_00018760	hypothetical protein, conserved
OG5_eace|EAH_00027680	ETH_00025265, ETH_00025270	hypothetical protein, conserved
OG5_eace|EAH_00027780	ETH_00019670	hypothetical protein, conserved
OG5_eace|EAH_00027870	ETH_00005815	hypothetical protein, conserved
OG5_eace|EAH_00028030	ETH_00030165	hypothetical protein, conserved
OG5_eace|EAH_00028110	ETH_00040330	hypothetical protein
OG5_eace|EAH_00028500	ETH_00008365, ETH_00008370, ETH_00008375, ETH_00008380	hypothetical protein
OG5_eace|EAH_00029110	ETH_00020930	hypothetical protein, conserved
OG5_eace|EAH_00029370	ETH_00020940	hypothetical protein, conserved
OG5_eace|EAH_00029600	ETH_00020900	hypothetical protein, conserved
OG5_eace|EAH_00030010	ETH_00018735	hypothetical protein, conserved
OG5_eace|EAH_00030080	ETH_00028565, ETH_00039455	hypothetical protein
OG5_eace|EAH_00031180	ETH_00000880, ETH_00024210	hypothetical protein
OG5_eace|EAH_00031350	ETH_00028970	hypothetical protein, conserved
OG5_eace|EAH_00032370	ETH_00019590	hypothetical protein, conserved
OG5_eace|EAH_00033330	ETH_00033700	hypothetical protein, conserved
OG5_eace|EAH_00034290	ETH_00012260	DnaJ domain-containing protein, putative
OG5_eace|EAH_00034900	ETH_00038640	hypothetical protein
OG5_eace|EAH_00035280	ETH_00041695	hypothetical protein, conserved
OG5_eace|EAH_00035290	ETH_00037840	hypothetical protein, conserved
OG5_eace|EAH_00035960	ETH_00015955	hypothetical protein, conserved
OG5_eace|EAH_00036040	ETH_00016335	hypothetical protein, conserved
OG5_eace|EAH_00036190	ETH_00016265	hypothetical protein, conserved
OG5_eace|EAH_00036200	ETH_00016270	hypothetical protein
OG5_eace|EAH_00036340	ETH_00043250	hypothetical protein, conserved
OG5_eace|EAH_00036610	ETH_00025125	hypothetical protein, conserved
OG5_eace|EAH_00037170	ETH_00014695	hypothetical protein, conserved
OG5_eace|EAH_00038070	ETH_00021970	hypothetical protein, conserved
OG5_eace|EAH_00038420	ETH_00037090	hypothetical protein, conserved
OG5_eace|EAH_00038440	ETH_00033855, ETH_00033860	hypothetical protein
OG5_eace|EAH_00038620	ETH_00040325	hypothetical protein
OG5_eace|EAH_00039420	ETH_00001950	hypothetical protein, conserved
OG5_eace|EAH_00039530	ETH_00022450	hypothetical protein, conserved
OG5_eace|EAH_00039880	ETH_00022670, ETH_00022675	hypothetical protein, conserved
OG5_eace|EAH_00040340	ETH_00010365	hypothetical protein, conserved
OG5_eace|EAH_00040840	ETH_00008225, ETH_00035465, ETH_00036790, ETH_00041755	hypothetical protein
OG5_eace|EAH_00040970	ETH_00003595	hypothetical protein, conserved
OG5_eace|EAH_00041340	ETH_00013280, ETH_00040805	hypothetical protein, conserved
OG5_eace|EAH_00041450	ETH_00038870, ETH_00038880, ETH_00040165	hypothetical protein, conserved
OG5_eace|EAH_00041460	ETH_00040565	hypothetical protein, conserved
OG5_eace|EAH_00042310	ETH_00018065	hypothetical protein
OG5_eace|EAH_00042780	ETH_00026740, ETH_00040315	hypothetical protein
OG5_eace|EAH_00046100	ETH_00026680	hypothetical protein, conserved
OG5_eace|EAH_00046660	ETH_00023160, ETH_00033805	hypothetical protein
OG5_eace|EAH_00047300	ETH_00013985	hypothetical protein, conserved
OG5_eace|EAH_00047920	ETH_00024545	hypothetical protein, conserved
OG5_eace|EAH_00048610	ETH_00008895	hypothetical protein, conserved
OG5_eace|EAH_00050240	ETH_00017875	hypothetical protein, conserved
OG5_eace|EAH_00050370	ETH_00015945	hypothetical protein, conserved
OG5_eace|EAH_00050500	ETH_00018635, ETH_00018640	hypothetical protein
OG5_eace|EAH_00051600	ETH_00005035, ETH_00038765	hypothetical protein
OG5_eace|EAH_00052230	ETH_00028390	hypothetical protein, conserved
OG5_eace|EAH_00053500	ETH_00024590	hypothetical protein, conserved
OG5_eace|EAH_00053590	ETH_00028395	hypothetical protein, conserved
OG5_eace|EAH_00054860	ETH_00001685, ETH_00001690, ETH_00001705	hypothetical protein, conserved
OG5_eace|EAH_00054990	ETH_00040710	hypothetical protein, conserved
OG5_eace|EAH_00058620	ETH_00004225	hypothetical protein, conserved
OG5_eace|EAH_00059120	ETH_00020155	hypothetical protein, conserved
OG5_eace|EAH_00059150	ETH_00016675	hypothetical protein, conserved
OG5_eace|EAH_00059390	ETH_00004370	hypothetical protein
OG5_eace|EAH_00060070	ETH_00008075	hypothetical protein, conserved
OG5_eace|EAH_00060360	ETH_00025980	hypothetical protein, conserved
OG5_eace|EAH_00061830	ETH_00012270	hypothetical protein, conserved
OG5_eace|EAH_00062710	ETH_00017470, ETH_00032430	hypothetical protein, conserved
OG5_eace|EAH_00063910	ETH_00018520, ETH_00018535, ETH_00018585, ETH_00018615, ETH_00022330	hypothetical protein, conserved
OG5_eace|EAH_00064380	ETH_00016310	Nsp1p, related
OG5_eace|EAH_00065550	ETH_00022960	hypothetical protein, conserved
OG5_eace|EAH_00066230	ETH_00016650	hypothetical protein, conserved
OG5_eace|EAH_00066340	ETH_00000750, ETH_00001365, ETH_00003895, ETH_00005495, ETH_00005680, ETH_00007910, ETH_00007970, ETH_00010035, ETH_00019080, ETH_00021060, ETH_00028755, ETH_00028760, ETH_00030655, ETH_00031605, ETH_00031610	hypothetical protein, Reverse transcriptase related
OG5_ebru|EBH_0002540	ETH_00042985	SET domain-containing protein, putative
OG5_ebru|EBH_0002680	ETH_00010525	hypothetical protein, conserved
OG5_ebru|EBH_0002800	ETH_00016475, ETH_00035440	hypothetical protein
OG5_ebru|EBH_0003400	ETH_00001050	hypothetical protein, conserved
OG5_ebru|EBH_0003520	ETH_00018905	hypothetical protein, conserved
OG5_ebru|EBH_0005000	ETH_00023240	hypothetical protein
OG5_ebru|EBH_0007050	ETH_00020710	hypothetical protein, conserved
OG5_ebru|EBH_0007130	ETH_00023350	hypothetical protein, conserved
OG5_ebru|EBH_0007610	ETH_00007465, ETH_00007470	hypothetical protein, conserved
OG5_ebru|EBH_0008010	ETH_00030280	hypothetical protein, conserved
OG5_ebru|EBH_0008040	ETH_00030290	hypothetical protein, conserved
OG5_ebru|EBH_0010000	ETH_00029245	hypothetical protein, conserved
OG5_ebru|EBH_0011100	ETH_00026460	hypothetical protein, conserved
OG5_ebru|EBH_0011350	ETH_00022020	hypothetical protein, conserved
OG5_ebru|EBH_0012990	ETH_00019890	hypothetical protein, conserved
OG5_ebru|EBH_0013030	ETH_00020055	hypothetical protein, conserved
OG5_ebru|EBH_0013240	ETH_00015795	hypothetical protein, conserved
OG5_ebru|EBH_0013400	ETH_00004085	hypothetical protein, conserved
OG5_ebru|EBH_0013930	ETH_00007355	hypothetical protein, conserved
OG5_ebru|EBH_0014280	ETH_00033985	hypothetical protein, conserved
OG5_ebru|EBH_0014650	ETH_00006300, ETH_00017790	hypothetical protein
OG5_ebru|EBH_0015700	ETH_00009900	hypothetical protein, conserved
OG5_ebru|EBH_0016040	ETH_00001800	hypothetical protein, conserved
OG5_ebru|EBH_0016610	ETH_00007415	hypothetical protein, conserved
OG5_ebru|EBH_0016650	ETH_00007395	hypothetical protein, conserved
OG5_ebru|EBH_0016690	ETH_00037895	hypothetical protein, conserved
OG5_ebru|EBH_0017850	ETH_00011480	hypothetical protein, conserved
OG5_ebru|EBH_0018030	ETH_00031715	hypothetical protein, conserved
OG5_ebru|EBH_0018240	ETH_00015455	hypothetical protein, conserved
OG5_ebru|EBH_0018690	ETH_00030790	hypothetical protein, conserved
OG5_ebru|EBH_0019400	ETH_00020105	hypothetical protein, conserved
OG5_ebru|EBH_0019770	ETH_00002495, ETH_00041810	hypothetical protein
OG5_ebru|EBH_0019980	ETH_00004315, ETH_00008100, ETH_00035570, ETH_00038380, ETH_00043165	hypothetical protein, conserved
OG5_ebru|EBH_0020260	ETH_00022605	hypothetical protein, conserved
OG5_ebru|EBH_0020720	ETH_00014805	hypothetical protein, conserved
OG5_ebru|EBH_0021270	ETH_00035115	hypothetical protein, conserved
OG5_ebru|EBH_0021630	ETH_00002220	hypothetical protein, conserved
OG5_ebru|EBH_0022430	ETH_00024570	hypothetical protein, conserved
OG5_ebru|EBH_0022630	ETH_00040445	hypothetical protein
OG5_ebru|EBH_0024330	ETH_00042055	hypothetical protein, conserved
OG5_ebru|EBH_0024880	ETH_00023485	hypothetical protein, conserved
OG5_ebru|EBH_0025570	ETH_00001975	SAG family member
OG5_ebru|EBH_0025600	ETH_00013685	hypothetical protein, conserved
OG5_ebru|EBH_0026280	ETH_00028235	hypothetical protein, conserved
OG5_ebru|EBH_0027020	ETH_00028785	hypothetical protein, conserved
OG5_ebru|EBH_0027110	ETH_00028055	hypothetical protein, conserved
OG5_ebru|EBH_0027240	ETH_00028805, ETH_00028810	hypothetical protein, conserved
OG5_ebru|EBH_0027620	ETH_00019600, ETH_00019605, ETH_00019610, ETH_00019615	hypothetical protein
OG5_ebru|EBH_0029450	ETH_00022455	hypothetical protein, conserved
OG5_ebru|EBH_0029540	ETH_00001920	Sporozoite antigen
OG5_ebru|EBH_0029570	ETH_00012220	trypsin, putative
OG5_ebru|EBH_0029900	ETH_00012225	hypothetical protein, conserved
OG5_ebru|EBH_0030020	ETH_00012235	hypothetical protein, conserved
OG5_ebru|EBH_0030600	ETH_00027425, ETH_00027475	hypothetical protein
OG5_ebru|EBH_0031540	ETH_00001995	hypothetical protein, conserved
OG5_ebru|EBH_0031780	ETH_00011515, ETH_00043005	hypothetical protein, conserved
OG5_ebru|EBH_0032140	ETH_00014520	hypothetical protein, conserved
OG5_ebru|EBH_0032460	ETH_00007955	hypothetical protein, conserved
OG5_ebru|EBH_0032890	ETH_00012340	hypothetical protein, conserved
OG5_ebru|EBH_0033000	ETH_00025945	hypothetical protein, conserved
OG5_ebru|EBH_0033080	ETH_00030155	hypothetical protein, conserved
OG5_ebru|EBH_0034300	ETH_00014030, ETH_00014035, ETH_00014040	hypothetical protein
OG5_ebru|EBH_0034930	ETH_00003545	hypothetical protein, conserved
OG5_ebru|EBH_0035830	ETH_00005455	hypothetical protein, conserved
OG5_ebru|EBH_0036720	ETH_00012410, ETH_00012415	hypothetical protein
OG5_ebru|EBH_0037500	ETH_00029990	hypothetical protein, conserved
OG5_ebru|EBH_0038380	ETH_00004705	hypothetical protein, conserved
OG5_ebru|EBH_0039100	ETH_00015965	hypothetical protein, conserved
OG5_ebru|EBH_0039990	ETH_00039825	hypothetical protein, conserved
OG5_ebru|EBH_0040320	ETH_00028685, ETH_00039770	hypothetical protein, BRCA2 repeat-containing protein, putative
OG5_ebru|EBH_0041410	ETH_00036475, ETH_00041240	hypothetical protein
OG5_ebru|EBH_0042600	ETH_00000205, ETH_00038145	hypothetical protein
OG5_ebru|EBH_0042640	ETH_00040845	hypothetical protein
OG5_ebru|EBH_0043630	ETH_00016805	hypothetical protein, conserved
OG5_ebru|EBH_0044750	ETH_00019900	hypothetical protein, conserved
OG5_ebru|EBH_0044920	ETH_00006635	hypothetical protein, conserved
OG5_ebru|EBH_0046910	ETH_00025745	hypothetical protein, conserved
OG5_ebru|EBH_0047850	ETH_00036825	hypothetical protein, conserved
OG5_ebru|EBH_0048480	ETH_00026920	hypothetical protein, conserved
OG5_ebru|EBH_0049120	ETH_00039900, ETH_00039905	hypothetical protein, conserved
OG5_ebru|EBH_0049470	ETH_00038865	hypothetical protein
OG5_ebru|EBH_0050660	ETH_00002770	hypothetical protein, conserved
OG5_ebru|EBH_0050900	ETH_00030440	hypothetical protein, conserved
OG5_ebru|EBH_0056130	ETH_00023570, ETH_00023575, ETH_00023580, ETH_00004805	hypothetical protein, WD domain-containing protein, putative
OG5_ebru|EBH_0058030	ETH_00043395	hypothetical protein, conserved
OG5_ebru|EBH_0058430	ETH_00006670	hypothetical protein, conserved
OG5_ebru|EBH_0059330	ETH_00010145, ETH_00038715	hypothetical protein
OG5_ebru|EBH_0059620	ETH_00020140	hypothetical protein, conserved
OG5_ebru|EBH_0059710	ETH_00023035, ETH_00036670, ETH_00042095	hypothetical protein, conserved
OG5_ebru|EBH_0059870	ETH_00018110	Wee kinase, putative
OG5_ebru|EBH_0059950	ETH_00026705	hypothetical protein, conserved
OG5_ebru|EBH_0059980	ETH_00038135	hypothetical protein, conserved
OG5_ebru|EBH_0062300	ETH_00037535, ETH_00041520, ETH_00043020	hypothetical protein
OG5_ebru|EBH_0064760	ETH_00011785	hypothetical protein, conserved
OG5_ebru|EBH_0065460	ETH_00004585	hypothetical protein, conserved
OG5_ebru|EBH_0065970	ETH_00023345	hypothetical protein, conserved
OG5_ebru|EBH_0066390	ETH_00013870	hypothetical protein, conserved
OG5_ebru|EBH_0067170	ETH_00003200	hypothetical protein, conserved
OG5_ebru|EBH_0067390	ETH_00039885	hypothetical protein, conserved
OG5_ebru|EBH_0069310	ETH_00011265	hypothetical protein, conserved
OG5_ebru|EBH_0069390	ETH_00002015	hypothetical protein, conserved
OG5_ebru|EBH_0069860	ETH_00016535	hypothetical protein, conserved
OG5_ebru|EBH_0069950	ETH_00040205	hypothetical protein
OG5_ebru|EBH_0071180	ETH_00033710	hypothetical protein, conserved
OG5_ebru|EBH_0071280	ETH_00025215	hypothetical protein, conserved
OG5_ebru|EBH_0071870	ETH_00035590, ETH_00043885	hypothetical protein
OG5_ebru|EBH_0072900	ETH_00036410, ETH_00043255	hypothetical protein
OG5_ebru|EBH_0073310	ETH_00033680	gamma-tubulin complex component 4, putative
OG5_ebru|EBH_0073570	ETH_00031820	hypothetical protein, conserved
OG5_ebru|EBH_0073940	ETH_00013060	hypothetical protein, conserved
OG5_ebru|EBH_0074380	ETH_00021780	hypothetical protein, conserved
OG5_ebru|EBH_0074750	ETH_00008220, ETH_00035555	hypothetical protein
OG5_ebru|EBH_0078410	ETH_00004700	hypothetical protein, conserved
OG5_ebru|EBH_0083460	ETH_00032795	hypothetical protein, conserved
OG5_ebru|EBH_0084120	ETH_00029675	hypothetical protein, conserved
OG5_ebru|EBH_0085450	ETH_00029730	AT hook motif-containing protein, putative
OG5_ebru|EBH_0085470	ETH_00003475	hypothetical protein
OG5_ebru|EBH_0085740	ETH_00029765	hypothetical protein, conserved
OG5_ebru|EBH_0086320	ETH_00014190	Proteophosphoglycan ppg4, related
OG5_ebru|EBH_0086390	ETH_00014160, ETH_00039480	hypothetical protein, conserved
OG5_edis|EDI_210580	ETH_00024865	leucine rich repeat containing protein / ankyrin repeat containing protein, putative
OG5_efal|EfaB_MINUS_1068.g146	ETH_00027105	hypothetical protein, conserved
OG5_efal|EfaB_MINUS_10843.g945	ETH_00003680	hypothetical protein, conserved
OG5_efal|EfaB_MINUS_11882.g1042	ETH_00032345	hypothetical protein, conserved
OG5_efal|EfaB_MINUS_13222.g1124	ETH_00037920	hypothetical protein
OG5_efal|EfaB_MINUS_13222.g1132	ETH_00003085, ETH_00011220, ETH_00029820, ETH_00032700, ETH_00032705	hypothetical protein
OG5_efal|EfaB_MINUS_13385.g1191	ETH_00024520	hypothetical protein, conserved
OG5_efal|EfaB_MINUS_14978.g1281	ETH_00011420, ETH_00038415	hypothetical protein
OG5_efal|EfaB_MINUS_15648.g1378	ETH_00031075	hypothetical protein, conserved
OG5_efal|EfaB_MINUS_16835.g1500	ETH_00008015	hypothetical protein, conserved
OG5_efal|EfaB_MINUS_17400.g1578	ETH_00022270	hypothetical protein
OG5_efal|EfaB_MINUS_17764.g1590	ETH_00027365	hypothetical protein, conserved
OG5_efal|EfaB_MINUS_20371.g1788	ETH_00015315	hypothetical protein, conserved
OG5_efal|EfaB_MINUS_23210.g2030	ETH_00043110	hypothetical protein
OG5_efal|EfaB_MINUS_23272.g2040	ETH_00011855	hypothetical protein, conserved
OG5_efal|EfaB_MINUS_2405.g305	ETH_00035150	TPR domain-containing protein, putative
OG5_efal|EfaB_MINUS_26415.g2247	ETH_00009410	hypothetical protein, conserved
OG5_efal|EfaB_MINUS_276.g38	ETH_00011995	hypothetical protein, conserved
OG5_efal|EfaB_MINUS_31151.g2368	ETH_00000505	hypothetical protein, conserved
OG5_efal|EfaB_MINUS_3310.g330	ETH_00043235, ETH_00043240	N-acetylglucosaminyl transferase component domain containing protein, putative
OG5_efal|EfaB_MINUS_33184.g2507	ETH_00005825	Heat repeat family protein, related, related
OG5_efal|EfaB_MINUS_42416.g2695	ETH_00030705	hypothetical protein, conserved
OG5_efal|EfaB_MINUS_56725.g2948	ETH_00024745	hypothetical protein, conserved
OG5_efal|EfaB_MINUS_6035.g558	ETH_00016850, ETH_00036220	hypothetical protein, conserved
OG5_efal|EfaB_MINUS_8664.g837	ETH_00032595	hypothetical protein, conserved
OG5_efal|EfaB_PLUS_14978.g1227	ETH_00002925	hypothetical protein, conserved
OG5_efal|EfaB_PLUS_15349.g1264	ETH_00021520	IQ calmodulin-binding motif domain-containing protein, putative
OG5_efal|EfaB_PLUS_16742.g1422	ETH_00005290	hypothetical protein, conserved
OG5_efal|EfaB_PLUS_17195.g1493	ETH_00010280	hypothetical protein, conserved
OG5_efal|EfaB_PLUS_20371.g1649	ETH_00010360	hypothetical protein, conserved
OG5_efal|EfaB_PLUS_20412.g1710	ETH_00008340	hypothetical protein, conserved
OG5_efal|EfaB_PLUS_20437.g1760	ETH_00039655	hypothetical protein
OG5_efal|EfaB_PLUS_22450.g1850	ETH_00033420	hypothetical protein, conserved
OG5_efal|EfaB_PLUS_228.g8	ETH_00022050	protein phosphatase 2C, putative
OG5_efal|EfaB_PLUS_23143.g1921	ETH_00036365	hypothetical protein, conserved
OG5_efal|EfaB_PLUS_2336.g264	ETH_00004175	hypothetical protein, conserved
OG5_efal|EfaB_PLUS_24117.g1985	ETH_00009215	hypothetical protein, conserved
OG5_efal|EfaB_PLUS_25177.g2061	ETH_00030575	hypothetical protein, conserved
OG5_efal|EfaB_PLUS_25190.g2074	ETH_00001430	hypothetical protein, conserved
OG5_efal|EfaB_PLUS_25458.g2095	ETH_00023495	hypothetical protein, conserved
OG5_efal|EfaB_PLUS_25458.g2118	ETH_00002715	hypothetical protein, conserved
OG5_efal|EfaB_PLUS_26415.g2142	ETH_00013190	hypothetical protein, conserved
OG5_efal|EfaB_PLUS_26415.g2159	ETH_00009545	hypothetical protein, conserved
OG5_efal|EfaB_PLUS_27383.g2188	ETH_00015730	hypothetical protein, conserved
OG5_efal|EfaB_PLUS_27413.g2198	ETH_00005755	hypothetical protein, conserved
OG5_efal|EfaB_PLUS_276.g38	ETH_00036615	hypothetical protein, conserved
OG5_efal|EfaB_PLUS_28261.g2240	ETH_00005310	hypothetical protein, conserved
OG5_efal|EfaB_PLUS_3469.g347	ETH_00033340	hypothetical protein, conserved
OG5_efal|EfaB_PLUS_42996.g2599	ETH_00023480	hypothetical protein, conserved
OG5_efal|EfaB_PLUS_42996.g2602	ETH_00023520	hypothetical protein, conserved
OG5_efal|EfaB_PLUS_4714.g435	ETH_00023420	hypothetical protein, conserved
OG5_efal|EfaB_PLUS_4849.g448	ETH_00003405	hypothetical protein, conserved
OG5_efal|EfaB_PLUS_53301.g2784	ETH_00030605	hypothetical protein, conserved
OG5_efal|EfaB_PLUS_5519.g484	ETH_00000135	hypothetical protein, conserved
OG5_efal|EfaB_PLUS_5792.g544	ETH_00032240	hypothetical protein, conserved
OG5_efal|EfaB_PLUS_6035.g576	ETH_00022995	hypothetical protein, conserved
OG5_efal|EfaB_PLUS_7048.g662	ETH_00023320	hypothetical protein, conserved
OG5_efal|EfaB_PLUS_8664.g834	ETH_00026435	hypothetical protein, conserved
OG5_efal|EfaB_PLUS_8664.g853	ETH_00002110	hypothetical protein, conserved
OG5_emax|EMWEY_00001140	ETH_00031855	hypothetical protein, conserved
OG5_emax|EMWEY_00001710	ETH_00002460	hypothetical protein
OG5_emax|EMWEY_00002720	ETH_00005640	hypothetical protein, conserved
OG5_emax|EMWEY_00003460	ETH_00040095	hypothetical protein, conserved
OG5_emax|EMWEY_00004110	ETH_00021995	hypothetical protein, conserved
OG5_emax|EMWEY_00011220	ETH_00036985	hypothetical protein, conserved
OG5_emax|EMWEY_00013710	ETH_00000420	hypothetical protein, conserved
OG5_emax|EMWEY_00013870	ETH_00032560	hypothetical protein
OG5_emax|EMWEY_00016340	ETH_00010010	hypothetical protein, conserved
OG5_emax|EMWEY_00018190	ETH_00031190	hypothetical protein, conserved
OG5_emax|EMWEY_00019030	ETH_00042425	hypothetical protein, conserved
OG5_emax|EMWEY_00019560	ETH_00008595	hypothetical protein, conserved
OG5_emax|EMWEY_00019720	ETH_00001550	hypothetical protein, conserved
OG5_emax|EMWEY_00021050	ETH_00026905	hypothetical protein, conserved
OG5_emax|EMWEY_00021440	ETH_00019925	hypothetical protein, conserved
OG5_emax|EMWEY_00022020	ETH_00026550	hypothetical protein, conserved
OG5_emax|EMWEY_00022880	ETH_00031245	hypothetical protein, conserved
OG5_emax|EMWEY_00022990	ETH_00032085	hypothetical protein, conserved
OG5_emax|EMWEY_00023040	ETH_00011320	hypothetical protein, conserved
OG5_emax|EMWEY_00024330	ETH_00008160, ETH_00018140	hypothetical protein, conserved
OG5_emax|EMWEY_00024550	ETH_00017280	hypothetical protein, conserved
OG5_emax|EMWEY_00024740	ETH_00020275	hypothetical protein
OG5_emax|EMWEY_00025650	ETH_00005670	hypothetical protein, conserved
OG5_emax|EMWEY_00027340	ETH_00035435, ETH_00038175	hypothetical protein
OG5_emax|EMWEY_00028130	ETH_00023245	hypothetical protein, conserved
OG5_emax|EMWEY_00028270	ETH_00002865	hypothetical protein, conserved
OG5_emax|EMWEY_00031150	ETH_00042580, ETH_00042585	hypothetical protein, conserved
OG5_emax|EMWEY_00032690	ETH_00040155	hypothetical protein, conserved
OG5_emax|EMWEY_00032700	ETH_00037590	hypothetical protein
OG5_emax|EMWEY_00035470	ETH_00008650	hypothetical protein, conserved
OG5_emax|EMWEY_00035980	ETH_00014735	hypothetical protein, conserved
OG5_emax|EMWEY_00036480	ETH_00015665	hypothetical protein, conserved
OG5_emax|EMWEY_00045390	ETH_00034170	hypothetical protein, conserved
OG5_emax|EMWEY_00048050	ETH_00024535	mRNA decapping enzyme, putative
OG5_emax|EMWEY_00048910	ETH_00013515	hypothetical protein, conserved
OG5_emax|EMWEY_00050220	ETH_00007990	hypothetical protein, conserved
OG5_emax|EMWEY_00054830	ETH_00023255	hypothetical protein, conserved
OG5_emax|EMWEY_00056680	ETH_00036905	hypothetical protein, conserved
OG5_emax|EMWEY_00059950	ETH_00019835, ETH_00032470	hypothetical protein
OG5_emit|EMH_0001400	ETH_00025750	hypothetical protein, conserved
OG5_emit|EMH_0002870	ETH_00000140	hypothetical protein, conserved
OG5_emit|EMH_0007680	ETH_00024945	hypothetical protein
OG5_emit|EMH_0008860	ETH_00033155	cyclin, N-terminal domain-containing protein, putative
OG5_emit|EMH_0011610	ETH_00007555, ETH_00043905	hypothetical protein
OG5_emit|EMH_0018900	ETH_00013970	hypothetical protein, conserved
OG5_emit|EMH_0019290	ETH_00025390	hypothetical protein, conserved
OG5_emit|EMH_0019460	ETH_00006830, ETH_00006845	subtilisin-like protease, putative
OG5_emit|EMH_0020240	ETH_00030320	hypothetical protein, conserved
OG5_emit|EMH_0020250	ETH_00001670	hypothetical protein, conserved
OG5_emit|EMH_0020410	ETH_00006535	hypothetical protein
OG5_emit|EMH_0024410	ETH_00018835	hypothetical protein, conserved
OG5_emit|EMH_0024930	ETH_00007215	hypothetical protein
OG5_emit|EMH_0025320	ETH_00032115	hypothetical protein, conserved
OG5_emit|EMH_0038610	ETH_00035875, ETH_00039550	hypothetical protein
OG5_emit|EMH_0039340	ETH_00006225	hypothetical protein, conserved
OG5_emit|EMH_0039940	ETH_00019915	hypothetical protein, conserved
OG5_emit|EMH_0043790	ETH_00012735	hypothetical protein, conserved
OG5_emit|EMH_0046230	ETH_00026865	hypothetical protein, conserved
OG5_emit|EMH_0049630	ETH_00034875	troponin C, putative
OG5_emit|EMH_0051020	ETH_00012425	hypothetical protein, conserved
OG5_emit|EMH_0053980	ETH_00022940	hypothetical protein, conserved
OG5_emit|EMH_0055530	ETH_00030210	hypothetical protein, conserved
OG5_emit|EMH_0060150	ETH_00017435, ETH_00037670	HECT-domain (ubiquitin-transferase) containing protein, putative
OG5_emit|EMH_0061980	ETH_00012615	hypothetical protein
OG5_emit|EMH_0062630	ETH_00026000	Mannitol-1-phosphate dehydrogenase, related
OG5_emit|EMH_0062680	ETH_00004235	hypothetical protein, conserved
OG5_emit|EMH_0063050	ETH_00019760	hypothetical protein
OG5_emit|EMH_0068790	ETH_00016555, ETH_00024985	hypothetical protein
OG5_emit|EMH_0069990	ETH_00031780	hypothetical protein, conserved
OG5_emit|EMH_0072450	ETH_00027535	hypothetical protein, conserved
OG5_emit|EMH_0072820	ETH_00038760	TBC domain-containing protein, putative
OG5_emit|EMH_0074110	ETH_00040210	hypothetical protein, conserved
OG5_emit|EMH_0074570	ETH_00031380	hypothetical protein, conserved
OG5_emit|EMH_0082330	ETH_00013455	hypothetical protein, conserved
OG5_emit|EMH_0086720	ETH_00004285	hypothetical protein, conserved
OG5_emit|EMH_0087800	ETH_00023365	hypothetical protein, conserved
OG5_emit|EMH_0095740	ETH_00031775	hypothetical protein, conserved
OG5_emit|EMH_0099960	ETH_00000745	hypothetical protein, conserved
OG5_enec|ENH_00001650	ETH_00005655	hypothetical protein, conserved
OG5_enec|ENH_00001720	ETH_00021930	hypothetical protein, conserved
OG5_enec|ENH_00003150	ETH_00031500	hypothetical protein, conserved
OG5_enec|ENH_00003430	ETH_00024005	hypothetical protein
OG5_enec|ENH_00004090	ETH_00003710	hypothetical protein
OG5_enec|ENH_00004090	ETH_00003715	hypothetical protein
OG5_enec|ENH_00006140	ETH_00016250	hypothetical protein
OG5_enec|ENH_00008010	ETH_00035110	hypothetical protein, conserved
OG5_enec|ENH_00009030	ETH_00021650	hypothetical protein, conserved
OG5_enec|ENH_00012710	ETH_00004600, ETH_00004605, ETH_00004610, ETH_00004615, ETH_00004620	hypothetical protein
OG5_enec|ENH_00015210	ETH_00004520, ETH_00004525	hypothetical protein, conserved
OG5_enec|ENH_00015300	ETH_00034445	hypothetical protein, conserved
OG5_enec|ENH_00017590	ETH_00009930	hypothetical protein, conserved
OG5_enec|ENH_00017770	ETH_00003380	hypothetical protein, conserved
OG5_enec|ENH_00018210	ETH_00020080	hypothetical protein
OG5_enec|ENH_00018470	ETH_00011815	hypothetical protein, conserved
OG5_enec|ENH_00019560	ETH_00032525	hypothetical protein, conserved
OG5_enec|ENH_00020310	ETH_00019690	hypothetical protein, conserved
OG5_enec|ENH_00021670	ETH_00033410	hypothetical protein, conserved
OG5_enec|ENH_00024600	ETH_00023515	hypothetical protein, conserved
OG5_enec|ENH_00024620	ETH_00023505	hypothetical protein, conserved
OG5_enec|ENH_00025940	ETH_00027755	hypothetical protein, conserved
OG5_enec|ENH_00027570	ETH_00006630	hypothetical protein
OG5_enec|ENH_00030460	ETH_00037040	hypothetical protein
OG5_enec|ENH_00030590	ETH_00009210	hypothetical protein, conserved
OG5_enec|ENH_00031180	ETH_00035155	hypothetical protein, conserved
OG5_enec|ENH_00032520	ETH_00021170	hypothetical protein, conserved
OG5_enec|ENH_00033020	ETH_00002710	hypothetical protein
OG5_enec|ENH_00033040	ETH_00021740	hypothetical protein, conserved
OG5_enec|ENH_00033150	ETH_00024860	hypothetical protein, conserved
OG5_enec|ENH_00034220	ETH_00020665	hypothetical protein, conserved
OG5_enec|ENH_00034740	ETH_00031710	hypothetical protein, conserved
OG5_enec|ENH_00034910	ETH_00026160	hypothetical protein, conserved
OG5_enec|ENH_00036480	ETH_00006250	hypothetical protein, conserved
OG5_enec|ENH_00036840	ETH_00009505	hypothetical protein, conserved
OG5_enec|ENH_00036860	ETH_00009495	hypothetical protein, conserved
OG5_enec|ENH_00039050	ETH_00022275	glycerophosphoryl diester phosphodiesterase family domain containing protein, putative
OG5_enec|ENH_00039990	ETH_00000410	hypothetical protein, conserved
OG5_enec|ENH_00040250	ETH_00028025	hypothetical protein, conserved
OG5_enec|ENH_00040550	ETH_00032015	hypothetical protein, conserved
OG5_enec|ENH_00040800	ETH_00029700	hypothetical protein
OG5_enec|ENH_00040810	ETH_00029705	hypothetical protein, conserved
OG5_enec|ENH_00042620	ETH_00027795	leucine rich repeat protein, putative
OG5_enec|ENH_00043240	ETH_00019235	PAN domain-containing protein, putative
OG5_enec|ENH_00043820	ETH_00004320	hypothetical protein, conserved
OG5_enec|ENH_00044180	ETH_00014125	hypothetical protein
OG5_enec|ENH_00047750	ETH_00002100	hypothetical protein, conserved
OG5_enec|ENH_00047930	ETH_00004815	hypothetical protein, conserved
OG5_enec|ENH_00049830	ETH_00009120	hypothetical protein, conserved
OG5_enec|ENH_00050890	ETH_00024790	EF-hand domain-containing protein, putative
OG5_enec|ENH_00051130	ETH_00001890	hypothetical protein, conserved
OG5_enec|ENH_00052870	ETH_00015110	hypothetical protein, conserved
OG5_enec|ENH_00054990	ETH_00026530, ETH_00026535	Proteophosphoglycan ppg4, related
OG5_enec|ENH_00056120	ETH_00001265	hypothetical protein, conserved
OG5_enec|ENH_00056980	ETH_00032555, ETH_00034190	hypothetical protein
OG5_enec|ENH_00058930	ETH_00004190	hypothetical protein, conserved
OG5_enec|ENH_00060480	ETH_00026870	hypothetical protein, conserved
OG5_enec|ENH_00062960	ETH_00019365, ETH_00019370	hypothetical protein, conserved
OG5_enec|ENH_00064130	ETH_00005025	hypothetical protein, conserved
OG5_enec|ENH_00064470	ETH_00018705	hypothetical protein, conserved
OG5_enec|ENH_00065890	ETH_00026300, ETH_00026305	hypothetical protein
OG5_enec|ENH_00065960	ETH_00022240	hypothetical protein, conserved
OG5_enec|ENH_00066430	ETH_00010600	hypothetical protein, conserved
OG5_enec|ENH_00066700	ETH_00025005	hypothetical protein, conserved
OG5_enec|ENH_00067390	ETH_00017080	hypothetical protein, conserved
OG5_enec|ENH_00068940	ETH_00004015	hypothetical protein, conserved
OG5_enec|ENH_00069350	ETH_00024595	hypothetical protein
OG5_enec|ENH_00070020	ETH_00019145	hypothetical protein, conserved
OG5_enec|ENH_00072340	ETH_00030560	hypothetical protein, conserved
OG5_enec|ENH_00072370	ETH_00030545	hypothetical protein, conserved
OG5_enec|ENH_00073370	ETH_00003900	hypothetical protein, conserved
OG5_enec|ENH_00076980	ETH_00015970	hypothetical protein, conserved
OG5_enec|ENH_00079900	ETH_00009995	hypothetical protein, conserved
OG5_enec|ENH_00082010	ETH_00018990	hypothetical protein, conserved
OG5_epra|EPH_0018580	ETH_00043180	hypothetical protein, conserved
OG5_epra|EPH_0037750	ETH_00014330, ETH_00040135	hypothetical protein
OG5_epra|EPH_0041890	ETH_00016785	hypothetical protein, conserved
OG5_epra|EPH_0044530	ETH_00012995	hypothetical protein, conserved
OG5_epra|EPH_0046150	ETH_00019535	hypothetical protein, conserved
OG5_epra|EPH_0048130	ETH_00031185	hypothetical protein
OG5_epra|EPH_0054290	ETH_00040425	hypothetical protein, conserved
OG5_epra|EPH_0054330	ETH_00002985	hypothetical protein, conserved
OG5_epra|EPH_0058760	ETH_00041535	kinesin motor domain-containing protein, putative
OG5_epra|EPH_0065560	ETH_00021425	RENT1_NEUCR Regulator of nonsense transcripts 1 homolog ref|XP_323582.1| h (ISS), related, related
OG5_epra|EPH_0070560	ETH_00003110	hypothetical protein, conserved
OG5_epra|EPH_0072890	ETH_00025225	hypothetical protein
OG5_epra|EPH_0075930	ETH_00011915	hypothetical protein, conserved
OG5_eten|ETH_00000060	ETH_00000060	hypothetical protein, conserved
OG5_eten|ETH_00000115	ETH_00000115	hypothetical protein, conserved
OG5_eten|ETH_00000120	ETH_00000120	hypothetical protein, conserved
OG5_eten|ETH_00000285	ETH_00000285	hypothetical protein, conserved
OG5_eten|ETH_00000375	ETH_00000375	hypothetical protein, conserved
OG5_eten|ETH_00000405	ETH_00000405	hypothetical protein, conserved
OG5_eten|ETH_00000570	ETH_00000570	hypothetical protein, conserved
OG5_eten|ETH_00000820	ETH_00000820	hypothetical protein, conserved
OG5_eten|ETH_00000840	ETH_00000840	hypothetical protein, conserved
OG5_eten|ETH_00000855	ETH_00000855	hypothetical protein, conserved
OG5_eten|ETH_00000905	ETH_00000905	hypothetical protein
OG5_eten|ETH_00000910	ETH_00000910, ETH_00042045	hypothetical protein, conserved
OG5_eten|ETH_00000965	ETH_00000965	hypothetical protein, conserved
OG5_eten|ETH_00000980	ETH_00000980	hypothetical protein
OG5_eten|ETH_00000995	ETH_00000995	hypothetical protein, conserved
OG5_eten|ETH_00001035	ETH_00001035	hypothetical protein, conserved
OG5_eten|ETH_00001210	ETH_00001210, ETH_00036420	zinc finger (C3HC4 RING finger) protein, putative
OG5_eten|ETH_00001215	ETH_00001215	hypothetical protein, conserved
OG5_eten|ETH_00001280	ETH_00001280	hypothetical protein
OG5_eten|ETH_00001420	ETH_00001420	hypothetical protein, conserved
OG5_eten|ETH_00001985	ETH_00001985	hypothetical protein, conserved
OG5_eten|ETH_00002090	ETH_00002090	hypothetical protein, conserved
OG5_eten|ETH_00002125	ETH_00002125	hypothetical protein, conserved
OG5_eten|ETH_00002145	ETH_00002145	hypothetical protein
OG5_eten|ETH_00002225	ETH_00002225	hypothetical protein, conserved
OG5_eten|ETH_00002305	ETH_00002305	hypothetical protein, conserved
OG5_eten|ETH_00002355	ETH_00002355	hypothetical protein, conserved
OG5_eten|ETH_00002420	ETH_00002420	hypothetical protein
OG5_eten|ETH_00002425	ETH_00002425	helicase, putative
OG5_eten|ETH_00002900	ETH_00002900	hypothetical protein, conserved
OG5_eten|ETH_00002995	ETH_00002995, ETH_00004025, ETH_00026060, ETH_00029955, ETH_00029960	hypothetical protein
OG5_eten|ETH_00003155	ETH_00003155	hypothetical protein, conserved
OG5_eten|ETH_00003160	ETH_00003160	hypothetical protein, conserved
OG5_eten|ETH_00003195	ETH_00003195	hypothetical protein, conserved
OG5_eten|ETH_00003320	ETH_00003320	hypothetical protein, conserved
OG5_eten|ETH_00003480	ETH_00003480	hypothetical protein, conserved
OG5_eten|ETH_00003940	ETH_00003940	NLI interacting factor-like phosphatase domain-containing protein, putative
OG5_eten|ETH_00004065	ETH_00004065	hypothetical protein, conserved
OG5_eten|ETH_00004140	ETH_00004140	hypothetical protein, conserved
OG5_eten|ETH_00004240	ETH_00004240	hypothetical protein, conserved
OG5_eten|ETH_00004245	ETH_00004245	hypothetical protein, conserved
OG5_eten|ETH_00004275	ETH_00004275	hypothetical protein, conserved
OG5_eten|ETH_00004400	ETH_00004400	hypothetical protein, conserved
OG5_eten|ETH_00004560	ETH_00004560	hypothetical protein, conserved
OG5_eten|ETH_00004810	ETH_00004810	hypothetical protein
OG5_eten|ETH_00005285	ETH_00005285	hypothetical protein
OG5_eten|ETH_00005350	ETH_00005350	hypothetical protein
OG5_eten|ETH_00005440	ETH_00005440	hypothetical protein, conserved
OG5_eten|ETH_00005460	ETH_00005460	hypothetical protein, conserved
OG5_eten|ETH_00005600	ETH_00005600	hypothetical protein
OG5_eten|ETH_00005630	ETH_00005630	filamin, putative
OG5_eten|ETH_00005650	ETH_00005650	hypothetical protein, conserved
OG5_eten|ETH_00005665	ETH_00005665	hypothetical protein, conserved
OG5_eten|ETH_00005685	ETH_00005685	hypothetical protein, conserved
OG5_eten|ETH_00005780	ETH_00005780	hypothetical protein, conserved
OG5_eten|ETH_00005795	ETH_00005795	hypothetical protein, conserved
OG5_eten|ETH_00005955	ETH_00005955	hypothetical protein, conserved
OG5_eten|ETH_00006160	ETH_00006160	hypothetical protein, conserved
OG5_eten|ETH_00006165	ETH_00006165	hypothetical protein, conserved
OG5_eten|ETH_00006170	ETH_00006170	hypothetical protein, conserved
OG5_eten|ETH_00006175	ETH_00006175	hypothetical protein, conserved
OG5_eten|ETH_00006450	ETH_00006450	hypothetical protein, conserved
OG5_eten|ETH_00006475	ETH_00006475	hypothetical protein, conserved
OG5_eten|ETH_00006685	ETH_00006685	hypothetical protein, conserved
OG5_eten|ETH_00006760	ETH_00006760	hypothetical protein, conserved
OG5_eten|ETH_00006765	ETH_00006765	hypothetical protein, conserved
OG5_eten|ETH_00006835	ETH_00006835	hypothetical protein, conserved
OG5_eten|ETH_00006885	ETH_00006885	hypothetical protein, conserved
OG5_eten|ETH_00006970	ETH_00006970	hypothetical protein, conserved
OG5_eten|ETH_00007255	ETH_00007255	hypothetical protein, conserved
OG5_eten|ETH_00007305	ETH_00007305	hypothetical protein, conserved
OG5_eten|ETH_00007600	ETH_00007600	hypothetical protein, conserved
OG5_eten|ETH_00007650	ETH_00007650	hypothetical protein
OG5_eten|ETH_00008120	ETH_00008120	hypothetical protein, conserved
OG5_eten|ETH_00008165	ETH_00008165	hypothetical protein, conserved
OG5_eten|ETH_00008200	ETH_00008200	hypothetical protein
OG5_eten|ETH_00008830	ETH_00008830	hypothetical protein, conserved
OG5_eten|ETH_00008835	ETH_00008835	hypothetical protein, conserved
OG5_eten|ETH_00008840	ETH_00008840	AGAP005082-PA, related, related
OG5_eten|ETH_00008845	ETH_00008845	hypothetical protein, conserved
OG5_eten|ETH_00008855	ETH_00008855	hypothetical protein, conserved
OG5_eten|ETH_00009145	ETH_00009145	hypothetical protein
OG5_eten|ETH_00009325	ETH_00009325	hypothetical protein, conserved
OG5_eten|ETH_00009395	ETH_00009395	hypothetical protein, conserved
OG5_eten|ETH_00009490	ETH_00009490	myosin heavy chain, putative
OG5_eten|ETH_00009670	ETH_00009670	phosphoserine phosphatase, putative
OG5_eten|ETH_00009845	ETH_00009845	hypothetical protein, conserved
OG5_eten|ETH_00009850	ETH_00009850	hypothetical protein, conserved
OG5_eten|ETH_00010220	ETH_00010220	hypothetical protein, conserved
OG5_eten|ETH_00010245	ETH_00010245	hypothetical protein, conserved
OG5_eten|ETH_00010325	ETH_00000535, ETH_00000540, ETH_00000545, ETH_00002320, ETH_00010320, ETH_00010325, ETH_00026055, ETH_00034275, ETH_00034350	hypothetical protein
OG5_eten|ETH_00010405	ETH_00002380	hypothetical protein
OG5_eten|ETH_00010440	ETH_00010440, ETH_00032475	hypothetical protein
OG5_eten|ETH_00010635	ETH_00010635	hypothetical protein, conserved
OG5_eten|ETH_00010690	ETH_00010690	hypothetical protein, conserved
OG5_eten|ETH_00010905	ETH_00010905	hypothetical protein, conserved
OG5_eten|ETH_00011105	ETH_00011105	hypothetical protein, conserved
OG5_eten|ETH_00011425	ETH_00011425	hypothetical protein, conserved
OG5_eten|ETH_00011485	ETH_00011485	hypothetical protein, conserved
OG5_eten|ETH_00011505	ETH_00011505	hypothetical protein, conserved
OG5_eten|ETH_00011780	ETH_00011780	hypothetical protein, conserved
OG5_eten|ETH_00011960	ETH_00011960	hypothetical protein, conserved
OG5_eten|ETH_00012305	ETH_00012305	hypothetical protein, conserved
OG5_eten|ETH_00012360	ETH_00012360	hypothetical protein, conserved
OG5_eten|ETH_00012375	ETH_00012375	hypothetical protein, conserved
OG5_eten|ETH_00012465	ETH_00012465	hypothetical protein, conserved
OG5_eten|ETH_00012500	ETH_00012500	Proteophosphoglycan ppg1, related, related
OG5_eten|ETH_00012550	ETH_00012550	hypothetical protein, conserved
OG5_eten|ETH_00012595	ETH_00012595	hypothetical protein, conserved
OG5_eten|ETH_00012755	ETH_00012755	hypothetical protein, conserved
OG5_eten|ETH_00012795	ETH_00012795	hypothetical protein, conserved
OG5_eten|ETH_00012800	ETH_00012800, ETH_00036495	hypothetical protein, conserved
OG5_eten|ETH_00012990	ETH_00012990	hypothetical protein, conserved
OG5_eten|ETH_00013000	ETH_00013000	hypothetical protein, conserved
OG5_eten|ETH_00013010	ETH_00013010	GATA zinc finger domain-containing protein, putative
OG5_eten|ETH_00013215	ETH_00013215	hypothetical protein, conserved
OG5_eten|ETH_00013550	ETH_00013550	hypothetical protein, conserved
OG5_eten|ETH_00013560	ETH_00013560	hypothetical protein, conserved
OG5_eten|ETH_00013635	ETH_00013635	hypothetical protein, conserved
OG5_eten|ETH_00013720	ETH_00013720, ETH_00039200, ETH_00039205	hypothetical protein
OG5_eten|ETH_00013730	ETH_00013730	hypothetical protein, conserved
OG5_eten|ETH_00013780	ETH_00013780	hypothetical protein
[truncated: 304 more rows]
