# Supplementary material for: Life cycle progression and sexual development of the apicomplexan parasite Cryptosporidium parvum
Source: Nat Microbiol. 2019 Sep 2;4(12):2226–36. doi: 10.1038/s41564-019-0539-x (PMC6877471; doi:10.1038/s41564-019-0539-x)
Supplement: Supplementary file 7 — Shared expression of top 500 genes among sorted C. parvum stages. Multi-tab excel file containing overlapping or unique genes in the top 500 expressed genes in asexual parasites in vitro, female parasites in vitro and female parasites in vivo, as indicated in Supplementary Fig. 8c. [file 41564_2019_539_MOESM7_ESM.xlsx]

## Sheet: Expressed in all 3
Gene ID	Product Description
cgd1_1580	Uncharacterized protein with CCCH-type Zinc finger
cgd1_1700	GATA zinc finger/AT hook containing protein
cgd1_1730	haloacid dehalogenase-like hydrolase
cgd1_2040	Pyruvate kinase
cgd1_2320	Cyclin B
cgd1_2400	Uncharacterized secreted protein
cgd1_3020	Fructose-bisphosphate aldolase
cgd1_3130	Sas10/Utp3/C1D-like protein
cgd1_330	CDC48 like AAA ATPase
cgd1_3500	Thrombospondin related adhesive protein
cgd1_3670	Chromo domain/ SNF2 Atpase/Helicase domain containing protein
cgd1_3780	Uncharacterized signal peptide-containing protein
cgd1_3810	Uncharacterized protein
cgd1_580	Dynamin-like protein
cgd1_590	Uncharacterized protein
cgd1_640	Signal peptide region containing protein
cgd1_880	Eukaryotic initiation factor 4A
cgd1_890	Protein kinase domain containing protein
cgd1_980	RNase L inhibitor-like protein
cgd2_1870	Guanine nucleotide-binding protein
cgd2_20	Heat shock 70 protein
cgd2_200	Uncharacterized protein
cgd2_2560	Uncharacterized protein
cgd2_3090	Uncharacterized protein
cgd2_3110	Uncharacterized protein
cgd2_3290	Uncharacterized protein
cgd2_3640	Bromodomain containing protein
cgd2_3920	unspecified product
cgd2_4150	Articulin family protein
cgd2_420	Signal peptide containing protein
cgd2_4320	Thioredoxin/glutathione reductase selenoprotein
cgd2_600	T-complex protein 1 alpha subunit
cgd3_1290	14-3-3 domain containing protein
cgd3_1810	Casein kinase I
cgd3_1980	Uncharacterized protein
cgd3_2090	40S ribosomal protein Sae
cgd3_2620	RNA polymerase Rpb1
cgd3_3100	Major Facilitator Superfamily
cgd3_3370	Uncharacterized protein
cgd3_3770	Hsp90
cgd3_410	ABC transporter
cgd3_4150	RNA recognition motif domain containing protein
cgd3_470	Transmembrane amino acid transporter protein
cgd3_500	GDP-fucose transporter
cgd3_510	GDP-fucose transporter
cgd3_550	Major Facilitator Superfamily
cgd3_590	Uncharacterized protein
cgd3_920	Calmodulin-domain protein kinase 1
cgd4_1470	V-type proton ATPase subunit a
cgd4_2110	Papain family cysteine protease
cgd4_2260	60S acidic ribosomal protein P0
cgd4_2860	Tubulin alpha chain
cgd4_3160	40S ribosomal protein S3a
cgd4_3270	Hsp70 protein
cgd4_3290	Articulin family protein/adjacent paralogous protein
cgd4_3330	Protein kinase/EF-hand domain containing protein
cgd4_3340	Pleckstrin homology (PH) domain containing protein
cgd4_3530	Uncharacterized protein
cgd4_3550	Secreted Kazal domain-containing protein
cgd4_3630	Uncharacterized protein
cgd4_3670	Uncharacterized protein
cgd4_3950	RPN2/26s proteasome regulatory subunit
cgd4_4460	Bifunctional dihydrofolate reductase/thymidylate synthase
cgd4_510	Helicase/SANT-associated domain containing protein
cgd4_580	Enhancer of polycomb-like protein
cgd4_680	Uncharacterized protein
cgd4_700	Uncharacterized protein
cgd5_10	Uncharacterized Secreted Protein
cgd5_1470	Nucleoside diphosphate kinase
cgd5_1580	Ribosomal protein L3
cgd5_1640	MORN repeat containing protein
cgd5_1960	Enolase
cgd5_2060	Uncharacterized protein
cgd5_2070	SPAC694.02. SKI family SFII helicase
cgd5_2180	Uncharacterized protein
cgd5_2550	Ubiquitin
cgd5_3160	Actin
cgd5_3340	vacuolar ATP synthase subunit d
cgd5_40	Uncharacterized Secreted Protein
cgd5_700	RNA recognition motif domain containing protein
cgd5_820	Serine/threonine-protein kinase with EF hand
cgd6_10	Uncharacterized protein
cgd6_1070	Uncharacterized protein
cgd6_1080	Glycoprotein GP40
cgd6_1140	AP2/ERF domain containing protein
cgd6_1160	Uncharacterized protein
cgd6_120	Disulfide-isomerase, signal peptide plus ER retention motif
cgd6_1430	Transcription factor E2F/DP
cgd6_1950	Ribonucleotide reductase
cgd6_2220	Uncharacterized transmembrane Protein
cgd6_2330	Uncharacterized protein
cgd6_2450	Glycogen/starch/alpha-glucan phosphorylase
cgd6_2470	Sulfhydryl oxidase
cgd6_2600	Uncharacterized protein
cgd6_3010	Polyadenylate-binding protein
cgd6_3050	Uncharacterized protein
cgd6_3190	60S ribosomal protein L4/L1e
cgd6_3790	Glyceraldehyde-3-phosphate dehydrogenase
cgd6_3990	Elongation factor 1-alpha
cgd6_40	Uncharacterized protein
cgd6_4110	Uncharacterized protein with Armadillo-like helical
cgd6_4190	60S ribosomal protein L10/L16, alpha/beta hammerhead
cgd6_4460	Uncharacterized protein with Armadillo-like helical
cgd6_4470	Uncharacterized protein
cgd6_4630	40S ribosomal protein S8
cgd6_4760	Tubulin beta chain
cgd6_4860	DEAD/DEAH box helicase with GUCT domain
cgd6_5000	Phosphoprotein phosphatase 2A 65K regulatory chain-like with HEAT repeats
cgd6_5280	Uncharacterized protein
cgd6_5400	Uncharacterized Secreted Protein
cgd6_5410	Uncharacterized Secreted Protein
cgd6_5430	Uncharacterized protein
cgd6_5440	Uncharacterized protein
cgd6_950	CRAL-TRIO lipid biding/Sec14d domain containing protein
cgd6_960	Cysteinyl-tRNA synthetase
cgd7_1340	Uncharacterized protein
cgd7_1540	Aspartate--tRNA ligase
cgd7_1670	Uncharacterized protein with Armadillo-like helical domain
cgd7_1710	Threonyl-tRNA synthetase
cgd7_1830	UTP--glucose-1-phosphate uridylyltransferase
cgd7_2110	60S ribosomal proteins L8/L2
cgd7_2430	Translation initiation factor eIF-5 Tif5p/ZnR+W2 domain-containing protein
cgd7_360	Heat shock protein 70
cgd7_3670	Heat shock protein Hsp90
cgd7_370	PhoPQ-activated pathogenicity-related protein
cgd7_3780	Cyclin
cgd7_3790	Myosin motor domain containing protein
cgd7_4020	Cryptopsoridial mucin
cgd7_4280	Uncharacterized Protein
cgd7_4400	Coronin
cgd7_4440	Glycosyltransferase 2-like
cgd7_4450	Elongation factor EF1-gamma (Glutathione S-transferase family)
cgd7_4520	ABC transporter integral membrane type-1 fused domain containing protein
cgd7_4620	Replication protein A
cgd7_4760	Ribosomal protein S4
cgd7_480	L-lactate/malate dehydrogenase
cgd7_880	eIF-3A like translation initiation factor that has a WD40 repeat-containing beta propeller protein
cgd7_940	Splicing factor RRM domain-containing protein
cgd7_950	SecY/Sec61 signal peptide plus 9 transmembrane domain-containing protein
cgd8_1530	Ubiquitin carboxyl terminal hydrolase domain fused to a MATH domain
cgd8_1670	Vacuolar ATP synthase subunit B
cgd8_1680	SSNA1
cgd8_1770	Uncharacterized Secreted Protein
cgd8_2000	RNA cytidine acetyltransferase
cgd8_2330	Pyridine nucleotide/ NAD(P) transhydrogenase alpha plus beta subunit
cgd8_2610	Serine hydroxymethyltransferase
cgd8_2770	Bromodomain/HAS/DEXDc/SNF2 domain containing protein
cgd8_2790	Pleckstrin homology (PH domain) containing protein
cgd8_2930	GTpase translation elongation factor 2
cgd8_3230	AP2/ERF domain containing protein
cgd8_3430	Peptidase M1, alanine aminopeptidase/leukotriene A4 hydrolase
cgd8_3520	Uncharacterized Secreted Protein
cgd8_3750	Uncharacterized Secreted Protein
cgd8_3900	Sub2p like superfamily II helicase
cgd8_430	60S ribosomal protein L7A
cgd8_440	60S ribosomal protein L5
cgd8_4620	Helicase superfamily 1-2/SNF2/Zinc finger, RING/FYVE/PHD-type domain containg protein
cgd8_4910	Exonuclease, RNase T/DNA polymerase III
cgd8_5340	Uncharacterized Secreted Protein
cgd8_600	Serine aminopeptidase, S33
cgd8_860	Coatomer protein complex subunit alpha

## Sheet: Female in vitro and in vivo
Gene ID	Product Description
cgd1_1100	X-Pro dipeptidyl-peptidase
cgd1_1180	RAD54 like SWI/SNF2 ATpase
cgd1_1400	Uncharacterized protein
cgd1_1510	Signal peptide region containing protein
cgd1_2010	Uncharacterized protein
cgd1_280	Short-chain dehydrogenase/reductase SDR
cgd1_3040	Triosephosphate isomerase
cgd1_3120	Condensation domain containing protein
cgd1_3520	AP2/ERF domain containing protein
cgd1_3690	Aspartyl (Acid) protease
cgd1_3700	Uncharacterized protein with WD40 repeat
cgd1_3710	Acetyl-coenzyme A synthetase
cgd1_470	Armadillo-type fold/Signal peptide region containing protein
cgd1_660	Signal peptide region containing protein
cgd1_990	Pyridine nucleotide/ NAD(P) transhydrogenase alpha plus beta subunit
cgd2_1300	Calcium/calmodulin dependent protein kinase
cgd2_1910	MORN repeat
cgd2_210	Glycerol-3-phosphate dehydrogenase [NAD(+)]
cgd2_2110	Uncharacterized protein
cgd2_2340	R1 like alpha-glucan water dikinase
cgd2_2510	Glucose-methanol-choline oxidoreductase
cgd2_2750	Structural maintenance of chromosomes protein
cgd2_2920	ER lumen protein retaining receptor
cgd2_3230	DnaJ/Thioredoxin domain containing protein
cgd2_3240	Arf GTPase activating protein
cgd2_3260	Phosphoglucomutase
cgd2_3400	Dynamin-related protein
cgd2_3490	AP2/ERF domain containing protein
cgd2_3770	Uncharacterized protein
cgd2_4050	Triacylglycerol lipase with Patatin-like phospholipase domain
cgd2_4340	Mitogen-activated protein kinase
cgd2_490	Uncharacterized protein
cgd2_580	Uncharacterized protein
cgd2_590	Nucleotide-sugar transporter
cgd2_60	ABC transporter
cgd2_630	Inward rectifier potassium channel
cgd2_720	Arfaptin homology (AH) domain/BAR domain containing protein
cgd2_730	Transcription factor IIIC subunit 5
cgd2_790	LH2/LCCL/SRCR domain containing protein
cgd2_850	Uncharacterized protein
cgd2_910	Protein kinase domain containing protein
cgd3_1110	P-type ATPase A /Adenylate and Guanylate cyclase catalytic domain-containing protein
cgd3_1400	Pyrophosphate--fructose 6-phosphate 1-phosphotransferase
cgd3_1460	GAF domain containing protein
cgd3_1540	Signal peptide containing protein
cgd3_1790	Cse1-like Exportin/Importin
cgd3_1890	Dual specificity phosphatase/Membrane bound phosphatase
cgd3_190	Fibrillin/EGF-like calcium-binding conserved site-containing protein
cgd3_2180	Type I fatty acid synthase
cgd3_2480	Uncharacterized protein
cgd3_250	Serine/threonine-protein phosphatase
cgd3_2710	Uncharacterized protein with RmlC-like jelly roll fold
cgd3_2850	Uncharacterized protein
cgd3_2860	Uncharacterized protein with EF-hand domain
cgd3_2870	acyl-CoA synthetases
cgd3_3430	Amine oxidase
cgd3_380	Uncharacterized protein
cgd3_3900	Uncharacterized protein
cgd3_3940	membrane associated protein
cgd3_40	Casein kinase I
cgd3_430	Vacuolar protein sorting-associated protein 13
cgd3_440	C-type lectin containing protein
cgd3_460	Glutathione peroxidase
cgd3_720	mucin
cgd4_1110	AP2/ERF domain containing protein
cgd4_1880	Uncharacterized protein
cgd4_1910	Alpha/Beta hydrolase fold-containing protein
cgd4_2720	p-type Atpase
cgd4_3090	Oocyst wall protein 6
cgd4_3280	Uncharacterized protein with NHR/GATA-type Zinc finger
cgd4_3350	MOB kinase activator family
cgd4_3480	Uncharacterized protein
cgd4_3710	Ser/Thr protein kinase
cgd4_40	Ubiquitin-like modifier-activating enzyme Apg7
cgd4_4270	Uncharacterized protein
cgd4_4350	START-like domain containing protein
cgd4_4500	cysteine rich protein
cgd4_500	Oocyst wall protein 7
cgd4_670	Oocyst wall protein 3
cgd4_690	Pyruvate:ferredoxin oxidoreductase/NADPH-cytochrome P450 reductase PNO
cgd5_1010	Uncharacterized protein
cgd5_1210	Uncharacterized protein
cgd5_1220	Uncharacterized protein
cgd5_1750	HORMA domain containing protein
cgd5_2050	SMAD/FHA/Forkhead-associated (FHA) domain containing protein
cgd5_2080	SCC2/Zinc finger, RING/FYVE/PHD-type domain containg protein
cgd5_2130	Regulator of chromosome condensation 1/beta-lactamase-inhibitor protein II
cgd5_2260	Uncharacterized protein
cgd5_2530	CECR6/TMEM121 family
cgd5_2750	WH2 domain containing protein
cgd5_3073	Carboxylic ester hydrolase
cgd5_3140	Glycosyl transferase, family 1
cgd5_3420	TSP1/LNR (Lin-12/Notch) repeat containing protein
cgd5_4150	Uncharacterized protein
cgd5_4440	Thymidine kinase
cgd5_4470	Thrombospondin type-1 (TSP1) repeat/EGF-like domain containing protein
cgd5_690	Glycosyl transferase family 2
cgd5_710	Yif1 family protein
cgd6_1010	PP2C like protein phosphatase
cgd6_1330	Uncharacterized protein with CCCH-type Zinc finger
cgd6_1580	Exonuclease 1/PIN/XPG/Rad2 endonuclease domain containing protein
cgd6_200	Oocyst wall protein 8
cgd6_2090	Growth factor receptor cysteine-rich domain containing protein
cgd6_2700	Uncharacterized Protein
cgd6_2790	Kinesin-like protein
cgd6_2840	Sucrose-phosphatase-like protein /HAD superfamily hydrolase
cgd6_2860	Uncharacterized protein
cgd6_3020	Uncharacterized protein
cgd6_3160	Inner centromere protein ARK-binding domain containing protein
cgd6_3280	Glycogen branching enzyme (1,4-alpha-glucan branching enzyme)
cgd6_3290	DNA-directed RNA polymerase subunit
cgd6_3460	Uncharacterized protein
cgd6_3640	Disulfide-isomerase, signal peptide plus ER retention motif
cgd6_3730	Signal peptide, Peptidase S8/S53 domain containing protein
cgd6_3820	Aspartic peptidase A1 family
cgd6_3910	Pleckstrin homology (PH) domain containing protein
cgd6_4420	RecQ bloom helicase (RNA helicase+hrdc)
cgd6_4440	Uncharacterized protein
cgd6_4560	Myosin
cgd6_4590	Ankyrin repeat-containing protein
cgd6_4840	Serine protease, subtilase family, signal peptide
cgd6_4880	Cryptopain-cysteine proteinase secreted
cgd6_4970	Hsp60 GroEL-like chaperone (ATpase)
cgd6_5170	Protein kinase-like domain containing protein
cgd6_5240	Serine/threonine-protein kinase
cgd6_710	Uncharacterized Secreted Protein
cgd6_770	Uncharacterized protein
cgd6_820	Uncharacterized Secreted Protein
cgd7_1440	TPR repeat containing protein
cgd7_1680	Rab7 GTPase
cgd7_1690	Rad51/DMC1/RadA DNA repair Protein
cgd7_1730	CpCCp1/Cpa135
cgd7_1760	Haloacid dehalogenase-like hydrolase/Phospholipid-transporting ATPase
cgd7_1800	Chitin-binding type-2 domain containing protein
cgd7_1840	Serine/threonine-protein kinase
cgd7_1850	Structural maintenance of chromosomes protein
cgd7_2010	Uncharacterized protein with Armadillo-like helical domain
cgd7_2583	Polysaccharide pyruvyl transferase
cgd7_270	AD/NAD(P)-binding domain containing protein
cgd7_2700	Structural maintenance of chromosomes protein 3
cgd7_280	Serine/Threonine protein kinase
cgd7_300	CpCCP2 extracellular protein with a signal peptide, ricin, discoidin, NEC, LCCL, 2 levanase and an apicomplexan-specific cysteine-rich repeat (ApicA repeat)
cgd7_310	GLE1-like protein
cgd7_3120	Thiamine pyrophosphate enzyme
cgd7_40	Protein kinase/EF-hand domain containing protein
cgd7_400	Uncharacterized protein
cgd7_4270	2,3-bisphosphoglycerate-dependent phosphoglycerate mutase [gpmA].
cgd7_4530	Uncharacterized Protein
cgd7_4790	PPM-type phosphatase domain containing protein
cgd7_4800	Amino acid transporter
cgd7_4810	Fibronectin II collagen-binding/PA14 domain containing protein
cgd7_4880	Uncharacterized Protein
cgd7_4933	ALDH/Gamma-glutamyl phosphate reductase
cgd7_5040	unspecified product
cgd7_5050	NIMA-related kinase 5
cgd7_5110	FANC-like protein
cgd7_5130	Uncharacterized protein
cgd7_5140	Uncharacterized Protein
cgd7_5150	Chitin-binding type-2 domain containing protein
cgd7_5440	Uncharacterized protein
cgd7_5450	Uncharacterized protein
cgd7_580	Uncharacterized protein
cgd7_70	Integral membrane protein with 6 transmembrane domains and possible ring domain
cgd7_850	Patched family protein/Sterol-sensing domain-containing protein
cgd7_910	Phosphoglycerate kinase
cgd7_980	MYND plus SET domains plus 5 Ank repeats-containing protein
cgd8_1160	Uncharacterized Secreted Protein
cgd8_140	Uncharacterized protein
cgd8_1620	DNA polymerase delta2, inactive calcineurin like phosphatase subunit
cgd8_1700	Iron-containing alcohol dehydrogenase
cgd8_1720	Aldehyde/Alcohol dehydrogenase
cgd8_1980	Actin-related protein 2/3 complex subunit 1
cgd8_1990	Dynamin like TRAFAC class GTpase domain containing protein
cgd8_2370	Adenosine kinase/Carbohydrate kinase PfkB
cgd8_2580	Serine hydroxymethyltransferase
cgd8_2670	Glucose-methanol-choline oxidoreductase
cgd8_2800	Signal peptide LNR (Lin-12/Notch) repeat containing protein
cgd8_2810	Phosphoribulokinase/uridine kinase/Uracil phosphoribosyltransferase
cgd8_3140	Cytosolic Fe-S cluster assembly factor NUBP1
cgd8_3270	DNAJ protein
cgd8_3350	Oocyst wall protein 4
cgd8_3680	Acetyl-CoA carboxylase
cgd8_3910	Major facilitator superfamily (MFS) domain containing protein
cgd8_3950	MutS like ABC Atpase
cgd8_4230	Glucose-methanol-choline oxidoreductase
cgd8_4280	KRR1 interacting protein 1
cgd8_4290	PH domain-like protein
cgd8_4310	PH domain-like protein
cgd8_4390	Uncharacterized protein
cgd8_4660	Uncharacterized protein
cgd8_4800	Zinc finger, RING/FYVE/FHA/SMAD/PHD-type domain containg protein
cgd8_4830	Signal peptide, Kazal-type serine protease inhibitor domain containing protein
cgd8_810	AP2/ERF domain containing protein
cgd8_910	Pep3/Vps18/deep orange vacuolar protein

## Sheet: Female and Asexual in vitro
Gene ID	Product Description
cgd1_1250	Uncharacterized Secreted Protein (CpLSP gene family)
cgd1_1720	SpoU type tRNA/rRNA methyltransferase
cgd1_2730	RNA recognition motif domain containing protein
cgd1_3510	PAN domain/Thrombospondin type-1 (TSP1) repeat containing protein
cgd1_830	Sen1p/ NAM7 like superfamily I RNA helicase
cgd1_930	U2 snrnp-specific A protein
cgd2_1360	ATP synthase subunit beta
cgd2_1780	PDI like thioredoxin domain containing protein
cgd2_2910	WD repeat containing protein
cgd2_3200	Glucose-6-phosphate isomerase
cgd2_3730	Glutathione S-transferase C-terminal domain containing protein
cgd3_1180	E3 ubiquitin ligase
cgd3_2020	Protein phosphatase 2C
cgd3_2360	Peptidase S59 nucleoporin
cgd3_490	GDP-fucose transporter
cgd3_600	Uncharacterized protein
cgd3_670	Uncharacterized protein
cgd3_690	ABC transporter type 1
cgd4_2300	Ubiquitin-activating enzyme E1
cgd4_260	WD40-repeat-containing protein
cgd4_3400	AMP-dependent synthetase/ligase
cgd4_740	Thioredoxin peroxidase-like protein
cgd4_770	Uncharacterized Protein
cgd5_2600	leucine aminopeptidase
cgd5_2640	Zinc finger RanBP2-type domain containing protein
cgd5_2670	Alcohol dehydrogenase
cgd5_3490	Biotin-protein ligase N-terminal domain containing protein
cgd5_4370	Peptidase S9 prolyl oligopeptidase
cgd5_440	Adenylate cyclase-associated CAP
cgd5_630	Bromodomain/Ankyrin repeat containing domain
cgd5_70	Phosphoenolpyruvate carboxylase
cgd6_1020	Translation initiation factor if-4E
cgd6_1030	Uncharacterized protein
cgd6_1590	Ataxin-2 C-terminal/MIF4G domain containing protein
cgd6_2060	Cdc39p protein-like C-terminal Not1, CCR4-Not complex component Not1
cgd6_2460	60s ribosomal protein L21
cgd6_2950	Uncharacterized Protein
cgd6_3080	Uncharacterized protein
cgd6_3270	Rpn11/EIF3F/JAB1/Mov34/MPN/PAD-1 ubiquitin protease
cgd6_3370	Microtubule-associated protein
cgd6_3380	eRF1
cgd6_5350	ABC transporter protein
cgd6_60	Uncharacterized protein
cgd6_650	Non-specific serine/threonine protein kinase
cgd6_780	Thrombospondin type-1 (TSP1) repeat/EGF-like domain containing protein
cgd7_1120	Zinc finger C3H1-type /CCCH-type domian
cgd7_1280	Uncharacterized protein
cgd7_1550	Uncharacterized protein
cgd7_1640	GTPase domain-containing signal recognition particle SRP54 subunit
cgd7_1890	KH1 domain containing protein
cgd7_1930	Creatinase/Aminopeptidase P/Spt16/cdc68p/PH-like domain-containing protein
cgd7_2250	40S ribosomal protein S3 KH2
cgd7_4190	Cation-transporting P-type Atpase
cgd7_4260	Uncharacterized protein
cgd7_4420	Calcineurin-like phosphoesterase
cgd7_4500	Uncharacterized Secreted Protein
cgd7_4660	Uncharacterized Protein
cgd7_4680	Uncharacterized protein
cgd7_5000	Vacuolar ATP synthase subunit A
cgd7_650	Cyclin-like protein
cgd8_1270	Clathrin heavy chain
cgd8_3260	Importin
cgd8_3370	RNA recognition motif domain containing protein
cgd8_350	Asparaginyl-tRNA synthetase (NOB+tRNA synthase)
cgd8_3770	DNAJ like chaperone
cgd8_4110	Uncharacterized protein with WD40 repeat
cgd8_4370	Nucleolar protein 14
cgd8_5293	Uncharacterized protein
cgd8_5300	Uncharacterized Secreted Protein
cgd8_570	Proteasome regulatory complex Rpn1 subunit
cgd8_840	26S proteasome subunit P45/AAA+ ATpase

## Sheet: Female in vivo and Asexual
Gene ID	Product Description
cgd1_3640	Uncharacterized protein
cgd1_50	Uncharacterized protein with Tetratricopeptide repeat
cgd1_920	Actin
cgd2_1960	Mitogen-activated protein kinase
cgd2_2130	ATP-dependent 6-phosphofructokinase
cgd2_2660	UDP N-acetylglucosamine transporter-like nucleotide sugar transporter
cgd2_3350	Uncharacterized protein
cgd2_4270	Secreted insulinase-like peptidase
cgd2_430	Signal peptide containing protein
cgd2_640	Metallo-dependent phosphatase-like protein
cgd2_940	Signal peptide plus transmembrane domain containing protein
cgd3_1570	Profilin
cgd3_2110	NOP5NT/snoRNA binding domain containing protein
cgd3_2330	DEAD/DEAH box helicase with DBP10CT (NUC160) domain
cgd3_3200	Deoxyribose-phosphate aldolase
cgd3_3340	SECIS binding protein/pelota RNA binding domain containing protein
cgd3_3850	PUA/Pseudouridine synthase II N-terminal/Dyskerin-like/tRNA pseudouridylate synthase B C-terminal domain containing protein
cgd3_4190	Secreted insulinase like peptidase/M16 peptidase-like Metalloenzyme
cgd4_1920	Endonuclease/exonuclease/phosphatase
cgd4_200	Uncharacterized Protein
cgd4_2090	SET domain containing protein
cgd4_2360	Ubiquilin
cgd4_2370	Lysine--tRNA ligase
cgd4_3230	Protein kinase-like domain containing protein
cgd4_3300	unspecified product
cgd4_3410	RNA recognition motif/WW domain containing protein
cgd4_3450	Uncharacterized protein
cgd4_490	Uncharacterized protein
cgd5_1000	Uncharacterized protein
cgd5_1200	Zinc finger, RING/FYVE/PHD-type domain containg protein
cgd5_1780	Fibronectin-binding protein A N-terminus domain containing protein
cgd5_2760	Uncharacterized protein
cgd5_3500	Major facilitator superfamily domain containing protein
cgd5_3650	PH domain-like protein
cgd6_140	Cation/H+ exchanger (CPA1)
cgd6_1500	Cytochrome Oxidase subunit III
cgd6_2210	Uncharacterized transmembrane Protein
cgd6_3470	Uncharacterized protein
cgd6_3630	Ankyrin repeat-containing protein
cgd6_3920	Uncharacterized protein with Tetratricopeptide-like helical
cgd6_4160	EF-hands domain containing protein
cgd6_4170	Uncharacterized protein
cgd6_4910	Zinc finger C3H1-type domain containing protein
cgd6_5060	Serine/threonine-protein kinase
cgd7_120	cAMP-dependent protein kinase regulatory subunit
cgd7_1360	Sec14d/CRAL-TRIO domain-containing protein
cgd7_1960	WD40/YVTN repeat-like+signal peptide-containing protein
cgd7_3190	Zinc finger/CCCH-type domain containing protein
cgd7_3210	Uncharacterized protein
cgd7_3270	Importin/karyopherin (Arm repeats)
cgd7_3390	Patatin-like phospholipase
cgd7_4030	Uncharacterized protein
cgd7_4100	SMAD/FHA/RING/FYVE/PHD domain containing protein
cgd7_4330	Glycoprotein, putative
cgd7_4910	Zinc finger, RING/FYVE/PHD-type domain containg protein
cgd7_550	Uncharacterized protein
cgd7_5520	Hemogen
cgd8_1760	Ubiquitin-like domain containing protein
cgd8_2050	RRP5 like protein involved in rRNA biogenesis with 7 S1 domains and 5 HAT repeats
cgd8_2490	Uncharacterized protein
cgd8_2530	Sushi/SCR/CCP domain containing protein
cgd8_320	Uncharacterized protein
cgd8_3440	Uncharacterized protein with Armadillo-like helical
cgd8_3470	Zinc finger, RING/FYVE/PHD-type domain containg protein
cgd8_3540	Uncharacterized Secreted Protein (WYLE gene family)
cgd8_3590	Uncharacterized Secreted Protein (WYLE gene family)
cgd8_3740	Yer119cp like amino acid transporter
cgd8_4020	Uncharacterized protein
cgd8_480	Histone deacetylase
cgd8_5030	Articulin family protein, Pfs77 protein-related

## Sheet: Asexual in vitro only
Gene ID	Product Description
cgd2_2990	60S ribosomal protein L13
cgd7_760	Bruno-like protein with 2 RRM domains
cgd1_1280	K-homology type RNA binding proteins
cgd1_1290	Apicomplexa specific secreted protein Pf (23508265)
cgd1_1540	Dynein intermediate chain
cgd1_1550	Uncharacterized protein
cgd1_1560	transcription factor E2F/dimerization partner (TDP)
cgd1_1570	Transcription factor E2F
cgd1_2130	Glutamine-tRNA synthetase
cgd1_2740	Centromere/kinetochore protein
cgd1_2760	Ribosome-binding ATPase YchF/Obg-like ATPase 1
cgd1_2770	DNA-directed RNA polymerase subunit beta
cgd1_2890	Beta transducin-like protein with WD40 repeat
cgd1_3530	RNA recognition motif domain containing protein
cgd1_3540	Tetratricopeptide repeat containing protein
cgd1_3790	Uncharacterized protein
cgd1_520	V-type proton ATPase proteolipid subunit
cgd2_1000	RNA recognition motif domain containing protein
cgd2_1010	DEAD/DEAH box helicase
cgd2_1060	Protein kinase/EF-hand domain containing protein
cgd2_1100	MCM domain containing protein
cgd2_1150	Uncharacterized protein with C2H2-type Zinc finger
cgd2_1160	Eukaryotic translation initiation factor 3 subunit L
cgd2_1350	26S proteasome subunit P45/AAA+ ATPase core domain containing protein
cgd2_1500	Eukaryotic translation initiation factor 3 subunit E withPCI domain domain
cgd2_1840	Signal peptide
cgd2_1850	Stress-induced protein sti1-like protein with TPR repeat
cgd2_2070	Translation elongation factor EF-1 subunit alpha
cgd2_2480	Methionine aminopeptidase 2
cgd2_2530	Uncharacterized protein
cgd2_2670	UDP N-acetylglucosamine transporter-like nucleotide sugar transporter
cgd2_270	Eukaryotic translation initiation factor 3 subunit D
cgd2_2700	Brf1p like coiled coil protein
cgd2_280	Ribosomal protein L15
cgd2_2940	type 1 K Homology domain containing protein
cgd2_3220	FDF/Scd6-like Sm domain containing protein
cgd2_3330	Hsp70 protein
cgd2_3340	Ser/Thr protein kinase
cgd2_360	Eukaryotic translation initiation factor 3 subunit B
cgd2_3680	Ribosome biogenesis protein BOP1-like protein
cgd2_3950	Translation elongation factor EF1B/ribosomal protein S6
cgd2_3960	V-ATPase subunit H
cgd2_410	Signal peptide containing protein
cgd2_4120	Peptidyl-prolyl cis-trans isomerase
cgd2_4260	40S ribosomal protein S6
cgd2_4380	Signal peptide containing protein/gene anchored to telomere
cgd2_50	SIK1 nucleolar protein Nop56
cgd2_90	ABC transporter
cgd2_900	TCP-1/cpn60 chaperonin
cgd2_990	Queuine tRNA-ribosyltransferase
cgd3_1220	Hyaluronan/mRNA-binding protein
cgd3_1300	60S ribosomal protein L12
cgd3_1340	NMD3p like protein
cgd3_1600	Uncharacterized protein
cgd3_1650	Initiation factor eIF2 gamma subunit/Elongation factor Tu
cgd3_1820	Sec23
cgd3_1850	Casein kinase II subunit beta
cgd3_2390	Proliferation-associated protein 2G4 metalloprotease
cgd3_2440	Ribosomal protein S18A
cgd3_2950	Ribosomal RNA assembly KRR1
cgd3_300	nuclear transport factor 2/RRM domain containing protein
cgd3_3350	Uncharacterized protein
cgd3_3380	DEAD/DEAH box helicase
cgd3_3410	Uncharacterized protein
cgd3_3440	Heat shock protein HSP70
cgd3_3520	Sodium/calcium exchanger protein
cgd3_4030	Inhibitor of apoptosis-promoting Bax1-related protein
cgd3_4070	Sugar/inositol transporter
cgd3_4100	Ribosomal protein S8e
cgd3_4140	p-type Atpase A
cgd3_4220	Secreted insulinase like peptidase/M16 peptidase-like Metalloenzyme
cgd3_610	Uncharacterized protein
cgd3_660	Uncharacterized protein
cgd4_1400	Inorganic pyrophosphatase
cgd4_1580	Ribosomal RNA large subunit methyltransferase E
cgd4_1590	Chromodomain-helicase-DNA-binding'multidomain chromatin protein with the following architecture: chromo-bromo-chromo-SNF2 ATpase
cgd4_1700	Nucleolar GTP-binding protein 1
cgd4_1940	Nucleoside diphosphate kinase
cgd4_2270	Short-chain dehydrogenase/reductase SDR
cgd4_2460	Uncharacterized protein
cgd4_2470	Uncharacterized protein
cgd4_2750	Anaphase-promoting complex subunit 4 WD40 domain containing protein
cgd4_2770	Amino acid transporter
cgd4_2980	RhoGAP domain containing protein
cgd4_3000	Dbp1p, eIF4a-1 family RNA SFII helicase (DEXDC+HELICc)
cgd4_3050	Phospholipase/carboxylesterase/thioesterase
cgd4_3360	Histone-binding protein RBBP4 N-terminal domain/WD40 repeat
cgd4_3770	Eukaryotic translation initiation factor 3 subunit C
cgd4_3850	T-complex protein 1 subunit gamma
cgd4_3860	TCP-1/cpn60 chaperonin
cgd4_4020	Ribosomal protein S5
cgd4_470	60S ribosomal protein L18
cgd4_540	V-type proton ATPase subunit C
cgd5_1330	RRM domain containing protein
cgd5_1440	Uncharacterized Secreted Protein (CpLSP gene family)
cgd5_1480	Uncharacterized Secreted Protein
cgd5_1710	CTP synthase
cgd5_1840	Vir superfamily protein
cgd5_1880	T-complex protein 1 subunit delta
cgd5_2150	ZIP Zinc transporter
cgd5_2200	RRM domain containing protein
cgd5_2460	RRM domain containing protein
cgd5_2930	DNA polymerase V
cgd5_3040	40S ribosomal protein S7
cgd5_3300	Zinc finger, RING/FYVE/PHD-type domain containg protein
cgd5_3450	Nascent polypeptide-associated complex subunit alpha
cgd5_3540	Transcription factor TFIIB with cyclin-like domain
cgd5_3580	SbmA/BacA-like family (ABC transporter)
cgd5_3920	Calmodulin-like protein
cgd5_4360	Uncharacterized Protein
cgd5_4430	WD40-repeat-containing protein
cgd5_4560	Tryptophan synthase beta chain
cgd5_670	RuvB-like helicase
cgd5_680	WD40-repeat-containing protein
cgd5_730	DNA-directed RNA polymerase subunit
cgd5_90	Uncharacterized protein
cgd5_970	60S ribosomal protein L13A
cgd6_130	Cation/H+ exchanger (CPA1)
cgd6_1390	Ribosomal protein S23
cgd6_1630	CS domain containing protein
cgd6_1740	FAT/phospatidylinositol 3-4 kinase/Transcription-associated protein 1
cgd6_20	IMP dehydrogenase/GMP reductase
cgd6_2170	60S ribosomal protein L5
cgd6_2180	GTpase translation initiation factor IF2
cgd6_2570	MORN domain repeat containing protein
cgd6_2620	Vesicle-associated membrane protein with MSP (Major sperm protein) domain
cgd6_2720	Uncharacterized protein
cgd6_2960	Bax inhibitor 1-related protein
cgd6_3230	RNA (C5-cytosine) methyltransferase NOP2 subfamily signature
cgd6_3510	Uncharacterized protein
cgd6_4290	MATH/TRAF domain/WD40/YVTN repeat containing protein
cgd6_4320	40S ribosomal protein S5
cgd6_4690	SAC3/GANP/Rpn12p family
cgd6_4710	RRM/RBM19/MRD1 domain containing protein
cgd6_4830	DEAD/DEAH box helicase
cgd6_5080	Chaperonin Cpn60/TCP-1 protein
cgd6_5250	Transcription elongation factor Spt6
cgd6_5450	ABC transporter
cgd6_90	Mechanosensitive ion channel
cgd6_940	Pescadillo-like protein
cgd7_110	Sortilin
cgd7_1130	Bromo domain-containing protein
cgd7_1490	Tryptophanyl-tRNA synthetase
cgd7_1530	PIN+Ribonuclease Nob1 Zn-ribbon-like
cgd7_2090	RuvB-like helicase
cgd7_210	Peptidylprolyl isomerase
cgd7_2170	Voltage-dependent calcium channel alpha-1 subunit
cgd7_220	GTP-binding nuclear protein
cgd7_2300	Translation elongation factor IF5A
cgd7_2670	Serine/threonine-protein phosphatase
cgd7_2920	DNA replication licensing factor MCM5 like AAA+ ATpase
cgd7_3010	Uncharacterized protein
cgd7_3070	Uncharacterized protein
cgd7_3180	Chaperonin Cpn60/TCP-1
cgd7_320	50S-L18Ae/60S-L20/60S-L18A ribosomal proteins
cgd7_3250	Uncharacterized Protein
cgd7_3450	Major facilitator superfamily (MFS5)
cgd7_3720	DNA-directed RNA polymerase subunit beta
cgd7_4080	Thioredoxin
cgd7_4110	WD40/YVTN repeat-like-doman containing protein
cgd7_4220	TCP-1/cpn60 chaperonin
cgd7_4250	RNA pol II HAD superfamily/BRCT domain containing protein
cgd7_4460	60S ribosomal protein L6
cgd7_4510	ABC transporter
cgd7_470	type 3 Malate dehydrogenase
cgd7_5180	Eukaryotic translation initiation factor 3 subunit H [EIF3H].
cgd7_5250	Lysine methyltransferase
cgd7_5270	Eukaryotic translation initiation factor 2 alpha subunit/S1 RNA binding domain containing protein
cgd7_610	Uncharacterized protein
cgd8_1450	G-protein beta WD-40 repeat
cgd8_1650	Partner of Nob1 Pno1p Yor145cp like KH domain containing protein
cgd8_1800	Uncharacterized protein
cgd8_1820	ATP-dependent RNA helicase, putative
cgd8_190	Mak5 pre-mRNA splicing RNA SFII helicase
cgd8_2090	P-type ATPase, transmembrane domain containing protein
cgd8_2120	Activator of Hsp90 ATPase N-terminal/ TPR repeat domain-containing protein
cgd8_250	Histone acetyltransferase
cgd8_2500	Uncharacterized protein
cgd8_2870	60S ribosomal protein L10A
cgd8_300	RNA polymerase III C5 subunit
cgd8_3000	SYG1/EXS domain containg protein
cgd8_3050	Uncharacterized protein with NHR/GATA-type Zinc finger
cgd8_3100	Valyl-tRNA synthetase
cgd8_3110	Uncharacterized protein with WD40 repeat
cgd8_3300	Kinesin-like protein
cgd8_3390	Brix domain containing protein
cgd8_3450	60S ribosomal protein L17/L22
cgd8_360	vacuolar ATP synthase subunit E
cgd8_400	60S ribosomal protein L6
cgd8_4010	Histidyl-tRNA synthetase
cgd8_4320	Uncharacterized Protein
cgd8_4330	Fibrillarin RNA methylase
cgd8_4350	60S ribosomal protein L7/L30
cgd8_4460	Cell differentiation family Caf40/Rcd1-like
cgd8_4470	Sec23/Sec24
cgd8_4510	Uncharacterized protein
cgd8_4720	Seryl-tRNA synthetase, cytoplasmic
cgd8_790	Glutamyl-tRNA synthetase

## Sheet: Female in vitro only
Gene ID	Product Description
cgd1_1140	Acyl-CoA-binding protein ACBP with Ankyrin repeat
cgd1_1270	PPPDE peptidase/PUB domain containing protein
cgd1_1330	SWI/SNF-related matrix associated actin-dependent regulator of chromatin subfamily A with DEAD/H box 1
cgd1_1460	Uncharacterized protein
cgd1_1500	Uncharacterized protein
cgd1_1690	PHD finger containing protein
cgd1_2980	14-3-3 protein
cgd1_3550	Apple domain containing protein
cgd1_3720	Mannosyltransferase DXD
cgd1_3730	Glucosamine-fructose-6-phosphate aminotransferase/Sugar isomerase (SIS)
cgd2_2580	Uncharacterized protein
cgd2_2610	Secreted GGC gene family protein
cgd2_2840	Pleckstrin homology domain containing protein
cgd2_3270	Phosphoglucomutase
cgd3_1620	RNase P subunit p30
cgd3_1840	Uncharacterized protein
cgd3_2210	Replication protein A1 large subunit
cgd3_3050	Uncharacterized protein
cgd3_3450	Uncharacterized protein
cgd3_3550	Trimeric LpxA-like protein
cgd3_3860	Kinetochore protein Nuf2
cgd3_390	RecQ SF II RNA helicase
cgd3_4200	Secreted insulinase like peptidase/M16 peptidase-like Metalloenzyme
cgd3_4290	DNA polymerase
cgd3_520	PAN/Apple domain containing protein
cgd3_80	Adenosylhomocysteinase
cgd4_1300	Uncharacterized protein
cgd4_2540	ClpA/B family/26S proteasome subunit P45
cgd4_2900	Polyketide synthase
cgd4_3700	Uncharacterized protein
cgd4_4340	Diacylglycerol kinase
cgd4_480	Uncharacterized protein
cgd5_1510	Uncharacterized protein
cgd5_1800	Uncharacterized protein
cgd5_2340	SET domain containing protein
cgd5_2500	Peptidase C19, ubiquitin carboxyl-terminal hydrolase
cgd5_2690	Uncharacterized protein
cgd5_2790	Katanin p60/fidgetin family with AAA ATpase
cgd5_3130	EF-hand domain containing protein
cgd5_3230	Manganese/iron superoxide dismutase
cgd5_3570	Secreted GGC gene family protein
cgd5_4230	EGF-like domain containing protein
cgd6_1100	Uncharacterized Secreted Protein
cgd6_1340	Calycin/START domain containing protein
cgd6_1360	Uncharacterized protein
cgd6_2670	Uncharacterized protein
cgd6_2710	Uncharacterized protein
cgd6_2970	Tyrosyl-tRNA synthetase (Tyrosyl-tRNA ligase TyrRS). class-I aaRS
cgd6_3880	Mitochondrial carrier protein
cgd6_4080	Serine aminopeptidase S33
cgd6_420	Uncharacterized protein
cgd6_4520	Uncharacterized protein
cgd6_4680	Transcription elongation factor Spt5
cgd6_5150	Zinc finger, RING/FYVE/PHD-type domain containg protein
cgd6_5310	Uncharacterized protein
cgd6_880	Gdb1p glycogen debranching enzyme
cgd6_920	26s protease regulatory subunit P45
cgd7_1350	Uncharacterized protein
cgd7_2470	14-3-3 domain containing protein
cgd7_2870	Uncharacterized protein
cgd7_2960	Uncharacterized protein
cgd7_3020	Rhomboid-like protein
cgd7_4310	Cysteine-rich secretory protein, allergen V5/Tpx-1-related
cgd7_4730	UBA/TS-N/XPC-binding/Ubiquitin-associated domain-containing/Rad23-like protein
cgd8_1510	Uncharacterized transmembrane Protein
cgd8_1610	Histidine kinase-like ATPase domain containing-protein
cgd8_1740	Secreted GGC gene family protein
cgd8_1860	LisH motif/WD40/YVTN repeat containing protein
cgd8_2480	Signal peptide Uncharacterized transmembrane Protein
cgd8_2650	Uncharacterized protein with Armadillo-type fold
cgd8_5090	Uncharacterized protein
cgd8_5190	BRCT repeat containing proetin
cgd8_5323	Serine/threonine-protein kinase
cgd8_710	Myosin motor domain containing protein

## Sheet: Female in vivo only
Gene ID	Product Description
cgd1_1110	Phosphatidyl serine synthase
cgd1_1200	Uncharacterized protein
cgd1_1220	Serine/threonine-protein kinases
cgd1_130	Signal peptide region containing protein
cgd1_1920	HECT/SPRY domain containing protein
cgd1_2030	Transmembrane protein TauE-like
cgd1_2360	Serine/threonine-protein phosphatase
cgd1_2530	TRAFAC type P-loop Gtpase with Kinesin motor domain
cgd1_2850	Protein kinase domain containing protein
cgd1_3050	Cation efflux protein
cgd1_320	Oxysterol-binding protein
cgd1_3630	Dynein family light intermediate chain
cgd1_370	carboxypeptidase A with signal peptide region
cgd1_760	Dual specificity phosphatase
cgd2_1170	ZPR1-type Zinc finger containing protein
cgd2_1590	Apple/EGF-like/Apple domain containing extracellular protein
cgd2_2500	DNA polymerase alpha/epsilon subunit B
cgd2_2930	Uncharacterized protein
cgd2_3250	Tetratricopeptide repeat
cgd2_3480	Uncharacterized protein
cgd2_3980	Myb domain containing protein
cgd3_1770	Uncharacterized protein
cgd3_1860	EGF-like domain containing extracellular protein
cgd3_1880	RNA recognition motif domain containing protein
cgd3_270	Uncharacterized protein
cgd3_2890	Pre-mRNA-processing-splicing factor 8
cgd3_3180	Ser/Thr protein kinase
cgd3_330	unspecified product
cgd3_4060	Histone transcription regulator (HIR1)-like WD40 repeat containing protein
cgd3_450	mRNA triphosphatase Cet1-like protein
cgd3_710	Uncharacterized protein
cgd3_810	Uncharacterized protein
cgd4_2390	Vacuolar protein sorting-associated protein 35
cgd4_2560	Phosphoinositide phospholipase C
cgd4_2600	UDP-glucose 4-epimerase
cgd4_4050	MFS
cgd4_4290	Possible gamma-tubulin complex 4
cgd4_910	Histidine phosphatase superfamily clade-2
cgd5_1230	Uncharacterized protein
cgd5_1240	40S ribosome biogenesis protein Tsr1 and BMS1
cgd5_2020	Cysteine-rich secretory protein, allergen V5/Tpx-1-related
cgd5_2590	Glycosyltransferase 2-like
cgd5_2720	Uncharacterized Secreted Protein
cgd5_4390	Serine/threonine protein kinase
cgd5_4400	Arginine-tRNA ligase
cgd5_50	Uncharacterized Secreted Protein
cgd6_1090	DnaJ domain containing protein
cgd6_1270	Phospholipid/glycerol acyltransferase
cgd6_1450	Polysaccharide pyruvyl transferase with Fringe-like domain
cgd6_1840	CBS/Cyclin M2-like membrane-associated protein
cgd6_210	Oocyst wall protein 9
cgd6_2100	Uncharacterized protein
cgd6_3140	Sec7/Rab-GTPase-TBC domain containing protein
cgd6_3930	Uncharacterized protein
cgd6_4500	P-loop containing nucleoside triphosphate hydrolase
cgd6_4510	Telomeric DNA binding protein SANT DNA-binding domain containing protein
cgd6_4650	Transcription elongation factor Spt5
cgd6_4660	Uncharacterized Protein
cgd6_4870	Uncharacterized protein
cgd6_4950	Uncharacterized protein
cgd6_5180	Uncharacterized protein
cgd6_760	Peptidase S54 rhomboid
cgd7_10	Uncharacterized protein
cgd7_1010	EF-hand calcium-binding domain-containing potein
cgd7_1200	Cyclin
cgd7_1650	Signal peptide and 6 transmembrane domains-containing protein
cgd7_1780	Exportin-1/Importin-beta-like protein
cgd7_1810	Chitobiosyldiphosphodolichol beta-mannosyltransferase ALG1-like
cgd7_3540	Uncharacterized protein
cgd7_4470	Tyrosine-protein phosphatase CDC14
cgd7_4950	Pantothenate kinase 2 with RNase H fold
cgd8_1460	DNA-directed RNA polymerase III subunit Rpc5
cgd8_200	Uncharacterized protein
cgd8_2080	Uncharacterized protein
cgd8_5380	Uncharacterized protein
