# Supplementary material for: Life cycle progression and sexual development of the apicomplexan parasite Cryptosporidium parvum
Source: Nat Microbiol. 2019 Sep 2;4(12):2226–36. doi: 10.1038/s41564-019-0539-x (PMC6877471; doi:10.1038/s41564-019-0539-x)
Supplement: Supplementary file 8 — Shared expression of sporozoite genes. Multi-tab excel file containing genes expression by sporozoites compared with gene expression 24 and 48 h after infection and their overlap with either in vitro or in vivo females as indicated in Supplementary Fig. 9c,d. [file 41564_2019_539_MOESM8_ESM.xlsx]

## Sheet: SporoVSinvivo-Sporo
Gene ID	Description
cgd1_1070	RNA recognition motif domain containing protein
cgd1_110	Signal peptide region containing protein
cgd1_1280	K-homology type RNA binding proteins
cgd1_1290	Apicomplexa specific secreted protein Pf (23508265)
cgd1_1310	Cleavage stimulation factor with RNA recognition motif domain
cgd1_1410	Uncharacterized protein
cgd1_1433	Uncharacterized protein
cgd1_1450	Signal peptide region containing protein
cgd1_1470	Uncharacterized protein
cgd1_1480	membrane associated protein
cgd1_150	Uncharacterized Secreted Protein (SKSR gene family)
cgd1_1530	Rpn5 like 26S proteasomal regulatory subunit 12 with PCI domain
cgd1_1560	transcription factor E2F/dimerization partner (TDP)
cgd1_1570	Transcription factor E2F
cgd1_1590	Uncharacterized protein
cgd1_160	Uncharacterized Secreted Protein (SKSR gene family)
cgd1_1600	HIT-like domain containing protein
cgd1_1610	Uncharacterized protein
cgd1_1620	RPB7 like OB fold RNA polymerase subunit
cgd1_1630	Uncharacterized protein
cgd1_1660	60S ribosomal protein L36
cgd1_1670	Bystin/ S.cerevisiae En1p like adaptor domain containing protein
cgd1_1770	Rab5-interacting protein
cgd1_1830	TB2/DP1/HVA22 family integral membrane protein
cgd1_1840	Chromatin assembly factor 1 subunit A
cgd1_1910	DnaJ domain containing protein
cgd1_1950	Uncharacterized protein with RING-type Zinc finger and CDC48 domain 2
cgd1_1980	Protein farnesyltransferase subunit beta/PFTB repeat
cgd1_1990	tRNA(His) guanylyltransferase
cgd1_20	membrane associated protein
cgd1_200	ADP-ribosylation factor family
cgd1_2000	Utp14 protein
cgd1_2010	Uncharacterized protein
cgd1_2030	Transmembrane protein TauE-like
cgd1_2060	Rab1 GTPase
cgd1_2090	Uncharacterized protein
cgd1_2170	SET domain containing protein
cgd1_2180	CDC48 like AAA ATPase
cgd1_2250	LSM domain containing protein
cgd1_2260	RNA polymerase II B8 subunit
cgd1_2300	Uncharacterized transmembrane Protein
cgd1_2350	Uncharacterized protein
cgd1_2380	Uncharacterized protein with WD40-repeat
cgd1_2390	Uncharacterized protein
cgd1_240	Signal peptide region containing protein
cgd1_2400	Uncharacterized secreted protein
cgd1_2410	Uncharacterized protein
cgd1_2420	YrdC-like/ Putative GTP-binding controlling metal-binding domain containing protein
cgd1_2440	Uncharacterized signal peptide-containing protein
cgd1_2450	ELP3-like acetyltransferase
cgd1_2460	Uncharacterized protein
cgd1_2470	Serine/threonine-protein phosphatase 2A activator
cgd1_2480	Actin family
cgd1_2490	Proteasome subunit beta type
cgd1_250	ATP-dependent RNA helicase
cgd1_2610	Uncharacterized protein
cgd1_2620	Sodium/calcium exchanger protein
cgd1_2650	Helicase associated domain containing protein
cgd1_2660	Acetyltransferase (GNAT) family
cgd1_2680	Methyltransferase domain containing protein
cgd1_2710	RNA polymerase II B3 subunit
cgd1_2730	RNA recognition motif domain containing protein
cgd1_2740	Centromere/kinetochore protein
cgd1_2750	AAA superfamily Atpase
cgd1_2760	Ribosome-binding ATPase YchF/Obg-like ATPase 1
cgd1_2770	DNA-directed RNA polymerase subunit beta
cgd1_2780	Uncharacterized protein
cgd1_2800	Mediator complex subunit Med7
cgd1_2840	Cleavage/polyadenylation specificity factor A subunit/Mono-functional DNA-alkylating methyl methanesulfonate domain containing protein
cgd1_2880	Uncharacterized protein
cgd1_2900	Uncharacterized protein
cgd1_2950	XAP5 protein
cgd1_2960	Protein kinase domain containing protein
cgd1_2970	DNAJ like chaperone
cgd1_3000	60S ribosomal protein L27
cgd1_3070	Armadillo-type fold/WD40 repeat containing protein
cgd1_3100	Uncharacterized protein with WD40-repeat
cgd1_3120	Condensation domain containing protein
cgd1_3130	Sas10/Utp3/C1D-like protein
cgd1_3140	Adenylate kinase/UMP-CMP kinase
cgd1_3250	Uncharacterized signal peptide-containing transmembrane associated protein
cgd1_3260	Uncharacterized protein
cgd1_3270	Uncharacterized protein with WD40-repeat
cgd1_3280	Uncharacterized protein
cgd1_3290	Phospholipase/Carboxylesterase
cgd1_3340	HAD-superfamily hydrolase subfamily IIB
cgd1_3390	Vps4 oligomerisation/MIT/ AAA-type ATPase domain containing protein
cgd1_3400	Uncharacterized protein
cgd1_3440	tRNA-dihydrouridine synthase
cgd1_3480	Eukaryotic translation initiation factor 3 subunit M
cgd1_3540	Tetratricopeptide repeat containing protein
cgd1_360	Nucleolar complex protein 2
cgd1_3610	Patatin-like phospholipase domain containing protein
cgd1_3620	Transcription factor TAF7p/TAFII55
cgd1_3630	Dynein family light intermediate chain
cgd1_380	Ubiquinone biosynthesis protein COQ4
cgd1_3810	Uncharacterized protein
cgd1_3820	Uncharacterized protein
cgd1_3840	Insulinase-like peptidase/telomeric protein
cgd1_3850	Uncharacterized Secreted Protein (SKSR gene family)
cgd1_3860	dUTPase-like protein
cgd1_420	Proteasome subunit beta type
cgd1_430	emp24/gp25L/p24 family/GOLD domain containing protein
cgd1_510	Uncharacterized protein
cgd1_520	V-type proton ATPase proteolipid subunit
cgd1_540	V-type proton ATPase proteolipid subunit
cgd1_550	Uncharacterized protein
cgd1_600	Oxoglutarate/malate translocator protein
cgd1_610	U3 small nucleolar RNA-associated protein 11
cgd1_670	Signal peptide region containing protein
cgd1_700	ABC transporter
cgd1_760	Dual specificity phosphatase
cgd1_850	40S ribosomal protein S19
cgd1_870	Peptidyl-prolyl cis-trans isomerase
cgd1_880	Eukaryotic initiation factor 4A
cgd1_890	Protein kinase domain containing protein
cgd1_910	AN1-type and A20-type Zinc finger
cgd1_980	RNase L inhibitor-like protein
cgd2_1030	Mitochondrial carrier protein
cgd2_1040	Flavohemoprotein b5 plus b5R cytochrome b-type NAD(P)H oxidoreductase
cgd2_1060	Protein kinase/EF-hand domain containing protein
cgd2_1070	40S ribosomal protein S25
cgd2_110	DEAD/DEAH box helicase domain containing protein
cgd2_1120	molybdopterin synthase sulphurylase/Rhodanese-like domain containing protein
cgd2_1130	Uncharacterized protein
cgd2_1150	Uncharacterized protein with C2H2-type Zinc finger
cgd2_1160	Eukaryotic translation initiation factor 3 subunit L
cgd2_1170	ZPR1-type Zinc finger containing protein
cgd2_1190	Methylase
cgd2_1210	Phosphotransferase KptA/Tpt1
cgd2_1220	Uncharacterized protein
cgd2_1230	Uncharacterized protein with Armadillo-type fold
cgd2_130	60S acidic ribosomal protein LP2
cgd2_1310	Major facilitator superfamily domain containing protein
cgd2_1330	DNAJ protein
cgd2_1340	phosphatidylinositol 3-and 4-kinase family protein
cgd2_1360	ATP synthase subunit beta
cgd2_1370	Uncharacterized protein with WD40 repeat
cgd2_1390	Uncharacterized protein
cgd2_1410	Possible domain KOG3410, conserved alpha-helical protein
cgd2_1420	DnaJ domain containing protein
cgd2_1500	Eukaryotic translation initiation factor 3 subunit E withPCI domain domain
cgd2_1510	Pseudouridine synthase TruD
cgd2_1530	Nitrogen permease regulator 2
cgd2_1540	Cell growth-regulating nucleolar protein with metal binding domain
cgd2_1550	P-loop containing nucleoside triphosphate hydrolase
cgd2_1560	Polyprenol kinase family
cgd2_160	IMP4-like U3 small nucleolar ribonucleoprotein (SnoRNP)
cgd2_1680	Inhibitor of growth protein N-terminal histone-binding domain containing protein
cgd2_170	40s ribosomal protein s24
cgd2_1740	SWIRM/SANT domain containing protein
cgd2_1750	Ring domain containing protein
cgd2_1760	Arf GTPase activating protein
cgd2_1790	Uncharacterized protein with Armadillo-type fold
cgd2_180	Pre-mRNA-splicing factor SPF27
cgd2_1800	DnaJ domain containing protein
cgd2_1820	Uncharacterized protein with RING-type Zinc finger
cgd2_1850	Stress-induced protein sti1-like protein with TPR repeat
cgd2_1860	Rab-GTPase-TBC domain containing protein
cgd2_1870	Guanine nucleotide-binding protein
cgd2_1880	Protein kinase domain containing protein
cgd2_1890	Uncharacterized protein
cgd2_1950	PHD/MIZ domain containing protein
cgd2_20	Heat shock 70 protein
cgd2_200	Uncharacterized protein
cgd2_2060	transcription factor TFIIH
cgd2_2070	Translation elongation factor EF-1 subunit alpha
cgd2_2080	Uncharacterized protein with Armadillo-type fold
cgd2_2090	Mitotic control protein dis3
cgd2_210	Glycerol-3-phosphate dehydrogenase [NAD(+)]
cgd2_2190	DHHC palmitoyltransferase
cgd2_2230	Uncharacterized protein
cgd2_2240	Uncharacterized protein
cgd2_2250	Retrieval of early ER protein Rer1
cgd2_2260	Zuotin related factor-1 like protein with DNAJ and SANT domain
cgd2_2290	Cyclin 6 pcl7
cgd2_230	Phosphatidylinositol phosphate phosphatase
cgd2_2350	MA3 domain containing protein
cgd2_2360	Dop1p family protein
cgd2_2390	Uncharacterized protein
cgd2_240	Ubiquitin-conjugating enzyme
cgd2_2400	P-type ATPase A domain containing protein
cgd2_2410	SSM4 like RING finger protein
cgd2_2420	RNA pseudouridylate synthase
cgd2_2430	Impact family with RWD domain
cgd2_2440	Trm112p-like protein
cgd2_2460	Uncharacterized protein
cgd2_2480	Methionine aminopeptidase 2
cgd2_250	Vacuolar (H+)-ATPase G subunit
cgd2_2520	Uncharacterized protein
cgd2_2530	Uncharacterized protein
cgd2_2540	Glutaredoxin
cgd2_2560	Uncharacterized protein
cgd2_2570	Uncharacterized protein
cgd2_2600	Uncharacterized protein
cgd2_2630	Uncharacterized protein
cgd2_2640	Uncharacterized protein
cgd2_2650	Uncharacterized protein
cgd2_2670	UDP N-acetylglucosamine transporter-like nucleotide sugar transporter
cgd2_2680	cation transport Atpase
cgd2_2690	Bromodomain containing protein
cgd2_270	Eukaryotic translation initiation factor 3 subunit D
cgd2_2710	RNA methyltransferase TrmA-like protein
cgd2_2720	ARM repeat containing protein
cgd2_2730	Po1 beta superfamily nucleotidyltransferase
cgd2_2740	Mitochondrial matrix Mmp37
cgd2_2790	ZC3H15/TMA46 family C-terminal domain containing protein
cgd2_280	Ribosomal protein L15
cgd2_2800	THUMP RNA binding domain containing protein
cgd2_2820	Spt4/RpoE2 zinc finger
cgd2_2830	Coenzyme Q3/methyltransferase
cgd2_2840	Pleckstrin homology domain containing protein
cgd2_2910	WD repeat containing protein
cgd2_2940	type 1 K Homology domain containing protein
cgd2_2960	Serine/threonine phosphatase
cgd2_2970	DNA-directed RNA polymerase II
cgd2_2980	Uncharacterized protein
Cgd2_2990	60S ribosomal protein L13
cgd2_30	Cysteine desulfurase/selenocysteine lyase-like PLP dependent transferase superfamily protein
cgd2_3000	40S ribosomal protein S16
cgd2_3040	Uncharacterized protein
cgd2_3050	Uncharacterized protein
cgd2_3060	Uncharacterized protein
cgd2_310	Equilibrative nucleoside transporter
cgd2_3120	Uncharacterized protein
cgd2_320	Activator of Hsp90 ATPase homolog 1-like protein
cgd2_3220	FDF/Scd6-like Sm domain containing protein
cgd2_3230	DnaJ/Thioredoxin domain containing protein
cgd2_3250	Tetratricopeptide repeat
cgd2_3290	Uncharacterized protein
cgd2_330	Notchless
cgd2_3380	FAM76 protein
cgd2_3410	ARF1/2 like small Gtpase
cgd2_3420	Programmed cell death protein 2
cgd2_3430	SDA1-like protein
cgd2_3440	Telomerase reverse transcriptase
cgd2_3510	Cus1p U2 snRNP protein
cgd2_3570	Dus1p tRNA dihydouriding synthase
cgd2_360	Eukaryotic translation initiation factor 3 subunit B
cgd2_3640	Bromodomain containing protein
cgd2_3680	Ribosome biogenesis protein BOP1-like protein
cgd2_3690	Armadillo-like helical containing protein
cgd2_3730	Glutathione S-transferase C-terminal domain containing protein
cgd2_3740	Uncharacterized protein
cgd2_3750	Uncharacterized protein
cgd2_3760	Trafficking protein particle complex subunit 2
cgd2_3780	Uncharacterized protein
cgd2_390	Uncharacterized protein
cgd2_3930	Deoxyhypusine synthase
cgd2_3940	fatty acid binding protein
cgd2_3950	Translation elongation factor EF1B/ribosomal protein S6
cgd2_3960	V-ATPase subunit H
cgd2_3980	Myb domain containing protein
cgd2_40	AP endonuclease 1
cgd2_400	Signal peptide containing protein
cgd2_4010	MAL7P1.13-like protein
cgd2_4020	Uncharacterized protein
cgd2_4090	50S ribosome-binding GTPase
cgd2_410	Signal peptide containing protein
cgd2_4100	Uncharacterized protein
cgd2_4170	Uncharacterized protein
cgd2_4200	Organic solute transporter subunit alpha/Transmembrane protein 184
cgd2_4240	unspecified product
cgd2_4260	40S ribosomal protein S6
cgd2_4300	Maf-like protein
cgd2_4310	Uncharacterized protein
cgd2_4320	Thioredoxin/glutathione reductase selenoprotein
cgd2_4350	Patched family protein
cgd2_4360	Uncharacterized protein
cgd2_440	Signal peptide containing protein
cgd2_50	SIK1 nucleolar protein Nop56
cgd2_520	Mitochondrial carrier protein
cgd2_570	tRNA/rRNA methyltransferase-like protein
cgd2_60	ABC transporter
cgd2_600	T-complex protein 1 alpha subunit
cgd2_710	Predicted protease
cgd2_730	Transcription factor IIIC subunit 5
cgd2_770	Bacterial surface antigen (D15)
cgd2_780	Uncharacterized protein
cgd2_80	ABC transporter family protein
cgd2_810	Calmodulin
cgd2_820	Translation initiation factor SUI1
cgd2_830	Uncharacterized protein
cgd2_840	PIG-P
cgd2_870	Coiled-coil domain-containing protein
cgd2_940	Signal peptide plus transmembrane domain containing protein
cgd2_980	RNA polymerase Rpb5
cgd2_990	Queuine tRNA-ribosyltransferase
cgd3_10	Uncharacterized Secreted Protein (SKSR gene family)
cgd3_1020	Aminotransferase class-V
cgd3_1090	Uncharacterized protein with WD40 repeat
cgd3_1120	Myb-like DNA-binding domain containing protein
cgd3_1140	Uncharacterized protein
cgd3_1150	Uncharacterized protein
cgd3_1170	Uncharacterized protein
cgd3_1200	Prefoldin subunit
cgd3_1220	Hyaluronan/mRNA-binding protein
cgd3_1230	PWI/4CCCH domain containing protein
cgd3_1250	Ribosomal protein L14
cgd3_1260	RING domain protein
cgd3_130	DRG like OBG family Gtpase with TGS domain
cgd3_1300	60S ribosomal protein L12
cgd3_1340	NMD3p like protein
cgd3_1430	SAP domain containing protein
cgd3_1440	Matrin/U1-C-like C2H2-type zinc finger containing protein
cgd3_1450	Replication factor C like AAA+ Atpase
cgd3_1500	Uncharacterized protein
cgd3_1520	Uncharacterized protein
cgd3_1530	Uncharacterized protein
cgd3_1550	Sec14 domain containing protein
cgd3_1560	DIX domain containing protein
cgd3_1590	DEAD/DEAH box helicase domain containing protein
cgd3_160	Uncharacterized protein
cgd3_1600	Uncharacterized protein
cgd3_1610	START domain containing protein
cgd3_1620	RNase P subunit p30
cgd3_1630	Uncharacterized protein
cgd3_1640	Uncharacterized protein
cgd3_1650	Initiation factor eIF2 gamma subunit/Elongation factor Tu
cgd3_170	rRNA biogenesis protein RRP36
cgd3_1720	Uncharacterized protein
cgd3_1760	Uncharacterized protein
cgd3_1850	Casein kinase II subunit beta
cgd3_1870	DNA-directed RNA polymerase 2 subunit
cgd3_1940	Translationally controlled tumour protein associated protein
cgd3_1970	Uncharacterized protein
cgd3_20	Uncharacterized protein
cgd3_2070	Uncharacterized protein
cgd3_2080	Potassium channel domain containing protein
cgd3_2090	40S ribosomal protein Sae
cgd3_210	Uncharacterized protein with Tetratricopeptide-like helical domain
cgd3_2100	Phosphatidylserine decarboxylase
cgd3_2230	NF-kappa-B-activating protein
cgd3_2250	60S ribosomal protein L37A
cgd3_2310	RNA recognition motif domain containing protein
cgd3_2340	Uncharacterized protein with DPH-type Zinc finger
cgd3_2350	Geranylgeranyl transferase type-2 subunit beta/prenyltransferase alpha-alpha toroid
cgd3_2380	Uncharacterized protein
cgd3_2390	Proliferation-associated protein 2G4 metalloprotease
cgd3_2400	PH domain containing protein
cgd3_2440	Ribosomal protein S18A
cgd3_2460	UbiA prenyltransferase family
cgd3_2470	Eukaryotic translation initiation factor 3 subunit J
cgd3_2490	Uncharacterized protein
cgd3_2500	Thioredoxin domain containing protein
cgd3_2510	Myb domain-containing protein
cgd3_2520	Uncharacterized protein with Tetratricopeptide repeat
cgd3_2540	Histone H3
cgd3_2550	Transcription factor S-II (TFIIS)
cgd3_2570	Lysine methyltransferase
cgd3_2580	RNA recognition motif domain containing protein
cgd3_260	Protein kinase/EF-hand domain containing protein
cgd3_2630	Diacylglycerol kinase
cgd3_2640	Uncharacterized protein with WD40-repeat
cgd3_2750	Uncharacterized protein with Ankyrin repeat
cgd3_2800	Zinc-finger double-stranded RNA-binding
cgd3_2820	Ribonuclease P/MRP subunit POP1 with POPLD domain
cgd3_2830	Uncharacterized protein
cgd3_2910	Uncharacterized protein
cgd3_2920	Cysteine protease
cgd3_2930	Tim44-like domain containing protein
cgd3_2940	Phospholipase D/Transphosphatidylase
cgd3_2950	Ribosomal RNA assembly KRR1
cgd3_3000	Rab-GTPase-TBC domain containing protein
cgd3_3020	Guanine nucleotide exchange factor/Initiation factor 2 subunit family
cgd3_3080	Conserved oligomeric Golgi complex subunit 3
cgd3_3110	Transcription factor TFIIH with vWA domain
cgd3_3230	Ser/thr protein kinase
cgd3_3250	CCAAT-binding factor (CBF)/MAK21 family protein
cgd3_3260	Uncharacterized protein
cgd3_3270	Adenylate kinase isoenzyme 6
cgd3_3330	Uncharacterized protein
cgd3_3350	Uncharacterized protein
cgd3_3360	Diphthamide synthesis DPH1/DPH2
cgd3_3380	DEAD/DEAH box helicase
cgd3_340	Uncharacterized protein
cgd3_3460	DWNN domain containing protein
cgd3_350	Pop2p-like 3'5' exonuclease/CCR4-NOT transcription complex
cgd3_3500	Nop12p nucleolar protein with RRM domain
cgd3_3510	Uncharacterized protein
cgd3_3520	Sodium/calcium exchanger protein
cgd3_3550	Trimeric LpxA-like protein
cgd3_3580	DRG-like OBG family Gtpase with RNA binding/TGS domain
cgd3_360	Uncharacterized protein
cgd3_3670	Casein kinase II subunit beta
cgd3_3680	Uncharacterized protein with EF-hand domain
cgd3_3690	U5 snRNP
cgd3_3700	Uncharacterized protein
cgd3_3750	Multiprotein bridging factor 1
cgd3_3770	Hsp90
cgd3_3780	AAA-type ATPase core
cgd3_3790	60S ribosomal protein L19
cgd3_3850	PUA/Pseudouridine synthase II N-terminal/Dyskerin-like/tRNA pseudouridylate synthase B C-terminal domain containing protein
cgd3_3870	Uncharacterized protein
cgd3_3880	Snu114p Gtpase/U5 snRNP-specific protein
cgd3_3890	60S ribosomal protein L30
cgd3_390	RecQ SF II RNA helicase
cgd3_3920	DEAD-box RNA helicase
cgd3_3930	60S ribosomal protein L27A
cgd3_3940	membrane associated protein
cgd3_3970	Yer007c-ap/MCT-1 like PUA RNA binding domain containing protein
cgd3_400	Uncharacterized protein
cgd3_4000	Uncharacterized protein
cgd3_4010	CS domain containing protein
cgd3_4020	CSN8/PSMD8/EIF3K
cgd3_4030	Inhibitor of apoptosis-promoting Bax1-related protein
cgd3_4040	Uncharacterized protein
cgd3_410	ABC transporter
cgd3_4100	Ribosomal protein S8e
cgd3_4120	unspecified product
cgd3_4140	p-type Atpase A
cgd3_4150	RNA recognition motif domain containing protein
cgd3_4160	Uncharacterized protein with CCHC-type Zinc finger
cgd3_4180	Insulinase (Peptidase family M16)
cgd3_4190	Secreted insulinase like peptidase/M16 peptidase-like Metalloenzyme
cgd3_4220	Secreted insulinase like peptidase/M16 peptidase-like Metalloenzyme
cgd3_4250	unspecified product
cgd3_4260	insulinase like peptidase
cgd3_4270	insulinase like peptidase
cgd3_4280	Secreted insulinase like peptidase
cgd3_4300	t-SNARE coiled-coil homology domain containing protein
cgd3_4310	Sexual stage-specific protein kinase
cgd3_450	mRNA triphosphatase Cet1-like protein
cgd3_460	Glutathione peroxidase
cgd3_470	Transmembrane amino acid transporter protein
cgd3_510	GDP-fucose transporter
cgd3_520	PAN/Apple domain containing protein
cgd3_550	Major Facilitator Superfamily
cgd3_610	Uncharacterized protein
cgd3_640	Acyl-CoA synthetase
cgd3_670	Uncharacterized protein
cgd3_70	Uncharacterized protein
cgd3_730	Alpha/Beta hydrolase fold containing protein
cgd3_750	Uncharacterized protein
cgd3_760	Ribosomal protein L7Ae/L30e/S12e/Gadd45
cgd3_780	K Homology domain type 1/ Exosome complex RNA-binding protein
cgd3_790	Uncharacterized protein
cgd3_80	Adenosylhomocysteinase
cgd3_800	POP4 like ribonuclease P protein subunit
cgd3_830	60S ribosomal protein L35
cgd3_840	SWIB/MDM2 domain containing protein
cgd3_850	Uncharacterized protein
cgd3_880	Uncharacterized protein
cgd3_890	FtsJ-like methyltransferase
cgd3_930	DnaJ domain containing protein
cgd3_960	Uncharacterized protein
cgd3_980	Peptidase S54 rhomboid domain containing protein
cgd4_10	Uncharacterized protein
cgd4_1020	Nucleolar pre-ribosomal-associated protein 1 C-terminal domain containing protein
cgd4_1030	Eukaryotic translation initiation factor 3 subunit G
cgd4_1070	MYND finger domain containing protein
cgd4_1090	Pre-mRNA-splicing factor of RES complex
cgd4_110	Winged helix-turn-helix DNA-binding domain containing protein
cgd4_1100	START-like domain containing protein
cgd4_1160	Ribosomal RNA large subunit methyltransferase RlmN/Cfr with Radical SAM domain
cgd4_1210	KH/SF1/BBP/Splicing factor 1, helix-hairpin domain containing protein
cgd4_1220	Ribosomal biogenesis regulatory protein
cgd4_1230	60S ribosomal protein L28
cgd4_1270	Transcription factor TFIIIB, SANT domain containing protein
cgd4_1320	Alpha/Beta hydrolase fold-containing protein
cgd4_1360	Zinc finger, C3HC4 type (RING) containing protein
cgd4_1370	ABC transporter
cgd4_1380	ABC transporter
cgd4_140	Zinc finger, RING/FYVE/PHD-type domain containg protein
cgd4_1400	Inorganic pyrophosphatase
cgd4_1420	N2227-like protein
cgd4_1450	Uncharacterized protein
cgd4_1470	V-type proton ATPase subunit a
cgd4_1480	AAA-type ATPase/40S ribosome biogenesis Tsr1 and BMS1 C-terminal/AARP2CN (NUC121) domain-containing protein
cgd4_150	Pre-mRNA splicing protein Prp31-like protein
cgd4_1500	Uncharacterized protein
cgd4_1520	Ribosome biogenesis protein BRX1
cgd4_1530	Phospholipase/Carboxylesterase
cgd4_1540	SRP40 C-terminal domain containing protein
cgd4_1560	Uncharacterized protein
cgd4_1570	SNU66/SART1 family
cgd4_1580	Ribosomal RNA large subunit methyltransferase E
cgd4_1620	unspecified product
cgd4_170	Uncharacterized protein
cgd4_1700	Nucleolar GTP-binding protein 1
cgd4_1720	Histone-like transcription factor (CBF/NF-Y) and archaeal histone
cgd4_1730	AAA+ ATPase
cgd4_1840	RNA helicase
cgd4_1860	Uncharacterized protein
cgd4_1880	Uncharacterized protein
cgd4_1890	Adenosine monophosphate deaminase 2
cgd4_1920	Endonuclease/exonuclease/phosphatase
cgd4_1950	RNAse PH domain containing protein
cgd4_1980	Rab-GTPase-TBC domain containing protein
cgd4_1990	Nucleolar, Nop52
cgd4_2010	Cell division control protein 73 C-terminal domain containing protein
cgd4_2020	Vacuolar import/degradation Vid27-related protein
cgd4_2130	Rab-GTPase-TBC domain containing protein
cgd4_2140	Uncharacterized protein
cgd4_2150	DNA replication factor CDT1 like protein
cgd4_2290	Anticodon-binding domain containing protein
cgd4_2430	Uncharacterized protein
cgd4_2440	Uncharacterized protein
cgd4_2450	Tubulin-specific chaperone C
cgd4_250	Proteasome subunit alpha type
cgd4_2510	Uncharacterized protein
cgd4_2530	Uncharacterized protein
cgd4_2540	ClpA/B family/26S proteasome subunit P45
cgd4_2570	WD40 repeat-containing protein
cgd4_2610	unspecified product
cgd4_2620	Uncharacterized protein
cgd4_2633	Uncharacterized protein
cgd4_2650	Nucleic acid-binding OB-fold-containing protein
cgd4_270	Tudor domain containing protein
cgd4_2730	Uncharacterized protein
cgd4_2740	Brix domain containing protein
cgd4_2750	Anaphase-promoting complex subunit 4 WD40 domain containing protein
cgd4_2760	Mitotic-spindle organizing protein 1
cgd4_2770	Amino acid transporter
cgd4_280	E3 UFM1-protein ligase 1
cgd4_2800	Uncharacterized protein
cgd4_2830	unspecified product
cgd4_2840	unspecified product
cgd4_2850	DnaJ domain containing protein
cgd4_2870	sugar transporter-like protein
cgd4_2880	Uncharacterized protein
cgd4_2890	Uncharacterized protein
cgd4_2900	Polyketide synthase
cgd4_2990	Glycosyl transferase
cgd4_3000	Dbp1p, eIF4a-1 family RNA SFII helicase (DEXDC+HELICc)
cgd4_3010	Uncharacterized protein
cgd4_3020	Alpha/Beta hydrolase fold containing protein
cgd4_3030	Alpha/Beta hydrolase fold containing protein
cgd4_3040	NifS-like protein cysteine desulfurase/Pyridoxal phosphate-dependent transferase
cgd4_3050	Phospholipase/carboxylesterase/thioesterase
cgd4_3080	Ribosomal protein S27a with Zinc-binding domain/ubiquitin/Zinc-binding domain
cgd4_3090	Oocyst wall protein 6
cgd4_3130	Translation initiation factor IF6
cgd4_3140	Uncharacterized protein with WD40 repeat
cgd4_3180	DEAD/DEAH box helicase
cgd4_3200	RNA polymerase Rpb3/Rpb11 dimerisation domain containing protein
cgd4_3210	Uncharacterized protein
cgd4_3250	tRNA (guanine(26)-N(2))-dimethyltransferase
cgd4_330	Uncharacterized protein
cgd4_3320	Nucleolar complex-associated protein 3
cgd4_3330	Protein kinase/EF-hand domain containing protein
cgd4_3340	Pleckstrin homology (PH) domain containing protein
cgd4_3350	MOB kinase activator family
cgd4_3360	Histone-binding protein RBBP4 N-terminal domain/WD40 repeat
cgd4_3370	Uncharacterized protein
cgd4_3390	Neutral sphingomyelinase activation associated factor-like BEACH domain containing protein
cgd4_340	Tubulin binding cofactor C-like domain containing protein
cgd4_3400	AMP-dependent synthetase/ligase
cgd4_3460	Uncharacterized protein
cgd4_3480	Uncharacterized protein
cgd4_3490	Uncharacterized protein
cgd4_350	Uncharacterized protein
cgd4_3550	Secreted Kazal domain-containing protein
cgd4_3590	Uncharacterized protein (HCD gene family)
cgd4_3620	Immunodominant antigen 23393226
cgd4_3640	Uncharacterized protein
cgd4_3680	Uncharacterized protein
cgd4_3690	Large glycine-rich repeat low complexity protein
cgd4_3730	BCNT-C domain containing protein
cgd4_3740	Ydr140wp-like HemK family methylase
cgd4_3750	Uncharacterized protein
cgd4_3760	Microsomal signal peptidase subunit(SPC12)
cgd4_3770	Eukaryotic translation initiation factor 3 subunit C
cgd4_380	Major facilitator superfamily domain containing protein
cgd4_3800	Rrp8p like methyltransferase
cgd4_3880	Emap RNA binding domain protein
cgd4_3970	Uncharacterized protein
cgd4_3990	Uncharacterized protein
cgd4_400	Tetratricopeptide repeat-containing protein
cgd4_4020	Ribosomal protein S5
cgd4_4040	GTP binding/Guanine nucleotide-binding protein-like 3 N-terminal domain containing protein
cgd4_4050	MFS
cgd4_410	Deoxyhypusine hydroxylase
cgd4_4110	Uncharacterized protein
cgd4_4140	Uncharacterized protein with Sel1-like repeat
cgd4_420	Gdt1 family
cgd4_4200	Tetratricopeptide repeat
cgd4_4210	Uncharacterized protein
cgd4_4220	Uncharacterized protein with WD40-repeat
cgd4_4230	DEAH-box subfamily ATP-dependent helicase
cgd4_4240	Insulinase like peptidase
cgd4_430	Origin recognition complex, subunit 5
cgd4_4300	Beta adaptin
cgd4_4310	Ring finger domain containing protein
cgd4_4410	PHD domain containing protein
cgd4_4423	OTU-like cysteine protease
cgd4_4440	ABC transporter
cgd4_4500	cysteine rich protein
cgd4_460	Nucleoporin complex subunit 54
cgd4_470	60S ribosomal protein L18
cgd4_540	V-type proton ATPase subunit C
cgd4_570	Ubiquitin-conjugating enzyme
cgd4_660	Ribosome biogenesis factor NIP7-like protein
cgd4_70	SUI1/PUA domain containing protein
cgd4_710	ABT1/ESF2, RNA recognition motif containing protein
cgd4_720	Nucleosome assembly protein (NAP)
cgd4_750	Signal peptide, Kazal domain containing protein
cgd4_80	Sac1p family protein
cgd4_830	Uncharacterized protein
cgd4_840	60S ribosomal protein L24
cgd4_860	WWE domain containing protein
cgd4_880	ZZ finger/SANT/SWIRM domain containing protein
cgd4_90	Ribosomal RNA-processing protein 7 with RNA recognition motif domain
cgd4_900	WD40-repeat-containing protein
cgd4_930	Pap1p poly A polymerase
cgd4_940	Uncharacterized protein
cgd5_10	Uncharacterized Secreted Protein
cgd5_1030	Uncharacterized protein
cgd5_1070	Zinc finger C3H1-type domain containing protein
cgd5_1080	Phospholipid/glycerol acyltransferase
cgd5_1090	Uncharacterized protein
cgd5_110	Pre-mRNA splicing factor component Cdc5p/Cef1with SANT/Myb domain
cgd5_1150	Transcription factor IIS domain containing protein
cgd5_1160	SKP1/BTB/POZ domain containing protein
cgd5_1190	RNA recognition motif domain containing protein
cgd5_120	tRNA methyltransferase TRMD/TRM10-type domain containing protein
cgd5_1200	Zinc finger, RING/FYVE/PHD-type domain containg protein
cgd5_1320	Actin-like protein
cgd5_1330	RRM domain containing protein
cgd5_1340	3-oxo-5-alpha-steroid 4-dehydrogenase C-terminal domain containing protein
cgd5_1350	Uncharacterized protein
cgd5_1360	Superfamily I helicase
cgd5_1380	Zinc finger C3H1-type domain containing protein
cgd5_1423	Uncharacterized Secreted Protein (HCD gene family)
cgd5_1470	Nucleoside diphosphate kinase
cgd5_150	HARP like SWI/SNF ATpase
cgd5_1570	YIP1 protein like transporter GTpase interacting factor
cgd5_1580	Ribosomal protein L3
cgd5_160	Uncharacterized protein
cgd5_1610	Uncharacterized protein
cgd5_1630	Amino acid transporter
cgd5_1710	CTP synthase
cgd5_1730	16S rRNA methyltransferase RsmB/F
cgd5_1760	H/ACA ribonucleoprotein complex subunit
cgd5_1770	RAB/RAS GTpase
cgd5_180	Rdx type Selenoprotein
cgd5_1830	Zinc finger C3H1-type domain containing protein
cgd5_1840	Vir superfamily protein
cgd5_1850	GPI1/PIG-Q like N-acetylglucosaminyl-phosphatidylinositol transferase involved in GIP anchor biosynthesis
cgd5_1860	Las1-like
cgd5_1890	Uncharacterized protein
Cgd5_1900	Ras like GTPase
cgd5_1910	EF-hand domain containing protein
cgd5_1970	PH domain containing protein
cgd5_1980	Uncharacterized protein
cgd5_1990	Peptidase family M60 domain containing protein
cgd5_2000	RIO kinase
cgd5_2010	AAA+ ATPase domain containing protein
cgd5_2060	Uncharacterized protein
cgd5_2070	SPAC694.02. SKI family SFII helicase
cgd5_2110	Transcription elongation factor 1
cgd5_2150	ZIP Zinc transporter
cgd5_2160	EF-hand domain containing protein
cgd5_2190	DNA/RNA non-specific endonuclease
cgd5_2210	40S ribosomal protein S13
cgd5_2220	Small nuclear ribonucleoprotein D1/ SM domain containing protein
cgd5_2270	Serine/threonine protein kinase
cgd5_2280	Uncharacterized protein
cgd5_2290	Uncharacterized protein
cgd5_2300	DAD/Ost2
cgd5_2350	Peptidase C19, ubiquitin carboxyl-terminal hydrolase
cgd5_2370	60S acidic ribosomal protein L12/LP1-like protein
cgd5_2380	Uncharacterized Protein
cgd5_2390	GCD10p. RNA methylase
cgd5_240	G-patch domain containing protein
cgd5_2440	tRNA-dihydrouridine synthase
cgd5_2460	RRM domain containing protein
cgd5_2470	tRNA (adenine(58)-N(1))-methyltransferase
cgd5_2510	Serine/threonine-protein kinase
cgd5_2540	WD40-repeat-containing protein
cgd5_2620	Pumilio RNA-binding repeat containing protein
cgd5_2630	60S ribosomal protein L7-B Rp17bp L30 RNA binding domain
cgd5_2700	Uncharacterized protein
cgd5_2730	Uncharacterized protein
cgd5_2750	WH2 domain containing protein
cgd5_2780	Plectin/S10 domain containing protein
cgd5_2790	Katanin p60/fidgetin family with AAA ATpase
cgd5_2800	Actin depolymerizing factor
cgd5_2810	ULP1 like chllamydin domain containing protease
cgd5_2880	C1p1p GTpase. Pre-mRNA cleavaage complex protein
cgd5_2890	Uncharacterized protein
cgd5_2930	DNA polymerase V
cgd5_2950	DNAj domain containing protein
cgd5_2963	U5snrp Brr2 SFII RNA helicase (sec63 and the second part of the RNA)
cgd5_2990	Uncharacterized protein with Armadillo-like helical
cgd5_30	Uncharacterized protein
cgd5_3010	Plus-3 domain containing protein
cgd5_3040	40S ribosomal protein S7
cgd5_310	PolyPPase VTC4 like
cgd5_3110	ATPase, dynein-related, AAA domain containing protein
cgd5_3280	Uncharacterized protein
cgd5_3290	Transcription elongation factor TFIIS
cgd5_3310	Uncharacterized protein with WD40 repeat
cgd5_3330	Derlin
cgd5_3340	vacuolar ATP synthase subunit d
cgd5_3350	Cyclophilin peptidyl-prolyl cis-trans isomerase
cgd5_3360	Adenylate kinase
cgd5_3400	Insulinase (Peptidase family M16)
cgd5_3470	DTW domain containing protein
cgd5_3480	Thioesterase/HotDog domain containing protein
cgd5_3510	GrpE nucleotide exchange factor
cgd5_3520	Chaperone/DNAj domain containing protein
cgd5_3540	Transcription factor TFIIB with cyclin-like domain
cgd5_3560	SAM-dependent methyltransferase RsmB/NOP2-type
cgd5_370	Uncharacterized protein
cgd5_3710	Sm-like protein Lsm1
cgd5_3720	30S ribosomal protein S17e [rps17e].
cgd5_3740	50S ribosomal protein L7e/L30e/S12e/Gadd45
cgd5_3760	Uncharacterized protein
cgd5_3770	SAM Mtases/PrmA
cgd5_3780	Uncharacterized protein with HIT-type Zinc finger
cgd5_3790	Snf7 family
cgd5_390	Winged helix-turn-helix DNA-binding domain containing protein
cgd5_3940	Aspartic peptidase domain containing protein
cgd5_3960	Secreted Alpha/Beta hydrolase
cgd5_4090	DHR1/Ecm16p/kurz. HrpA family SFII helicase
cgd5_4260	WD40-repeat-containing protein
cgd5_4290	Swi/SNf2 RAD26
cgd5_4310	Uncharacterized protein
cgd5_4320	Frataxin like protein
cgd5_4330	Protein-lysine N-methyltransferase Efm4
cgd5_4350	Uncharacterized protein
cgd5_4360	Uncharacterized Protein
cgd5_4410	rRNA-processing protein Efg1
cgd5_4420	S-adenosyl-L-methionine-dependent methyltransferase
cgd5_4430	WD40-repeat-containing protein
cgd5_4530	Uncharacterized protein
cgd5_520	tRNA(Ile)-lysidine/2-thiocytidine synthase
cgd5_530	ATPase V1 complex subunit D
cgd5_630	Bromodomain/Ankyrin repeat containing domain
cgd5_660	Thioredoxin domain containing protein
cgd5_670	RuvB-like helicase
cgd5_680	WD40-repeat-containing protein
cgd5_730	DNA-directed RNA polymerase subunit
cgd5_750	Malic oxidoreductase
cgd5_760	Uncharacterized protein
cgd5_790	Glycosyltransferase family 92
cgd5_800	Uncharacterized protein
cgd5_850	V-type proton ATPase subunit F
cgd5_880	TsaA-like domain containing protein
cgd5_90	Uncharacterized protein
cgd5_900	Flagellum site-determining protein YlxH/ Fe-S cluster assembling factor NBP35
cgd5_960	Oxr1p like TLDc domain containing protein
cgd5_970	60S ribosomal protein L13A
cgd6_10	Uncharacterized protein
cgd6_100	Uncharacterized protein with Leucine-rich repeat
cgd6_1020	Translation initiation factor if-4E
cgd6_1040	RNAse P Rpr2/Rpp21 subunit domain containing protein
cgd6_1050	Iron-sulfur cluster assembly protein
cgd6_1200	Diphthine synthase
cgd6_1210	Alpha-N-methyltransferase NTM1
cgd6_1230	GTpase Grc3p-like Pre-mRNA cleavage complex
cgd6_130	Cation/H+ exchanger (CPA1)
cgd6_1330	Uncharacterized protein with CCCH-type Zinc finger
cgd6_1380	Histone deacetylase
cgd6_1390	Ribosomal protein S23
cgd6_140	Cation/H+ exchanger (CPA1)
cgd6_1410	Pre-mRNA splicing factor ATP-dependent RNA helicase, putative
cgd6_1420	Cdc2-related protein kinase, putative
cgd6_1460	CRAL-TRIO lipid biding/Sec14d domain containing protein
cgd6_1470	SET/Zinc finger, RING/FYVE/PHD-type domain containing protein
cgd6_150	Uncharacterized protein
cgd6_1520	2-methylthioadenine synthetase MiaB
cgd6_1530	DNA repair protein Rad4
cgd6_1590	Ataxin-2 C-terminal/MIF4G domain containing protein
cgd6_1610	Uncharacterized protein
cgd6_1820	Ribosomal L28/Mak16
cgd6_1830	HT-1080/Cdc123p-like protein
cgd6_1840	CBS/Cyclin M2-like membrane-associated protein
cgd6_1880	BCP1 family protein
cgd6_1890	Uncharacterized protein
cgd6_1900	Kinesin motor domain containing protein
cgd6_1990	Uncharacterized protein
cgd6_20	IMP dehydrogenase/GMP reductase
cgd6_2040	Oligosaccharyl transferase STT3 protein
cgd6_2140	Potassium channel domain containing protein
cgd6_2150	RRM domain containing protein
cgd6_2160	Uncharacterized protein
cgd6_2170	60S ribosomal protein L5
cgd6_2180	GTpase translation initiation factor IF2
cgd6_2200	Leucine-rich repeat containing protein
cgd6_2230	Diphthamide synthesis DPH1/DPH2
cgd6_2270	Uncharacterized protein
cgd6_2280	Glycosylphosphatidylinositol-mannosyltransferase I
cgd6_2340	Major facilitator superfamily protein
cgd6_2350	Mitochondrial carrier protein
cgd6_2360	Mitochondrial carrier protein
cgd6_2460	60s ribosomal protein L21
cgd6_2470	Sulfhydryl oxidase
cgd6_2500	Uncharacterized protein
cgd6_2530	RNAse P Rpr2/Rpp21 subunit
Cgd6_2540	tRNA dimethylallyltransferase
cgd6_2550	Luc7-related protein
cgd6_2590	Histone acetyltransferase
cgd6_2610	ERCC1/RAD10/SWI10 family
cgd6_2620	Vesicle-associated membrane protein with MSP (Major sperm protein) domain
cgd6_2650	DNAJ protein-like
cgd6_2720	Uncharacterized protein
cgd6_2740	RNA recognition motif domain containing protein
cgd6_2750	OTU-like cysteine protease
cgd6_2760	Uncharacterized protein
cgd6_2770	Regulator of chromosome condensation 1/beta-lactamase-inhibitor protein II
cgd6_2810	RNA polymerase I specific transcription initiation factor RRN3
cgd6_2820	S-adenosyl-L-methionine-dependent methyltransferase
cgd6_2880	Uncharacterized protein
cgd6_2950	Uncharacterized Protein
cgd6_2960	Bax inhibitor 1-related protein
cgd6_2970	Tyrosyl-tRNA synthetase (Tyrosyl-tRNA ligase TyrRS). class-I aaRS
cgd6_2980	Folate receptor-like protein
cgd6_2990	unspecified product
cgd6_30	Uncharacterized protein
cgd6_3000	Ferredoxin-like protein
cgd6_3010	Polyadenylate-binding protein
cgd6_3070	Uncharacterized protein
cgd6_3110	Uncharacterized protein
cgd6_3190	60S ribosomal protein L4/L1e
cgd6_320	Magnesium transporter NIPA
cgd6_3210	Rok1p, eIF4A-1-family RNA SFII helicase
cgd6_3230	RNA (C5-cytosine) methyltransferase NOP2 subfamily signature
cgd6_3290	DNA-directed RNA polymerase subunit
cgd6_330	PH domain containing protein
cgd6_3340	60S ribosomal protein L32
cgd6_3360	Zinc finger, RING/FYVE/PHD-type domain containg protein
cgd6_3370	Microtubule-associated protein
cgd6_3380	eRF1
cgd6_3430	RRM domain containing protein
cgd6_3440	Uncharacterized protein
cgd6_3480	Uncharacterized protein
cgd6_3490	RNA recognition motif domain containing protein
cgd6_3550	tRNA N6-adenosine threonylcarbamoyltransferase Kae1/OSGEP
cgd6_3560	MJ0041-family pseudouridylate synthase Zn finger +thump + Psusyn
cgd6_3610	Uncharacterized protein with WD40 repeat
cgd6_3740	TRAPP I complex subunit 5
cgd6_3750	Alpha amylase
cgd6_3760	Uncharacterized protein
cgd6_3800	Hexokinase
cgd6_3810	Cleavage/polyadenylation specificity factor subunit 5
cgd6_3840	SET domain containing protein
cgd6_3850	50S ribosomal protein L30e-like
cgd6_3860	SNF2 helicase
cgd6_3910	Pleckstrin homology (PH) domain containing protein
cgd6_3970	Glutaredoxin-like protein 2 thioredoxin folds
cgd6_3980	Uncharacterized protein
cgd6_3990	Elongation factor 1-alpha
cgd6_40	Uncharacterized protein
cgd6_400	Pre-mRNA polyadenylation factor
cgd6_4090	Uncharacterized protein
cgd6_410	Sgn1p-like RRM domain containing protein
cgd6_4100	Uncharacterized protein
cgd6_4110	Uncharacterized protein with Armadillo-like helical
cgd6_4120	Uncharacterized protein
cgd6_4130	Anamorsin
cgd6_4180	Ubiquitin-conjugating enzyme E2
cgd6_4190	60S ribosomal protein L10/L16, alpha/beta hammerhead
cgd6_420	Uncharacterized protein
cgd6_4210	Kinesin motor domain containing protein
cgd6_4230	Uncharacterized protein
cgd6_4260	HSP20-like chaperone
cgd6_4270	GPN-loop GTPase 3
cgd6_4280	Uncharacterized protein
cgd6_4320	40S ribosomal protein S5
cgd6_4470	Uncharacterized protein
cgd6_4490	RNA recognition motif domain containing protein
cgd6_4580	RNA polymerase III C34 subunit rpc34p
cgd6_4590	Ankyrin repeat-containing protein
cgd6_4610	Uncharacterized protein with WD40 repeat
cgd6_4620	60S ribosomal protein L26
cgd6_4630	40S ribosomal protein S8
cgd6_4670	Prp9p-like splicing factor 3a subunit 3 snRNP
cgd6_4690	SAC3/GANP/Rpn12p family
cgd6_4710	RRM/RBM19/MRD1 domain containing protein
Cgd6_4720	Uncharacterized protein
cgd6_4740	Uncharacterized protein
cgd6_4770	Torus/RNA recognition motif domain containing protein
cgd6_4830	DEAD/DEAH box helicase
cgd6_4860	DEAD/DEAH box helicase with GUCT domain
cgd6_4890	Chloroquine resistance transporter
cgd6_490	Zinc ZIP transporter protein
cgd6_4900	Acylphosphatase
cgd6_4920	Uncharacterized protein
cgd6_5090	Ecd protein
cgd6_5110	Uncharacterized protein
cgd6_5130	tRNA (guanine(37)-N1)-methyltransferase
cgd6_5250	Transcription elongation factor Spt6
cgd6_5400	Uncharacterized Secreted Protein
cgd6_5410	Uncharacterized Secreted Protein
cgd6_5430	Uncharacterized protein
cgd6_5520	Metalloenzyme, LuxS/M16 peptidase-like
cgd6_560	Alanyl-tRNA synthetase
cgd6_570	60S ribosomal protein L23
cgd6_610	ATP synthase subunit alpha
cgd6_620	Casein kinase II, alpha subunit
cgd6_680	C2 domain containing protein
cgd6_770	Uncharacterized protein
cgd6_780	Thrombospondin type-1 (TSP1) repeat/EGF-like domain containing protein
cgd6_80	Histone deacetylase
cgd6_90	Mechanosensitive ion channel
cgd6_930	rRNA adenine N(6)-methyltransferase
cgd6_940	Pescadillo-like protein
cgd6_960	Cysteinyl-tRNA synthetase
cgd6_990	U1 snrp70. RRM domain containing protein
cgd7_1020	G10 protein
cgd7_1030	Exonuclease RNase T/DNA polymerase III
cgd7_1040	RNA-binding S4/S9 domain-containin protein
cgd7_1050	snRNA-activating protein complex, subunit 3
cgd7_1080	elf3f/JAB1/Mov34/MPN/PAD-1 ubiquitin protease
cgd7_110	Sortilin
cgd7_1120	Zinc finger C3H1-type /CCCH-type domian
cgd7_1160	DEAD/DEAH box helicase domain containing protein
cgd7_1170	Ringfinger+4xC2H2+littlefinger domain-containing protein
cgd7_1180	CBF1 interacting co-repressor CIR domain containing protein
cgd7_130	Ribosomal protein S11
cgd7_1320	Casein kinase II, alpha subunit, putative
cgd7_1380	SbmA/BacA-like/ABC transporter type 1
cgd7_1420	Uncharacterized protein
cgd7_1450	Uncharacterized protein
cgd7_1460	40S ribosomal protein S27
cgd7_1470	Cytidine and deoxycytidylate deaminase zinc-binding domain containing protein
cgd7_1540	Aspartate--tRNA ligase
cgd7_1560	Palmitoyltransferase DHHC domain containing protein
cgd7_1570	Uncharacterized protein
cgd7_1580	tRNase Z endonuclease+Mbl domain containing protein
cgd7_1590	Uracil-DNA glycosylase-like
cgd7_160	Trmb type tRNA (guanine-N-7) methyltransferase
cgd7_1600	Ribosomal protein L10
cgd7_1620	RNA recognition motif domain containing protein
cgd7_1640	GTPase domain-containing signal recognition particle SRP54 subunit
cgd7_170	WD40-repeat-containing protein
cgd7_1740	Ing1 like PHD finger protein
cgd7_1750	Pre-mRNA splicing Prp18-interacting factor containing protein
cgd7_1780	Exportin-1/Importin-beta-like protein
cgd7_1840	Serine/threonine-protein kinase
cgd7_1873	Zinc-binding ribosomal protein L44
cgd7_1900	Mitochondrial NADH dehydrogenase
cgd7_1980	Tubulin/GTPase domain containing protein
cgd7_1990	Uncharacterized protein
cgd7_2050	Activator of Hsp90 ATPase
cgd7_2080	Mitochondrial processing peptidase, insulinase like metalloprotease
cgd7_2090	RuvB-like helicase
cgd7_210	Peptidylprolyl isomerase
cgd7_2110	60S ribosomal proteins L8/L2
cgd7_2170	Voltage-dependent calcium channel alpha-1 subunit
cgd7_2180	Uncharacterized protein
cgd7_2190	Guanylate kinase/L-type calcium channel beta subunit
cgd7_220	GTP-binding nuclear protein
cgd7_2200	Uncharacterized protein
Cgd7_2213	Kinesin-like protein
cgd7_2230	Uncharacterized protein
cgd7_2290	rRNA-processing protein Fcf1/Utp23
cgd7_230	RPR45-like archaeo-eukaryotic exosomal RNAse PH
cgd7_2300	Translation elongation factor IF5A
cgd7_2380	unspecified product
cgd7_240	Uncharacterized protein
cgd7_2400	GroES chaperonin
cgd7_2420	60S ribosomal protein L22
cgd7_2430	Translation initiation factor eIF-5 Tif5p/ZnR+W2 domain-containing protein
cgd7_250	Digestive organ expansion factor
cgd7_2520	Uncharacterized protein
cgd7_2540	60S ribosomal protein L35A
cgd7_2550	Serine aminopeptidase S33
cgd7_2560	Sgd1p NIC/MA3/MI domain containing protein
cgd7_2570	Adrift-like. FTSJ family RNA methyltransferase
cgd7_2583	Polysaccharide pyruvyl transferase
Cgd7_260	VIT/Ccc1 family
cgd7_2640	TPR repeat containing protein
cgd7_2650	S-adenosylmethionine synthase
cgd7_2660	Rad24/Rad17/Rf-C activator 1 AAA+ ATpase
cgd7_2670	Serine/threonine-protein phosphatase
cgd7_2680	Clathrin assembly protein
cgd7_2690	Uncharacterized protein
cgd7_2730	ABC transporter
cgd7_2830	Uncharacterized protein
cgd7_2840	SUMO-conjugating enzyme Ubc9
cgd7_2850	Papain family cysteine protease
cgd7_2990	Inositol polyphosphate kinase
cgd7_3000	Repressor of RNA polymerase III transcription Maf1
cgd7_3010	Uncharacterized protein
cgd7_3020	Rhomboid-like protein
cgd7_3100	LsmAD domain containing protein
cgd7_3160	Uncharacterized protein
cgd7_320	50S-L18Ae/60S-L20/60S-L18A ribosomal proteins
cgd7_3250	Uncharacterized Protein
cgd7_3280	ER membrane protein complex subunit 8/9
cgd7_3290	Cleft lip and palate transmembrane protein 1 (CLPTM1)
cgd7_3300	ER lumen protein retaining receptor
cgd7_3310	Ubiquitin-related modifier 1
cgd7_3380	Uncharacterized Protein
cgd7_3410	SNF5 like protein
cgd7_3420	Uncharacterized protein
cgd7_3430	Serine/Threonine protein kinase
cgd7_3440	Uncharacterized protein
cgd7_3450	Major facilitator superfamily (MFS5)
cgd7_3480	Cytidylyltransferase (HIGH family) exon-1
cgd7_3490	Ribosomal protein L1/ribosomal biogenesis protein
cgd7_3500	Leo1-like protein
cgd7_3510	Helicase superfamily 1/2, ATP-binding domain, DinG/Rad3-type containing protein
cgd7_3550	Uncharacterized protein
cgd7_3590	Mpp10 family of U3 processosome protein
cgd7_360	Heat shock protein 70
cgd7_3610	CID/ENTH/VHS domain containing protein
cgd7_3620	PP2C phosphatase
cgd7_3630	unspecified product
cgd7_3640	ATP-dependent (S)-NAD(P)H-hydrate dehydratase
cgd7_3650	E2F/DP family winged-helix DNA-binding protein
cgd7_3720	DNA-directed RNA polymerase subunit beta
cgd7_3760	Protein kinase domain containing protein
cgd7_3770	Heat shock factor binding 1
cgd7_3780	Cyclin
cgd7_3840	Uncharacterized protein
cgd7_3920	Kinase phosphorylation domain containing protein
cgd7_3930	THIF-type NAD/FAD binding fold-containing protein
cgd7_3940	eIF4A-1 eukaryotic translation initiation factor 4A-1 RNA SFII helicase
cgd7_3960	Pleiotropic regulator 1
cgd7_3990	ubiquitin-like autophagy protein Atg8
cgd7_4000	Uncharacterized protein
cgd7_4040	Uncharacterized protein
cgd7_4060	Signal recognition particle subunit SRP72
cgd7_4110	WD40/YVTN repeat-like-doman containing protein
cgd7_4120	Glycosyltransferase 2-like
cgd7_4130	SAM-dependent methyltransferase RsmB/NOP2-type
cgd7_4140	WD40/YVTN repeat-like-doman containing protein
cgd7_4190	Cation-transporting P-type Atpase
cgd7_420	Protein with DEXDc plus ring plus HELICc possible SNF2 domain
cgd7_4200	RNA polymerase Rpb4
cgd7_4250	RNA pol II HAD superfamily/BRCT domain containing protein
cgd7_430	Tyrosine-protein kinase
cgd7_4310	Cysteine-rich secretory protein, allergen V5/Tpx-1-related
cgd7_4320	Uncharacterized Protein
cgd7_4360	Thioredoxin-like protein
cgd7_4390	Eukaryotic nuclear movement protein nudC-like protein
cgd7_440	Serine/threonine-protein kinase Rio2
cgd7_4460	60S ribosomal protein L6
cgd7_4480	RNA recognition motif domain containing protein
cgd7_450	Phosphatidate cytidylyltransferase
cgd7_4510	ABC transporter
cgd7_4560	Sushi/SCR/CCP/SbsA/lg-like domain containing protein
cgd7_4570	Snf7
cgd7_4580	Sm-like protein LSm5
cgd7_4590	Alpha/beta knot methyltransferases
cgd7_4600	RNA helicase, DEAD-box type, Q motif domain containing protein
cgd7_4610	Cyclin-like
cgd7_4630	Prefoldin subunit 2
cgd7_4640	PPM-type phosphatase domain containing protein
cgd7_470	type 3 Malate dehydrogenase
cgd7_4750	Uncharacterized protein
cgd7_4760	Ribosomal protein S4
cgd7_4770	DNA-directed RNA polymerase, subunit RPB6
cgd7_480	L-lactate/malate dehydrogenase
cgd7_4800	Amino acid transporter
cgd7_4810	Fibronectin II collagen-binding/PA14 domain containing protein
cgd7_4850	Protein kinase domain containing protein
cgd7_4860	Uncharacterized protein
cgd7_4880	Uncharacterized Protein
cgd7_490	Uncharacterized protein
cgd7_4960	RRM/Zinc finger, RING/FYVE/PHD-type domain containg protein
cgd7_4970	Protein phosphatase 2A regulatory subunit (Contains a conserved version of EF hands)
cgd7_500	RTR1-type zinc finger
cgd7_5000	Vacuolar ATP synthase subunit A
cgd7_5060	Ribosomal protein S20
cgd7_5090	SET/MYND domain-containing protein
cgd7_5100	Thioredoxin
cgd7_5150	Chitin-binding type-2 domain containing protein
cgd7_5170	dUTPase-like
cgd7_5180	Eukaryotic translation initiation factor 3 subunit H [EIF3H].
cgd7_5190	Uncharacterized protein
cgd7_520	Cyclophilin-like peptidyl-prolyl cis-trans isomerase
cgd7_5200	Uncharacterized protein
cgd7_5210	Bromo domain containing protein
cgd7_5220	SFCC1/RRM/RBM39 like domain containg protein
cgd7_5230	D-tyrosyl-tRNA(Tyr) deacylase
cgd7_5240	HAD-like domain containing protein
cgd7_5250	Lysine methyltransferase
cgd7_5270	Eukaryotic translation initiation factor 2 alpha subunit/S1 RNA binding domain containing protein
cgd7_530	Prefoldin beta-like
cgd7_5300	Rab geranylgeranyltransferase alpha subunit
cgd7_5310	ribosomal protein L24
cgd7_5320	Cwf5-like/ZnR domain containing protein (CCCH and RRM domains missing)
cgd7_5350	LSM domain containing protein
cgd7_5360	Uncharacterized protein
cgd7_5480	Uncharacterized Protein
cgd7_5490	Prp18/PRP4 domain containing protein
cgd7_570	TPR repeat-containing protein
cgd7_610	Uncharacterized protein
cgd7_620	Sec14d/CRAL-TRIO domain-containing protein
cgd7_630	Alkylated DNA repair protein alkB homologue 8
cgd7_640	Prp16p pre-mRNA splicing factor. HrpA family SFII helicase
cgd7_680	O-acyltransferase WSD1 C-terminal domain containing protein
cgd7_690	Sm-like protein Lsm3
cgd7_740	Uncharacterized protein
cgd7_750	Uncharacterized protein
Cgd7_760	Bruno-like protein with 2 RRM domains
cgd7_790	Uncharacterized protein
cgd7_80	XPA1 binding protein-like GTpase
cgd7_820	RAD3'DEXDc+HELICc protein
cgd7_830	Queuine tRNA-ribosyltransferase catalytic subunit 1
cgd7_860	Armadillo-like helical protein
cgd7_920	N-terminal acetyltransferase A auxiliary subunit with TPR repeat
cgd7_940	Splicing factor RRM domain-containing protein
cgd8_1050	Uncharacterized protein
cgd8_1100	NRAP like nucleolar RNA associated protein
cgd8_1120	HBS1 eRFS. GTpase. (RNA metabolism translation)
cgd8_1150	Cytidyltransferase-like domain containing protein
cgd8_1160	Uncharacterized Secreted Protein
cgd8_1360	Uncharacterized protein
cgd8_1380	Uncharacterized protein
cgd8_1440	Triose-phosphate Transporter
cgd8_1450	G-protein beta WD-40 repeat
cgd8_1460	DNA-directed RNA polymerase III subunit Rpc5
cgd8_1470	PHAX RNA-binding domain containing protein
cgd8_1490	Tyrosine/serine-protein phosphatase IphP-type,Uncharacterized protein,Uncharacterized protein, unspecified product
cgd8_1490	Tyrosine/serine-protein phosphatase IphP-type,Uncharacterized protein,Uncharacterized protein, unspecified product
cgd8_1490	Tyrosine/serine-protein phosphatase IphP-type,Uncharacterized protein,Uncharacterized protein, unspecified product
cgd8_1500	FH2 domain containing protein
cgd8_1550	Zinc finger C2H2-type
cgd8_1560	Peptidyl-prolyl cis-trans isomerase
cgd8_1650	Partner of Nob1 Pno1p Yor145cp like KH domain containing protein
cgd8_1660	Serine/Threonine protein kinase
cgd8_1670	Vacuolar ATP synthase subunit B
cgd8_1680	SSNA1
cgd8_1770	Uncharacterized Secreted Protein
cgd8_1780	Uncharacterized protein
cgd8_180	Armadillo-like helical-containing protein
cgd8_1810	Surfeit locus protein 6
cgd8_1820	ATP-dependent RNA helicase, putative
cgd8_1840	Ribosomal protein S4/S9
cgd8_1860	LisH motif/WD40/YVTN repeat containing protein
cgd8_1890	ELMO/CED-12
cgd8_190	Mak5 pre-mRNA splicing RNA SFII helicase
cgd8_1910	Epsin like ENTH/VHS domain containing protein
cgd8_1920	Mannose-6-phosphate isomerase
cgd8_1950	Pre-mRNA-splicing factor Cwf15/Cwc15,Uncharacterized protein, unspecified product
cgd8_1950	Pre-mRNA-splicing factor Cwf15/Cwc15,Uncharacterized protein, unspecified product
cgd8_2000	RNA cytidine acetyltransferase
cgd8_20230	Folate-biopterin transporter
cgd8_2030	TATA-box factor binding protein
cgd8_2040	Potassium channel tetramerisation-type BTB domain containing protein
cgd8_2090	P-type ATPase, transmembrane domain containing protein
cgd8_210	Transcription factor TFIID
cgd8_2100	PH/NUP50/RAN binding domain containing protein
cgd8_2130	ENTH/VHS
cgd8_2140	Uncharacterized protein
cgd8_2250	XRN 5'-3' exonuclease N-terminus
cgd8_2280	Uncharacterized protein
cgd8_230	Nucleic acid-binding OB-fold containing protein
cgd8_2340	Cold-shock DNA-binding domain-containing protein
cgd8_2370	Adenosine kinase/Carbohydrate kinase PfkB
cgd8_2430	Serine/Threonine protein kinase
cgd8_2450	Formin homology 2 domain (FH2) protein
cgd8_2470	Uncharacterized protein
cgd8_2480	Signal peptide Uncharacterized transmembrane Protein
cgd8_2500	Uncharacterized protein
cgd8_2510	Cyclin-dependent kinase regulatory subunit
cgd8_2520	Mtr4p like SKI family SFII helicase
cgd8_2560	Uncharacterized protein with RING-type Zinc finger
cgd8_2670	Glucose-methanol-choline oxidoreductase
cgd8_2770	Bromodomain/HAS/DEXDc/SNF2 domain containing protein
cgd8_280	Uncharacterized protein
cgd8_2850	Uncharacterized protein
cgd8_2860	DNAJ protein
cgd8_2870	60S ribosomal protein L10A
cgd8_2880	U4/U6.U5 small nuclear ribonucleoprotein
cgd8_2890	Translation initiation factor SUI1
cgd8_2930	GTpase translation elongation factor 2
cgd8_2950	Yh1017wp/PTM1-like protein
cgd8_2970	Glutathione S-transferase
cgd8_3000	SYG1/EXS domain containg protein
cgd8_3050	Uncharacterized protein with NHR/GATA-type Zinc finger
cgd8_3080	HAS/SNF2/Helicase/SANT-associated domain containing protein
cgd8_3090	Proteasome activator p28/ Ki autoantigen
cgd8_3100	Valyl-tRNA synthetase
cgd8_3140	Cytosolic Fe-S cluster assembly factor NUBP1
cgd8_3150	Fcf2 pre-rRNA processing domain containing protein
cgd8_3220	RNA-binding protein Lupus La
cgd8_3230	AP2/ERF domain containing protein
cgd8_3270	DNAJ protein
cgd8_3280	Phosphatidylinositol-4-phosphate 5-kinase
cgd8_3290	S-adenosyl-L-methionine-dependent methyltransferase
cgd8_3300	Kinesin-like protein
cgd8_3330	Translation initiation factor 1A
cgd8_3340	PWI domain containing protein
cgd8_3360	Mini-chromosome maintenance complex-binding protein
cgd8_3380	Rrp12p like nucleolar protein
cgd8_3390	Brix domain containing protein
cgd8_340	Exoribonuclease domain containing protein
cgd8_3400	RNA polymerase II CTD/NL1 interacting protein like phosphatase
cgd8_3410	Peptidyl-tRNA hydrolase II domain containing protein
cgd8_3450	60S ribosomal protein L17/L22
cgd8_3480	60S ribosomal protein L34
cgd8_350	Asparaginyl-tRNA synthetase (NOB+tRNA synthase)
cgd8_3520	Uncharacterized Secreted Protein
cgd8_3530	Uncharacterized Secreted Protein (WYLE gene family)
cgd8_3560	Uncharacterized Secreted Protein (WYLE gene family)
cgd8_3580	Uncharacterized protein
cgd8_360	vacuolar ATP synthase subunit E
cgd8_3630	Ubiquitin-fold modifier-conjugating enzyme 1
cgd8_3650	Immunoglobulin-like fold containing protein
cgd8_3660	RNA 3'-Terminal Phosphate Cyclase-like protein
cgd8_3690	Mitosis protein DIM1
cgd8_3700	Uncharacterized protein
cgd8_3750	Uncharacterized Secreted Protein
cgd8_3760	Signal Peptide Uncharacterized transmembrane Protein
cgd8_3770	DNAJ like chaperone
cgd8_380	FAD dependent oxidoreductase
cgd8_3803	unspecified product
cgd8_3830	Uncharacterized protein
cgd8_3840	Uncharacterized protein
cgd8_3850	Ubiquitin-conjugating enzyme E2
cgd8_3890	Signal Peptide Uncharacterized transmembrane Protein
cgd8_390	Protein phosphatase inhibitor 2
cgd8_3960	Uncharacterized protein with WD40-repeat
cgd8_3970	Nucleosome assembly protein (NAP)
cgd8_400	60S ribosomal protein L6
cgd8_4010	Histidyl-tRNA synthetase
cgd8_410	Uncharacterized Protein
cgd8_4100	PRP43 involved in spliceosome disassembly mRNA splicing
cgd8_4150	RNA recognition motif domain containing protein
cgd8_4170	CCAAT-binding factor
cgd8_4200	Uncharacterized protein
cgd8_4210	Uncharacterized protein
cgd8_4220	High mobility group box domain containing protein
cgd8_4260	Rad60/SUMO-like domain containing protein
cgd8_4280	KRR1 interacting protein 1
cgd8_4290	PH domain-like protein
cgd8_430	60S ribosomal protein L7A
cgd8_4320	Uncharacterized Protein
cgd8_4330	Fibrillarin RNA methylase
cgd8_4340	Ubiquitin carboxyl-terminal hydrolase of the cysteine proteinase fold
cgd8_4350	60S ribosomal protein L7/L30
cgd8_4360	Ribosomal protein S8
cgd8_4370	Nucleolar protein 14
cgd8_4380	SNW family nuclear protein
cgd8_440	60S ribosomal protein L5
cgd8_4410	Uncharacterized protein
cgd8_4420	WD40/YVTN/Zinc finger, RING/FYVE/PHD-type domain containg protein
cgd8_4430	Translation initiation factor IF2/IF5, zinc-binding
cgd8_4440	Acyltransferase 3
cgd8_4460	Cell differentiation family Caf40/Rcd1-like
cgd8_450	DnaJ domain containing protein
cgd8_4500	Phosphatidylinositol 3-/4-kinase
cgd8_4510	Uncharacterized protein
cgd8_4530	WD40 repeat containing protein
cgd8_4540	PH domain-like containing protein
cgd8_4620	Helicase superfamily 1-2/SNF2/Zinc finger, RING/FYVE/PHD-type domain containg protein
cgd8_4630	Elongation of fatty acids protein
cgd8_4640	WD40/YVTN repeat-like-containing protein
cgd8_4670	Uncharacterized Protein
cgd8_4680	Brix domain containing protein
cgd8_4710	Uncharacterized protein with CCHC-type Zinc finger
cgd8_4720	Seryl-tRNA synthetase, cytoplasmic
cgd8_4740	4'-phosphopantetheinyl transferase
cgd8_4750	Dbp5p-like eIF4A-1-family RNA SFII helicase
cgd8_4760	Arginine n-methyltransferase
cgd8_4790	Vacuolar ATP synthase subunit
cgd8_4840	SANT/Myb domain/WD40YVTN repeat containing protein
cgd8_4850	SUN/Galactose-binding domain containing protein
cgd8_4870	rRNA-processing protein Fcf1/Utp23
cgd8_4880	Uncharacterized transmembrane Protein
cgd8_4960	Uncharacterized protein
cgd8_50	Uncharacterized Secreted Protein (FLGN gene family)
cgd8_5000	Uncharacterized protein
cgd8_5010	Uncharacterized protein
cgd8_5013	Uncharacterized protein with WD40 repeat
cgd8_510	Pus1p-like type II pseudousynthas TruA
cgd8_5100	Uncharacterized protein
cgd8_5110	Uncharacterized protein
cgd8_5130	TatSF1-like protein with RNA recognition motif domain
cgd8_5150	Ssd1p/F48E8.6-like RNAseII
cgd8_5160	Uncharacterized protein
cgd8_5170	Uncharacterized protein
cgd8_5200	Phosphatidic acid phosphatase type 2/haloperoxidase
cgd8_5230	Histone H4
cgd8_5280	Pseudouridine synthase I TruA
cgd8_5340	Uncharacterized Secreted Protein
cgd8_5360	Uncharacterized protein
cgd8_5370	Uncharacterized protein
cgd8_580	Ubiquitin-conjugating enzyme E2
cgd8_600	Serine aminopeptidase, S33
cgd8_650	60S ribosomal protein L23A
cgd8_80	Transmembrane amino acid transporter protein
cgd8_850	Uncharacterized transmembrane Protein
cgd8_880	Transcription initiation factor TFIIB Sua7p ZnR+2cyclins
cgd8_890	CobW/HypB/UreG nucleotide-binding domain-containing hydrolase
cgd8_900	U3 small nucleolar RNA-associated protein 6
cgd8_910	Pep3/Vps18/deep orange vacuolar protein
cgd8_940	Uncharacterized protein

## Sheet: SporoVSinvivo-Shared
Gene ID	Description
cgd1_1200	Uncharacterized protein
cgd1_1210	Uncharacterized protein
cgd1_1220	Serine/threonine-protein kinases
cgd1_130	Signal peptide region containing protein
cgd1_140	Uncharacterized Secreted Protein (CpLSP gene family)
cgd1_1580	Uncharacterized protein with CCCH-type Zinc finger
cgd1_2290	Uncharacterized protein
cgd1_2360	Serine/threonine-protein phosphatase
cgd1_2670	Ankyrin repeat containing protein
cgd1_2890	Beta transducin-like protein with WD40 repeat
cgd1_3050	Cation efflux protein
cgd1_3060	NodB homology domain containing protein
cgd1_3450	Uncharacterized protein
cgd1_3640	Uncharacterized protein
cgd1_3650	Uncharacterized protein
cgd1_370	carboxypeptidase A with signal peptide region
cgd1_640	Signal peptide region containing protein
cgd1_680	Uncharacterized protein
cgd2_1050	Uncharacterized protein
cgd2_1520	Uncharacterized protein
cgd2_1590	Apple/EGF-like/Apple domain containing extracellular protein
cgd2_1830	Protein kinase domain containing protein
cgd2_1840	Signal peptide
cgd2_2170	Nucleolar GTP-binding protein 2
cgd2_2280	Pp2c protein phosphatase 2C
cgd2_2310	Ser/Thr protein kinase
cgd2_2450	Uncharacterized protein
cgd2_260	Uncharacterized protein
cgd2_2660	UDP N-acetylglucosamine transporter-like nucleotide sugar transporter
cgd2_2750	Structural maintenance of chromosomes protein
cgd2_3070	High mobility group box domain containing protein
cgd2_3110	Uncharacterized protein
cgd2_340	RING/FYVE/PHD-type Zinc finger-containing protein
cgd2_3520	Uncharacterized protein
cgd2_3650	HAD-like domain containing protein
cgd2_4160	Uncharacterized protein
cgd2_4180	Uncharacterized protein
cgd2_420	Signal peptide containing protein
cgd2_4290	Uncharacterized protein
cgd2_430	Signal peptide containing protein
cgd2_4370	Signal peptide containing protein
cgd2_490	Uncharacterized protein
cgd2_690	SPX/RING-type Zinc finger domain containing protein
cgd2_70	ABC transporter
cgd2_720	Arfaptin homology (AH) domain/BAR domain containing protein
cgd2_90	ABC transporter
cgd3_1160	Uncharacterized protein
cgd3_1570	Profilin
cgd3_1730	Uncharacterized protein
cgd3_200	CCCH-type Zinc finger/WD40 domain containing protein
cgd3_2110	NOP5NT/snoRNA binding domain containing protein
cgd3_2270	WD repeat
cgd3_2293	AAA-type ATPase core domain containing protein
cgd3_2320	cGMP phosphodiesterase A4
cgd3_2330	DEAD/DEAH box helicase with DBP10CT (NUC160) domain
cgd3_2660	Uncharacterized protein
cgd3_2840	unspecified product
cgd3_2890	Pre-mRNA-processing-splicing factor 8
cgd3_3190	GCN5 like acetylase with bromodomain
cgd3_330	unspecified product
cgd3_3340	SECIS binding protein/pelota RNA binding domain containing protein
cgd3_3440	Heat shock protein HSP70
cgd3_4070	Sugar/inositol transporter
cgd3_4240	Insulinase (Peptidase family M16)
cgd3_440	C-type lectin containing protein
cgd3_480	Uncharacterized protein
cgd3_540	Major facilitator superfamily domain containing protein
cgd3_740	Uncharacterized protein
cgd4_160	Uncharacterized protein
cgd4_2280	Uncharacterized protein
cgd4_2460	Uncharacterized protein
cgd4_2520	Uncharacterized protein
cgd4_2560	Phosphoinositide phospholipase C
cgd4_2980	RhoGAP domain containing protein
cgd4_3230	Protein kinase-like domain containing protein
cgd4_3280	Uncharacterized protein with NHR/GATA-type Zinc finger
cgd4_3420	Vps53-like domain-containing protein
cgd4_3600	Uncharacterized protein (HCD gene family)
cgd4_3610	Uncharacterized protein
cgd4_3630	Uncharacterized protein
cgd4_3650	Uncharacterized protein
cgd4_3670	Uncharacterized protein
cgd4_4400	Uncharacterized protein
cgd5_100	RRPp/PMC2 like exosome 3'-5' exoribonuclease subunit/RNAseD domain and an HRDc domain containing protein
cgd5_1240	40S ribosome biogenesis protein Tsr1 and BMS1
cgd5_1460	Uncharacterized protein
cgd5_1560	Uncharacterized protein
cgd5_1600	Initiation factor 2B-related
cgd5_1620	Uncharacterized protein with CW-type Zinc finger
cgd5_1780	Fibronectin-binding protein A N-terminus domain containing protein
cgd5_2140	Uncharacterized protein with CCHC-type Zinc finger
cgd5_250	Serine/threonine protein kinase
cgd5_2590	Glycosyltransferase 2-like
cgd5_2720	Uncharacterized Secreted Protein
cgd5_2760	Uncharacterized protein
cgd5_3300	Zinc finger, RING/FYVE/PHD-type domain containg protein
cgd5_3500	Major facilitator superfamily domain containing protein
cgd5_3550	Glycolipid transfer protein (GLTP)
cgd5_3650	PH domain-like protein
cgd5_3950	Ran-binding protein
Cgd5_40	Uncharacterized Secreted Protein
cgd5_450	Uncharacterized protein with RING-type Zinc finger
cgd5_50	Uncharacterized Secreted Protein
cgd5_700	RNA recognition motif domain containing protein
cgd6_1150	Uncharacterized protein
cgd6_1430	Transcription factor E2F/DP
cgd6_1450	Polysaccharide pyruvyl transferase with Fringe-like domain
cgd6_2260	Hca4p helicase DBP4 (Helicase CA4). EIF4A-1-family RNA SFII helicase
cgd6_2420	Sensitivity To Red Light Reduced-like protein
cgd6_2430	Nascent polypeptide-associated complex subunit beta
cgd6_2440	Uncharacterized protein
cgd6_2480	NOT2/NOT3/NOT5
cgd6_2600	Uncharacterized protein
cgd6_2730	Signal Peptide Uncharacterized transmembrane Protein
cgd6_3130	Uncharacterized protein
cgd6_3450	Eukaryotic rRNA processing protein EBP2
cgd6_3470	Uncharacterized protein
cgd6_3510	Uncharacterized protein
cgd6_3660	F-box domain containing protein
cgd6_3920	Uncharacterized protein with Tetratricopeptide-like helical
cgd6_3960	GTP-binding elongation factor protein
cgd6_4650	Transcription elongation factor Spt5
cgd6_4660	Uncharacterized Protein
cgd6_4910	Zinc finger C3H1-type domain containing protein
cgd6_4950	Uncharacterized protein
cgd6_5000	Phosphoprotein phosphatase 2A 65K regulatory chain-like with HEAT repeats
cgd6_5030	HSP20-like chaperone with CS domain
cgd6_5050	Uncharacterized protein
cgd6_510	Synaptobrevin/VAMP-like protein
cgd6_520	Serine/threonine-protein kinase
cgd6_5380	Uncharacterized protein
cgd7_10	Uncharacterized protein
cgd7_100	RING-type Zinc finger domain containing protein
cgd7_1190	Ser/Thr protein kinase
cgd7_120	cAMP-dependent protein kinase regulatory subunit
cgd7_1220	Uncharacterized protein
cgd7_1230	Uncharacterized protein
cgd7_1360	Sec14d/CRAL-TRIO domain-containing protein
cgd7_1370	Uncharacterized protein
cgd7_1410	AAA domain containing protein
cgd7_1530	PIN+Ribonuclease Nob1 Zn-ribbon-like
cgd7_20	Ankyrin repeat-containing protein
cgd7_200	Uncharacterized protein
cgd7_2240	Uncharacterized protein
cgd7_2270	Uncharacterized protein
cgd7_2410	Uncharacterized Protein
cgd7_2790	NOT2 / NOT3 / NOT5 domain containing protein
cgd7_30	Uncharacterized protein
cgd7_3190	Zinc finger/CCCH-type domain containing protein
cgd7_3270	Importin/karyopherin (Arm repeats)
cgd7_3320	SMAD/FHA/RING/FYVE/PHD domain containing protein
cgd7_3390	Patatin-like phospholipase
cgd7_3540	Uncharacterized protein
cgd7_3580	Galactose oxidase
cgd7_3790	Myosin motor domain containing protein
cgd7_3830	Uncharacterized protein
cgd7_4290	Major facilitator superfamily domain containing protein
cgd7_4300	Zinc finger C2H2 type domain containing protein
cgd7_4330	Glycoprotein, putative
cgd7_4470	Tyrosine-protein phosphatase CDC14
cgd7_4520	ABC transporter integral membrane type-1 fused domain containing protein
cgd7_4780	Glutathione S-transferase,
cgd7_4790	PPM-type phosphatase domain containing protein
cgd7_5470	Uncharacterized protein
cgd7_5520	Hemogen
cgd7_800	Uncharacterized protein
cgd8_1060	H/ACA ribonucleoprotein complex subunit Gar1/Naf1
cgd8_1580	Ribosome biogenesis protein
cgd8_170	DNA-directed RNA polymerase subunit beta
cgd8_1830	eRF1/Translation release factor pelota
cgd8_1850	E2F/DP family winged-helix DNA-binding domain containing protein
cgd8_2050	RRP5 like protein involved in rRNA biogenesis with 7 S1 domains and 5 HAT repeats
cgd8_2080	Uncharacterized protein
cgd8_2330	Pyridine nucleotide/ NAD(P) transhydrogenase alpha plus beta subunit
cgd8_2490	Uncharacterized protein
cgd8_2660	Uncharacterized protein
cgd8_30	Uncharacterized Secreted Protein (SKSR gene family)
cgd8_300	RNA polymerase III C5 subunit
cgd8_3110	Uncharacterized protein with WD40 repeat
cgd8_3120	Uncharacterized protein
cgd8_3240	Uncharacterized Protein
cgd8_3440	Uncharacterized protein with Armadillo-like helical
cgd8_3470	Zinc finger, RING/FYVE/PHD-type domain containg protein
cgd8_3540	Uncharacterized Secreted Protein (WYLE gene family)
cgd8_3570	Uncharacterized Secreted Protein (WYLE gene family)
cgd8_3590	Uncharacterized Secreted Protein (WYLE gene family)
cgd8_3710	Uncharacterized protein
cgd8_3720	Zinc finger, RING/FYVE/PHD-type domain containg protein
cgd8_3730	Uncharacterized protein
cgd8_3740	Yer119cp like amino acid transporter
cgd8_4090	Uncharacterized protein
cgd8_5290	Uncharacterized Secreted Protein
cgd8_5293	Uncharacterized protein
cgd8_5380	Uncharacterized protein
cgd8_5390	Uncharacterized protein
cgd8_5420	Uncharacterized protein
cgd8_60	Uncharacterized Protein
cgd8_630	26S proteasome non-ATPase regulatory subunit 5

## Sheet: SporoVSinvivo-Female
Gene ID	Description
cgd1_1040	Uncharacterized protein
cgd1_120	Signal peptide region containing protein
cgd1_1240	Sec14 domain containing protein
cgd1_180	Uncharacterized protein
cgd1_1870	Uncharacterized protein
cgd1_1920	HECT/SPRY domain containing protein
cgd1_2370	Mitochondrial carrier domain containing protein
cgd1_2530	TRAFAC type P-loop Gtpase with Kinesin motor domain
cgd1_2570	Alpha/Beta hydrolase fold-containing protein
cgd1_2850	Protein kinase domain containing protein
cgd1_3570	Myosin regulatory light chain
cgd1_3590	Uncharacterized protein
cgd1_450	Uncharacterized protein
cgd1_630	Uncharacterized protein
cgd1_800	Protein disulfide isomerase
cgd1_810	Protein kinase
cgd1_920	Actin
cgd1_950	Uncharacterized protein with Ankyrin repeat
cgd1_970	RING finger containing protein
cgd2_1090	O-acyltransferase
cgd2_1960	Mitogen-activated protein kinase
cgd2_2130	ATP-dependent 6-phosphofructokinase
cgd2_2300	Glutamate/acetylglutamate kinase
cgd2_2510	Glucose-methanol-choline oxidoreductase
cgd2_3350	Uncharacterized protein
cgd2_3580	Uncharacterized protein
cgd2_370	ARM repeats containing protein
cgd2_4150	Articulin family protein
cgd2_4220	Uncharacterized protein
cgd2_4270	Secreted insulinase-like peptidase
cgd2_510	Homologous-pairing protein 2
cgd2_540	Organic solute transporter Ostalpha
cgd2_640	Metallo-dependent phosphatase-like protein
cgd3_1330	Uncharacterized protein
cgd3_1380	IQ calmodulin-binding motif
cgd3_1710	Uncharacterized protein
cgd3_1770	Uncharacterized protein
cgd3_1860	EGF-like domain containing extracellular protein
cgd3_1880	RNA recognition motif domain containing protein
cgd3_1960	Uncharacterized protein
cgd3_2010	Uncharacterized protein with EF-hand domain
cgd3_2120	Myosin/IQ motif /Regulator of chromosome condensation (RCC1) repeat containing protein
cgd3_2280	Uncharacterized protein
cgd3_270	Uncharacterized protein
cgd3_2700	Transport protein particle (TRAPP) component
cgd3_2880	Uncharacterized protein with Leucine-rich repeat
cgd3_3030	Mitogen-activated protein kinase
cgd3_3140	Uncharacterized protein
cgd3_3180	Ser/Thr protein kinase
cgd3_3200	Deoxyribose-phosphate aldolase
cgd3_3280	Uncharacterized protein
cgd3_3370	Uncharacterized protein
cgd3_3430	Amine oxidase
cgd3_3740	p-type ATPase 2
cgd3_3830	Protein-tyrosine phosphatase-like protein with PUB domain
cgd3_570	Uncharacterized protein
cgd3_580	Uncharacterized protein
cgd3_810	Uncharacterized protein
cgd4_1310	Glycine zipper-containing protein
cgd4_1670	Uncharacterized protein
cgd4_1790	Uncharacterized protein
cgd4_1970	Uncharacterized transmembrane Protein
cgd4_200	Uncharacterized Protein
cgd4_2000	Apicomplexan CP 15/60K like protein
cgd4_2090	SET domain containing protein
cgd4_2310	Uncharacterized protein
cgd4_2350	Uncharacterized transmembrane Protein
cgd4_2360	Ubiquilin
cgd4_2370	Lysine--tRNA ligase
cgd4_2390	Vacuolar protein sorting-associated protein 35
cgd4_2420	Sushi/SCR/CCP domain containing protein
cgd4_2600	UDP-glucose 4-epimerase
cgd4_2700	NADPH-cytochrome p450 reductase
cgd4_2910	Peptidase M24
cgd4_2950	AP2/ERF domain containing protein
cgd4_2960	ERCC4/XP-G-type excision repair nuclease
cgd4_30	Uncharacterized protein
cgd4_32	Uncharacterized protein
cgd4_3290	Articulin family protein/adjacent paralogous protein
cgd4_3300	unspecified product
cgd4_3380	Uncharacterized protein
cgd4_3410	RNA recognition motif/WW domain containing protein
cgd4_3430	Uncharacterized protein
cgd4_3450	Uncharacterized protein
cgd4_3470	Uncharacterized protein
cgd4_4290	Possible gamma-tubulin complex 4
cgd4_4330	Uncharacterized protein
cgd4_490	Uncharacterized protein
cgd4_870	Uncharacterized protein
cgd4_910	Histidine phosphatase superfamily clade-2
cgd4_990	Serine/threonine protein kinase
cgd5_1000	Uncharacterized protein
cgd5_1010	Uncharacterized protein
cgd5_1040	Arf GTPase activating protein
cgd5_1050	unspecified product
cgd5_1060	Uncharacterized protein
cgd5_1100	Uncharacterized protein
cgd5_130	Ferlin like type II membrane associated protein with 5 C2 domains
cgd5_1590	Uncharacterized protein
cgd5_1640	MORN repeat containing protein
cgd5_1660	Uncharacterized protein
cgd5_1670	Uncharacterized protein
cgd5_170	Uncharacterized protein
cgd5_1940	Uncharacterized protein
cgd5_20	Uncharacterized Secreted Protein
cgd5_2020	Cysteine-rich secretory protein, allergen V5/Tpx-1-related
cgd5_2180	Uncharacterized protein
cgd5_2240	Glycosyl transferase family 4
cgd5_2250	Uncharacterized protein
cgd5_2570	Uncharacterized protein
cgd5_2740	Uncharacterized Secreted Protein (WYLE gene family)
cgd5_3050	Doublecortin/p25-alpha domain containing protein
cgd5_3160	Actin
cgd5_320	Phospholipase/carboxylesterase/thioesterase
cgd5_3920	Calmodulin-like protein
cgd5_3990	Zinc finger, RING/FYVE/PHD-type domain containg protein
cgd5_410	Rad51
cgd5_4220	Trimeric LpxA-like
cgd5_650	START-like domain containing protein
cgd6_1000	Uncharacterized protein
cgd6_1090	DnaJ domain containing protein
cgd6_1160	Uncharacterized protein
cgd6_1280	Uncharacterized protein
cgd6_1500	Cytochrome Oxidase subunit III
cgd6_1510	Uncharacterized protein
cgd6_1660	Uncharacterized protein with Thrombospondin type-1 (TSP1) repeat
cgd6_1690	Uncharacterized protein
cgd6_1960	Glycosyltransferase 2-like
cgd6_210	Oocyst wall protein 9
cgd6_2110	Uncharacterized protein
cgd6_2220	Uncharacterized transmembrane Protein
cgd6_2330	Uncharacterized protein
cgd6_3630	Ankyrin repeat-containing protein
cgd6_3930	Uncharacterized protein
cgd6_3940	Uncharacterized protein
cgd6_4000	Uncharacterized protein
cgd6_4030	Uncharacterized protein
cgd6_4160	EF-hands domain containing protein
cgd6_4500	P-loop containing nucleoside triphosphate hydrolase
cgd6_4510	Telomeric DNA binding protein SANT DNA-binding domain containing protein
cgd6_4790	Uncharacterized protein with B-box-type zinc finger
cgd6_5060	Serine/threonine-protein kinase
cgd6_5270	Uncharacterized protein
cgd6_5460	Uncharacterized Secreted Protein (FLGN gene family)
cgd6_760	Peptidase S54 rhomboid
cgd7_1200	Cyclin
cgd7_1510	Uncharacterized protein
cgd7_1630	SAM-dependent methyltransferase RsmB/NOP2-type
cgd7_1650	Signal peptide and 6 transmembrane domains-containing protein
cgd7_1670	Uncharacterized protein with Armadillo-like helical domain
cgd7_1800	Chitin-binding type-2 domain containing protein
cgd7_1960	WD40/YVTN repeat-like+signal peptide-containing protein
cgd7_2780	Uncharacterized protein
cgd7_3130	ER vesicle protein Erv41p transporter
cgd7_3210	Uncharacterized protein
cgd7_3330	ELMO/CED-12 family protein
cgd7_3340	Uncharacterized protein
cgd7_350	Uncharacterized protein
cgd7_370	PhoPQ-activated pathogenicity-related protein
cgd7_3850	Uncharacterized protein
cgd7_4010	Regulator of chromosome condensation 1/beta-lactamase-inhibitor protein II
cgd7_4020	Cryptopsoridial mucin
cgd7_4030	Uncharacterized protein
cgd7_4100	SMAD/FHA/RING/FYVE/PHD domain containing protein
cgd7_4350	Myosin motor domain containing protein
cgd7_4440	Glycosyltransferase 2-like
cgd7_4450	Elongation factor EF1-gamma (Glutathione S-transferase family)
cgd7_4720	Uncharacterized protein
cgd7_4820	Uncharacterized Protein
cgd7_4910	Zinc finger, RING/FYVE/PHD-type domain containg protein
cgd7_5030	Reduced growth phenotype protein 1
cgd7_5290	Hedgehog-type HINT domain containing protein
cgd7_5330	Thioredoxin/PDI transmembrane domain containing protein
cgd7_5340	Uncharacterized protein
cgd7_5410	WD40-repeat-containing protein
cgd7_550	Uncharacterized protein
cgd8_1180	Coronin
cgd8_1760	Ubiquitin-like domain containing protein
cgd8_1790	Uncharacterized protein
cgd8_2400	Uncharacterized protein
cgd8_2530	Sushi/SCR/CCP domain containing protein
cgd8_2790	Pleckstrin homology (PH domain) containing protein
cgd8_2800	Signal peptide LNR (Lin-12/Notch) repeat containing protein
cgd8_3040	Uncharacterized transmembrane Protein
cgd8_310	Zinc finger SWIM-type domain-containing protein
cgd8_3130	AP2/ERF domain containing protein
cgd8_320	Uncharacterized protein
cgd8_3920	Uncharacterized protein
cgd8_40	Uncharacterized Secreted Protein (SKSR gene family)
cgd8_4020	Uncharacterized protein
cgd8_4660	Uncharacterized protein
cgd8_500	EF-hand calcium-binding domain containing protein
cgd8_5030	Articulin family protein, Pfs77 protein-related
cgd8_780	Zinc finger C3H1-type RNA biding domain containing protein
cgd8_810	AP2/ERF domain containing protein

## Sheet: SporoVSinvitro-Sporo
Gene ID	Description
cgd1_1070	RNA recognition motif domain containing protein
cgd1_110	Signal peptide region containing protein
cgd1_1200	Uncharacterized protein
cgd1_1210	Uncharacterized protein
cgd1_1220	Serine/threonine-protein kinases
cgd1_1280	K-homology type RNA binding proteins
cgd1_1290	Apicomplexa specific secreted protein Pf (23508265)
cgd1_130	Signal peptide region containing protein
cgd1_1310	Cleavage stimulation factor with RNA recognition motif domain
cgd1_140	Uncharacterized Secreted Protein (CpLSP gene family)
cgd1_1410	Uncharacterized protein
cgd1_1433	Uncharacterized protein
cgd1_1450	Signal peptide region containing protein
cgd1_1470	Uncharacterized protein
cgd1_1480	membrane associated protein
cgd1_150	Uncharacterized Secreted Protein (SKSR gene family)
cgd1_1530	Rpn5 like 26S proteasomal regulatory subunit 12 with PCI domain
cgd1_1560	transcription factor E2F/dimerization partner (TDP)
cgd1_1570	Transcription factor E2F
cgd1_1580	Uncharacterized protein with CCCH-type Zinc finger
cgd1_1590	Uncharacterized protein
cgd1_160	Uncharacterized Secreted Protein (SKSR gene family)
cgd1_1600	HIT-like domain containing protein
cgd1_1610	Uncharacterized protein
cgd1_1620	RPB7 like OB fold RNA polymerase subunit
cgd1_1630	Uncharacterized protein
cgd1_1660	60S ribosomal protein L36
cgd1_1670	Bystin/ S.cerevisiae En1p like adaptor domain containing protein
cgd1_1770	Rab5-interacting protein
cgd1_1840	Chromatin assembly factor 1 subunit A
cgd1_1910	DnaJ domain containing protein
cgd1_1950	Uncharacterized protein with RING-type Zinc finger and CDC48 domain 2
cgd1_1980	Protein farnesyltransferase subunit beta/PFTB repeat
cgd1_1990	tRNA(His) guanylyltransferase
cgd1_20	membrane associated protein
cgd1_200	ADP-ribosylation factor family
cgd1_2000	Utp14 protein
cgd1_2010	Uncharacterized protein
cgd1_2030	Transmembrane protein TauE-like
cgd1_2060	Rab1 GTPase
cgd1_2090	Uncharacterized protein
cgd1_2170	SET domain containing protein
cgd1_2180	CDC48 like AAA ATPase
cgd1_2250	LSM domain containing protein
cgd1_2260	RNA polymerase II B8 subunit
cgd1_2290	Uncharacterized protein
cgd1_2300	Uncharacterized transmembrane Protein
cgd1_2350	Uncharacterized protein
cgd1_2360	Serine/threonine-protein phosphatase
cgd1_2380	Uncharacterized protein with WD40-repeat
cgd1_2390	Uncharacterized protein
cgd1_240	Signal peptide region containing protein
cgd1_2400	Uncharacterized secreted protein
cgd1_2410	Uncharacterized protein
cgd1_2420	YrdC-like/ Putative GTP-binding controlling metal-binding domain containing protein
cgd1_2440	Uncharacterized signal peptide-containing protein
cgd1_2450	ELP3-like acetyltransferase
cgd1_2460	Uncharacterized protein
cgd1_2470	Serine/threonine-protein phosphatase 2A activator
cgd1_2480	Actin family
cgd1_2490	Proteasome subunit beta type
cgd1_250	ATP-dependent RNA helicase
cgd1_2610	Uncharacterized protein
cgd1_2620	Sodium/calcium exchanger protein
cgd1_2650	Helicase associated domain containing protein
cgd1_2660	Acetyltransferase (GNAT) family
cgd1_2670	Ankyrin repeat containing protein
cgd1_2680	Methyltransferase domain containing protein
cgd1_2710	RNA polymerase II B3 subunit
cgd1_2730	RNA recognition motif domain containing protein
cgd1_2740	Centromere/kinetochore protein
cgd1_2750	AAA superfamily Atpase
cgd1_2760	Ribosome-binding ATPase YchF/Obg-like ATPase 1
cgd1_2770	DNA-directed RNA polymerase subunit beta
cgd1_2780	Uncharacterized protein
cgd1_2800	Mediator complex subunit Med7
cgd1_2840	Cleavage/polyadenylation specificity factor A subunit/Mono-functional DNA-alkylating methyl methanesulfonate domain containing protein
cgd1_2880	Uncharacterized protein
cgd1_2890	Beta transducin-like protein with WD40 repeat
cgd1_2900	Uncharacterized protein
cgd1_2950	XAP5 protein
cgd1_2960	Protein kinase domain containing protein
cgd1_2970	DNAJ like chaperone
cgd1_3000	60S ribosomal protein L27
cgd1_3050	Cation efflux protein
cgd1_3060	NodB homology domain containing protein
cgd1_3070	Armadillo-type fold/WD40 repeat containing protein
cgd1_3100	Uncharacterized protein with WD40-repeat
cgd1_3120	Condensation domain containing protein
cgd1_3130	Sas10/Utp3/C1D-like protein
cgd1_3140	Adenylate kinase/UMP-CMP kinase
cgd1_3250	Uncharacterized signal peptide-containing transmembrane associated protein
cgd1_3260	Uncharacterized protein
cgd1_3270	Uncharacterized protein with WD40-repeat
cgd1_3280	Uncharacterized protein
cgd1_3290	Phospholipase/Carboxylesterase
cgd1_3340	HAD-superfamily hydrolase subfamily IIB
cgd1_3390	Vps4 oligomerisation/MIT/ AAA-type ATPase domain containing protein
cgd1_3400	Uncharacterized protein
cgd1_3440	tRNA-dihydrouridine synthase
cgd1_3450	Uncharacterized protein
cgd1_3480	Eukaryotic translation initiation factor 3 subunit M
cgd1_3540	Tetratricopeptide repeat containing protein
cgd1_360	Nucleolar complex protein 2
cgd1_3610	Patatin-like phospholipase domain containing protein
cgd1_3620	Transcription factor TAF7p/TAFII55
cgd1_3630	Dynein family light intermediate chain
cgd1_3640	Uncharacterized protein
cgd1_3650	Uncharacterized protein
cgd1_370	carboxypeptidase A with signal peptide region
cgd1_380	Ubiquinone biosynthesis protein COQ4
cgd1_3810	Uncharacterized protein
cgd1_3820	Uncharacterized protein
cgd1_3840	Insulinase-like peptidase/telomeric protein
cgd1_3850	Uncharacterized Secreted Protein (SKSR gene family)
cgd1_3860	dUTPase-like protein
cgd1_420	Proteasome subunit beta type
cgd1_430	emp24/gp25L/p24 family/GOLD domain containing protein
cgd1_510	Uncharacterized protein
cgd1_520	V-type proton ATPase proteolipid subunit
cgd1_540	V-type proton ATPase proteolipid subunit
cgd1_550	Uncharacterized protein
cgd1_600	Oxoglutarate/malate translocator protein
cgd1_610	U3 small nucleolar RNA-associated protein 11
cgd1_640	Signal peptide region containing protein
cgd1_670	Signal peptide region containing protein
cgd1_680	Uncharacterized protein
cgd1_700	ABC transporter
cgd1_760	Dual specificity phosphatase
cgd1_850	40S ribosomal protein S19
cgd1_880	Eukaryotic initiation factor 4A
cgd1_890	Protein kinase domain containing protein
cgd1_910	AN1-type and A20-type Zinc finger
cgd1_980	RNase L inhibitor-like protein
cgd2_1030	Mitochondrial carrier protein
cgd2_1040	Flavohemoprotein b5 plus b5R cytochrome b-type NAD(P)H oxidoreductase
cgd2_1050	Uncharacterized protein
cgd2_1060	Protein kinase/EF-hand domain containing protein
cgd2_1070	40S ribosomal protein S25
cgd2_110	DEAD/DEAH box helicase domain containing protein
cgd2_1120	molybdopterin synthase sulphurylase/Rhodanese-like domain containing protein
cgd2_1130	Uncharacterized protein
cgd2_1150	Uncharacterized protein with C2H2-type Zinc finger
cgd2_1160	Eukaryotic translation initiation factor 3 subunit L
cgd2_1170	ZPR1-type Zinc finger containing protein
cgd2_1190	Methylase
cgd2_1210	Phosphotransferase KptA/Tpt1
cgd2_1220	Uncharacterized protein
cgd2_1230	Uncharacterized protein with Armadillo-type fold
cgd2_130	60S acidic ribosomal protein LP2
cgd2_1310	Major facilitator superfamily domain containing protein
cgd2_1330	DNAJ protein
cgd2_1340	phosphatidylinositol 3-and 4-kinase family protein
cgd2_1360	ATP synthase subunit beta
cgd2_1370	Uncharacterized protein with WD40 repeat
cgd2_1390	Uncharacterized protein
cgd2_1410	Possible domain KOG3410, conserved alpha-helical protein
cgd2_1420	DnaJ domain containing protein
cgd2_1500	Eukaryotic translation initiation factor 3 subunit E withPCI domain domain
cgd2_1510	Pseudouridine synthase TruD
cgd2_1520	Uncharacterized protein
cgd2_1530	Nitrogen permease regulator 2
cgd2_1540	Cell growth-regulating nucleolar protein with metal binding domain
cgd2_1550	P-loop containing nucleoside triphosphate hydrolase
cgd2_1560	Polyprenol kinase family
cgd2_1590	Apple/EGF-like/Apple domain containing extracellular protein
cgd2_160	IMP4-like U3 small nucleolar ribonucleoprotein (SnoRNP)
cgd2_1680	Inhibitor of growth protein N-terminal histone-binding domain containing protein
cgd2_170	40s ribosomal protein s24
cgd2_1740	SWIRM/SANT domain containing protein
cgd2_1750	Ring domain containing protein
cgd2_1760	Arf GTPase activating protein
cgd2_1790	Uncharacterized protein with Armadillo-type fold
cgd2_180	Pre-mRNA-splicing factor SPF27
cgd2_1800	DnaJ domain containing protein
cgd2_1820	Uncharacterized protein with RING-type Zinc finger
cgd2_1830	Protein kinase domain containing protein
cgd2_1840	Signal peptide
cgd2_1850	Stress-induced protein sti1-like protein with TPR repeat
cgd2_1860	Rab-GTPase-TBC domain containing protein
cgd2_1870	Guanine nucleotide-binding protein
cgd2_1880	Protein kinase domain containing protein
cgd2_1890	Uncharacterized protein
cgd2_20	Heat shock 70 protein
cgd2_200	Uncharacterized protein
cgd2_2060	transcription factor TFIIH
cgd2_2070	Translation elongation factor EF-1 subunit alpha
cgd2_2090	Mitotic control protein dis3
cgd2_210	Glycerol-3-phosphate dehydrogenase [NAD(+)]
cgd2_2170	Nucleolar GTP-binding protein 2
cgd2_2190	DHHC palmitoyltransferase
cgd2_2230	Uncharacterized protein
cgd2_2240	Uncharacterized protein
cgd2_2250	Retrieval of early ER protein Rer1
cgd2_2260	Zuotin related factor-1 like protein with DNAJ and SANT domain
cgd2_2280	Pp2c protein phosphatase 2C
cgd2_2290	Cyclin 6 pcl7
cgd2_230	Phosphatidylinositol phosphate phosphatase
cgd2_2310	Ser/Thr protein kinase
cgd2_2350	MA3 domain containing protein
cgd2_2360	Dop1p family protein
cgd2_2390	Uncharacterized protein
cgd2_240	Ubiquitin-conjugating enzyme
cgd2_2400	P-type ATPase A domain containing protein
cgd2_2410	SSM4 like RING finger protein
cgd2_2420	RNA pseudouridylate synthase
cgd2_2430	Impact family with RWD domain
cgd2_2440	Trm112p-like protein
cgd2_2450	Uncharacterized protein
cgd2_2460	Uncharacterized protein
cgd2_2480	Methionine aminopeptidase 2
cgd2_250	Vacuolar (H+)-ATPase G subunit
cgd2_2520	Uncharacterized protein
cgd2_2540	Glutaredoxin
cgd2_2560	Uncharacterized protein
cgd2_2570	Uncharacterized protein
cgd2_260	Uncharacterized protein
cgd2_2600	Uncharacterized protein
cgd2_2630	Uncharacterized protein
cgd2_2640	Uncharacterized protein
cgd2_2650	Uncharacterized protein
cgd2_2660	UDP N-acetylglucosamine transporter-like nucleotide sugar transporter
cgd2_2680	cation transport Atpase
cgd2_2690	Bromodomain containing protein
cgd2_270	Eukaryotic translation initiation factor 3 subunit D
cgd2_2710	RNA methyltransferase TrmA-like protein
cgd2_2720	ARM repeat containing protein
cgd2_2730	Po1 beta superfamily nucleotidyltransferase
cgd2_2740	Mitochondrial matrix Mmp37
cgd2_2750	Structural maintenance of chromosomes protein
cgd2_2790	ZC3H15/TMA46 family C-terminal domain containing protein
cgd2_280	Ribosomal protein L15
cgd2_2800	THUMP RNA binding domain containing protein
cgd2_2820	Spt4/RpoE2 zinc finger
cgd2_2830	Coenzyme Q3/methyltransferase
cgd2_2910	WD repeat containing protein
cgd2_2940	type 1 K Homology domain containing protein
cgd2_2960	Serine/threonine phosphatase
cgd2_2970	DNA-directed RNA polymerase II
cgd2_2980	Uncharacterized protein
Cgd2_2990	60S ribosomal protein L13
cgd2_30	Cysteine desulfurase/selenocysteine lyase-like PLP dependent transferase superfamily protein
cgd2_3000	40S ribosomal protein S16
cgd2_3050	Uncharacterized protein
cgd2_3060	Uncharacterized protein
cgd2_3070	High mobility group box domain containing protein
cgd2_310	Equilibrative nucleoside transporter
cgd2_3110	Uncharacterized protein
cgd2_3120	Uncharacterized protein
cgd2_320	Activator of Hsp90 ATPase homolog 1-like protein
cgd2_3220	FDF/Scd6-like Sm domain containing protein
cgd2_3230	DnaJ/Thioredoxin domain containing protein
cgd2_3250	Tetratricopeptide repeat
cgd2_3290	Uncharacterized protein
cgd2_330	Notchless
cgd2_3380	FAM76 protein
cgd2_340	RING/FYVE/PHD-type Zinc finger-containing protein
cgd2_3410	ARF1/2 like small Gtpase
cgd2_3420	Programmed cell death protein 2
cgd2_3430	SDA1-like protein
cgd2_3440	Telomerase reverse transcriptase
cgd2_3510	Cus1p U2 snRNP protein
cgd2_3520	Uncharacterized protein
cgd2_3570	Dus1p tRNA dihydouriding synthase
cgd2_360	Eukaryotic translation initiation factor 3 subunit B
cgd2_3650	HAD-like domain containing protein
cgd2_3680	Ribosome biogenesis protein BOP1-like protein
cgd2_3690	Armadillo-like helical containing protein
cgd2_3730	Glutathione S-transferase C-terminal domain containing protein
cgd2_3750	Uncharacterized protein
cgd2_3760	Trafficking protein particle complex subunit 2
cgd2_390	Uncharacterized protein
cgd2_3930	Deoxyhypusine synthase
cgd2_3940	fatty acid binding protein
cgd2_3950	Translation elongation factor EF1B/ribosomal protein S6
cgd2_3960	V-ATPase subunit H
cgd2_3980	Myb domain containing protein
cgd2_40	AP endonuclease 1
cgd2_400	Signal peptide containing protein
cgd2_4010	MAL7P1.13-like protein
cgd2_4020	Uncharacterized protein
cgd2_4100	Uncharacterized protein
cgd2_4160	Uncharacterized protein
cgd2_4170	Uncharacterized protein
cgd2_4180	Uncharacterized protein
cgd2_420	Signal peptide containing protein
cgd2_4200	Organic solute transporter subunit alpha/Transmembrane protein 184
cgd2_4240	unspecified product
cgd2_4260	40S ribosomal protein S6
cgd2_4290	Uncharacterized protein
cgd2_430	Signal peptide containing protein
cgd2_4300	Maf-like protein
cgd2_4310	Uncharacterized protein
cgd2_4320	Thioredoxin/glutathione reductase selenoprotein
cgd2_4350	Patched family protein
cgd2_4360	Uncharacterized protein
cgd2_4370	Signal peptide containing protein
cgd2_440	Signal peptide containing protein
cgd2_490	Uncharacterized protein
cgd2_50	SIK1 nucleolar protein Nop56
cgd2_520	Mitochondrial carrier protein
cgd2_570	tRNA/rRNA methyltransferase-like protein
cgd2_60	ABC transporter
cgd2_600	T-complex protein 1 alpha subunit
cgd2_690	SPX/RING-type Zinc finger domain containing protein
cgd2_70	ABC transporter
cgd2_710	Predicted protease
cgd2_720	Arfaptin homology (AH) domain/BAR domain containing protein
cgd2_730	Transcription factor IIIC subunit 5
cgd2_770	Bacterial surface antigen (D15)
cgd2_780	Uncharacterized protein
cgd2_80	ABC transporter family protein
cgd2_810	Calmodulin
cgd2_820	Translation initiation factor SUI1
cgd2_830	Uncharacterized protein
cgd2_840	PIG-P
cgd2_870	Coiled-coil domain-containing protein
cgd2_90	ABC transporter
cgd2_940	Signal peptide plus transmembrane domain containing protein
cgd2_980	RNA polymerase Rpb5
cgd2_990	Queuine tRNA-ribosyltransferase
cgd3_10	Uncharacterized Secreted Protein (SKSR gene family)
cgd3_1020	Aminotransferase class-V
cgd3_1090	Uncharacterized protein with WD40 repeat
cgd3_1120	Myb-like DNA-binding domain containing protein
cgd3_1140	Uncharacterized protein
cgd3_1150	Uncharacterized protein
cgd3_1160	Uncharacterized protein
cgd3_1170	Uncharacterized protein
cgd3_1200	Prefoldin subunit
cgd3_1220	Hyaluronan/mRNA-binding protein
cgd3_1230	PWI/4CCCH domain containing protein
cgd3_1250	Ribosomal protein L14
cgd3_1260	RING domain protein
cgd3_130	DRG like OBG family Gtpase with TGS domain
cgd3_1300	60S ribosomal protein L12
cgd3_1340	NMD3p like protein
cgd3_1430	SAP domain containing protein
cgd3_1440	Matrin/U1-C-like C2H2-type zinc finger containing protein
cgd3_1450	Replication factor C like AAA+ Atpase
cgd3_1500	Uncharacterized protein
cgd3_1530	Uncharacterized protein
cgd3_1550	Sec14 domain containing protein
cgd3_1560	DIX domain containing protein
cgd3_1570	Profilin
cgd3_1590	DEAD/DEAH box helicase domain containing protein
cgd3_160	Uncharacterized protein
cgd3_1600	Uncharacterized protein
cgd3_1610	START domain containing protein
cgd3_1630	Uncharacterized protein
cgd3_1640	Uncharacterized protein
cgd3_1650	Initiation factor eIF2 gamma subunit/Elongation factor Tu
cgd3_170	rRNA biogenesis protein RRP36
cgd3_1720	Uncharacterized protein
cgd3_1730	Uncharacterized protein
cgd3_1760	Uncharacterized protein
cgd3_1850	Casein kinase II subunit beta
cgd3_1870	DNA-directed RNA polymerase 2 subunit
cgd3_1940	Translationally controlled tumour protein associated protein
cgd3_1970	Uncharacterized protein
cgd3_20	Uncharacterized protein
cgd3_200	CCCH-type Zinc finger/WD40 domain containing protein
cgd3_2070	Uncharacterized protein
cgd3_2080	Potassium channel domain containing protein
cgd3_2090	40S ribosomal protein Sae
cgd3_210	Uncharacterized protein with Tetratricopeptide-like helical domain
cgd3_2100	Phosphatidylserine decarboxylase
cgd3_2110	NOP5NT/snoRNA binding domain containing protein
cgd3_2250	60S ribosomal protein L37A
cgd3_2270	WD repeat
cgd3_2293	AAA-type ATPase core domain containing protein
cgd3_2310	RNA recognition motif domain containing protein
cgd3_2320	cGMP phosphodiesterase A4
cgd3_2330	DEAD/DEAH box helicase with DBP10CT (NUC160) domain
cgd3_2340	Uncharacterized protein with DPH-type Zinc finger
cgd3_2350	Geranylgeranyl transferase type-2 subunit beta/prenyltransferase alpha-alpha toroid
cgd3_2380	Uncharacterized protein
cgd3_2390	Proliferation-associated protein 2G4 metalloprotease
cgd3_2400	PH domain containing protein
cgd3_2440	Ribosomal protein S18A
cgd3_2460	UbiA prenyltransferase family
cgd3_2470	Eukaryotic translation initiation factor 3 subunit J
cgd3_2490	Uncharacterized protein
cgd3_2500	Thioredoxin domain containing protein
cgd3_2510	Myb domain-containing protein
cgd3_2520	Uncharacterized protein with Tetratricopeptide repeat
cgd3_2540	Histone H3
cgd3_2550	Transcription factor S-II (TFIIS)
cgd3_2570	Lysine methyltransferase
cgd3_2580	RNA recognition motif domain containing protein
cgd3_260	Protein kinase/EF-hand domain containing protein
cgd3_2630	Diacylglycerol kinase
cgd3_2640	Uncharacterized protein with WD40-repeat
cgd3_2660	Uncharacterized protein
cgd3_2750	Uncharacterized protein with Ankyrin repeat
cgd3_2800	Zinc-finger double-stranded RNA-binding
cgd3_2820	Ribonuclease P/MRP subunit POP1 with POPLD domain
cgd3_2830	Uncharacterized protein
cgd3_2840	unspecified product
cgd3_2890	Pre-mRNA-processing-splicing factor 8
cgd3_2910	Uncharacterized protein
cgd3_2920	Cysteine protease
cgd3_2930	Tim44-like domain containing protein
cgd3_2940	Phospholipase D/Transphosphatidylase
cgd3_2950	Ribosomal RNA assembly KRR1
cgd3_3000	Rab-GTPase-TBC domain containing protein
cgd3_3020	Guanine nucleotide exchange factor/Initiation factor 2 subunit family
cgd3_3080	Conserved oligomeric Golgi complex subunit 3
cgd3_3110	Transcription factor TFIIH with vWA domain
cgd3_3190	GCN5 like acetylase with bromodomain
cgd3_3230	Ser/thr protein kinase
cgd3_3250	CCAAT-binding factor (CBF)/MAK21 family protein
cgd3_3260	Uncharacterized protein
cgd3_3270	Adenylate kinase isoenzyme 6
cgd3_330	unspecified product
cgd3_3330	Uncharacterized protein
cgd3_3340	SECIS binding protein/pelota RNA binding domain containing protein
cgd3_3350	Uncharacterized protein
cgd3_3360	Diphthamide synthesis DPH1/DPH2
cgd3_3380	DEAD/DEAH box helicase
cgd3_3440	Heat shock protein HSP70
cgd3_3460	DWNN domain containing protein
cgd3_350	Pop2p-like 3'5' exonuclease/CCR4-NOT transcription complex
cgd3_3500	Nop12p nucleolar protein with RRM domain
cgd3_3510	Uncharacterized protein
cgd3_3520	Sodium/calcium exchanger protein
cgd3_3580	DRG-like OBG family Gtpase with RNA binding/TGS domain
cgd3_360	Uncharacterized protein
cgd3_3670	Casein kinase II subunit beta
cgd3_3680	Uncharacterized protein with EF-hand domain
cgd3_3690	U5 snRNP
cgd3_3700	Uncharacterized protein
cgd3_3750	Multiprotein bridging factor 1
cgd3_3770	Hsp90
cgd3_3780	AAA-type ATPase core
cgd3_3790	60S ribosomal protein L19
cgd3_3850	PUA/Pseudouridine synthase II N-terminal/Dyskerin-like/tRNA pseudouridylate synthase B C-terminal domain containing protein
cgd3_3870	Uncharacterized protein
cgd3_3880	Snu114p Gtpase/U5 snRNP-specific protein
cgd3_3890	60S ribosomal protein L30
cgd3_3920	DEAD-box RNA helicase
cgd3_3930	60S ribosomal protein L27A
cgd3_3940	membrane associated protein
cgd3_3970	Yer007c-ap/MCT-1 like PUA RNA binding domain containing protein
cgd3_400	Uncharacterized protein
cgd3_4000	Uncharacterized protein
cgd3_4010	CS domain containing protein
cgd3_4020	CSN8/PSMD8/EIF3K
cgd3_4030	Inhibitor of apoptosis-promoting Bax1-related protein
cgd3_4040	Uncharacterized protein
cgd3_4070	Sugar/inositol transporter
cgd3_410	ABC transporter
cgd3_4100	Ribosomal protein S8e
cgd3_4120	unspecified product
cgd3_4140	p-type Atpase A
cgd3_4150	RNA recognition motif domain containing protein
cgd3_4160	Uncharacterized protein with CCHC-type Zinc finger
cgd3_4180	Insulinase (Peptidase family M16)
cgd3_4190	Secreted insulinase like peptidase/M16 peptidase-like Metalloenzyme
cgd3_4220	Secreted insulinase like peptidase/M16 peptidase-like Metalloenzyme
cgd3_4240	Insulinase (Peptidase family M16)
cgd3_4250	unspecified product
cgd3_4260	insulinase like peptidase
cgd3_4270	insulinase like peptidase
cgd3_4280	Secreted insulinase like peptidase
cgd3_4300	t-SNARE coiled-coil homology domain containing protein
cgd3_4310	Sexual stage-specific protein kinase
cgd3_440	C-type lectin containing protein
cgd3_450	mRNA triphosphatase Cet1-like protein
cgd3_460	Glutathione peroxidase
cgd3_470	Transmembrane amino acid transporter protein
cgd3_480	Uncharacterized protein
cgd3_510	GDP-fucose transporter
cgd3_540	Major facilitator superfamily domain containing protein
cgd3_550	Major Facilitator Superfamily
cgd3_610	Uncharacterized protein
cgd3_640	Acyl-CoA synthetase
cgd3_70	Uncharacterized protein
cgd3_730	Alpha/Beta hydrolase fold containing protein
cgd3_740	Uncharacterized protein
cgd3_750	Uncharacterized protein
cgd3_760	Ribosomal protein L7Ae/L30e/S12e/Gadd45
cgd3_780	K Homology domain type 1/ Exosome complex RNA-binding protein
cgd3_790	Uncharacterized protein
cgd3_80	Adenosylhomocysteinase
cgd3_800	POP4 like ribonuclease P protein subunit
cgd3_830	60S ribosomal protein L35
cgd3_840	SWIB/MDM2 domain containing protein
cgd3_850	Uncharacterized protein
cgd3_880	Uncharacterized protein
cgd3_890	FtsJ-like methyltransferase
cgd3_930	DnaJ domain containing protein
cgd3_960	Uncharacterized protein
cgd3_980	Peptidase S54 rhomboid domain containing protein
cgd4_10	Uncharacterized protein
cgd4_1020	Nucleolar pre-ribosomal-associated protein 1 C-terminal domain containing protein
cgd4_1030	Eukaryotic translation initiation factor 3 subunit G
cgd4_1070	MYND finger domain containing protein
cgd4_1090	Pre-mRNA-splicing factor of RES complex
cgd4_110	Winged helix-turn-helix DNA-binding domain containing protein
cgd4_1100	START-like domain containing protein
cgd4_1160	Ribosomal RNA large subunit methyltransferase RlmN/Cfr with Radical SAM domain
cgd4_1210	KH/SF1/BBP/Splicing factor 1, helix-hairpin domain containing protein
cgd4_1220	Ribosomal biogenesis regulatory protein
cgd4_1230	60S ribosomal protein L28
cgd4_1270	Transcription factor TFIIIB, SANT domain containing protein
cgd4_1320	Alpha/Beta hydrolase fold-containing protein
cgd4_1360	Zinc finger, C3HC4 type (RING) containing protein
cgd4_1370	ABC transporter
cgd4_1380	ABC transporter
cgd4_140	Zinc finger, RING/FYVE/PHD-type domain containg protein
cgd4_1400	Inorganic pyrophosphatase
cgd4_1420	N2227-like protein
cgd4_1480	AAA-type ATPase/40S ribosome biogenesis Tsr1 and BMS1 C-terminal/AARP2CN (NUC121) domain-containing protein
cgd4_150	Pre-mRNA splicing protein Prp31-like protein
cgd4_1500	Uncharacterized protein
cgd4_1520	Ribosome biogenesis protein BRX1
cgd4_1530	Phospholipase/Carboxylesterase
cgd4_1560	Uncharacterized protein
cgd4_1570	SNU66/SART1 family
cgd4_1580	Ribosomal RNA large subunit methyltransferase E
cgd4_160	Uncharacterized protein
cgd4_1620	unspecified product
cgd4_170	Uncharacterized protein
cgd4_1700	Nucleolar GTP-binding protein 1
cgd4_1720	Histone-like transcription factor (CBF/NF-Y) and archaeal histone
cgd4_1840	RNA helicase
cgd4_1860	Uncharacterized protein
cgd4_1880	Uncharacterized protein
cgd4_1890	Adenosine monophosphate deaminase 2
cgd4_1920	Endonuclease/exonuclease/phosphatase
cgd4_1950	RNAse PH domain containing protein
cgd4_1980	Rab-GTPase-TBC domain containing protein
cgd4_1990	Nucleolar, Nop52
cgd4_2010	Cell division control protein 73 C-terminal domain containing protein
cgd4_2020	Vacuolar import/degradation Vid27-related protein
cgd4_2130	Rab-GTPase-TBC domain containing protein
cgd4_2140	Uncharacterized protein
cgd4_2150	DNA replication factor CDT1 like protein
cgd4_2280	Uncharacterized protein
cgd4_2290	Anticodon-binding domain containing protein
cgd4_2440	Uncharacterized protein
cgd4_2450	Tubulin-specific chaperone C
cgd4_2460	Uncharacterized protein
cgd4_2510	Uncharacterized protein
cgd4_2520	Uncharacterized protein
cgd4_2530	Uncharacterized protein
cgd4_2540	ClpA/B family/26S proteasome subunit P45
cgd4_2560	Phosphoinositide phospholipase C
cgd4_2570	WD40 repeat-containing protein
cgd4_2610	unspecified product
cgd4_2620	Uncharacterized protein
cgd4_2633	Uncharacterized protein
cgd4_2650	Nucleic acid-binding OB-fold-containing protein
cgd4_270	Tudor domain containing protein
cgd4_2730	Uncharacterized protein
cgd4_2740	Brix domain containing protein
cgd4_2750	Anaphase-promoting complex subunit 4 WD40 domain containing protein
cgd4_2760	Mitotic-spindle organizing protein 1
cgd4_2770	Amino acid transporter
cgd4_280	E3 UFM1-protein ligase 1
cgd4_2800	Uncharacterized protein
cgd4_2830	unspecified product
cgd4_2840	unspecified product
cgd4_2850	DnaJ domain containing protein
cgd4_2870	sugar transporter-like protein
cgd4_2880	Uncharacterized protein
cgd4_2890	Uncharacterized protein
cgd4_2980	RhoGAP domain containing protein
cgd4_2990	Glycosyl transferase
cgd4_3000	Dbp1p, eIF4a-1 family RNA SFII helicase (DEXDC+HELICc)
cgd4_3010	Uncharacterized protein
cgd4_3020	Alpha/Beta hydrolase fold containing protein
cgd4_3030	Alpha/Beta hydrolase fold containing protein
cgd4_3040	NifS-like protein cysteine desulfurase/Pyridoxal phosphate-dependent transferase
cgd4_3050	Phospholipase/carboxylesterase/thioesterase
cgd4_3080	Ribosomal protein S27a with Zinc-binding domain/ubiquitin/Zinc-binding domain
cgd4_3090	Oocyst wall protein 6
cgd4_3130	Translation initiation factor IF6
cgd4_3140	Uncharacterized protein with WD40 repeat
cgd4_3180	DEAD/DEAH box helicase
cgd4_3200	RNA polymerase Rpb3/Rpb11 dimerisation domain containing protein
cgd4_3210	Uncharacterized protein
cgd4_3230	Protein kinase-like domain containing protein
cgd4_3280	Uncharacterized protein with NHR/GATA-type Zinc finger
cgd4_330	Uncharacterized protein
cgd4_3320	Nucleolar complex-associated protein 3
cgd4_3330	Protein kinase/EF-hand domain containing protein
cgd4_3340	Pleckstrin homology (PH) domain containing protein
cgd4_3350	MOB kinase activator family
cgd4_3360	Histone-binding protein RBBP4 N-terminal domain/WD40 repeat
cgd4_3370	Uncharacterized protein
cgd4_3390	Neutral sphingomyelinase activation associated factor-like BEACH domain containing protein
cgd4_340	Tubulin binding cofactor C-like domain containing protein
cgd4_3400	AMP-dependent synthetase/ligase
cgd4_3420	Vps53-like domain-containing protein
cgd4_3460	Uncharacterized protein
cgd4_3480	Uncharacterized protein
cgd4_3490	Uncharacterized protein
cgd4_3550	Secreted Kazal domain-containing protein
cgd4_3590	Uncharacterized protein (HCD gene family)
cgd4_3600	Uncharacterized protein (HCD gene family)
cgd4_3610	Uncharacterized protein
cgd4_3620	Immunodominant antigen 23393226
cgd4_3630	Uncharacterized protein
cgd4_3640	Uncharacterized protein
cgd4_3650	Uncharacterized protein
cgd4_3670	Uncharacterized protein
cgd4_3680	Uncharacterized protein
cgd4_3690	Large glycine-rich repeat low complexity protein
cgd4_3730	BCNT-C domain containing protein
cgd4_3740	Ydr140wp-like HemK family methylase
cgd4_3750	Uncharacterized protein
cgd4_3760	Microsomal signal peptidase subunit(SPC12)
cgd4_3770	Eukaryotic translation initiation factor 3 subunit C
cgd4_380	Major facilitator superfamily domain containing protein
cgd4_3800	Rrp8p like methyltransferase
cgd4_3880	Emap RNA binding domain protein
cgd4_3970	Uncharacterized protein
cgd4_3990	Uncharacterized protein
cgd4_400	Tetratricopeptide repeat-containing protein
cgd4_4020	Ribosomal protein S5
cgd4_4040	GTP binding/Guanine nucleotide-binding protein-like 3 N-terminal domain containing protein
cgd4_4050	MFS
cgd4_410	Deoxyhypusine hydroxylase
cgd4_4110	Uncharacterized protein
cgd4_4140	Uncharacterized protein with Sel1-like repeat
cgd4_420	Gdt1 family
cgd4_4200	Tetratricopeptide repeat
cgd4_4210	Uncharacterized protein
cgd4_4220	Uncharacterized protein with WD40-repeat
cgd4_4230	DEAH-box subfamily ATP-dependent helicase
cgd4_4240	Insulinase like peptidase
cgd4_430	Origin recognition complex, subunit 5
cgd4_4300	Beta adaptin
cgd4_4310	Ring finger domain containing protein
cgd4_4400	Uncharacterized protein
cgd4_4410	PHD domain containing protein
cgd4_4423	OTU-like cysteine protease
cgd4_4440	ABC transporter
cgd4_4500	cysteine rich protein
cgd4_460	Nucleoporin complex subunit 54
cgd4_470	60S ribosomal protein L18
cgd4_540	V-type proton ATPase subunit C
cgd4_570	Ubiquitin-conjugating enzyme
cgd4_660	Ribosome biogenesis factor NIP7-like protein
cgd4_70	SUI1/PUA domain containing protein
cgd4_710	ABT1/ESF2, RNA recognition motif containing protein
cgd4_720	Nucleosome assembly protein (NAP)
cgd4_750	Signal peptide, Kazal domain containing protein
cgd4_80	Sac1p family protein
cgd4_830	Uncharacterized protein
cgd4_840	60S ribosomal protein L24
cgd4_860	WWE domain containing protein
cgd4_880	ZZ finger/SANT/SWIRM domain containing protein
cgd4_90	Ribosomal RNA-processing protein 7 with RNA recognition motif domain
cgd4_900	WD40-repeat-containing protein
cgd4_930	Pap1p poly A polymerase
cgd4_940	Uncharacterized protein
cgd5_10	Uncharacterized Secreted Protein
cgd5_100	RRPp/PMC2 like exosome 3'-5' exoribonuclease subunit/RNAseD domain and an HRDc domain containing protein
cgd5_1030	Uncharacterized protein
cgd5_1070	Zinc finger C3H1-type domain containing protein
cgd5_1080	Phospholipid/glycerol acyltransferase
cgd5_1090	Uncharacterized protein
cgd5_1150	Transcription factor IIS domain containing protein
cgd5_1160	SKP1/BTB/POZ domain containing protein
cgd5_1190	RNA recognition motif domain containing protein
cgd5_120	tRNA methyltransferase TRMD/TRM10-type domain containing protein
cgd5_1200	Zinc finger, RING/FYVE/PHD-type domain containg protein
cgd5_1240	40S ribosome biogenesis protein Tsr1 and BMS1
cgd5_1320	Actin-like protein
cgd5_1330	RRM domain containing protein
cgd5_1340	3-oxo-5-alpha-steroid 4-dehydrogenase C-terminal domain containing protein
cgd5_1350	Uncharacterized protein
cgd5_1360	Superfamily I helicase
cgd5_1380	Zinc finger C3H1-type domain containing protein
cgd5_1460	Uncharacterized protein
cgd5_1470	Nucleoside diphosphate kinase
cgd5_150	HARP like SWI/SNF ATpase
cgd5_1560	Uncharacterized protein
cgd5_1570	YIP1 protein like transporter GTpase interacting factor
cgd5_1580	Ribosomal protein L3
cgd5_160	Uncharacterized protein
cgd5_1600	Initiation factor 2B-related
cgd5_1610	Uncharacterized protein
cgd5_1620	Uncharacterized protein with CW-type Zinc finger
cgd5_1630	Amino acid transporter
cgd5_1710	CTP synthase
cgd5_1730	16S rRNA methyltransferase RsmB/F
cgd5_1760	H/ACA ribonucleoprotein complex subunit
cgd5_1770	RAB/RAS GTpase
cgd5_1780	Fibronectin-binding protein A N-terminus domain containing protein
cgd5_180	Rdx type Selenoprotein
cgd5_1830	Zinc finger C3H1-type domain containing protein
cgd5_1840	Vir superfamily protein
cgd5_1850	GPI1/PIG-Q like N-acetylglucosaminyl-phosphatidylinositol transferase involved in GIP anchor biosynthesis
cgd5_1860	Las1-like
cgd5_1890	Uncharacterized protein
Cgd5_1900	Ras like GTPase
cgd5_1910	EF-hand domain containing protein
cgd5_1970	PH domain containing protein
cgd5_1980	Uncharacterized protein
cgd5_1990	Peptidase family M60 domain containing protein
cgd5_2000	RIO kinase
cgd5_2010	AAA+ ATPase domain containing protein
cgd5_2060	Uncharacterized protein
cgd5_2070	SPAC694.02. SKI family SFII helicase
cgd5_2110	Transcription elongation factor 1
cgd5_2140	Uncharacterized protein with CCHC-type Zinc finger
cgd5_2150	ZIP Zinc transporter
cgd5_2160	EF-hand domain containing protein
cgd5_2190	DNA/RNA non-specific endonuclease
cgd5_2210	40S ribosomal protein S13
cgd5_2220	Small nuclear ribonucleoprotein D1/ SM domain containing protein
cgd5_2270	Serine/threonine protein kinase
cgd5_2280	Uncharacterized protein
cgd5_2290	Uncharacterized protein
cgd5_2300	DAD/Ost2
cgd5_2350	Peptidase C19, ubiquitin carboxyl-terminal hydrolase
cgd5_2370	60S acidic ribosomal protein L12/LP1-like protein
cgd5_2380	Uncharacterized Protein
cgd5_2390	GCD10p. RNA methylase
cgd5_240	G-patch domain containing protein
cgd5_2440	tRNA-dihydrouridine synthase
cgd5_2460	RRM domain containing protein
cgd5_2470	tRNA (adenine(58)-N(1))-methyltransferase
cgd5_250	Serine/threonine protein kinase
cgd5_2540	WD40-repeat-containing protein
cgd5_2590	Glycosyltransferase 2-like
cgd5_2620	Pumilio RNA-binding repeat containing protein
cgd5_2630	60S ribosomal protein L7-B Rp17bp L30 RNA binding domain
cgd5_2700	Uncharacterized protein
cgd5_2720	Uncharacterized Secreted Protein
cgd5_2730	Uncharacterized protein
cgd5_2750	WH2 domain containing protein
cgd5_2760	Uncharacterized protein
cgd5_2780	Plectin/S10 domain containing protein
cgd5_2800	Actin depolymerizing factor
cgd5_2810	ULP1 like chllamydin domain containing protease
cgd5_2880	C1p1p GTpase. Pre-mRNA cleavaage complex protein
cgd5_2890	Uncharacterized protein
cgd5_2930	DNA polymerase V
cgd5_2950	DNAj domain containing protein
cgd5_2990	Uncharacterized protein with Armadillo-like helical
cgd5_30	Uncharacterized protein
cgd5_3010	Plus-3 domain containing protein
cgd5_3040	40S ribosomal protein S7
cgd5_310	PolyPPase VTC4 like
cgd5_3110	ATPase, dynein-related, AAA domain containing protein
cgd5_3280	Uncharacterized protein
cgd5_3290	Transcription elongation factor TFIIS
cgd5_3300	Zinc finger, RING/FYVE/PHD-type domain containg protein
cgd5_3310	Uncharacterized protein with WD40 repeat
cgd5_3330	Derlin
cgd5_3340	vacuolar ATP synthase subunit d
cgd5_3350	Cyclophilin peptidyl-prolyl cis-trans isomerase
cgd5_3400	Insulinase (Peptidase family M16)
cgd5_3470	DTW domain containing protein
cgd5_3500	Major facilitator superfamily domain containing protein
cgd5_3510	GrpE nucleotide exchange factor
cgd5_3520	Chaperone/DNAj domain containing protein
cgd5_3540	Transcription factor TFIIB with cyclin-like domain
cgd5_3550	Glycolipid transfer protein (GLTP)
cgd5_3560	SAM-dependent methyltransferase RsmB/NOP2-type
cgd5_3650	PH domain-like protein
cgd5_370	Uncharacterized protein
cgd5_3710	Sm-like protein Lsm1
cgd5_3720	30S ribosomal protein S17e [rps17e].
cgd5_3740	50S ribosomal protein L7e/L30e/S12e/Gadd45
cgd5_3760	Uncharacterized protein
cgd5_3770	SAM Mtases/PrmA
cgd5_3780	Uncharacterized protein with HIT-type Zinc finger
cgd5_3790	Snf7 family
cgd5_390	Winged helix-turn-helix DNA-binding domain containing protein
cgd5_3940	Aspartic peptidase domain containing protein
cgd5_3950	Ran-binding protein
cgd5_3960	Secreted Alpha/Beta hydrolase
Cgd5_40	Uncharacterized Secreted Protein
cgd5_4090	DHR1/Ecm16p/kurz. HrpA family SFII helicase
cgd5_4260	WD40-repeat-containing protein
cgd5_4290	Swi/SNf2 RAD26
cgd5_4310	Uncharacterized protein
cgd5_4320	Frataxin like protein
cgd5_4330	Protein-lysine N-methyltransferase Efm4
cgd5_4350	Uncharacterized protein
cgd5_4360	Uncharacterized Protein
cgd5_4410	rRNA-processing protein Efg1
cgd5_4420	S-adenosyl-L-methionine-dependent methyltransferase
cgd5_4430	WD40-repeat-containing protein
cgd5_450	Uncharacterized protein with RING-type Zinc finger
cgd5_4530	Uncharacterized protein
cgd5_50	Uncharacterized Secreted Protein
cgd5_520	tRNA(Ile)-lysidine/2-thiocytidine synthase
cgd5_530	ATPase V1 complex subunit D
cgd5_630	Bromodomain/Ankyrin repeat containing domain
cgd5_660	Thioredoxin domain containing protein
cgd5_670	RuvB-like helicase
cgd5_680	WD40-repeat-containing protein
cgd5_700	RNA recognition motif domain containing protein
cgd5_730	DNA-directed RNA polymerase subunit
cgd5_750	Malic oxidoreductase
cgd5_760	Uncharacterized protein
cgd5_790	Glycosyltransferase family 92
cgd5_800	Uncharacterized protein
cgd5_850	V-type proton ATPase subunit F
cgd5_880	TsaA-like domain containing protein
cgd5_90	Uncharacterized protein
cgd5_900	Flagellum site-determining protein YlxH/ Fe-S cluster assembling factor NBP35
cgd5_970	60S ribosomal protein L13A
cgd6_10	Uncharacterized protein
cgd6_100	Uncharacterized protein with Leucine-rich repeat
cgd6_1020	Translation initiation factor if-4E
cgd6_1040	RNAse P Rpr2/Rpp21 subunit domain containing protein
cgd6_1050	Iron-sulfur cluster assembly protein
cgd6_1150	Uncharacterized protein
cgd6_1200	Diphthine synthase
cgd6_1210	Alpha-N-methyltransferase NTM1
cgd6_1230	GTpase Grc3p-like Pre-mRNA cleavage complex
cgd6_130	Cation/H+ exchanger (CPA1)
cgd6_1380	Histone deacetylase
cgd6_1390	Ribosomal protein S23
cgd6_140	Cation/H+ exchanger (CPA1)
cgd6_1410	Pre-mRNA splicing factor ATP-dependent RNA helicase, putative
cgd6_1420	Cdc2-related protein kinase, putative
cgd6_1430	Transcription factor E2F/DP
cgd6_1450	Polysaccharide pyruvyl transferase with Fringe-like domain
cgd6_1460	CRAL-TRIO lipid biding/Sec14d domain containing protein
cgd6_1470	SET/Zinc finger, RING/FYVE/PHD-type domain containing protein
cgd6_150	Uncharacterized protein
cgd6_1520	2-methylthioadenine synthetase MiaB
cgd6_1530	DNA repair protein Rad4
cgd6_1590	Ataxin-2 C-terminal/MIF4G domain containing protein
cgd6_1610	Uncharacterized protein
cgd6_1820	Ribosomal L28/Mak16
cgd6_1830	HT-1080/Cdc123p-like protein
cgd6_1840	CBS/Cyclin M2-like membrane-associated protein
cgd6_1880	BCP1 family protein
cgd6_1890	Uncharacterized protein
cgd6_1900	Kinesin motor domain containing protein
cgd6_1990	Uncharacterized protein
cgd6_20	IMP dehydrogenase/GMP reductase
cgd6_2040	Oligosaccharyl transferase STT3 protein
cgd6_2140	Potassium channel domain containing protein
cgd6_2150	RRM domain containing protein
cgd6_2160	Uncharacterized protein
cgd6_2170	60S ribosomal protein L5
cgd6_2180	GTpase translation initiation factor IF2
cgd6_2200	Leucine-rich repeat containing protein
cgd6_2230	Diphthamide synthesis DPH1/DPH2
cgd6_2260	Hca4p helicase DBP4 (Helicase CA4). EIF4A-1-family RNA SFII helicase
cgd6_2270	Uncharacterized protein
cgd6_2280	Glycosylphosphatidylinositol-mannosyltransferase I
cgd6_2340	Major facilitator superfamily protein
cgd6_2350	Mitochondrial carrier protein
cgd6_2360	Mitochondrial carrier protein
cgd6_2420	Sensitivity To Red Light Reduced-like protein
cgd6_2430	Nascent polypeptide-associated complex subunit beta
cgd6_2440	Uncharacterized protein
cgd6_2460	60s ribosomal protein L21
cgd6_2470	Sulfhydryl oxidase
cgd6_2480	NOT2/NOT3/NOT5
cgd6_2500	Uncharacterized protein
cgd6_2530	RNAse P Rpr2/Rpp21 subunit
Cgd6_2540	tRNA dimethylallyltransferase
cgd6_2550	Luc7-related protein
cgd6_2590	Histone acetyltransferase
cgd6_2600	Uncharacterized protein
cgd6_2610	ERCC1/RAD10/SWI10 family
cgd6_2620	Vesicle-associated membrane protein with MSP (Major sperm protein) domain
cgd6_2650	DNAJ protein-like
cgd6_2720	Uncharacterized protein
cgd6_2730	Signal Peptide Uncharacterized transmembrane Protein
cgd6_2740	RNA recognition motif domain containing protein
cgd6_2750	OTU-like cysteine protease
cgd6_2760	Uncharacterized protein
cgd6_2770	Regulator of chromosome condensation 1/beta-lactamase-inhibitor protein II
cgd6_2810	RNA polymerase I specific transcription initiation factor RRN3
cgd6_2820	S-adenosyl-L-methionine-dependent methyltransferase
cgd6_2880	Uncharacterized protein
cgd6_2950	Uncharacterized Protein
cgd6_2980	Folate receptor-like protein
cgd6_2990	unspecified product
cgd6_30	Uncharacterized protein
cgd6_3000	Ferredoxin-like protein
cgd6_3010	Polyadenylate-binding protein
cgd6_3070	Uncharacterized protein
cgd6_3110	Uncharacterized protein
cgd6_3130	Uncharacterized protein
cgd6_3190	60S ribosomal protein L4/L1e
cgd6_320	Magnesium transporter NIPA
cgd6_3210	Rok1p, eIF4A-1-family RNA SFII helicase
cgd6_3230	RNA (C5-cytosine) methyltransferase NOP2 subfamily signature
cgd6_3290	DNA-directed RNA polymerase subunit
cgd6_330	PH domain containing protein
cgd6_3340	60S ribosomal protein L32
cgd6_3360	Zinc finger, RING/FYVE/PHD-type domain containg protein
cgd6_3380	eRF1
cgd6_3430	RRM domain containing protein
cgd6_3440	Uncharacterized protein
cgd6_3450	Eukaryotic rRNA processing protein EBP2
cgd6_3470	Uncharacterized protein
cgd6_3480	Uncharacterized protein
cgd6_3490	RNA recognition motif domain containing protein
cgd6_3510	Uncharacterized protein
cgd6_3550	tRNA N6-adenosine threonylcarbamoyltransferase Kae1/OSGEP
cgd6_3560	MJ0041-family pseudouridylate synthase Zn finger +thump + Psusyn
cgd6_3610	Uncharacterized protein with WD40 repeat
cgd6_3660	F-box domain containing protein
cgd6_3740	TRAPP I complex subunit 5
cgd6_3750	Alpha amylase
cgd6_3760	Uncharacterized protein
cgd6_3800	Hexokinase
cgd6_3810	Cleavage/polyadenylation specificity factor subunit 5
cgd6_3840	SET domain containing protein
cgd6_3850	50S ribosomal protein L30e-like
cgd6_3860	SNF2 helicase
cgd6_3910	Pleckstrin homology (PH) domain containing protein
cgd6_3920	Uncharacterized protein with Tetratricopeptide-like helical
cgd6_3960	GTP-binding elongation factor protein
cgd6_3970	Glutaredoxin-like protein 2 thioredoxin folds
cgd6_3980	Uncharacterized protein
cgd6_3990	Elongation factor 1-alpha
cgd6_40	Uncharacterized protein
cgd6_400	Pre-mRNA polyadenylation factor
cgd6_4090	Uncharacterized protein
cgd6_410	Sgn1p-like RRM domain containing protein
cgd6_4100	Uncharacterized protein
cgd6_4110	Uncharacterized protein with Armadillo-like helical
cgd6_4120	Uncharacterized protein
cgd6_4130	Anamorsin
cgd6_4180	Ubiquitin-conjugating enzyme E2
cgd6_4190	60S ribosomal protein L10/L16, alpha/beta hammerhead
cgd6_420	Uncharacterized protein
cgd6_4210	Kinesin motor domain containing protein
cgd6_4230	Uncharacterized protein
cgd6_4260	HSP20-like chaperone
cgd6_4270	GPN-loop GTPase 3
cgd6_4280	Uncharacterized protein
cgd6_4320	40S ribosomal protein S5
cgd6_4470	Uncharacterized protein
cgd6_4490	RNA recognition motif domain containing protein
cgd6_4580	RNA polymerase III C34 subunit rpc34p
cgd6_4590	Ankyrin repeat-containing protein
cgd6_4610	Uncharacterized protein with WD40 repeat
cgd6_4620	60S ribosomal protein L26
cgd6_4630	40S ribosomal protein S8
cgd6_4650	Transcription elongation factor Spt5
cgd6_4660	Uncharacterized Protein
cgd6_4670	Prp9p-like splicing factor 3a subunit 3 snRNP
cgd6_4690	SAC3/GANP/Rpn12p family
cgd6_4710	RRM/RBM19/MRD1 domain containing protein
Cgd6_4720	Uncharacterized protein
cgd6_4740	Uncharacterized protein
cgd6_4770	Torus/RNA recognition motif domain containing protein
cgd6_4830	DEAD/DEAH box helicase
cgd6_4860	DEAD/DEAH box helicase with GUCT domain
cgd6_4890	Chloroquine resistance transporter
cgd6_490	Zinc ZIP transporter protein
cgd6_4900	Acylphosphatase
cgd6_4910	Zinc finger C3H1-type domain containing protein
cgd6_4920	Uncharacterized protein
cgd6_4950	Uncharacterized protein
cgd6_5000	Phosphoprotein phosphatase 2A 65K regulatory chain-like with HEAT repeats
cgd6_5030	HSP20-like chaperone with CS domain
cgd6_5050	Uncharacterized protein
cgd6_5090	Ecd protein
cgd6_510	Synaptobrevin/VAMP-like protein
cgd6_5110	Uncharacterized protein
cgd6_5130	tRNA (guanine(37)-N1)-methyltransferase
cgd6_520	Serine/threonine-protein kinase
cgd6_5250	Transcription elongation factor Spt6
cgd6_5380	Uncharacterized protein
cgd6_5400	Uncharacterized Secreted Protein
cgd6_5410	Uncharacterized Secreted Protein
cgd6_5430	Uncharacterized protein
cgd6_5520	Metalloenzyme, LuxS/M16 peptidase-like
cgd6_560	Alanyl-tRNA synthetase
cgd6_570	60S ribosomal protein L23
cgd6_610	ATP synthase subunit alpha
cgd6_620	Casein kinase II, alpha subunit
cgd6_680	C2 domain containing protein
cgd6_770	Uncharacterized protein
cgd6_780	Thrombospondin type-1 (TSP1) repeat/EGF-like domain containing protein
cgd6_80	Histone deacetylase
cgd6_90	Mechanosensitive ion channel
cgd6_930	rRNA adenine N(6)-methyltransferase
cgd6_940	Pescadillo-like protein
cgd6_960	Cysteinyl-tRNA synthetase
cgd6_990	U1 snrp70. RRM domain containing protein
cgd7_10	Uncharacterized protein
cgd7_100	RING-type Zinc finger domain containing protein
cgd7_1020	G10 protein
cgd7_1030	Exonuclease RNase T/DNA polymerase III
cgd7_1040	RNA-binding S4/S9 domain-containin protein
cgd7_1050	snRNA-activating protein complex, subunit 3
cgd7_1080	elf3f/JAB1/Mov34/MPN/PAD-1 ubiquitin protease
cgd7_110	Sortilin
cgd7_1120	Zinc finger C3H1-type /CCCH-type domian
cgd7_1160	DEAD/DEAH box helicase domain containing protein
cgd7_1170	Ringfinger+4xC2H2+littlefinger domain-containing protein
cgd7_1180	CBF1 interacting co-repressor CIR domain containing protein
cgd7_1190	Ser/Thr protein kinase
cgd7_120	cAMP-dependent protein kinase regulatory subunit
cgd7_1220	Uncharacterized protein
cgd7_1230	Uncharacterized protein
cgd7_130	Ribosomal protein S11
cgd7_1320	Casein kinase II, alpha subunit, putative
cgd7_1360	Sec14d/CRAL-TRIO domain-containing protein
cgd7_1370	Uncharacterized protein
cgd7_1380	SbmA/BacA-like/ABC transporter type 1
cgd7_1410	AAA domain containing protein
cgd7_1420	Uncharacterized protein
cgd7_1450	Uncharacterized protein
cgd7_1460	40S ribosomal protein S27
cgd7_1470	Cytidine and deoxycytidylate deaminase zinc-binding domain containing protein
cgd7_1530	PIN+Ribonuclease Nob1 Zn-ribbon-like
cgd7_1540	Aspartate--tRNA ligase
cgd7_1560	Palmitoyltransferase DHHC domain containing protein
cgd7_1570	Uncharacterized protein
cgd7_1580	tRNase Z endonuclease+Mbl domain containing protein
cgd7_160	Trmb type tRNA (guanine-N-7) methyltransferase
cgd7_1600	Ribosomal protein L10
cgd7_1620	RNA recognition motif domain containing protein
cgd7_1640	GTPase domain-containing signal recognition particle SRP54 subunit
cgd7_170	WD40-repeat-containing protein
cgd7_1740	Ing1 like PHD finger protein
cgd7_1750	Pre-mRNA splicing Prp18-interacting factor containing protein
cgd7_1780	Exportin-1/Importin-beta-like protein
cgd7_1840	Serine/threonine-protein kinase
cgd7_1873	Zinc-binding ribosomal protein L44
cgd7_1900	Mitochondrial NADH dehydrogenase
cgd7_1980	Tubulin/GTPase domain containing protein
cgd7_1990	Uncharacterized protein
cgd7_20	Ankyrin repeat-containing protein
cgd7_200	Uncharacterized protein
cgd7_2050	Activator of Hsp90 ATPase
cgd7_2080	Mitochondrial processing peptidase, insulinase like metalloprotease
cgd7_2090	RuvB-like helicase
cgd7_210	Peptidylprolyl isomerase
cgd7_2110	60S ribosomal proteins L8/L2
cgd7_2170	Voltage-dependent calcium channel alpha-1 subunit
cgd7_2180	Uncharacterized protein
cgd7_2190	Guanylate kinase/L-type calcium channel beta subunit
cgd7_220	GTP-binding nuclear protein
cgd7_2200	Uncharacterized protein
Cgd7_2213	Kinesin-like protein
cgd7_2230	Uncharacterized protein
cgd7_2240	Uncharacterized protein
cgd7_2270	Uncharacterized protein
cgd7_2290	rRNA-processing protein Fcf1/Utp23
cgd7_230	RPR45-like archaeo-eukaryotic exosomal RNAse PH
cgd7_2300	Translation elongation factor IF5A
cgd7_2380	unspecified product
cgd7_240	Uncharacterized protein
cgd7_2400	GroES chaperonin
cgd7_2410	Uncharacterized Protein
cgd7_2420	60S ribosomal protein L22
cgd7_2430	Translation initiation factor eIF-5 Tif5p/ZnR+W2 domain-containing protein
cgd7_250	Digestive organ expansion factor
cgd7_2520	Uncharacterized protein
cgd7_2540	60S ribosomal protein L35A
cgd7_2550	Serine aminopeptidase S33
cgd7_2560	Sgd1p NIC/MA3/MI domain containing protein
cgd7_2570	Adrift-like. FTSJ family RNA methyltransferase
cgd7_2583	Polysaccharide pyruvyl transferase
Cgd7_260	VIT/Ccc1 family
cgd7_2640	TPR repeat containing protein
cgd7_2650	S-adenosylmethionine synthase
cgd7_2660	Rad24/Rad17/Rf-C activator 1 AAA+ ATpase
cgd7_2670	Serine/threonine-protein phosphatase
cgd7_2680	Clathrin assembly protein
cgd7_2690	Uncharacterized protein
cgd7_2730	ABC transporter
cgd7_2790	NOT2 / NOT3 / NOT5 domain containing protein
cgd7_2830	Uncharacterized protein
cgd7_2840	SUMO-conjugating enzyme Ubc9
cgd7_2850	Papain family cysteine protease
cgd7_2990	Inositol polyphosphate kinase
cgd7_30	Uncharacterized protein
cgd7_3000	Repressor of RNA polymerase III transcription Maf1
cgd7_3010	Uncharacterized protein
cgd7_3100	LsmAD domain containing protein
cgd7_3160	Uncharacterized protein
cgd7_3190	Zinc finger/CCCH-type domain containing protein
cgd7_320	50S-L18Ae/60S-L20/60S-L18A ribosomal proteins
cgd7_3250	Uncharacterized Protein
cgd7_3270	Importin/karyopherin (Arm repeats)
cgd7_3280	ER membrane protein complex subunit 8/9
cgd7_3300	ER lumen protein retaining receptor
cgd7_3310	Ubiquitin-related modifier 1
cgd7_3320	SMAD/FHA/RING/FYVE/PHD domain containing protein
cgd7_3380	Uncharacterized Protein
cgd7_3390	Patatin-like phospholipase
cgd7_3410	SNF5 like protein
cgd7_3420	Uncharacterized protein
cgd7_3430	Serine/Threonine protein kinase
cgd7_3440	Uncharacterized protein
cgd7_3450	Major facilitator superfamily (MFS5)
cgd7_3480	Cytidylyltransferase (HIGH family) exon-1
cgd7_3490	Ribosomal protein L1/ribosomal biogenesis protein
cgd7_3500	Leo1-like protein
cgd7_3540	Uncharacterized protein
cgd7_3550	Uncharacterized protein
cgd7_3580	Galactose oxidase
cgd7_3590	Mpp10 family of U3 processosome protein
cgd7_360	Heat shock protein 70
cgd7_3610	CID/ENTH/VHS domain containing protein
cgd7_3620	PP2C phosphatase
cgd7_3630	unspecified product
cgd7_3640	ATP-dependent (S)-NAD(P)H-hydrate dehydratase
cgd7_3650	E2F/DP family winged-helix DNA-binding protein
cgd7_3720	DNA-directed RNA polymerase subunit beta
cgd7_3760	Protein kinase domain containing protein
cgd7_3770	Heat shock factor binding 1
cgd7_3780	Cyclin
cgd7_3790	Myosin motor domain containing protein
cgd7_3830	Uncharacterized protein
cgd7_3840	Uncharacterized protein
cgd7_3920	Kinase phosphorylation domain containing protein
cgd7_3930	THIF-type NAD/FAD binding fold-containing protein
cgd7_3940	eIF4A-1 eukaryotic translation initiation factor 4A-1 RNA SFII helicase
cgd7_3960	Pleiotropic regulator 1
cgd7_3990	ubiquitin-like autophagy protein Atg8
cgd7_4000	Uncharacterized protein
cgd7_4040	Uncharacterized protein
cgd7_4060	Signal recognition particle subunit SRP72
cgd7_4110	WD40/YVTN repeat-like-doman containing protein
cgd7_4120	Glycosyltransferase 2-like
cgd7_4130	SAM-dependent methyltransferase RsmB/NOP2-type
cgd7_4140	WD40/YVTN repeat-like-doman containing protein
cgd7_4190	Cation-transporting P-type Atpase
cgd7_420	Protein with DEXDc plus ring plus HELICc possible SNF2 domain
cgd7_4200	RNA polymerase Rpb4
cgd7_4250	RNA pol II HAD superfamily/BRCT domain containing protein
cgd7_4290	Major facilitator superfamily domain containing protein
cgd7_430	Tyrosine-protein kinase
cgd7_4300	Zinc finger C2H2 type domain containing protein
cgd7_4320	Uncharacterized Protein
cgd7_4330	Glycoprotein, putative
cgd7_4360	Thioredoxin-like protein
cgd7_4390	Eukaryotic nuclear movement protein nudC-like protein
cgd7_440	Serine/threonine-protein kinase Rio2
cgd7_4460	60S ribosomal protein L6
cgd7_4470	Tyrosine-protein phosphatase CDC14
cgd7_4480	RNA recognition motif domain containing protein
cgd7_450	Phosphatidate cytidylyltransferase
cgd7_4510	ABC transporter
cgd7_4520	ABC transporter integral membrane type-1 fused domain containing protein
cgd7_4560	Sushi/SCR/CCP/SbsA/lg-like domain containing protein
cgd7_4570	Snf7
cgd7_4580	Sm-like protein LSm5
cgd7_4590	Alpha/beta knot methyltransferases
cgd7_4600	RNA helicase, DEAD-box type, Q motif domain containing protein
cgd7_4610	Cyclin-like
cgd7_4630	Prefoldin subunit 2
cgd7_4640	PPM-type phosphatase domain containing protein
cgd7_470	type 3 Malate dehydrogenase
cgd7_4750	Uncharacterized protein
cgd7_4760	Ribosomal protein S4
cgd7_4770	DNA-directed RNA polymerase, subunit RPB6
cgd7_4780	Glutathione S-transferase,
cgd7_4790	PPM-type phosphatase domain containing protein
cgd7_480	L-lactate/malate dehydrogenase
cgd7_4800	Amino acid transporter
cgd7_4810	Fibronectin II collagen-binding/PA14 domain containing protein
cgd7_4850	Protein kinase domain containing protein
cgd7_4860	Uncharacterized protein
cgd7_4880	Uncharacterized Protein
cgd7_490	Uncharacterized protein
cgd7_4970	Protein phosphatase 2A regulatory subunit (Contains a conserved version of EF hands)
cgd7_500	RTR1-type zinc finger
cgd7_5000	Vacuolar ATP synthase subunit A
cgd7_5060	Ribosomal protein S20
cgd7_5100	Thioredoxin
cgd7_5150	Chitin-binding type-2 domain containing protein
cgd7_5170	dUTPase-like
cgd7_5180	Eukaryotic translation initiation factor 3 subunit H [EIF3H].
cgd7_5190	Uncharacterized protein
cgd7_520	Cyclophilin-like peptidyl-prolyl cis-trans isomerase
cgd7_5210	Bromo domain containing protein
cgd7_5220	SFCC1/RRM/RBM39 like domain containg protein
cgd7_5230	D-tyrosyl-tRNA(Tyr) deacylase
cgd7_5240	HAD-like domain containing protein
cgd7_5250	Lysine methyltransferase
cgd7_5270	Eukaryotic translation initiation factor 2 alpha subunit/S1 RNA binding domain containing protein
cgd7_530	Prefoldin beta-like
cgd7_5300	Rab geranylgeranyltransferase alpha subunit
cgd7_5310	ribosomal protein L24
cgd7_5320	Cwf5-like/ZnR domain containing protein (CCCH and RRM domains missing)
cgd7_5350	LSM domain containing protein
cgd7_5360	Uncharacterized protein
cgd7_5470	Uncharacterized protein
cgd7_5480	Uncharacterized Protein
cgd7_5490	Prp18/PRP4 domain containing protein
cgd7_5520	Hemogen
cgd7_570	TPR repeat-containing protein
cgd7_610	Uncharacterized protein
cgd7_620	Sec14d/CRAL-TRIO domain-containing protein
cgd7_630	Alkylated DNA repair protein alkB homologue 8
cgd7_640	Prp16p pre-mRNA splicing factor. HrpA family SFII helicase
cgd7_680	O-acyltransferase WSD1 C-terminal domain containing protein
cgd7_690	Sm-like protein Lsm3
cgd7_740	Uncharacterized protein
cgd7_750	Uncharacterized protein
Cgd7_760	Bruno-like protein with 2 RRM domains
cgd7_790	Uncharacterized protein
cgd7_80	XPA1 binding protein-like GTpase
cgd7_800	Uncharacterized protein
cgd7_820	RAD3'DEXDc+HELICc protein
cgd7_830	Queuine tRNA-ribosyltransferase catalytic subunit 1
cgd7_860	Armadillo-like helical protein
cgd7_920	N-terminal acetyltransferase A auxiliary subunit with TPR repeat
cgd7_940	Splicing factor RRM domain-containing protein
cgd8_1050	Uncharacterized protein
cgd8_1060	H/ACA ribonucleoprotein complex subunit Gar1/Naf1
cgd8_1100	NRAP like nucleolar RNA associated protein
cgd8_1120	HBS1 eRFS. GTpase. (RNA metabolism translation)
cgd8_1150	Cytidyltransferase-like domain containing protein
cgd8_1360	Uncharacterized protein
cgd8_1380	Uncharacterized protein
cgd8_1440	Triose-phosphate Transporter
cgd8_1450	G-protein beta WD-40 repeat
cgd8_1460	DNA-directed RNA polymerase III subunit Rpc5
cgd8_1470	PHAX RNA-binding domain containing protein
cgd8_1490	Tyrosine/serine-protein phosphatase IphP-type,Uncharacterized protein,Uncharacterized protein, unspecified product
cgd8_1490	Tyrosine/serine-protein phosphatase IphP-type,Uncharacterized protein,Uncharacterized protein, unspecified product
cgd8_1490	Tyrosine/serine-protein phosphatase IphP-type,Uncharacterized protein,Uncharacterized protein, unspecified product
cgd8_1500	FH2 domain containing protein
cgd8_1550	Zinc finger C2H2-type
cgd8_1560	Peptidyl-prolyl cis-trans isomerase
cgd8_1580	Ribosome biogenesis protein
cgd8_1650	Partner of Nob1 Pno1p Yor145cp like KH domain containing protein
cgd8_1660	Serine/Threonine protein kinase
cgd8_1670	Vacuolar ATP synthase subunit B
cgd8_1680	SSNA1
cgd8_170	DNA-directed RNA polymerase subunit beta
cgd8_1770	Uncharacterized Secreted Protein
cgd8_1780	Uncharacterized protein
cgd8_180	Armadillo-like helical-containing protein
cgd8_1810	Surfeit locus protein 6
cgd8_1820	ATP-dependent RNA helicase, putative
cgd8_1830	eRF1/Translation release factor pelota
cgd8_1840	Ribosomal protein S4/S9
cgd8_1850	E2F/DP family winged-helix DNA-binding domain containing protein
cgd8_1860	LisH motif/WD40/YVTN repeat containing protein
cgd8_1890	ELMO/CED-12
cgd8_190	Mak5 pre-mRNA splicing RNA SFII helicase
cgd8_1910	Epsin like ENTH/VHS domain containing protein
cgd8_1920	Mannose-6-phosphate isomerase
cgd8_1950	Pre-mRNA-splicing factor Cwf15/Cwc15,Uncharacterized protein, unspecified product
cgd8_1950	Pre-mRNA-splicing factor Cwf15/Cwc15,Uncharacterized protein, unspecified product
cgd8_2000	RNA cytidine acetyltransferase
cgd8_20230	Folate-biopterin transporter
cgd8_2030	TATA-box factor binding protein
cgd8_2040	Potassium channel tetramerisation-type BTB domain containing protein
cgd8_2050	RRP5 like protein involved in rRNA biogenesis with 7 S1 domains and 5 HAT repeats
cgd8_2080	Uncharacterized protein
cgd8_2090	P-type ATPase, transmembrane domain containing protein
cgd8_210	Transcription factor TFIID
cgd8_2100	PH/NUP50/RAN binding domain containing protein
cgd8_2130	ENTH/VHS
cgd8_2140	Uncharacterized protein
cgd8_2250	XRN 5'-3' exonuclease N-terminus
cgd8_2280	Uncharacterized protein
cgd8_230	Nucleic acid-binding OB-fold containing protein
cgd8_2330	Pyridine nucleotide/ NAD(P) transhydrogenase alpha plus beta subunit
cgd8_2340	Cold-shock DNA-binding domain-containing protein
cgd8_2370	Adenosine kinase/Carbohydrate kinase PfkB
cgd8_2430	Serine/Threonine protein kinase
cgd8_2450	Formin homology 2 domain (FH2) protein
cgd8_2470	Uncharacterized protein
cgd8_2490	Uncharacterized protein
cgd8_2510	Cyclin-dependent kinase regulatory subunit
cgd8_2520	Mtr4p like SKI family SFII helicase
cgd8_2560	Uncharacterized protein with RING-type Zinc finger
cgd8_2660	Uncharacterized protein
cgd8_2670	Glucose-methanol-choline oxidoreductase
cgd8_2770	Bromodomain/HAS/DEXDc/SNF2 domain containing protein
cgd8_280	Uncharacterized protein
cgd8_2850	Uncharacterized protein
cgd8_2860	DNAJ protein
cgd8_2870	60S ribosomal protein L10A
cgd8_2880	U4/U6.U5 small nuclear ribonucleoprotein
cgd8_2890	Translation initiation factor SUI1
cgd8_2930	GTpase translation elongation factor 2
cgd8_2950	Yh1017wp/PTM1-like protein
cgd8_30	Uncharacterized Secreted Protein (SKSR gene family)
cgd8_300	RNA polymerase III C5 subunit
cgd8_3000	SYG1/EXS domain containg protein
cgd8_3050	Uncharacterized protein with NHR/GATA-type Zinc finger
cgd8_3080	HAS/SNF2/Helicase/SANT-associated domain containing protein
cgd8_3090	Proteasome activator p28/ Ki autoantigen
cgd8_3100	Valyl-tRNA synthetase
cgd8_3110	Uncharacterized protein with WD40 repeat
cgd8_3120	Uncharacterized protein
cgd8_3140	Cytosolic Fe-S cluster assembly factor NUBP1
cgd8_3150	Fcf2 pre-rRNA processing domain containing protein
cgd8_3220	RNA-binding protein Lupus La
cgd8_3240	Uncharacterized Protein
cgd8_3270	DNAJ protein
cgd8_3280	Phosphatidylinositol-4-phosphate 5-kinase
cgd8_3300	Kinesin-like protein
cgd8_3330	Translation initiation factor 1A
cgd8_3340	PWI domain containing protein
cgd8_3360	Mini-chromosome maintenance complex-binding protein
cgd8_3380	Rrp12p like nucleolar protein
cgd8_3390	Brix domain containing protein
cgd8_340	Exoribonuclease domain containing protein
cgd8_3400	RNA polymerase II CTD/NL1 interacting protein like phosphatase
cgd8_3410	Peptidyl-tRNA hydrolase II domain containing protein
cgd8_3440	Uncharacterized protein with Armadillo-like helical
cgd8_3450	60S ribosomal protein L17/L22
cgd8_3470	Zinc finger, RING/FYVE/PHD-type domain containg protein
cgd8_3480	60S ribosomal protein L34
cgd8_350	Asparaginyl-tRNA synthetase (NOB+tRNA synthase)
cgd8_3520	Uncharacterized Secreted Protein
cgd8_3530	Uncharacterized Secreted Protein (WYLE gene family)
cgd8_3540	Uncharacterized Secreted Protein (WYLE gene family)
cgd8_3560	Uncharacterized Secreted Protein (WYLE gene family)
cgd8_3570	Uncharacterized Secreted Protein (WYLE gene family)
cgd8_3580	Uncharacterized protein
cgd8_3590	Uncharacterized Secreted Protein (WYLE gene family)
cgd8_360	vacuolar ATP synthase subunit E
cgd8_3630	Ubiquitin-fold modifier-conjugating enzyme 1
cgd8_3650	Immunoglobulin-like fold containing protein
cgd8_3660	RNA 3'-Terminal Phosphate Cyclase-like protein
cgd8_3690	Mitosis protein DIM1
cgd8_3700	Uncharacterized protein
cgd8_3710	Uncharacterized protein
cgd8_3720	Zinc finger, RING/FYVE/PHD-type domain containg protein
cgd8_3730	Uncharacterized protein
cgd8_3740	Yer119cp like amino acid transporter
cgd8_3750	Uncharacterized Secreted Protein
cgd8_3760	Signal Peptide Uncharacterized transmembrane Protein
cgd8_3770	DNAJ like chaperone
cgd8_380	FAD dependent oxidoreductase
cgd8_3803	unspecified product
cgd8_3830	Uncharacterized protein
cgd8_3840	Uncharacterized protein
cgd8_3850	Ubiquitin-conjugating enzyme E2
cgd8_390	Protein phosphatase inhibitor 2
cgd8_3960	Uncharacterized protein with WD40-repeat
cgd8_3970	Nucleosome assembly protein (NAP)
cgd8_400	60S ribosomal protein L6
cgd8_4010	Histidyl-tRNA synthetase
cgd8_4090	Uncharacterized protein
cgd8_410	Uncharacterized Protein
cgd8_4100	PRP43 involved in spliceosome disassembly mRNA splicing
cgd8_4150	RNA recognition motif domain containing protein
cgd8_4170	CCAAT-binding factor
cgd8_4200	Uncharacterized protein
cgd8_4210	Uncharacterized protein
cgd8_4220	High mobility group box domain containing protein
cgd8_4260	Rad60/SUMO-like domain containing protein
cgd8_4280	KRR1 interacting protein 1
cgd8_4290	PH domain-like protein
cgd8_430	60S ribosomal protein L7A
cgd8_4320	Uncharacterized Protein
cgd8_4330	Fibrillarin RNA methylase
cgd8_4340	Ubiquitin carboxyl-terminal hydrolase of the cysteine proteinase fold
cgd8_4350	60S ribosomal protein L7/L30
cgd8_4360	Ribosomal protein S8
cgd8_4370	Nucleolar protein 14
cgd8_4380	SNW family nuclear protein
cgd8_440	60S ribosomal protein L5
cgd8_4410	Uncharacterized protein
cgd8_4420	WD40/YVTN/Zinc finger, RING/FYVE/PHD-type domain containg protein
cgd8_4430	Translation initiation factor IF2/IF5, zinc-binding
cgd8_4440	Acyltransferase 3
cgd8_4460	Cell differentiation family Caf40/Rcd1-like
cgd8_450	DnaJ domain containing protein
cgd8_4500	Phosphatidylinositol 3-/4-kinase
cgd8_4510	Uncharacterized protein
cgd8_4530	WD40 repeat containing protein
cgd8_4540	PH domain-like containing protein
cgd8_4620	Helicase superfamily 1-2/SNF2/Zinc finger, RING/FYVE/PHD-type domain containg protein
cgd8_4630	Elongation of fatty acids protein
cgd8_4640	WD40/YVTN repeat-like-containing protein
cgd8_4670	Uncharacterized Protein
cgd8_4680	Brix domain containing protein
cgd8_4710	Uncharacterized protein with CCHC-type Zinc finger
cgd8_4720	Seryl-tRNA synthetase, cytoplasmic
cgd8_4740	4'-phosphopantetheinyl transferase
cgd8_4750	Dbp5p-like eIF4A-1-family RNA SFII helicase
cgd8_4760	Arginine n-methyltransferase
cgd8_4790	Vacuolar ATP synthase subunit
cgd8_4840	SANT/Myb domain/WD40YVTN repeat containing protein
cgd8_4850	SUN/Galactose-binding domain containing protein
cgd8_4870	rRNA-processing protein Fcf1/Utp23
cgd8_4880	Uncharacterized transmembrane Protein
cgd8_4960	Uncharacterized protein
cgd8_50	Uncharacterized Secreted Protein (FLGN gene family)
cgd8_5000	Uncharacterized protein
cgd8_510	Pus1p-like type II pseudousynthas TruA
cgd8_5100	Uncharacterized protein
cgd8_5110	Uncharacterized protein
cgd8_5130	TatSF1-like protein with RNA recognition motif domain
cgd8_5150	Ssd1p/F48E8.6-like RNAseII
cgd8_5160	Uncharacterized protein
cgd8_5170	Uncharacterized protein
cgd8_5200	Phosphatidic acid phosphatase type 2/haloperoxidase
cgd8_5230	Histone H4
cgd8_5290	Uncharacterized Secreted Protein
cgd8_5370	Uncharacterized protein
cgd8_5380	Uncharacterized protein
cgd8_5390	Uncharacterized protein
cgd8_5420	Uncharacterized protein
cgd8_580	Ubiquitin-conjugating enzyme E2
cgd8_60	Uncharacterized Protein
cgd8_600	Serine aminopeptidase, S33
cgd8_630	26S proteasome non-ATPase regulatory subunit 5
cgd8_650	60S ribosomal protein L23A
cgd8_80	Transmembrane amino acid transporter protein
cgd8_850	Uncharacterized transmembrane Protein
cgd8_880	Transcription initiation factor TFIIB Sua7p ZnR+2cyclins
cgd8_890	CobW/HypB/UreG nucleotide-binding domain-containing hydrolase
cgd8_900	U3 small nucleolar RNA-associated protein 6
cgd8_910	Pep3/Vps18/deep orange vacuolar protein
cgd8_940	Uncharacterized protein

## Sheet: SporoVSinvitro-Shared
Gene ID	Description
cgd1_1830	TB2/DP1/HVA22 family integral membrane protein
cgd1_870	Peptidyl-prolyl cis-trans isomerase
cgd2_1950	PHD/MIZ domain containing protein
cgd2_2080	Uncharacterized protein with Armadillo-type fold
cgd2_2530	Uncharacterized protein
cgd2_2670	UDP N-acetylglucosamine transporter-like nucleotide sugar transporter
cgd2_2840	Pleckstrin homology domain containing protein
cgd2_3040	Uncharacterized protein
cgd2_3640	Bromodomain containing protein
cgd2_3740	Uncharacterized protein
cgd2_3780	Uncharacterized protein
cgd2_4090	50S ribosome-binding GTPase
cgd2_410	Signal peptide containing protein
cgd3_1520	Uncharacterized protein
cgd3_1620	RNase P subunit p30
cgd3_2230	NF-kappa-B-activating protein
cgd3_340	Uncharacterized protein
cgd3_3550	Trimeric LpxA-like protein
cgd3_390	RecQ SF II RNA helicase
cgd3_520	PAN/Apple domain containing protein
cgd3_670	Uncharacterized protein
cgd4_1450	Uncharacterized protein
cgd4_1470	V-type proton ATPase subunit a
cgd4_1540	SRP40 C-terminal domain containing protein
cgd4_1730	AAA+ ATPase
cgd4_2430	Uncharacterized protein
cgd4_250	Proteasome subunit alpha type
cgd4_2900	Polyketide synthase
cgd4_3250	tRNA (guanine(26)-N(2))-dimethyltransferase
cgd4_350	Uncharacterized protein
cgd5_110	Pre-mRNA splicing factor component Cdc5p/Cef1with SANT/Myb domain
cgd5_1423	Uncharacterized Secreted Protein (HCD gene family)
cgd5_2510	Serine/threonine-protein kinase
cgd5_2790	Katanin p60/fidgetin family with AAA ATpase
cgd5_2963	U5snrp Brr2 SFII RNA helicase (sec63 and the second part of the RNA)
cgd5_3360	Adenylate kinase
cgd5_3480	Thioesterase/HotDog domain containing protein
cgd5_960	Oxr1p like TLDc domain containing protein
cgd6_1330	Uncharacterized protein with CCCH-type Zinc finger
cgd6_2960	Bax inhibitor 1-related protein
cgd6_2970	Tyrosyl-tRNA synthetase (Tyrosyl-tRNA ligase TyrRS). class-I aaRS
cgd6_3370	Microtubule-associated protein
cgd7_1590	Uracil-DNA glycosylase-like
cgd7_3020	Rhomboid-like protein
cgd7_3290	Cleft lip and palate transmembrane protein 1 (CLPTM1)
cgd7_3510	Helicase superfamily 1/2, ATP-binding domain, DinG/Rad3-type containing protein
cgd7_4310	Cysteine-rich secretory protein, allergen V5/Tpx-1-related
cgd7_4960	RRM/Zinc finger, RING/FYVE/PHD-type domain containg protein
cgd7_5090	SET/MYND domain-containing protein
cgd7_5200	Uncharacterized protein
cgd8_1160	Uncharacterized Secreted Protein
cgd8_2480	Signal peptide Uncharacterized transmembrane Protein
cgd8_2500	Uncharacterized protein
cgd8_2970	Glutathione S-transferase
cgd8_3230	AP2/ERF domain containing protein
cgd8_3290	S-adenosyl-L-methionine-dependent methyltransferase
cgd8_3890	Signal Peptide Uncharacterized transmembrane Protein
cgd8_5010	Uncharacterized protein
cgd8_5013	Uncharacterized protein with WD40 repeat
cgd8_5280	Pseudouridine synthase I TruA
cgd8_5293	Uncharacterized protein
cgd8_5340	Uncharacterized Secreted Protein
cgd8_5360	Uncharacterized protein

## Sheet: SporoVSinvitro-Female
Gene ID	Description
cgd1_1000	Uncharacterized protein
cgd1_1140	Acyl-CoA-binding protein ACBP with Ankyrin repeat
cgd1_1260	Uncharacterized protein
cgd1_1270	PPPDE peptidase/PUB domain containing protein
cgd1_1540	Dynein intermediate chain
cgd1_1720	SpoU type tRNA/rRNA methyltransferase
cgd1_2040	Pyruvate kinase
cgd1_230	Glycosyl transferase, family 1
cgd1_2630	Protein kinase domain containing protein
cgd1_2980	14-3-3 protein
cgd1_3080	RNA recognition motif domain containing protein
cgd1_3090	Uncharacterized protein
cgd1_3550	Apple domain containing protein
cgd1_3780	Uncharacterized signal peptide-containing protein
cgd1_3790	Uncharacterized protein
cgd1_40	UDP-galactose transporter/UAA transporter
cgd1_400	CMGC/MAPK group Protein kinase
cgd1_500	Exonuclease V
cgd1_590	Uncharacterized protein
cgd1_60	Cyclin dependent kinase A
cgd1_730	Glutamine cyclotransferase
cgd1_740	SPRY/Peptidase C14 p20 domain containing protein
cgd2_1010	DEAD/DEAH box helicase
cgd2_1020	Proteasome regulatory subunit Rpn9
cgd2_1100	MCM domain containing protein
cgd2_1140	Syntaxin
cgd2_1290	Uncharacterized protein
cgd2_1300	Calcium/calmodulin dependent protein kinase
cgd2_1380	Uncharacterized protein
cgd2_1610	Protein kinase domain containing protein
cgd2_1620	Uncharacterized protein
cgd2_2050	Proteasome subunit alpha type
cgd2_2210	Proteasome regulatory subunit Rpn7/26S proteasome subunit 6
cgd2_2580	Uncharacterized protein
cgd2_2610	Secreted GGC gene family protein
cgd2_2770	U5 small nuclear ribonucleoprotein 200kDA helicase/Pre-mRNA splicing helicase BRR2 2
cgd2_2860	Uncharacterized protein
cgd2_3010	N-ethylmaleimide-sensitive factor (NSF1)-like AAA Atpase
cgd2_3100	Acyltransferase 3
cgd2_3200	Glucose-6-phosphate isomerase
cgd2_3270	Phosphoglucomutase
cgd2_4340	Mitogen-activated protein kinase
cgd2_530	Proteasome subunit beta type
cgd2_860	Proteasome subunit beta type
cgd3_100	Uncharacterized protein
cgd3_1030	Uncharacterized protein
cgd3_1060	U1 like C2H2 zinc finger domain containing protein
cgd3_1180	E3 ubiquitin ligase
cgd3_1350	Ubiquitin domain containing protein
cgd3_1360	Methyltransferase domain containing protein
cgd3_1370	Uncharacterized protein with Immunoglobulin-like fold
cgd3_1830	Uncharacterized protein
cgd3_1840	Uncharacterized protein
cgd3_2140	Uncharacterized protein
cgd3_2200	Proteasome subunit alpha type
cgd3_2210	Replication protein A1 large subunit
cgd3_2370	Steroid dehydrogenase kik-i
cgd3_2410	Ubiquitin-fusion degadation-2 (UFD2) family protein
cgd3_2530	Proteasome subunit beta type
cgd3_2610	Uncharacterized protein
cgd3_2900	Serine-threonine/tyrosine-protein kinase
cgd3_2970	Uncharacterized protein
cgd3_2980	WD40-repeat-containing protein
cgd3_3050	Uncharacterized protein
cgd3_3060	exportin 1
cgd3_3070	WD40 repeat/LIS1 homology motif
cgd3_3150	Rab5 like small Gtpase
cgd3_3420	EF-hand/ transmembrane domain containing protein
cgd3_3450	Uncharacterized protein
cgd3_3710	Uncharacterized protein
cgd3_3860	Kinetochore protein Nuf2
cgd3_4110	Transcription initiation factor TFIID subunit
cgd3_4200	Secreted insulinase like peptidase/M16 peptidase-like Metalloenzyme
cgd3_490	GDP-fucose transporter
cgd3_600	Uncharacterized protein
cgd3_660	Uncharacterized protein
cgd3_680	Papain family cysteine protease
cgd3_690	ABC transporter type 1
cgd3_860	ARF/SAR type Small GTPase superfamily
cgd3_90	Uncharacterized protein
cgd4_1200	Ubiquitin fusion degradation protein UFD1
cgd4_1300	Uncharacterized protein
cgd4_1410	Uncharacterized protein
cgd4_1910	Alpha/Beta hydrolase fold-containing protein
cgd4_2790	CDP-alcohol phosphatidyltransferase
cgd4_2860	Tubulin alpha chain
cgd4_3100	Adenylyl cyclase class-3/4/guanylyl cyclase
cgd4_3110	Sugar phosphate transporter domain containing protein
cgd4_3240	unspecified product
cgd4_3530	Uncharacterized protein
cgd4_3540	Uncharacterized protein
cgd4_3700	Uncharacterized protein
cgd4_4370	Uncharacterized protein
cgd4_650	Bromodomain/Zinc finger, CCHC-type
cgd4_740	Thioredoxin peroxidase-like protein
cgd4_760	Histone chaperone ASF1-like protein
cgd4_770	Uncharacterized Protein
cgd4_850	Uncharacterized Secreted Protein (CpLSP gene family)
cgd5_1140	Cinnamyl-alcohol dehydrogenase-like nucleoside diphosphate sugar epimerase
cgd5_1270	Translocation protein Sec62
cgd5_1480	Uncharacterized Secreted Protein
cgd5_1510	Uncharacterized protein
cgd5_1530	Uncharacterized protein
cgd5_1810	t-SNARE coiled-coil homology domain containing protein
cgd5_2200	RRM domain containing protein
cgd5_2500	Peptidase C19, ubiquitin carboxyl-terminal hydrolase
cgd5_2560	DNA mismatch repair proteins mutL/hexB/PMS1 ATPase
cgd5_2680	Uncharacterized protein
cgd5_2690	Uncharacterized protein
cgd5_2830	Chorein/VPS13 like protein involved in vacuolar transport
cgd5_2870	Zinc finger C3H1-type domain containing protein
cgd5_3073	Carboxylic ester hydrolase
cgd5_3370	Uncharacterized protein
cgd5_3380	Signal peptide, Kazal domain containing protein
cgd5_3490	Biotin-protein ligase N-terminal domain containing protein
cgd5_3570	Secreted GGC gene family protein
cgd5_3580	SbmA/BacA-like family (ABC transporter)
cgd5_3590	SbmA/BacA-like family (ABC transporter)
cgd5_3750	Trimeric LpxA-like protein with Hexapeptide repeat
cgd5_3850	Adapter-protein complex 1 gamma subunit
cgd5_4190	Uncharacterized protein
cgd5_4370	Peptidase S9 prolyl oligopeptidase
cgd5_4380	RmlC-like jelly roll fold containing protein
cgd5_440	Adenylate cyclase-associated CAP
cgd5_4610	Uncharacterized protein (MEDLE gene family)
cgd5_710	Yif1 family protein
cgd5_810	Leucine-rich repeat containing protein
cgd6_1010	PP2C like protein phosphatase
cgd6_1030	Uncharacterized protein
cgd6_1070	Uncharacterized protein
cgd6_1100	Uncharacterized Secreted Protein
cgd6_1110	Uncharacterized Secreted Protein
cgd6_1180	Uncharacterized Secreted Protein
cgd6_1190	DNAJ protein-like
cgd6_120	Disulfide-isomerase, signal peptide plus ER retention motif
cgd6_1360	Uncharacterized protein
cgd6_1570	Apyrase
cgd6_160	Uncharacterized protein
cgd6_1640	Uncharacterized protein
cgd6_2060	Cdc39p protein-like C-terminal Not1, CCR4-Not complex component Not1
cgd6_2250	Myb-like DNA-binding domain containing protein
cgd6_2310	Signal Peptide Uncharacterized transmembrane Protein
cgd6_240	DNA replication licensing factor MCM6-like AAA Atpase
cgd6_2630	Uncharacterized protein
cgd6_2670	Uncharacterized protein
cgd6_2680	Uncharacterized protein
cgd6_2710	Uncharacterized protein
cgd6_2790	Kinesin-like protein
cgd6_3050	Uncharacterized protein
cgd6_3080	Uncharacterized protein
cgd6_3880	Mitochondrial carrier protein
cgd6_4350	26S proteasome subunit P45
cgd6_4390	Uncharacterized protein
cgd6_4480	Phosphorylated adapter RNA export protein RNA-binding domain containing protein
cgd6_4680	Transcription elongation factor Spt5
cgd6_4760	Tubulin beta chain
cgd6_4780	Uncharacterized protein
cgd6_5070	Ribophorin I
cgd6_5150	Zinc finger, RING/FYVE/PHD-type domain containg protein
cgd6_5330	Uncharacterized protein
cgd6_5340	Uncharacterized Secreted Protein (HCD gene family)
cgd6_5350	ABC transporter protein
cgd6_5360	Uncharacterized protein
cgd6_5420	Uncharacterized protein
cgd6_5440	Uncharacterized protein
cgd6_5450	ABC transporter
cgd6_60	Uncharacterized protein
cgd6_650	Non-specific serine/threonine protein kinase
cgd6_810	BRCT/SMAD/FHA containing proetin
cgd6_900	Peptidase C78, ubiquitin fold modifier-specific peptidase 1/ 2
cgd6_920	26s protease regulatory subunit P45
cgd7_1280	Uncharacterized protein
cgd7_1290	Uncharacterized protein
cgd7_1340	Uncharacterized protein
cgd7_1350	Uncharacterized protein
cgd7_1400	Signal peptide containing protein
cgd7_1490	Tryptophanyl-tRNA synthetase
cgd7_1860	emp24/gp25L/p24 family/GOLD domain-containing protein
cgd7_1890	KH1 domain containing protein
cgd7_2000	Bub1p related protein kinase
cgd7_2070	Uncharacterized Protein
cgd7_2100	WD40-repeat-containing protein
cgd7_2140	Flap endonuclease 1
cgd7_2340	Uncharacterized Protein
cgd7_2350	Uncharacterized protein
cgd7_2470	14-3-3 domain containing protein
cgd7_2480	Uncharacterized protein
cgd7_2490	Cyclin
cgd7_2820	Uncharacterized protein
cgd7_2870	Uncharacterized protein
cgd7_2960	Uncharacterized protein
cgd7_3050	Serine/Threonine protein kinase
cgd7_3070	Uncharacterized protein
cgd7_3120	Thiamine pyrophosphate enzyme
cgd7_3230	SLBP family of RNA binding proteins
cgd7_3680	TPR repeat containing protein
cgd7_380	Uncharacterized protein
cgd7_3810	Uncharacterized protein
cgd7_3820	Uncharacterized protein
cgd7_3980	PX/WD40 domain containing protein
cgd7_400	Uncharacterized protein
cgd7_4160	Glycosyltransferase 2-like
cgd7_4280	Uncharacterized Protein
cgd7_4340	Uncharacterized Secreted Protein
cgd7_4490	Uncharacterized Protein
cgd7_4500	Uncharacterized Secreted Protein
cgd7_4680	Uncharacterized protein
cgd7_4700	Zinc finger, RING/FYVE/PHD-type domain containg protein
cgd7_4710	START domain containing protein
cgd7_4830	Mechanosensitive ion channel MscS containing protein
cgd7_5500	Secreted GGC gene family protein
cgd7_5510	Uncharacterized Secreted Protein
cgd7_580	Uncharacterized protein
cgd7_60	Hat1-like acetyltransferase
cgd8_10	Uncharacterized protein
cgd8_1080	STXBP/UNC-18/SEC1 syntaxin involved in golgi transport
cgd8_150	Thrombospondin type-1 (TSP1) repeat-containing protein
cgd8_1510	Uncharacterized transmembrane Protein
cgd8_1630	GINS complex subunit Sld5
cgd8_1640	PRA1 family protein
cgd8_1730	ubiquitin activating enzyme E1
cgd8_1740	Secreted GGC gene family protein
cgd8_1750	Uncharacterized Secreted Protein
cgd8_1800	Uncharacterized protein
cgd8_1880	Vps9p/ RAB5 like RAB GTpase binding protein
cgd8_2180	Serine/Threonine protein kinase
cgd8_2220	Male gamete fusion factor
cgd8_240	Uncharacterized protein
cgd8_2580	Serine hydroxymethyltransferase
cgd8_2610	Serine hydroxymethyltransferase
cgd8_2650	Uncharacterized protein with Armadillo-type fold
cgd8_2680	Uncharacterized protein
cgd8_2760	Uncharacterized protein
cgd8_3010	Smc ABC ATpase
cgd8_3180	Condensin-2 complex subunit G2
cgd8_3250	ABC1 like protein kinase
cgd8_3430	Peptidase M1, alanine aminopeptidase/leukotriene A4 hydrolase
cgd8_3820	Sister chromatid cohesion protein Dcc1
cgd8_3940	eIF-2B gamma, eukaryotic translation initiation factor 2B subunit 3
cgd8_460	Metallo-beta-lactamase
cgd8_4990	Gtr1/RagA G protein
cgd8_5060	Uncharacterized protein
cgd8_5220	OST3 / OST6 family, transporter family
cgd8_5300	Uncharacterized Secreted Protein
cgd8_5323	Serine/threonine-protein kinase
cgd8_5350	Uncharacterized protein
cgd8_5400	Uncharacterized protein
cgd8_680	Uncharacterized protein
cgd8_770	Uncharacterized protein
cgd8_800	Prp5p C terminal KH. eIF4A-1-family RNA SFII helicase
cgd8_830	unspecified product
